# Supplementary material for: Proteobacteria explain significant functional variability in the human gut microbiome
Source: Microbiome. 2017 Mar 23;5:36. doi: 10.1186/s40168-017-0244-z (PMC5363007; doi:10.1186/s40168-017-0244-z)
Supplement: Supplementary file 10 — Module and pathway enrichments for variable and invariable gene sets (Fisher’s exact test q ≤ 0.25). (CSV 7 kb) [file 40168_2017_244_MOESM10_ESM.csv]

Variable gene families
Module/pathway	q-value	Description
M00567	3.72448404683389E-005	Methanogenesis, CO2 => methane
M00177	0.0025701807	Ribosome, eukaryotes
M00357	0.0188340574	Methanogenesis, acetate => methane
M00545	0.0495753414	Trans-cinnamate degradation, trans-cinnamate => 2-oxopent-4-enoate + fumarate
M00356	0.0740461459	Methanogenesis, methanol => methane
M00184	0.12122913	RNA polymerase, archaea
M00542	0.1710324117	EHEC/EPEC pathogenicity signature, T3SS and effectors
M00192	0.1767886552	Putative thiamine transport system
M00241	0.1767886552	Vitamin B12 transport system
ko05131	0.0430060413	Shigellosis
ko05132	0.1350059894	Salmonella infection
Invariable gene families
Module/pathway	q-value	Description
M00178	1.30701994720116E-013	Ribosome, bacteria
M00359	0.0001605873	Aminoacyl-tRNA biosynthesis, eukaryotes
M00620	0.0053213343	Incomplete reductive citrate cycle, acetyl-CoA => oxoglutarate
M00360	0.0214987446	Aminoacyl-tRNA biosynthesis, prokaryotes
M00022	0.0250737762	Shikimate pathway, phosphoenolpyruvate + erythrose-4P => chorismate
M00026	0.0371591537	Histidine biosynthesis, PRPP => histidine
M00009	0.048399404	Citrate cycle (TCA cycle, Krebs cycle)
M00144	0.0631665222	NADH:quinone oxidoreductase, prokaryotes
M00011	0.0632096342	Citrate cycle, second carbon oxidation, 2-oxoglutarate => oxaloacetate
M00173	0.0632096342	Reductive citrate cycle (Arnon-Buchanan cycle)
M00096	0.0728613687	C5 isoprenoid biosynthesis, non-mevalonate pathway
M00525	0.0728613687	Lysine biosynthesis, acetyl-DAP pathway, aspartate => lysine
M00374	0.0846230501	Dicarboxylate-hydroxybutyrate cycle
M00126	0.1010131846	Tetrahydrofolate biosynthesis, GTP => THF
M00157	0.1118743745	F-type ATPase, prokaryotes and chloroplasts
M00159	0.1118743745	V-type ATPase, prokaryotes
M00002	0.1276400186	Glycolysis, core module involving three-carbon compounds
M00023	0.1276400186	Tryptophan biosynthesis, chorismate => tryptophan
M00485	0.1571611787	KinABCDE-Spo0FA (sporulation control) two-component regulatory system
M00631	0.1571611787	D-Galacturonate degradation (bacteria), D-galacturonate => pyruvate + D-glyceraldehyde 3P
M00004	0.1887166108	Pentose phosphate pathway (Pentose phosphate cycle)
M00016	0.1887166108	Lysine biosynthesis, succinyl-DAP pathway, aspartate => lysine
M00060	0.1887166108	Lipopolysaccharide biosynthesis, KDO2-lipid A
M00121	0.1887166108	Heme biosynthesis, glutamate => protoheme/siroheme
M00307	0.1887166108	Pyruvate oxidation, pyruvate => acetyl-CoA
M00335	0.1887166108	Sec (secretion) system
M00377	0.1887166108	Reductive acetyl-CoA pathway (Wood-Ljungdahl pathway)
M00565	0.1887166108	Trehalose biosynthesis, D-glucose 1P => trehalose
M00061	0.2115824859	Uronic acid metabolism
M00115	0.2115824859	NAD biosynthesis, aspartate => NAD
M00119	0.2115824859	Pantothenate biosynthesis, valine/L-aspartate => pantothenate
M00127	0.2115824859	Thiamine biosynthesis, AIR => thiamine-P/thiamine-2P
M00183	0.2115824859	RNA polymerase, bacteria
ko01100	3.16152466036342E-016	Metabolic pathways
ko01230	3.16152466036342E-016	Biosynthesis of amino acids
ko01110	1.2436166043791E-013	Biosynthesis of secondary metabolites
ko02020	7.0081895144854E-008	Two-component system
ko02010	1.3158749873805E-007	ABC transporters
ko00500	5.50142172179419E-007	Starch and sucrose metabolism
ko01130	1.04317950594824E-005	Biosynthesis of antibiotics
ko00620	0.0001119259	Pyruvate metabolism
ko00650	0.0002180694	Butanoate metabolism
ko00520	0.0005188859	Amino sugar and nucleotide sugar metabolism
ko00790	0.0005466276	Folate biosynthesis
ko00220	0.0011403926	Arginine biosynthesis
ko00970	0.0015576563	Aminoacyl-tRNA biosynthesis
ko00250	0.0020916787	Alanine, aspartate and glutamate metabolism
ko00020	0.0046201084	Citrate cycle (TCA cycle)
ko00230	0.0061312735	Purine metabolism
ko00240	0.0132391925	Pyrimidine metabolism
ko00670	0.0132391925	One carbon pool by folate
ko03410	0.0132391925	Base excision repair
ko03420	0.0144049826	Nucleotide excision repair
ko00010	0.0168549402	Glycolysis / Gluconeogenesis
ko00270	0.0168549402	Cysteine and methionine metabolism
ko00340	0.0168549402	Histidine metabolism
ko00633	0.0168549402	Nitrotoluene degradation
ko00710	0.0170972079	Carbon fixation in photosynthetic organisms
ko02040	0.0246078955	Flagellar assembly
ko00983	0.0248770515	Drug metabolism - other enzymes
ko00760	0.027160412	Nicotinate and nicotinamide metabolism
ko04112	0.0299237316	Cell cycle - Caulobacter
ko03010	0.0305897642	Ribosome
ko00290	0.0377812147	Valine, leucine and isoleucine biosynthesis
ko00982	0.0377812147	Drug metabolism - cytochrome P450
ko00640	0.0459794182	Propanoate metabolism
ko00051	0.0464907657	Fructose and mannose metabolism
ko00480	0.0509812394	Glutathione metabolism
ko00531	0.0515283507	Glycosaminoglycan degradation
ko01210	0.052281819	2-Oxocarboxylic acid metabolism
ko00730	0.0528434351	Thiamine metabolism
ko00770	0.0536477841	Pantothenate and CoA biosynthesis
ko04212	0.0606923251	Longevity regulating pathway – worm
ko00400	0.0630231964	Phenylalanine, tyrosine and tryptophan biosynthesis
ko00190	0.0632101552	Oxidative phosphorylation
ko00900	0.0632101552	Terpenoid backbone biosynthesis
ko03018	0.064835821	RNA degradation
ko00720	0.0658514818	Carbon fixation pathways in prokaryotes
ko00040	0.0691492356	Pentose and glucuronate interconversions
ko00030	0.0715820822	Pentose phosphate pathway
ko00450	0.0811955356	Selenocompound metabolism
ko00561	0.0963302375	Glycerolipid metabolism
ko03030	0.0963302375	DNA replication
ko03440	0.0963302375	Homologous recombination
ko04727	0.0963302375	GABAergic synapse
ko04142	0.0977416302	Lysosome
ko04146	0.0977416302	Peroxisome
ko03060	0.1104113471	Protein export
ko00511	0.1143460235	Other glycan degradation
ko00750	0.1143460235	Vitamin B6 metabolism
ko00280	0.1213552038	Valine, leucine and isoleucine degradation
ko00550	0.1377277906	Peptidoglycan biosynthesis
ko04122	0.1397280909	Sulfur relay system
ko00061	0.1482982471	Fatty acid biosynthesis
ko03430	0.1482982471	Mismatch repair
ko00260	0.1564711699	Glycine, serine and threonine metabolism
ko00473	0.1605841109	D-Alanine metabolism
ko05231	0.1605841109	Choline metabolism in cancer
ko00860	0.1667223301	Porphyrin and chlorophyll metabolism
ko00625	0.1677561031	Chloroalkane and chloroalkene degradation
ko00072	0.1732210833	Synthesis and degradation of ketone bodies
ko01502	0.1732210833	Vancomycin resistance
ko05230	0.1732210833	Central carbon metabolism in cancer
ko00600	0.1900848581	Sphingolipid metabolism
ko01200	0.1968569276	Carbon metabolism
ko00920	0.2240099646	Sulfur metabolism
ko00300	0.2459954932	Lysine biosynthesis
