# Supplementary material for: Proteobacteria explain significant functional variability in the human gut microbiome
Source: Microbiome. 2017 Mar 23;5:36. doi: 10.1186/s40168-017-0244-z (PMC5363007; doi:10.1186/s40168-017-0244-z)
Supplement: Supplementary file 11 — Module and pathway enrichments for variable/high-PD and invariable/low-PD gene sets (Fisher’s exact test q≤0.25). (CSV 2 kb) [file 40168_2017_244_MOESM11_ESM.csv]

Variable/high-PD gene families
Module/pathway	q-value	Description
M00177	8.7E-9	Ribosome, eukaryotes
M00179	1.5E-3	Ribosome, archaea
M00334	3.9E-2	Type VI secretion system
ko03010	1.7E-2	Ribosome
Invariable/low-PD gene families
Module/pathway	q-value	Description
M00485	1.7E-2	KinABCDE-Spo0FA (sporulation control) two-component regulatory system
M00038	1.3E-1	Tryptophan metabolism, tryptophan => kynurenine => 2-aminomuconate
M00201	1.3E-1	alpha-Glucoside transport system
M00220	1.3E-1	Rhamnose transport system
M00233	1.3E-1	Glutamate transport system
M00377	1.3E-1	Reductive acetyl-CoA pathway (Wood-Ljungdahl pathway)
M00078	1.8E-1	Heparan sulfate degradation
M00205	1.8E-1	N-Acetylglucosamine transport system
M00206	1.8E-1	Cellobiose transport system
M00267	1.8E-1	PTS system, N-acetylglucosamine-specific II component
M00271	1.8E-1	PTS system, beta-glucosides-specific II component
M00316	1.8E-1	Manganese transport system
M00422	1.8E-1	Acetyl-CoA pathway, CO2 => acetyl-CoA
M00423	1.8E-1	Molybdate/tungstate transport system
M00442	1.8E-1	Putative hydroxymethylpyrimidine transport system
M00467	1.8E-1	SasA-RpaAB (circadian timing mediating) two-component regulatory system
M00509	1.8E-1	WspE-WspRF (chemosensory) two-component regulatory system
M00512	1.8E-1	CckA-CtrA/CpdR (cell cycle control) two-component regulatory system
ko02020	1.5E-15	Two-component system
ko02010	2.2E-5	ABC transporters
ko00500	1.8E-3	Starch and sucrose metabolism
ko00531	5.3E-2	Glycosaminoglycan degradation
ko04142	5.3E-2	Lysosome
ko00520	6.3E-2	Amino sugar and nucleotide sugar metabolism
ko00650	8.1E-2	Butanoate metabolism
ko00930	2.3E-1	Caprolactam degradation
ko00983	2.4E-1	Drug metabolism - other enzymes
