# Supplementary material for: Proteobacteria explain significant functional variability in the human gut microbiome
Source: Microbiome. 2017 Mar 23;5:36. doi: 10.1186/s40168-017-0244-z (PMC5363007; doi:10.1186/s40168-017-0244-z)
Supplement: Supplementary file 17 — Module and pathway enrichments for gene families with invariable abundances in every phylum-specific test (Fisher’s exact test, q≤0.25). (CSV 3 kb) [file 40168_2017_244_MOESM17_ESM.csv]

Module/pathway	q-value	Description
M00359	2.4E-6	Aminoacyl-tRNA biosynthesis, eukaryotes
M00360	6.2E-6	Aminoacyl-tRNA biosynthesis, prokaryotes
M00527	1.3E-2	Lysine biosynthesis, DAP aminotransferase pathway, aspartate => lysine
M00048	2.1E-2	Inosine monophosphate biosynthesis, PRPP + glutamine => IMP
M00525	2.1E-2	Lysine biosynthesis, acetyl-DAP pathway, aspartate => lysine
M00526	2.1E-2	Lysine biosynthesis, DAP dehydrogenase pathway, aspartate => lysine
M00051	2.5E-2	Uridine monophosphate biosynthesis, glutamine (+ PRPP) => UMP
M00096	2.5E-2	C5 isoprenoid biosynthesis, non-mevalonate pathway
M00157	2.5E-2	F-type ATPase, prokaryotes and chloroplasts
M00618	4.0E-2	Acetogen
M00335	6.7E-2	Sec (secretion) system
M00432	1.0E-1	Leucine biosynthesis, 2-oxoisovalerate => 2-oxoisocaproate
M00016	1.0E-1	Lysine biosynthesis, succinyl-DAP pathway, aspartate => lysine
M00022	1.0E-1	Shikimate pathway, phosphoenolpyruvate + erythrose-4P => chorismate
M00125	1.0E-1	Riboflavin biosynthesis, GTP => riboflavin/FMN/FAD
M00126	1.0E-1	Tetrahydrofolate biosynthesis, GTP => THF
M00260	1.0E-1	DNA polymerase III complex, bacteria
M00015	1.8E-1	Proline biosynthesis, glutamate => proline
M00019	1.8E-1	Valine/isoleucine biosynthesis, pyruvate => valine / 2-oxobutanoate => isoleucine
M00049	1.8E-1	Adenine ribonucleotide biosynthesis, IMP => ADP,ATP
M00050	1.8E-1	Guanine ribonucleotide biosynthesis IMP => GDP,GTP
M00120	1.8E-1	Coenzyme A biosynthesis, pantothenate => CoA
M00140	1.8E-1	C1-unit interconversion, prokaryotes
M00240	1.8E-1	Iron complex transport system
M00242	1.8E-1	Zinc transport system
M00377	1.8E-1	Reductive acetyl-CoA pathway (Wood-Ljungdahl pathway)
M00535	1.8E-1	Isoleucine biosynthesis, pyruvate => 2-oxobutanoate
M00003	2.2E-1	Gluconeogenesis, oxaloacetate => fructose-6P
ko00970	2.6E-4	Aminoacyl-tRNA biosynthesis
ko03440	2.6E-4	Homologous recombination
ko00240	7.4E-4	Pyrimidine metabolism
ko01230	7.4E-4	Biosynthesis of amino acids
ko03030	2.4E-3	DNA replication
ko00550	4.9E-3	Peptidoglycan biosynthesis
ko01110	4.9E-3	Biosynthesis of secondary metabolites
ko03018	9.4E-3	RNA degradation
ko00670	1.0E-2	One carbon pool by folate
ko00195	1.5E-2	Photosynthesis
ko00230	1.5E-2	Purine metabolism
ko03420	1.5E-2	Nucleotide excision repair
ko03060	1.7E-2	Protein export
ko00300	3.7E-2	Lysine biosynthesis
ko00523	6.6E-2	Polyketide sugar unit biosynthesis
ko01100	6.6E-2	Metabolic pathways
ko01210	6.6E-2	2-Oxocarboxylic acid metabolism
ko00250	7.0E-2	Alanine, aspartate and glutamate metabolism
ko00290	7.0E-2	Valine, leucine and isoleucine biosynthesis
ko03430	7.0E-2	Mismatch repair
ko04112	8.9E-2	Cell cycle - Caulobacter
ko00770	9.2E-2	Pantothenate and CoA biosynthesis
ko03070	1.1E-1	Bacterial secretion system
ko00710	2.2E-1	Carbon fixation in photosynthetic organisms
