# Supplementary material for: Proteobacteria explain significant functional variability in the human gut microbiome
Source: Microbiome. 2017 Mar 23;5:36. doi: 10.1186/s40168-017-0244-z (PMC5363007; doi:10.1186/s40168-017-0244-z)
Supplement: Supplementary file 18 — Module and pathway enrichments for gene families variable in each phylum-specific test (Fisher’s exact test, q≤0.25). (CSV 2 kb) [file 40168_2017_244_MOESM18_ESM.csv]

Module/pathway	Phylum	q-value	Description
ko02060	proteobacteria	1.1E-2	Phosphotransferase system (PTS)
ko00360	proteobacteria	2.8E-2	Phenylalanine metabolism
ko01053	proteobacteria	1.3E-1	Biosynthesis of siderophore group nonribosomal peptides
ko05133	firmicutes	4.5E-2	Pertussis
ko03070	firmicutes	5.8E-2	Bacterial secretion system
ko00565	firmicutes	9.8E-2	Ether lipid metabolism
ko00621	firmicutes	1.3E-1	Dioxin degradation
ko00906	firmicutes	1.3E-1	Carotenoid biosynthesis
ko00440	firmicutes	1.5E-1	Phosphonate and phosphinate metabolism
ko01053	firmicutes	1.6E-1	Biosynthesis of siderophore group nonribosomal peptides
ko00440	actinobacteria	1.5E-1	Phosphonate and phosphinate metabolism
M00545	proteobacteria	1.7E-2	Trans-cinnamate degradation, trans-cinnamate => 2-oxopent-4-enoate + fumarate
M00219	proteobacteria	2.3E-1	AI-2 transport system
M00302	proteobacteria	2.3E-1	2-Aminoethylphosphonate transport system
M00356	bacteroidetes	1.9E-1	Methanogenesis, methanol => methane
M00563	bacteroidetes	1.9E-1	Methanogenesis, methylamine/dimethylamine/trimethylamine => methane
M00567	bacteroidetes	1.9E-1	Methanogenesis, CO2 => methane
M00323	firmicutes	2.0E-2	Urea transport system
M00333	firmicutes	2.1E-2	Type IV secretion system
M00435	firmicutes	1.7E-1	Taurine transport system
M00575	firmicutes	1.7E-1	Pertussis pathogenicity signature 2, T1SS
