# Supplementary material for: Proteobacteria explain significant functional variability in the human gut microbiome
Source: Microbiome. 2017 Mar 23;5:36. doi: 10.1186/s40168-017-0244-z (PMC5363007; doi:10.1186/s40168-017-0244-z)
Supplement: Supplementary file 20 — SRA IDs and characteristics (read length, average genome size from MicrobeCensus) for samples used in this study. (CSV 5 kb) [file 40168_2017_244_MOESM20_ESM.csv]

	sample_id	read_length	avg_size	proj
1	ERR260153	101	3007335.03365	GC
2	ERR260163	101	2741249.35839	GC
3	ERR260170	101	3349741.31933	GC
4	ERR260171	101	3284244.73289	GC
5	ERR260175	101	2505600.92336	GC
6	ERR260180	101	2700241.62305	GC
7	ERR260193	101	3155050.86053	GC
8	ERR260204	101	3276101.79074	GC
9	ERR260205	101	2690059.05633	GC
10	ERR260209	101	2739447.9342	GC
11	ERR260215	101	3110462.00971	GC
12	ERR260216	101	2990308.86124	GC
13	ERR260217	101	3018725.92597	GC
14	ERR260218	101	2819642.04625	GC
15	ERR260221	101	3023226.79433	GC
16	ERR260223	101	2909910.12821	GC
17	ERR260224	101	3034501.26165	GC
18	ERR260225	101	2934507.66239	GC
19	ERR260226	101	2720242.31328	GC
20	ERR260227	101	3478696.49469	GC
21	ERR260230	101	3016355.01606	GC
22	ERR260231	101	3140582.64139	GC
23	ERR260234	101	3509743.55455	GC
24	ERR260242	101	2865005.54953	GC
25	ERR260243	101	3067430.8942	GC
26	ERR260244	101	3223532.91706	GC
27	ERR260246	101	3702615.47127	GC
28	ERR260250	101	3360387.57078	GC
29	ERR260251	101	3069184.75915	GC
30	ERR260252	101	2646671.99983	GC
31	ERR260253	101	2706477.0008	GC
32	ERR260255	101	3168564.50938	GC
33	ERR260256	101	3233314.40818	GC
34	ERR260258	101	2730737.30815	GC
35	ERR260259	101	2946638.61347	GC
36	ERR260260	101	2857369.21084	GC
37	ERR260264	101	3122181.41288	GC
38	ERR260265	101	3058304.28124	GC
39	ERR260266	101	2899797.97999	GC
40	ERR260267	101	2907621.49956	GC
41	SRR341692	90	3197407.35611	T2D
42	SRR341696	90	3484280.702	T2D
43	SRR341701	90	3522425.61525	T2D
44	SRR341704	90	3521022.15372	T2D
45	SRR341716	90	3548271.51945	T2D
46	SRR341718	90	3795303.05074	T2D
47	SRR341721	90	3199005.21596	T2D
48	SRR341722	90	3677370.89365	T2D
49	SRR341725	90	3899371.58775	T2D
50	SRR413562	90	3726402.80832	T2D
51	SRR413563	90	3517703.79046	T2D
52	SRR413564	90	3416273.42458	T2D
53	SRR413565	90	3047067.05878	T2D
54	SRR413566	90	3607582.10523	T2D
55	SRR413579	90	3380081.54211	T2D
56	SRR413582	90	3198757.90636	T2D
57	SRR413583	90	2975277.73594	T2D
58	SRR413595	90	3327723.17663	T2D
59	SRR413596	90	3678935.12651	T2D
60	SRR413598	90	3042222.823	T2D
61	SRR413600	90	3718922.39657	T2D
62	SRR413602	90	3353293.97012	T2D
63	SRR413606	90	3472135.68363	T2D
64	SRR413607	90	3983718.22436	T2D
65	SRR413609	90	3398235.8469	T2D
66	SRR413628	90	2913974.17887	T2D
67	SRR413636	90	3343646.29122	T2D
68	SRR413642	90	2622478.89979	T2D
69	SRR413643	90	3235504.59643	T2D
70	SRR413650	90	3442774.37438	T2D
71	SRR413656	90	2928037.32217	T2D
72	SRR413657	90	3621196.06968	T2D
73	SRR413658	90	3436590.37661	T2D
74	SRR413659	90	3319487.95373	T2D
75	SRR413660	90	3238836.87634	T2D
76	SRR413661	90	2766047.43599	T2D
77	SRR413662	90	3345703.48069	T2D
78	SRR413664	90	3618123.28566	T2D
79	SRR413665	90	3206613.7463	T2D
80	SRR413666	90	3291523.10626	T2D
81	SRR413667	90	2802978.5237	T2D
82	SRR413688	90	2912410.18026	T2D
83	SRR413758	90	4172104.66091	T2D
84	SRR413768	90	2731651.7553	T2D
85	SRS011134	90	3027072.5229	HMP
86	SRS011239	90	2837243.41984	HMP
87	SRS011271	90	3177664.22763	HMP
88	SRS011302	90	3662999.91335	HMP
89	SRS011405	90	4830906.13335	HMP
90	SRS011452	90	5649430.63664	HMP
91	SRS011529	90	3425507.51353	HMP
92	SRS011586	90	3564009.91566	HMP
93	SRS012273	90	3109975.02394	HMP
94	SRS012902	90	4507613.89535	HMP
95	SRS013158	90	4483110.73222	HMP
96	SRS013521	90	3756647.61247	HMP
97	SRS013687	90	3545968.82945	HMP
98	SRS015133	90	3379667.34885	HMP
99	SRS015190	90	4130867.47714	HMP
100	SRS015217	90	2952409.28959	HMP
101	SRS015264	90	3964245.67173	HMP
102	SRS015431	90	3589778.22561	HMP
103	SRS015578	90	3859496.72397	HMP
104	SRS015960	90	4337469.52594	HMP
105	SRS016018	90	3655457.70528	HMP
106	SRS016056	90	4024044.33605	HMP
107	SRS016095	90	3424079.06614	HMP
108	SRS016267	90	4297405.72483	HMP
109	SRS016753	90	4154371.73592	HMP
110	SRS016954	90	3667280.47766	HMP
111	SRS017433	90	4074662.09348	HMP
112	SRS017701	90	3608303.56482	HMP
113	SRS018575	90	4866253.12919	HMP
114	SRS019397	90	4229186.73006	HMP
115	SRS019601	90	3946794.78848	HMP
116	SRS020233	90	3238295.92665	HMP
117	SRS022137	90	3796112.05104	HMP
118	SRS022524	90	3856199.55615	HMP
119	SRS023346	90	5660233.80627	HMP
120	SRS043001	90	4386456.06507	HMP
121	SRS045004	90	3859487.09283	HMP
122	SRS048164	90	3507733.34799	HMP
123	SRS049900	90	3910527.53209	HMP
124	SRS053335	90	4753459.90582	HMP
125	SRS053398	90	3603795.47115	HMP
126	SRS054956	90	4105832.50641	HMP
