# Supplementary material for: Proteobacteria explain significant functional variability in the human gut microbiome
Source: Microbiome. 2017 Mar 23;5:36. doi: 10.1186/s40168-017-0244-z (PMC5363007; doi:10.1186/s40168-017-0244-z)
Supplement: Supplementary file 23 — Predicted tree densities. (CSV 314 kb) [file 40168_2017_244_MOESM23_ESM.csv]

K00001	77.7005512948
K00010	70.2891792824
K00100	77.6351899213
K01000	144.4069063115
K10000	26.1759360548
K10001	56.9554980762
K10002	38.1151467452
K10003	38.4351773165
K10004	42.7060100589
K10005	22.5364918132
K10006	21.8015296482
K10007	22.3908991639
K10008	21.5024817603
K10009	60.8400576624
K01001	35.0233712882
K10010	53.2992771893
K10011	25.1889796056
K10012	36.626358186
K10013	33.3113050814
K10014	29.567818288
K10015	33.4502085131
K10016	33.1720551203
K10017	33.3113050814
K10018	14.0977573257
K10019	13.7466331749
K01002	25.7240009846
K10020	12.9056387026
K10021	11.2490862422
K10022	16.7413820186
K10023	14.4437377818
K10024	14.328965528
K10025	16.1050637102
K10026	71.0385221784
K10027	38.0245605798
K10028	7.4867396568
K10029	5.9796220656
K01003	22.8131024842
K10030	7.7893820788
K10031	7.6293373975
K10032	5.5205510303
K10033	7.4669407205
K10035	5.0628271775
K10036	32.2710943727
K10037	32.2710943727
K10038	31.6269831291
K10039	37.9118042918
K01004	24.8009506193
K10040	31.8116288005
K10041	31.6269831291
K10042	6.4353363363
K10043	4.7485647888
K10044	6.065356244
K10045	4.4618644667
K10046	6.9203137707
K10047	6.6617006494
K10048	7.1345851278
K10049	7.9982769616
K01005	12.6750517559
K10050	6.065356244
K10051	5.8744140846
K10052	6.0329305455
K10053	7.8297769527
K10054	6.2110295503
K10055	7.1345851278
K10056	7.1349932085
K10057	4.7732974761
K10058	4.0813934281
K10059	5.2056581995
K01006	79.3268636644
K10060	5.2056581995
K10061	5.5353775425
K10062	7.1345851278
K10063	4.9920067052
K10064	4.6215367349
K10065	6.791177423
K10066	7.3020683734
K10067	8.1028602805
K10068	5.8744140846
K10069	5.414674829
K01007	116.9108347497
K10070	5.7334997816
K10071	5.1834980981
K10072	4.0813934281
K10073	4.9696443943
K10074	4.9696443943
K10075	4.5490355797
K10076	4.7732974761
K10077	6.5889850117
K10078	7.1349932085
K10079	3.0432965269
K01008	76.9802445667
K10080	13.307172508
K10081	5.3319823752
K10082	17.0718128383
K10083	7.3020683734
K10084	13.0300152824
K10085	14.9179781307
K10086	12.4673302125
K10087	8.4797193143
K10088	19.5706562634
K10089	16.9486915851
K10090	6.791177423
K10091	6.9555734713
K10092	5.9267846327
K10093	7.8297769527
K10094	6.4705706779
K10095	5.5353775425
K10096	2.9764206735
K10097	2.105762622
K10098	4.8835688131
K10099	7.9361760198
K00101	84.1842169864
K10100	7.3120087554
K10101	3.836454619
K10102	6.065356244
K10103	5.8744140846
K10104	13.0131109398
K10105	11.7924554994
K10106	10.7963621426
K10107	32.0013691098
K10108	32.4815768579
K10109	31.4209203813
K01011	139.7908028589
K10110	30.8833492075
K10111	30.0478408699
K10112	73.6679814952
K10113	8.4537851954
K10114	8.7831821453
K10115	8.7831821453
K10116	8.4537851954
K10117	78.5025336827
K10118	75.0659978246
K10119	75.993512986
K01012	140.8502923052
K10120	5.5189295968
K10121	2.8747524057
K10122	5.5189295968
K10123	6.6248070905
K10124	17.1226477685
K10125	47.3397710106
K10126	39.9497861634
K10127	7.3020683734
K10128	6.614908885
K10129	7.1349932085
K01013	2.4301891388
K10130	6.5889850117
K10131	5.0628271775
K10132	5.3908547368
K10133	7.7601644537
K10134	15.9482824922
K10135	7.3120087554
K10136	7.9471882341
K10137	7.1349932085
K10138	6.9643426112
K10139	6.7736186708
K01014	10.8837945369
K10140	10.3954937793
K10141	20.1437905572
K10142	6.6691293762
K10143	16.0748938904
K10144	18.754955016
K10145	7.3020683734
K10146	8.6540894114
K10147	9.1242806336
K10148	7.4867396568
K10149	9.5965649268
K01015	7.5567921567
K10150	2.8117725022
K10151	11.2288021747
K10152	6.065356244
K10153	7.8297769527
K10154	7.4669407205
K10155	7.3120087554
K10156	1.5596865135
K10157	6.9643426112
K10158	11.5563513576
K10159	8.1028602805
K01016	6.2110295503
K10160	7.4867396568
K10161	5.8202158203
K10162	7.4867396568
K10163	5.8744140846
K10164	5.6790875474
K10165	6.065356244
K10166	5.8744140846
K10167	4.7485647888
K10168	7.3020683734
K10169	5.6790875474
K01017	10.0405365572
K10170	6.065356244
K10171	5.1228073403
K10172	11.3710542708
K10173	7.4669407205
K10174	7.1349932085
K10175	7.3120087554
K10176	6.9555734713
K10177	7.28141028
K10178	6.7361052921
K10179	7.4585415467
K10180	7.7893820788
K10181	6.065356244
K10182	7.0266327432
K10183	6.9643426112
K10184	6.4353363363
K10185	9.1287921632
K10186	6.3180960103
K10187	9.6147274104
K10188	16.9957448253
K10189	16.3267463511
K01019	7.4867396568
K10190	17.1226477685
K10191	7.9155830401
K10192	13.9887283619
K10193	14.1231936528
K10194	14.3903681461
K10195	11.1156924521
K10196	5.2619736747
K10197	5.880654462
K10198	6.4705706779
K10199	5.2619736747
K00102	48.5016929787
K01020	7.4304496422
K10200	13.5297424096
K10201	13.1689307696
K10202	13.1689307696
K10203	7.8065036773
K10205	6.7736186708
K10206	53.3763252123
K10207	6.2767955971
K10208	8.6127596093
K10209	11.1556908837
K01021	14.1775721211
K10210	8.8987539577
K10211	9.4184444429
K10212	6.4811605621
K10213	15.3058245264
K10214	7.0266327432
K10215	10.9978301704
K10216	5.631256495
K10217	21.1569496277
K10218	29.3509394706
K10219	7.5567921567
K01022	7.6592954784
K10220	16.4839118013
K10221	11.0378110876
K10222	2.5809526572
K10223	7.6592954784
K10224	5.6790875474
K10225	5.414674829
K10226	7.4585415467
K10227	27.7227219997
K10228	28.6467176239
K10229	27.9189007804
K01023	12.4673302125
K10230	25.0027532355
K10231	13.8093922762
K10232	21.3393531514
K10233	19.8008287921
K10234	20.1437905572
K10235	10.2941660235
K10236	17.681395896
K10237	17.8021452261
K10238	17.4387455868
K10239	9.1197713337
K01024	9.1265361196
K10240	21.0454968393
K10241	21.3790461325
K10242	22.0390527117
K10243	9.998808267
K10244	7.4669407205
K10245	7.4045778441
K10246	11.6004714562
K10247	7.4024635432
K10248	5.5353775425
K10249	14.2570700495
K01025	17.8756398739
K10250	7.9982769616
K10251	24.0719139572
K10252	7.9568225736
K10253	26.5911498451
K10254	43.6546584048
K10255	37.5766527106
K10256	23.0123253276
K10257	16.354867531
K10258	26.7319947948
K10259	12.4773669942
K01026	23.0361113415
K10260	15.9482824922
K10261	7.9775228409
K10262	11.1205999157
K10263	11.1909716234
K10264	7.8065036773
K10265	8.4797193143
K10266	7.7832995795
K10267	8.1648813796
K10268	34.8792008987
K10269	8.329669805
K01027	29.0500457616
K10270	10.8254279533
K10271	8.1648813796
K10272	9.7683573875
K10273	16.4145524333
K10274	7.2509398497
K10275	12.0133202441
K10276	21.6000817389
K10278	6.9203137707
K10279	7.069238461
K01028	63.3063371041
K10280	10.0405365572
K10281	10.3548435365
K10282	10.6241690942
K10283	7.1349932085
K10284	7.6335400295
K10285	6.5889850117
K10287	5.6790875474
K10288	6.4353363363
K10289	7.8065036773
K01029	63.5919782468
K10290	11.6004714562
K10291	7.8297769527
K10292	7.4867396568
K10293	11.4531000949
K10294	8.1648813796
K10295	22.9051331619
K10296	6.5492747232
K10297	12.6750517559
K10298	7.8297769527
K10299	7.1349932085
K00103	12.819218475
K01030	1.8081657408
K10300	9.122025705
K10301	12.8185482563
K10302	7.4585415467
K10303	7.3120087554
K10304	5.6194214912
K10305	15.437102582
K10306	12.9358937894
K10307	8.8061758012
K10308	8.2829158541
K01031	33.0906194763
K10310	10.1881301697
K10311	6.4353363363
K10312	7.6335400295
K10313	7.6592954784
K10314	10.3345780631
K10315	7.3020683734
K10316	7.1020397358
K10317	10.9414812094
K10318	7.3020683734
K10319	11.0856193286
K01032	32.8184965788
K10320	6.2997984784
K10321	8.1285213654
K10322	7.8065036773
K10323	7.4867396568
K10324	7.2013595759
K10325	7.8297769527
K10326	7.1345851278
K10327	7.3120087554
K10328	7.3120087554
K10329	7.6592954784
K10330	7.1349932085
K10331	7.1345851278
K10332	6.7736186708
K10333	6.614908885
K10334	6.8492733278
K10335	7.3120087554
K10336	6.614908885
K10337	7.3020683734
K10338	6.4353363363
K10339	8.1648813796
K01034	31.4418380651
K10340	6.5098037594
K10341	8.1648813796
K10342	6.791177423
K10343	14.9272136915
K10344	4.9696443943
K10345	13.9231558348
K10347	7.1345851278
K10348	11.6998262698
K10349	10.6241690942
K01035	21.4896952316
K10350	18.0725802017
K10351	8.1028602805
K10352	48.3324712748
K10353	4.3798539406
K10354	7.0266327432
K10355	24.4897351009
K10356	40.5893345207
K10357	19.6858979487
K10358	12.1252188464
K10359	14.7868936984
K01036	3.1422252383
K10360	12.7470849958
K10361	12.1252188464
K10362	13.666331393
K10363	6.065356244
K10364	27.624391851
K10365	24.2812397432
K10366	7.8065036773
K10367	6.7736186708
K10368	6.9643426112
K10369	11.5123990611
K10370	19.8355671654
K10371	7.6592954784
K10372	6.9643426112
K10373	11.0507487753
K10374	6.7736186708
K10375	7.1349932085
K10376	6.01733646
K10377	6.614908885
K10378	7.1345851278
K10379	6.9643426112
K10380	19.6858979487
K10381	7.1349932085
K10382	7.6335400295
K10383	6.9643426112
K10384	3.9642386007
K10385	4.0321086099
K10386	6.791177423
K10387	7.3020683734
K10388	6.4860331106
K10389	28.9867592265
K01039	32.0976618229
K10390	10.5495428238
K10391	13.0300152824
K10392	33.3617123878
K10393	34.1689694838
K10394	28.1144447439
K10395	31.3490764923
K10396	17.1846921867
K10397	16.0748938904
K10398	27.1302889756
K10399	5.8744140846
K00104	83.8052642922
K01040	31.1289317201
K10400	18.872475611
K10401	30.225819476
K10402	18.0725802017
K10403	11.7469828659
K10404	13.7950502784
K10405	26.3309397187
K10406	30.7898146724
K10407	19.2126611707
K10408	23.8617437926
K10409	15.1785657669
K01041	21.0454968393
K10410	16.7011993678
K10411	16.5768165012
K10412	14.9179781307
K10413	26.2302351025
K10414	16.2010462257
K10415	24.8009506193
K10416	22.0390527117
K10417	14.1231936528
K10418	34.2581194057
K10419	18.2814184535
K01042	77.9617565842
K10420	20.3709392378
K10421	10.0550628386
K10422	6.7736186708
K10423	11.1205999157
K10424	18.9896590735
K10425	11.1556908837
K10426	19.1065093949
K10427	20.8217683694
K10428	15.9482824922
K10429	14.8031028541
K01043	17.7511174093
K10430	7.1345851278
K10431	7.1349932085
K10432	6.9643426112
K10433	6.9643426112
K10434	6.8492733278
K10435	16.954457891
K10436	29.5616132774
K10437	8.8215383373
K10438	4.7848200354
K10439	142.8087272104
K01044	8.4927161933
K10440	143.3089955922
K10441	132.0655220438
K10442	16.0748938904
K10443	14.1775721211
K10444	7.3735919959
K10445	7.2013595759
K10446	8.1648813796
K10447	10.3345780631
K10448	10.6241690942
K10449	6.791177423
K01045	13.5297424096
K10450	7.6592954784
K10451	7.1349932085
K10452	7.3020683734
K10453	7.3735919959
K10454	10.3954937793
K10455	11.3710542708
K10456	11.1205999157
K10457	12.1815583996
K10458	7.2013595759
K10459	7.3020683734
K01046	56.1186324781
K10460	7.3735919959
K10461	11.4686139285
K10462	10.4947922711
K10463	7.1349932085
K10464	7.4867396568
K10465	6.5889850117
K10466	7.3020683734
K10467	7.2013595759
K10468	6.9643426112
K10469	6.2110295503
K01047	43.9053195073
K10470	7.3120087554
K10471	7.1345851278
K10472	6.8852328111
K10473	11.3815426142
K10474	8.408180255
K10475	7.6592954784
K10476	5.8744140846
K10477	11.8784128095
K10478	12.2807140995
K10479	11.6060802281
K01048	54.176462822
K10480	5.4790085868
K10481	11.9312092136
K10482	11.5563513576
K10483	7.2013595759
K10484	7.6592954784
K10485	11.6528589772
K10486	10.6502352236
K10487	6.3596681743
K10488	7.1345851278
K10489	7.3020683734
K01049	13.7179869733
K10490	6.4015138771
K10491	5.3908547368
K10492	6.791177423
K10493	6.065356244
K10494	12.6813681063
K10495	10.8780344392
K10496	5.6194214912
K10497	6.9643426112
K10498	6.791177423
K10499	6.4353363363
K00105	11.7469828659
K01050	7.4304496422
K10500	6.9643426112
K10501	6.791177423
K10502	6.065356244
K10503	7.3020683734
K10504	6.9555734713
K10505	6.9555734713
K10506	4.9696443943
K10507	7.4669407205
K10508	7.3020683734
K10509	7.1345851278
K01051	55.135261
K10510	7.1349932085
K10511	6.7736186708
K10512	6.7736186708
K10513	7.1345851278
K10514	6.614908885
K10515	7.3020683734
K10516	5.8744140846
K10517	6.9643426112
K10518	6.5889850117
K10519	7.1349932085
K01052	8.1104021232
K10520	10.3954937793
K10521	10.4799137555
K10522	7.4867396568
K10523	36.0193191499
K10524	20.0297717342
K10525	5.0482383308
K10526	4.7247522374
K10527	8.1104021232
K10528	3.768855214
K10529	4.9449654547
K01053	59.0984559668
K10530	12.037507063
K10531	21.224159625
K10532	16.4520009417
K10533	19.3392261704
K10534	5.8684381814
K10535	6.6617006494
K10536	56.3444923506
K10537	32.6365009726
K10538	29.0423667945
K10539	32.8184965788
K01054	11.9430733342
K10540	35.5828122236
K10541	34.1689694838
K10542	32.7275572228
K10543	49.2405185535
K10544	44.7752682336
K10545	45.8182548345
K10546	30.6023504505
K10547	30.50841921
K10548	30.6023504505
K10549	10.8837945369
K01055	46.8012424187
K10550	9.7772363094
K10551	10.7288179553
K10552	15.9482824922
K10553	15.437102582
K10554	15.30808634
K10555	25.1100009933
K10556	24.3855903695
K10557	24.176681516
K10558	24.2462766239
K10559	18.979870832
K01056	156.4948162304
K10560	18.1621492579
K10561	17.9225173417
K10562	18.5188860354
K10563	137.4067090237
K10564	12.4821182991
K10565	10.7199681957
K10567	7.28141028
K10568	6.7736186708
K10569	7.7601644537
K01057	99.963227313
K10570	18.6370932121
K10571	13.8536632365
K10572	13.8536632365
K10573	28.3425837236
K10574	10.0841784801
K10575	25.8256138074
K10576	27.9189007804
K10577	28.6973514349
K10578	20.3709392378
K10579	26.2302351025
K01058	48.9825786084
K10580	28.503661895
K10581	24.5936756187
K10582	24.2812397432
K10583	19.8008287921
K10584	5.9714264082
K10585	12.6813681063
K10586	13.307172508
K10587	14.5230982056
K10588	13.5816878889
K10589	24.176681516
K01059	7.8297769527
K10590	26.1293515438
K10591	23.756337595
K10592	25.7240009846
K10593	12.3426070156
K10594	7.8065036773
K10595	11.8424491983
K10596	11.0856193286
K10597	23.2260211456
K10598	21.7102082301
K10599	26.4314667068
K00106	22.5891352399
K01060	33.0537576192
K10600	10.3548435365
K10601	27.1302889756
K10602	6.614908885
K10603	6.791177423
K10604	7.4585415467
K10605	7.9982769616
K10606	14.1231936528
K10607	5.8744140846
K10608	11.4531000949
K10609	23.2260211456
K01061	116.0350284607
K10610	20.9337706912
K10611	10.7963621426
K10612	11.3710542708
K10613	4.9696443943
K10614	6.7736186708
K10615	11.7469828659
K10616	1.9051856598
K10617	1.8624234032
K10618	1.8624234032
K10619	1.8624234032
K01062	21.7102082301
K10620	1.8624234032
K10621	4.6075890731
K10622	4.8302364116
K10623	1.9051856598
K10624	16.5768165012
K10625	16.9486915851
K10626	12.6090848473
K10627	17.1945252146
K10628	7.3120087554
K10629	7.1345851278
K01063	5.5105567308
K10630	9.4379685593
K10631	12.1815583996
K10632	23.6507148811
K10633	4.7485647888
K10634	6.4353363363
K10635	9.4379685593
K10636	13.5816878889
K10637	10.0550628386
K10638	15.1785657669
K10639	14.1231936528
K01064	10.909558435
K10640	13.4447539008
K10641	9.9034435499
K10642	4.9920067052
K10643	26.5318173642
K10644	8.7908400186
K10645	18.0903159575
K10646	9.2855456331
K10647	7.1345851278
K10648	4.7485647888
K10649	16.4890970187
K01065	8.1104021232
K10650	5.3319823752
K10651	5.1834980981
K10652	7.4867396568
K10653	6.8492733278
K10654	8.5187697429
K10655	7.1345851278
K10656	14.4402264492
K10657	7.3020683734
K10658	7.1349932085
K10659	13.9485774963
K01066	40.5786273453
K10660	15.6580098967
K10661	24.4897351009
K10662	7.3735919959
K10665	5.273752946
K10666	29.1789579354
K10667	7.9982769616
K10668	6.791177423
K10669	21.4896952316
K01067	31.1289317201
K10670	17.1945252146
K10673	10.2403827222
K10674	20.292491972
K10675	4.5593027368
K10676	10.0841784801
K10677	3.9069283677
K10678	29.2507922056
K10679	34.2581194057
K01068	17.500916727
K10680	73.8017118948
K10681	14.655270175
K10682	13.2450736877
K10683	13.5816878889
K10684	23.6507148811
K10685	24.9042883467
K10686	24.8009506193
K10687	10.2055179949
K10688	24.4897351009
K10689	17.4387455868
K01069	104.7707037371
K10690	4.3798539406
K10691	15.1785657669
K10692	12.6760201422
K10693	11.6998262698
K10694	15.5374416759
K10695	20.8217683694
K10696	27.7227219997
K10697	14.1231936528
K10698	5.6194214912
K10699	7.5822886594
K00107	10.9467938623
K01070	79.6503724845
K10700	1.5596865135
K10701	2.525898859
K10702	2.5809526572
K10703	31.4209203813
K10704	40.6654300773
K10705	6.4353363363
K10706	30.976753048
K10707	7.9982769616
K10708	14.5230982056
K10709	14.3614096835
K01071	21.224159625
K10710	16.2010462257
K10711	15.30808634
K10712	19.9154522556
K10713	17.3752281607
K10714	10.2578597256
K10715	8.9571400981
K10716	128.5740303199
K10717	5.3679869124
K10718	6.7736186708
K10719	10.0500898315
K01072	7.7601644537
K10720	6.2173690764
K10721	6.5737902415
K10722	6.2173690764
K10723	6.4860331106
K10724	5.3045254086
K10725	40.5786273453
K10726	26.5318173642
K10727	16.7011993678
K10728	15.6936541629
K10729	5.7200626754
K01073	10.2578597256
K10730	13.0300152824
K10731	5.5205510303
K10732	24.2812397432
K10733	25.2131214302
K10734	23.5448737865
K10735	24.0719139572
K10736	21.9296912489
K10737	14.1231936528
K10738	13.4447539008
K10739	27.3284250887
K01074	29.8471088117
K10740	20.4840754428
K10741	3.7709519609
K10742	22.3656456648
K10743	26.1293515438
K10744	14.9179781307
K10745	18.2814184535
K10746	27.3284250887
K10747	45.5709199548
K10748	28.7477815711
K10749	14.072357045
K01075	21.4896952316
K10750	11.8926548437
K10751	25.2131214302
K10752	34.3471622738
K10753	30.8833492075
K10754	27.4214509413
K10755	41.8165439266
K10756	42.9471061257
K10757	2.4990634324
K10758	15.30808634
K10759	7.7370843897
K01076	16.354867531
K10760	12.5864511646
K10761	22.5821546105
K10762	12.7620243884
K10763	46.6698776188
K10764	49.466321106
K10765	15.0485325496
K10766	12.3248269779
K10767	8.2829158541
K10768	18.754955016
K10769	12.1815583996
K01077	102.52406703
K10770	16.9486915851
K10771	23.2260211456
K10772	19.6858979487
K10773	166.1774236307
K10774	2.5809526572
K10775	13.8093922762
K10776	11.7469828659
K10777	21.6000817389
K10778	63.8133883926
K10779	14.7868936984
K01078	36.6737350615
K10780	16.9957448253
K10781	9.5724016411
K10782	6.6617006494
K10783	1.217397029
K10784	5.273752946
K10785	10.1016344072
K10786	3.7027946803
K10787	3.4952756347
K10788	6.4353363363
K10789	6.791177423
K01079	109.9329883771
K10790	6.5889850117
K10791	6.4015138771
K10793	7.3735919959
K10794	6.8492733278
K10795	4.3137501757
K10796	4.9072563433
K10797	11.190892581
K10798	34.9306933159
K10799	14.7693910323
K00108	75.3983107869
K01080	20.8769217463
K10800	13.9482899168
K10801	12.1815583996
K10802	18.0425171022
K10803	13.7179869733
K10804	64.8787666082
K10805	72.7550857302
K10806	60.1549517285
K10807	32.2898691012
K10808	36.8550911191
K10809	7.3020683734
K01081	98.4953548729
K10810	13.7663213357
K10811	5.212036332
K10812	8.5187697429
K10814	4.5536413206
K10815	4.66543852
K10816	4.66543852
K10817	2.8242255016
K10819	23.9189014157
K01082	104.196668506
K10820	3.1422252383
K10822	1.9051856598
K10823	83.8684750946
K10824	28.8486902336
K10826	4.0906714206
K10827	4.3798539406
K10829	1.1764098823
K01083	26.6955530164
K10831	37.7560948483
K10834	1.9558465353
K10835	1.1764098823
K10836	5.7831457342
K10837	13.9482899168
K10838	27.0309699617
K10839	32.3626245432
K01084	14.7693910323
K10840	8.9621137069
K10841	21.9296912489
K10842	25.0074283506
K10843	50.7284997468
K10844	33.5272817669
K10845	21.8200772373
K10846	25.5202165776
K10847	22.2570275736
K10848	31.7117260897
K10849	25.110372197
K01085	23.8617437926
K10850	9.7772363094
K10851	11.7943295285
K10852	19.1008149652
K10854	6.6617006494
K10855	4.3248700164
K10856	15.1785657669
K10857	28.1144447439
K10858	25.7240009846
K10859	7.8065036773
K10860	7.9982769616
K10861	6.9643426112
K10862	22.6900499307
K10863	22.2570275736
K10864	8.6437384047
K10865	26.1293515438
K10866	26.3309397187
K10867	13.5816878889
K10868	4.4979067869
K10869	8.4537851954
K01087	70.6302210175
K10870	14.2570700495
K10871	11.1556908837
K10872	20.4840754428
K10873	19.1008149652
K10874	7.5822886594
K10875	30.7898146724
K10876	11.5563513576
K10877	18.1621492579
K10878	27.624391851
K10879	10.8545720145
K10880	11.4531000949
K10881	22.6900499307
K10882	18.0425171022
K10883	5.273752946
K10884	23.9669353103
K10885	24.0719139572
K10886	10.0841784801
K10887	9.2855456331
K10888	7.6335400295
K10889	7.4585415467
K01089	46.5567843534
K10890	7.3120087554
K10891	14.1231936528
K10892	7.4024635432
K10893	5.6194214912
K10894	7.3120087554
K10895	14.3903681461
K10896	27.2149182439
K10897	6.4353363363
K10898	8.4797193143
K10899	13.9887283619
K00109	13.2475389681
K01090	125.0935858562
K10900	11.6004714562
K10901	32.3626245432
K10902	12.2654034336
K10903	20.8217683694
K10904	13.8536632365
K10905	7.9982769616
K10906	17.4659853567
K10907	45.9005699336
K10908	29.5507868892
K10909	6.4315740451
K01091	182.511477747
K10910	8.1104021232
K10911	7.1708870125
K10912	8.2673895939
K10913	7.0031270438
K10914	45.4883443996
K10915	5.631256495
K10916	6.037226533
K10917	5.4291431608
K10918	9.5784367527
K10919	4.6105819731
K01092	183.0507431369
K10920	3.6034691677
K10921	7.0171051098
K10922	7.1708870125
K10923	4.6105819731
K10924	20.7606137762
K10925	11.6837823988
K10926	16.4839118013
K10927	16.5768165012
K10928	4.4540438181
K10929	3.7027946803
K01093	24.5936756187
K10930	4.9072563433
K10931	4.5536413206
K10932	4.9072563433
K10933	3.3488416276
K10934	4.9072563433
K10935	4.6105819731
K10936	4.3248700164
K10937	3.0854317471
K10938	13.9482899168
K10939	12.9626789445
K10940	4.7770793745
K10941	25.8552189973
K10942	23.2581791396
K10943	26.5911498451
K10944	6.037226533
K10945	6.037226533
K10946	7.7370980949
K10947	53.9143064105
K10948	5.5353775425
K10949	30.6023504505
K01095	75.7951465373
K10950	14.7868936984
K10951	14.1775721211
K10952	4.2845042795
K10953	6.8156034953
K10954	12.9056387026
K10955	7.4669407205
K10956	35.2084060846
K10957	2.3329154686
K10958	11.6998262698
K10959	5.8260415732
K01096	34.2581194057
K10960	25.9609089789
K10961	4.6846202204
K10962	4.9072563433
K10963	3.0854317471
K10964	4.2845042795
K10965	4.5536413206
K10966	3.0854317471
K10967	19.9914285022
K10969	3.2000641264
K01097	10.4158787046
K10970	4.3137501757
K10971	1.2598122036
K10972	17.500916727
K10973	16.7406846109
K10974	44.9084641454
K10975	15.9482824922
K10976	8.1104021232
K10977	10.5728551661
K10978	8.9521692495
K10979	59.3927976833
K01098	6.0635994817
K10980	7.6335400295
K10981	13.3602992562
K10982	2.6372063928
K10983	2.9252448599
K10984	13.4447539008
K10985	13.5297424096
K10986	13.7179869733
K10988	7.3120087554
K10989	7.3020683734
K01099	28.9867592265
K10990	13.9887283619
K10991	3.405848311
K10992	2.1723242953
K10993	6.9555734713
K10994	20.0297717342
K10995	6.4015138771
K10996	4.0321086099
K10997	13.090789016
K10998	12.037507063
K10999	17.754196904
K00011	20.7606137762
K01100	9.9268482333
K11000	16.2010462257
K11001	5.6790875474
K11002	2.6555875706
K11003	21.0454968393
K11004	22.1481640314
K11005	7.1709365627
K11006	6.5329196776
K11007	6.5329196776
K11008	3.8504466576
K11009	4.7774864419
K01101	37.30678367
K11011	2.1791292289
K11012	2.1791292289
K11013	7.0266327432
K11014	6.8492733278
K11015	6.8492733278
K11016	12.0305605526
K11017	11.7735198504
K11018	6.037226533
K11019	1.5596865135
K01102	12.1815583996
K11020	4.3303001065
K11021	19.3485767403
K11022	2.8117725022
K11023	5.9170600803
K11024	2.9889686706
K11025	3.393764229
K11026	2.2250622754
K11027	3.393764229
K11028	11.700364551
K11029	3.0854317471
K01103	42.0434682224
K11030	4.5202736299
K11031	22.7012397654
K11032	12.819218475
K11033	7.3745828512
K11034	12.6750517559
K11035	7.6997401622
K11036	4.9968301078
K11037	6.2180418963
K11038	31.0313356949
K11039	8.0129319745
K01104	222.8587146563
K11040	25.5182758529
K11041	24.7876508337
K11042	8.4468049877
K11043	4.020708356
K11044	6.037226533
K11045	8.6230735184
K11046	8.2014040372
K11047	3.6717582644
K11048	3.6717582644
K11049	2.2250622754
K11050	21.224159625
K11051	20.9337706912
K11052	2.2250622754
K11053	3.6717582644
K11054	3.6717582644
K11055	3.6717582644
K11056	2.2250622754
K11059	3.2661935337
K01106	18.872475611
K11060	3.2661935337
K11061	2.7694785131
K11062	1.5596865135
K11063	4.8679954325
K11064	14.0506594434
K11065	92.5851605533
K11066	40.0936391921
K11067	6.7736186708
K11068	111.2209165093
K11069	97.0178432916
K01107	10.8545720145
K11070	87.6859856658
K11071	90.272574219
K11072	90.2113680034
K11073	52.1127074389
K11074	51.8461164405
K11075	44.361064857
K11076	45.1191454675
K11077	6.7152229319
K11078	7.2003132228
K11079	6.8156034953
K01108	7.3020683734
K11080	6.3731917265
K11081	17.1945252146
K11082	17.3168343099
K11083	17.1945252146
K11084	17.1945252146
K11085	102.52406703
K11086	26.7319947948
K11087	26.9314820644
K11088	26.631992972
K11089	21.1086917714
K01109	14.5420311123
K11090	24.5936756187
K11091	9.9268482333
K11092	24.4897351009
K11093	24.4897351009
K11094	10.8545720145
K11095	20.8217683694
K11096	26.5318173642
K11097	25.8256138074
K11098	25.0074283506
K11099	25.110372197
K00111	152.2852755508
K01110	18.4003292316
K11100	5.5923264315
K11101	4.8456515012
K11102	49.7666526868
K11103	78.1985556124
K11104	17.9225173417
K11105	60.4909521114
K11106	20.7606137762
K11107	38.9135327241
K11108	26.4314667068
K11109	7.9568225736
K01111	5.4335369537
K11110	7.3020683734
K11111	7.0365886813
K11112	6.4353363363
K11113	7.2509398497
K11114	5.6194214912
K11115	2.9252448599
K11117	2.6555875706
K11118	5.724956606
K11119	1.2598122036
K01112	28.5454973631
K11120	2.1791292289
K11121	26.4314667068
K11122	2.1791292289
K11124	10.8545720145
K11125	11.6528589772
K11126	18.0425171022
K11127	7.7601644537
K11128	25.9270422543
K11129	26.4314667068
K01113	71.6490560744
K11130	39.6183546034
K11131	38.4701706949
K11132	5.5205510303
K11133	4.8835688131
K11134	5.5189295968
K11135	22.3656456648
K11136	19.1065093949
K11137	20.9337706912
K11138	8.6230735184
K11139	11.0378110876
K01114	77.8312019048
K11140	16.2538767059
K11141	14.1775721211
K11142	15.6936541629
K11143	15.30808634
K11144	44.4088033359
K11145	58.8034711407
K11146	7.3735919959
K11147	15.30808634
K11148	1.3491273851
K11149	6.614908885
K01115	44.8253568864
K11150	9.7506237257
K11151	7.3020683734
K11152	4.9920067052
K11153	7.3120087554
K11154	7.8297769527
K11155	18.4003292316
K11156	5.2056581995
K11157	7.6592954784
K11158	7.4669407205
K11159	31.2263939897
K01116	12.206266397
K11160	7.3020683734
K11161	6.01733646
K11162	6.4015138771
K11163	7.6335400295
K11164	5.5923264315
K11165	9.6086694331
K11166	12.1815583996
K11167	6.9643426112
K11168	5.6194214912
K11169	6.9555734713
K01117	9.7772363094
K11170	6.9555734713
K11171	5.3908547368
K11172	5.3908547368
K11173	17.3752281607
K11175	132.6348817653
K11176	12.384538418
K11177	46.2598355226
K11178	46.8783498093
K11179	56.7950281994
K01118	104.7651902412
K11180	17.500916727
K11181	17.500916727
K11182	7.0365886813
K11184	16.2121482739
K11185	5.0482383308
K11186	2.6555875706
K11187	16.4520009417
K11188	16.7011993678
K11189	117.2385219551
K01119	72.3247676203
K11194	1.9051856598
K11195	4.0906714206
K11196	1.1764098823
K00112	36.0358663332
K01120	53.6071778899
K11201	11.7469828659
K11202	41.0982347233
K11203	30.225819476
K11204	24.2812397432
K11205	15.8212049931
K11207	5.6289499381
K11208	17.4659853567
K11209	46.3931121625
K01121	7.0040896968
K11210	18.4003292316
K11211	23.5895529187
K11212	32.0013691098
K11213	11.2490862422
K11214	9.9385713088
K11215	12.7470849958
K11216	27.3284250887
K11217	7.1349932085
K11218	5.6790875474
K11219	6.614908885
K01122	7.4669407205
K11220	7.1345851278
K11221	5.6790875474
K11222	7.3120087554
K11223	5.414674829
K11224	10.8254279533
K11225	6.5889850117
K11226	11.5563513576
K11227	12.6053514744
K11228	12.3248269779
K11229	12.955016986
K11230	13.225878541
K11231	10.9734973939
K11232	12.8591348298
K11233	12.8591348298
K11234	3.4904159142
K11235	3.4068550793
K11236	12.2654034336
K11237	12.3486326185
K11238	13.1101050785
K11239	3.0555668062
K01124	6.614908885
K11240	11.1532685257
K11241	1.2598122036
K11242	2.4301891388
K11243	3.4068550793
K11244	11.5563513576
K11245	3.0555668062
K11246	12.4673302125
K11247	19.8008287921
K11248	15.5374416759
K11249	17.681395896
K01125	8.6333997786
K11250	30.225819476
K11251	115.3662169463
K11252	97.0847454193
K11253	104.9777277709
K11254	97.9639086778
K11255	9.4379685593
K11256	7.3120087554
K11257	8.1648813796
K11258	37.1263954467
K11259	8.7908400186
K01126	200.9957272545
K11260	10.9813363866
K11261	33.7158724411
K11262	27.4272445193
K11263	51.7478916519
K11264	14.655270175
K11265	8.9670900774
K11266	14.2570700495
K11267	27.4272445193
K11268	24.3855903695
K11269	24.3855903695
K01127	8.4408478946
K11270	20.8217683694
K11271	19.5706562634
K11272	12.0888463278
K11273	24.5936756187
K11274	24.176681516
K11275	49.9382137428
K11276	12.3248269779
K11277	6.4353363363
K11278	11.6060802281
K11279	34.2581194057
K01128	18.3699924962
K11280	4.7485647888
K11281	4.7485647888
K11282	6.9555734713
K11283	4.318635132
K11284	5.7884333479
K11285	5.414674829
K11286	3.3189554178
K11287	4.7732974761
K11288	4.5490355797
K11289	3.0432965269
K01129	114.1642485935
K11290	20.3709392378
K11291	11.4531000949
K11292	24.8009506193
K11293	26.2302351025
K11294	28.6973514349
K11295	9.7683573875
K11296	9.4477457896
K11297	5.5205510303
K11298	11.0507487753
K11299	10.3648850665
K00113	36.3098389945
K01130	72.7288704239
K11300	11.7380708276
K11301	6.9643426112
K11302	4.318635132
K11303	25.110372197
K11304	20.7094870086
K11305	7.1020397358
K11306	10.6763653056
K11307	11.8424491983
K11308	18.6370932121
K11309	12.6053514744
K01131	7.4867396568
K11310	10.5495428238
K11311	7.5434561014
K11312	29.7500444374
K11313	19.8008287921
K11314	25.6222023823
K11315	19.5482674743
K11316	10.6502352236
K11317	11.6004714562
K11318	14.4402264492
K11319	16.8963083302
K01132	8.6127596093
K11320	14.2570700495
K11321	13.7179869733
K11322	26.0282877107
K11323	13.7179869733
K11324	23.6507148811
K11325	14.3614096835
K11327	5.4717700637
K11328	4.3798539406
K11329	14.655270175
K01133	18.3699924962
K11330	4.3798539406
K11331	3.3488416276
K11332	3.4422638516
K11333	12.2381597333
K11334	12.037507063
K11335	12.037507063
K11336	11.7469828659
K11337	11.8926548437
K11338	26.0282877107
K11339	24.6974135802
K01134	10.2578597256
K11340	12.8904121571
K11341	25.6222023823
K11342	4.9696443943
K11343	12.1252188464
K11344	22.6900499307
K11345	7.8297769527
K11346	13.9887283619
K11347	6.9643426112
K11348	12.037507063
K11349	7.3020683734
K01135	8.2673895939
K11350	7.6293373975
K11351	10.1881301697
K11352	14.655270175
K11353	16.3267463511
K11354	3.9069283677
K11355	7.1903809832
K11356	9.7683573875
K11357	14.6830343731
K11358	26.7997777634
K11359	13.0300152824
K01136	12.384538418
K11360	13.225878541
K11361	11.693100366
K11362	11.424995324
K11363	15.9482824922
K11364	23.1192873073
K11365	12.6053514744
K11366	26.8318240813
K11367	26.8318240813
K11368	20.9337706912
K11369	11.5563513576
K01137	11.7943295285
K11370	11.2667606104
K11371	3.4068550793
K11372	12.4773669942
K11373	23.756337595
K11374	23.756337595
K11375	22.9051331619
K11376	12.3248269779
K11377	11.2667606104
K11378	11.5594892657
K11379	3.4068550793
K01138	24.7876508337
K11380	11.4531000949
K11381	37.7560948483
K11382	10.3954937793
K11383	9.2830953684
K11384	11.7943295285
K11385	12.091010599
K11386	11.7207965614
K11387	16.616759822
K11389	12.384538418
K01139	51.5916374871
K11390	15.1785657669
K11391	21.4896952316
K11392	30.1313482079
K11393	12.037507063
K11394	6.7736186708
K11395	7.0365886813
K11396	5.925866633
K11397	12.6813681063
K11398	3.4068550793
K11399	5.2272297392
K00114	32.4815768579
K01140	2.1791292289
K11400	11.424995324
K11401	6.0134815554
K11402	6.0134815554
K11403	3.7236549004
K11404	11.4120034502
K11405	9.2845654496
K11406	14.1775721211
K11407	26.4314667068
K11408	6.791177423
K11409	7.1345851278
K01141	49.6916484546
K11410	2.9889686706
K11411	12.037507063
K11412	13.1689307696
K11413	8.6437384047
K11414	13.9887283619
K11415	9.9268482333
K11416	14.3903681461
K11417	10.8254279533
K11418	13.9482899168
K11419	17.8021452261
K01142	169.1177325447
K11420	27.8208912793
K11421	14.9272136915
K11422	23.3325288554
K11423	23.0123253276
K11424	11.6998262698
K11425	7.3020683734
K11426	35.5828122236
K11427	20.8217683694
K11428	15.5656225717
K11429	19.3248450798
K01143	4.4373376
K11430	21.3790461325
K11431	7.7601644537
K11432	7.1349932085
K11433	11.8926548437
K11434	30.7377371432
K11435	6.8503296865
K11436	18.754955016
K11437	10.702559497
K11438	15.437102582
K11439	7.3020683734
K01144	22.0249052364
K11440	6.8156034953
K11441	7.3212800528
K11442	7.1708870125
K11443	23.1472618115
K11444	12.2843645481
K11445	16.2010462257
K11446	30.50841921
K11447	14.5230982056
K11448	6.065356244
K11449	7.1349932085
K01145	2.7694785131
K11450	20.4840754428
K11451	6.9555734713
K11452	6.7736186708
K11453	6.4015138771
K11454	6.791177423
K11455	9.5905183932
K11456	10.4799137555
K11457	7.6592954784
K11458	6.9555734713
K11459	12.4132369199
K01146	26.1759360548
K11460	6.614908885
K11461	7.3120087554
K11462	19.3392261704
K11463	11.7469828659
K11464	4.0813934281
K11465	8.4797193143
K11466	7.1349932085
K11467	6.065356244
K11468	11.0856193286
K11469	7.6592954784
K01147	59.9063660899
K11470	7.1349932085
K11471	16.2538767059
K11472	53.2992771893
K11473	73.8685373266
K11474	17.9997837876
K11475	16.950293441
K11476	16.7011993678
K11477	21.0454968393
K11478	10.9414812094
K11479	6.7736186708
K01148	18.2814184535
K11480	4.2810101882
K11481	15.5656225717
K11482	5.5205510303
K11483	12.1252188464
K11484	12.2191315499
K11485	11.2288021747
K11486	6.9555734713
K11487	7.6335400295
K11488	12.037507063
K11489	7.1349932085
K01149	3.6603542974
K11490	12.4673302125
K11491	16.3267463511
K11492	12.7501069924
K11493	13.0300152824
K11494	12.7501069924
K11495	11.9842402837
K11496	5.7334997816
K11497	16.3267463511
K11498	33.0906194763
K11499	7.1349932085
K00115	1.5596865135
K01150	40.8361351699
K11500	6.9555734713
K11501	16.4839118013
K11502	11.6004714562
K11503	7.6592954784
K11504	8.2984712728
K11505	7.4867396568
K11506	8.1285213654
K11507	8.6230735184
K11508	6.4015138771
K11509	6.614908885
K01151	99.0836454833
K11510	6.065356244
K11511	8.1104021232
K11512	7.1349932085
K11513	7.1349932085
K11514	8.6333997786
K11515	9.1242806336
K11516	5.1834980981
K11517	25.110372197
K11518	28.3093623583
K11519	12.7501069924
K01152	6.4315740451
K11520	11.190892581
K11521	6.037226533
K11522	7.2013595759
K11523	5.3133225622
K11524	7.2205969286
K11525	12.8904121571
K11526	5.4717700637
K11527	8.2829158541
K11528	9.1197713337
K11529	10.8837945369
K01153	140.4470899448
K11530	22.6900499307
K11531	19.1556659458
K11532	14.3614096835
K11533	21.4542751213
K11534	35.8450112101
K11535	44.7421821259
K11536	15.897730183
K11537	18.9896590735
K11538	9.122025705
K11539	7.3020683734
K01154	152.6258462111
K11540	11.3048473628
K11541	13.307172508
K11542	6.2110295503
K11543	7.6592954784
K11544	6.7736186708
K11545	6.9555734713
K11546	8.4797193143
K11547	23.4388124185
K11548	20.7094870086
K11549	7.4024635432
K01155	19.341704276
K11550	12.1815583996
K11551	10.4337498785
K11552	11.4120034502
K11553	10.4568063419
K11554	3.9642386007
K11555	3.2000641264
K11556	3.0555668062
K11557	12.6129998081
K11558	13.0300152824
K11559	12.6053514744
K01156	46.7202050622
K11560	12.2191315499
K11561	11.5563513576
K11562	10.4337498785
K11563	12.7326022283
K11564	6.5098037594
K11565	6.065356244
K11566	11.693100366
K11567	11.8926548437
K11568	9.7683573875
K11569	9.5844756693
K01157	3.9069283677
K11570	3.4068550793
K11571	2.6555875706
K11572	12.4048118626
K11573	3.2000641264
K11574	3.4068550793
K11575	3.4068550793
K11576	3.4068550793
K11577	11.3048473628
K11578	19.2230304842
K11579	10.5262818834
K01158	17.500916727
K11580	7.3120087554
K11581	6.4015138771
K11582	4.0563598441
K11583	32.179444106
K11584	44.0640808943
K11585	11.005607262
K11586	9.2840753967
K11587	9.4477457896
K11588	6.4353363363
K11589	6.614908885
K01159	123.9240120054
K11590	11.5123990611
K11591	6.9643426112
K11592	25.5202165776
K11593	40.6716782541
K11594	33.4518505914
K11595	8.1285213654
K11596	8.4537851954
K11598	6.9555734713
K11599	22.9051331619
K00116	76.3228508986
K01160	20.7606137762
K11600	35.8527104627
K11601	14.7693910323
K11602	14.633951441
K11603	14.2242877443
K11604	29.082931934
K11605	28.9867592265
K11606	29.7500444374
K11607	29.082931934
K11608	10.8518960874
K11609	16.7517055657
K01161	4.1465086509
K11610	12.9626789445
K11611	11.8535214072
K11614	15.5656225717
K11615	15.30808634
K11616	15.0386548429
K11617	28.9668393915
K11618	32.2710943727
K11619	12.6880123271
K11620	6.7521347134
K11621	8.2014040372
K11622	20.5271370178
K11623	7.7110673648
K11624	7.0266327432
K11625	3.576651371
K11626	11.3430628656
K11627	4.0143810024
K11628	7.8853015356
K11629	15.2324769101
K01163	30.5413212896
K11630	13.9386025247
K11631	19.1556659458
K11632	20.7606137762
K11633	5.631256495
K11634	4.9968301078
K11635	21.6833152309
K11636	26.1637051831
K11637	11.2584170952
K11638	8.4239964652
K11639	7.2036221052
K01164	23.6507148811
K11640	5.710545129
K11641	4.0906714206
K11642	6.2110295503
K11643	15.0485325496
K11644	28.503661895
K11645	53.5302754315
K11646	19.341704276
K11647	23.5448737865
K11648	22.1481640314
K11649	29.2748381583
K01165	5.724956606
K11650	27.9189007804
K11651	12.3426070156
K11652	10.2403827222
K11653	13.666331393
K11654	18.5188860354
K11655	12.3248269779
K11656	10.7673743724
K11657	10.702559497
K11658	7.9568225736
K11659	6.2110295503
K01166	54.2206709805
K11660	17.7534909644
K11661	6.4015138771
K11662	22.3656456648
K11663	22.2570275736
K11664	21.2681318204
K11665	22.2570275736
K11666	16.8251557206
K11667	20.7094870086
K11668	8.2829158541
K11669	10.2055179949
K01167	12.5301636452
K11670	6.791177423
K11671	13.4447539008
K11672	21.7102082301
K11673	21.7102082301
K11674	12.8904121571
K11675	13.0300152824
K11676	11.8424491983
K11677	3.4068550793
K11678	3.4068550793
K11679	2.6372063928
K01168	7.6293373975
K11680	3.783079958
K11681	13.4447539008
K11682	5.4335369537
K11683	2.6372063928
K11684	13.8536632365
K11685	17.0255631178
K11686	12.2534763932
K11687	9.5965649268
K11688	33.1486989436
K11689	26.1293515438
K01169	19.1556659458
K11690	33.6317913567
K11691	7.3745828512
K11692	11.6004714562
K11693	10.8459920274
K11694	9.6186434209
K11695	10.0987679011
K11696	6.8492733278
K11697	4.66543852
K11698	1.4447746228
K11699	12.037507063
K00117	48.3409338789
K01170	29.0500457616
K11701	7.5434561014
K11702	1.6546939716
K11703	14.4296670309
K11704	26.9597038657
K11705	30.1468193132
K11706	30.0478408699
K11707	32.9586967738
K11708	30.2456557122
K11709	30.6395981114
K11710	30.835739209
K11711	9.7772363094
K11712	10.0987679011
K11713	21.7102082301
K11714	5.9660848272
K11715	5.8202158203
K11716	11.9312092136
K11717	128.1018707676
K11718	26.2302351025
K11719	71.935080468
K01172	8.5842538289
K11720	109.5959211842
K11721	7.2509398497
K11722	7.3120087554
K11723	20.3709392378
K11724	6.5889850117
K11725	8.1466810874
K11726	6.5098037594
K11727	6.614908885
K11728	11.4686139285
K11729	7.28141028
K01173	61.0004432784
K11730	7.7601644537
K11731	22.2513480787
K11732	19.5812874005
K11733	53.2354526116
K11734	41.6538849333
K11735	48.0187111393
K11736	38.113864806
K11737	57.3186845158
K11738	44.4088033359
K11739	13.0277525659
K01174	26.9038253852
K11740	20.1437905572
K11741	101.8284580492
K11742	29.8471088117
K11743	30.0367398972
K11744	22.1481640314
K11745	25.3156775733
K11746	22.028645367
K11747	39.2611177652
K11748	30.933605124
K11749	117.9963050741
K01175	61.1456700244
K11750	29.4661649271
K11751	34.7022738065
K11752	131.2354383975
K11753	137.5936394424
K11754	149.3522615881
K11755	77.4389610705
K11756	13.6271866883
K11757	13.0300152824
K11758	5.1001754502
K11759	5.9170600803
K01176	89.7824140694
K11760	1.6546939716
K11761	12.9849642887
K11762	6.3731917265
K11763	12.6053514744
K11764	4.0143810024
K11765	12.206266397
K11766	5.9170600803
K11767	5.312389475
K11768	12.6053514744
K11769	2.9252448599
K01177	9.6086694331
K11770	13.090789016
K11771	11.9577587902
K11772	5.724956606
K11773	3.0555668062
K11774	3.4068550793
K11775	6.0134815554
K11776	3.7236549004
K11777	13.6698803774
K11778	30.50841921
K11779	23.2581791396
K01178	29.3509394706
K11780	20.9929467695
K11781	17.6262113982
K11782	3.393764229
K11783	2.9889686706
K11784	2.9889686706
K11785	1.9051856598
K11786	17.0718128383
K11787	12.2654034336
K11788	13.4447539008
K11789	15.437102582
K01179	116.9654771807
K11790	15.0485325496
K11791	10.0550628386
K11792	13.1689307696
K11793	15.30808634
K11794	1.7554887575
K11795	13.4447539008
K11796	8.4537851954
K11797	10.8545720145
K11798	14.3039045378
K11799	12.1815583996
K00118	11.4943447358
K01180	4.0906714206
K11800	11.2667606104
K11801	19.9154522556
K11802	11.5123990611
K11803	11.4531000949
K11804	17.5602643791
K11805	25.6222023823
K11806	27.624391851
K11807	14.7868936984
K11808	16.2010462257
K11809	6.9555734713
K01181	64.3746152264
K11810	7.5434561014
K11811	37.6664205542
K11812	2.4990634324
K11813	2.4990634324
K11814	6.5928655976
K11815	6.5928655976
K11816	16.7406846109
K11817	4.6075890731
K11818	2.4990634324
K11819	2.4990634324
K01182	42.8947667468
K11820	2.4990634324
K11821	2.4990634324
K11822	4.7732974761
K11823	7.4867396568
K11824	26.8318240813
K11825	7.7601644537
K11826	24.3855903695
K11827	24.176681516
K11828	5.8744140846
K11829	7.1345851278
K01183	85.7552352385
K11830	11.5123990611
K11831	11.2288021747
K11832	10.8254279533
K11833	17.4387455868
K11834	11.9842402837
K11835	32.179444106
K11836	29.082931934
K11837	13.0300152824
K11838	28.890438875
K11839	22.2570275736
K01184	18.4926699422
K11840	18.0425171022
K11841	22.4740205934
K11842	22.9051331619
K11843	25.9270422543
K11844	19.9154522556
K11845	10.6886917058
K11846	7.3020683734
K11847	8.6437384047
K11848	15.8212049931
K11849	21.6000817389
K01185	58.9510443191
K11850	12.037507063
[truncated: 13,634 more rows]
