# Supplementary material for: Proteobacteria explain significant functional variability in the human gut microbiome
Source: Microbiome. 2017 Mar 23;5:36. doi: 10.1186/s40168-017-0244-z (PMC5363007; doi:10.1186/s40168-017-0244-z)
Supplement: Supplementary file 24 — Source data for figures. Figure 1, source data 1: matrix of read counts (after rarefaction) for every gene family in each sample included in the present study. Figure 1, source data 2: matrix of average family lengths for every gene family in each sample included in the present study. Figure 1, source data 3: log-RPKG abundances for every gene family mapped in the present study. Figure 2, source data 1: residual log-RPKG abundances (i.e., after fitting the linear model) for every gene family mapped in the present study. Figure 3, source data 1: counts of invariable, non-significant, and variable gene families per pathway. “Strong,” “medium,” and “weak” refer to FDR cutoffs of 0.05, 0.10, and 0.25, respectively. Figure 3, source data 2: counts of invariable, non-significant, and variable gene families for ribosomes in each domain of life. Figure 4, source data 1: residual log-RPKG scaled by the expected variance under the null model (see the “Methods” section). Figure 6, source data 1: log10 phylogenetic distribution (PD), log10 residual variance statistics (residvar), significance at 5% FDR (invariable coded as “dn”, variable coded as “up”, non-significant coded as “ns”), presence in at least one bacterial/archaeal genome in KEGG, and annotations for all measured gene families. Figure 6, source data 2: counts of significant associations of invariable, non-significant, and variable gene families with taxonomic summary statistics. Figure 7, source data 1: counts of significant associations of invariable, non-significant, and variable gene families with phylum-level abundances. Figure 8, source data 1: q values for gene families in the overall test. Figure 8, source data 2: q values for gene families in phylum-specific tests. Figure 8, source data 3: JSON-formatted lists of significantly (in)variable or non-significant gene families at 5% (“strong”), 10% (“med”), and 25% FDR (“weak”); overall test. Figure 8, source data 4: JSON-formatted lists of significantly (in)vari [file 40168_2017_244_MOESM24_ESM.bz]

Archive with 14 entries (14 files):
- SourceData/Fig1-SD1-read-counts.csv
- SourceData/Fig1-SD2-afl.csv
- SourceData/Fig1-SD3-log-rpkg.csv
- SourceData/Fig2-SD1-resid-log-rpkg.csv
- SourceData/Fig3-SD1-pathway-counts.csv
- SourceData/Fig3-SD2-ribosome-counts.csv
- SourceData/Fig4-SD1-resid-log-rpkg-scaled.csv
- SourceData/Fig6-SD1-pd-versus-rv.csv
- SourceData/Fig6-SD2-taxsum-counts.csv
- SourceData/Fig7-SD1-phylum-counts.csv
- SourceData/Fig8-SD1-overall-qvals.csv
- SourceData/Fig8-SD2-phylum-qvals.csv
- SourceData/Fig8-SD3-overall-signif.json
- SourceData/Fig8-SD4-phylum-signif.json
