# Supplementary material for: Proteobacteria explain significant functional variability in the human gut microbiome
Source: Microbiome. 2017 Mar 23;5:36. doi: 10.1186/s40168-017-0244-z (PMC5363007; doi:10.1186/s40168-017-0244-z)
Supplement: Supplementary file 24 — Source data for figures. Figure 1, source data 1: matrix of read counts (after rarefaction) for every gene family in each sample included in the present study. Figure 1, source data 2: matrix of average family lengths for every gene family in each sample included in the present study. Figure 1, source data 3: log-RPKG abundances for every gene family mapped in the present study. Figure 2, source data 1: residual log-RPKG abundances (i.e., after fitting the linear model) for every gene family mapped in the present study. Figure 3, source data 1: counts of invariable, non-significant, and variable gene families per pathway. “Strong,” “medium,” and “weak” refer to FDR cutoffs of 0.05, 0.10, and 0.25, respectively. Figure 3, source data 2: counts of invariable, non-significant, and variable gene families for ribosomes in each domain of life. Figure 4, source data 1: residual log-RPKG scaled by the expected variance under the null model (see the “Methods” section). Figure 6, source data 1: log10 phylogenetic distribution (PD), log10 residual variance statistics (residvar), significance at 5% FDR (invariable coded as “dn”, variable coded as “up”, non-significant coded as “ns”), presence in at least one bacterial/archaeal genome in KEGG, and annotations for all measured gene families. Figure 6, source data 2: counts of significant associations of invariable, non-significant, and variable gene families with taxonomic summary statistics. Figure 7, source data 1: counts of significant associations of invariable, non-significant, and variable gene families with phylum-level abundances. Figure 8, source data 1: q values for gene families in the overall test. Figure 8, source data 2: q values for gene families in phylum-specific tests. Figure 8, source data 3: JSON-formatted lists of significantly (in)variable or non-significant gene families at 5% (“strong”), 10% (“med”), and 25% FDR (“weak”); overall test. Figure 8, source data 4: JSON-formatted lists of significantly (in)vari [file 40168_2017_244_MOESM24_ESM.bz › SourceData/Fig1-SD1-read-counts.csv]

	ERR260153	ERR260163	ERR260170	ERR260171	ERR260175	ERR260180	ERR260193	ERR260204	ERR260205	ERR260209	ERR260215	ERR260217	ERR260221	ERR260224	ERR260225	ERR260226	ERR260227	ERR260230	ERR260231	ERR260234	ERR260242	ERR260243	ERR260244	ERR260246	ERR260250	ERR260251	ERR260252	ERR260253	ERR260255	ERR260256	ERR260258	ERR260259	ERR260260	ERR260264	ERR260265	ERR260266	ERR260267	SRR341692	SRR341696	SRR341701	SRR341704	SRR341716	SRR341718	SRR341721	SRR341722	SRR341725	SRR413562	SRR413563	SRR413564
K01369	24	16	12	87	6	7	17	7	9	9	0	35	15	15	13	6	4	18	9	4	5	3	16	50	29	27	14	46	30	21	7	17	16	21	77	3	7	51	51	5	110	19	7	1	28	3	55	1	61
K01368	7	5	6	11	10	15	14	12	12	16	40	25	1	13	15	15	11	6	3	4	11	20	17	5	5	25	5	18	12	6	17	6	12	5	13	2	14	4	1	0	5	0	6	2	5	4	12	0	0
K01324	1	0	1	0	0	0	0	0	1	0	0	0	0	0	0	1	0	3	2	1	0	0	3	0	1	0	2	0	0	0	0	0	0	1	0	0	0	0	0	1	3	1	3	1	0	10	4	0	0
K01365	39	32	16	29	52	34	39	17	44	24	57	52	10	42	26	36	38	31	18	11	32	38	30	30	25	41	24	60	41	22	64	24	27	11	60	30	33	18	22	129	14	34	25	34	107	11	17	95	52
K01364	19	11	24	132	4	9	103	7	141	79	4	29	16	28	5	22	9	30	18	0	14	11	8	24	17	8	50	8	18	40	13	24	17	140	28	0	10	20	57	612	12	15	45	70	97	47	41	151	308
K01367	0	1	9	1	6	0	2	1	0	0	0	0	0	0	0	1	0	1	0	1	2	0	0	1	0	0	0	3	0	3	0	4	0	0	1	0	0	0	0	0	2	0	1	0	7	0	1	1	2
K01366	3	2	3	7	24	15	2	4	8	12	2	35	1	11	2	6	14	10	10	6	5	32	8	5	4	8	5	16	3	5	7	9	5	3	11	3	11	6	0	0	7	2	5	2	3	3	1	1	11
K01361	2412	2533	1850	2162	1217	842	1332	2343	1338	1208	1354	957	217	854	984	1286	419	1527	1045	1281	895	653	1223	330	1094	1003	1282	959	1055	1465	772	731	926	2749	1244	461	931	406	161	199	306	270	309	903	152	311	391	108	439
K01360	10	19	5	6	6	9	8	10	11	7	10	8	6	9	6	7	7	20	5	6	7	14	21	2	12	7	9	8	24	12	14	8	4	24	14	7	13	6	12	6	5	11	12	16	12	4	4	6	16
K01363	1	3	5	9	2	15	5	0	0	4	6	6	1	11	2	6	4	8	9	7	1	7	5	5	3	14	2	13	10	5	1	4	8	0	14	2	1	8	0	0	7	2	1	1	17	4	1	4	18
K01362	5098	5945	5171	5557	6303	5416	5133	5126	5791	5349	5070	5327	1167	5204	5096	5516	3979	5554	5178	3616	5572	4823	5629	5330	5252	5115	6152	5176	5312	5149	5982	5511	5354	5812	5094	2580	5137	5407	4639	6194	4840	5321	5672	4924	5410	5417	5725	3032	4840
K09178	0	1	0	0	0	0	0	10	0	0	0	0	0	0	0	0	0	0	1	0	1	0	0	0	0	0	0	0	0	1	0	0	0	0	0	1	0	0	0	0	0	0	1	0	0	0	0	0	0
K11289	7	1	1	0	0	0	0	6	5	1	2	0	0	5	2	1	2	6	2	6	1	2	2	5	3	1	5	2	0	0	0	1	3	1	1	2	0	0	0	0	0	1	0	1	0	0	0	0	1
K24685	0	0	0	0	0	0	0	0	0	0	0	0	0	0	0	0	0	0	0	0	0	0	0	0	1	0	0	0	0	0	0	1	0	0	0	0	0	0	0	0	0	0	0	0	0	0	0	0	0
K02249	0	2	0	0	0	0	0	1	0	0	0	0	3	0	0	5	0	0	0	0	0	1	0	0	0	0	1	0	0	0	0	0	0	0	0	0	0	1	0	0	0	0	0	0	0	0	0	0	0
K04827	0	1	0	0	0	1	0	1	0	0	0	0	1	0	0	0	0	0	1	0	0	0	1	1	0	0	0	2	0	1	0	0	1	0	0	1	0	3	3	0	0	2	3	2	1	0	2	0	1
K24680	0	0	0	0	0	0	0	0	0	0	0	0	0	0	0	0	0	0	0	0	0	0	0	0	0	0	0	0	0	1	0	0	0	0	0	0	0	0	0	0	0	0	0	0	0	0	0	0	0
K09170	2	2	0	0	0	0	0	0	0	1	0	0	0	0	0	2	0	1	1	0	1	0	4	0	0	0	1	0	4	0	0	0	0	0	0	0	0	0	0	0	0	0	0	0	0	0	0	0	0
K00695	36	19	12	18	53	42	29	38	14	10	16	20	3	19	19	16	24	23	20	5	16	19	12	19	19	22	27	28	25	19	22	13	18	12	22	8	27	38	20	7	19	22	33	20	45	31	29	4	32
K09172	1	2	0	0	2	0	0	0	0	0	4	2	0	1	3	3	1	2	3	4	0	1	4	0	2	1	1	0	0	0	1	0	0	0	0	0	1	1	1	1	1	0	0	1	0	3	0	0	5
K09173	28	12	10	10	4	11	14	10	5	15	8	7	4	14	16	15	9	13	10	11	9	6	10	6	11	18	9	5	10	5	9	12	8	17	3	3	8	4	3	5	3	5	4	12	2	14	2	0	10
K09174	1	0	4	2	2	0	6	2	1	0	2	2	0	0	0	0	0	0	0	1	1	0	1	3	0	1	0	0	0	2	0	0	2	0	0	0	0	0	1	0	0	0	0	0	0	3	1	3	2
K09175	5	3	3	3	6	6	2	11	4	9	0	2	1	5	0	2	10	32	4	0	2	3	4	3	2	3	4	2	1	3	4	4	4	20	5	0	5	11	4	1	0	7	4	3	0	0	1	0	3
K09176	0	1	1	0	1	0	0	0	0	0	3	0	0	0	0	0	1	1	0	0	0	0	0	1	0	0	0	0	0	0	0	0	0	0	0	0	0	1	0	0	0	0	0	0	0	0	0	0	0
K09177	1	0	1	1	2	0	0	1	1	0	2	6	0	0	1	0	2	0	0	1	1	0	1	2	3	1	0	3	1	4	0	0	0	0	0	2	1	0	0	0	0	0	0	1	0	1	0	0	1
K08568	4	7	0	2	3	3	3	1	6	4	4	6	12	28	4	2	0	1	9	2	7	8	1	0	5	7	1	12	5	1	3	5	1	7	30	4	1	5	4	25	3	75	72	9	21	0	29	15	38
K05849	10	9	11	9	3	3	7	11	10	3	8	2	0	7	9	7	4	14	8	10	1	4	16	2	10	9	15	12	11	15	5	7	1	10	10	2	14	13	11	1	5	8	3	5	3	2	5	2	2
K10447	3	0	2	4	0	0	0	0	2	0	0	6	0	0	0	0	0	2	1	0	1	0	0	0	0	1	1	0	1	0	1	1	0	2	1	0	1	2	0	0	0	2	0	0	0	0	0	0	4
K24181	2	0	0	0	0	0	0	0	0	0	0	0	0	0	0	0	0	0	0	0	0	0	0	0	2	1	0	0	0	0	1	0	0	0	1	0	0	5	0	0	0	3	0	2	0	0	0	1	0
K21565	0	0	0	0	0	0	0	0	0	0	0	0	0	0	0	0	0	0	0	0	0	0	0	0	0	0	0	0	0	0	0	0	0	0	0	0	0	0	0	0	0	0	0	0	0	0	0	0	1
K08560	3	1	1	0	1	0	0	0	0	0	2	0	0	1	0	0	3	0	0	3	0	1	1	1	0	0	2	0	2	1	1	0	0	1	1	0	0	0	1	0	0	0	2	3	0	0	0	0	1
K08561	2	0	0	1	1	0	2	0	0	1	0	0	0	6	0	0	0	2	0	0	0	0	0	0	1	3	0	0	1	0	0	0	0	2	0	0	0	0	0	0	0	0	0	0	0	0	0	0	0
K12762	1	0	0	5	0	5	6	0	1	1	2	6	0	4	3	1	6	2	1	1	5	2	2	0	1	2	5	2	5	1	0	2	5	29	1	1	2	2	1	1	10	6	2	2	1	2	1	0	0
K05843	2	0	0	0	0	2	5	0	3	2	0	0	0	2	2	0	1	0	1	2	1	2	0	1	1	2	0	1	9	0	0	0	0	3	0	0	2	0	0	0	1	0	1	0	1	0	0	0	0
K05844	256	202	187	76	194	199	141	92	198	202	77	154	89	89	176	170	617	339	90	321	95	141	122	62	123	124	185	176	142	156	253	127	91	217	669	79	125	136	108	59	51	106	102	197	79	163	309	19	122
K05845	363	438	336	228	254	213	222	624	248	371	215	242	79	191	255	484	758	379	216	655	298	199	452	424	105	225	221	219	219	293	413	231	234	322	738	180	316	66	475	231	146	136	201	201	126	340	167	23	189
K05846	436	317	306	241	232	161	233	453	228	328	217	158	62	154	215	382	1119	419	216	895	255	186	336	431	126	223	202	165	208	367	487	181	223	253	1300	142	318	61	388	295	156	136	244	235	177	386	183	24	171
K05847	461	535	511	371	528	356	430	718	377	518	390	417	110	317	424	681	903	548	403	750	448	335	670	560	213	418	368	337	464	450	547	364	341	408	900	268	424	139	481	351	266	203	251	330	189	487	264	69	278
K00508	14	20	24	17	10	16	21	10	23	18	7	10	3	22	31	14	4	21	39	15	40	40	31	21	18	20	14	16	20	5	6	20	19	8	18	3	50	14	40	5	13	10	9	10	5	17	12	1	11
K00509	1	0	0	3	0	1	2	1	3	3	0	0	1	2	0	1	1	3	2	3	1	0	0	0	3	0	1	3	0	2	0	0	2	1	0	0	1	1	0	1	0	1	0	0	1	3	0	0	2
K00502	10	8	4	3	2	3	5	5	6	9	6	2	0	2	7	4	3	8	8	6	14	4	6	2	3	5	2	4	5	3	8	6	12	6	11	1	12	3	5	1	0	11	4	1	0	1	4	0	0
K00503	2	1	2	1	1	2	4	3	0	2	4	2	0	3	3	3	1	5	3	0	1	1	1	0	1	3	1	3	1	2	1	0	0	1	1	1	2	4	2	0	0	0	0	3	1	0	1	0	4
K00500	25	38	8	16	27	39	8	18	9	48	6	21	6	14	30	24	5	9	13	5	31	13	18	7	20	14	31	12	20	10	14	16	6	8	32	2	14	8	6	11	4	2	20	12	7	5	7	5	4
K00501	0	0	0	1	0	14	0	1	1	0	0	0	0	0	0	0	1	0	0	1	2	1	4	2	0	1	1	1	1	4	1	0	0	4	3	1	4	0	2	0	3	1	4	1	4	0	3	0	3
K00506	0	1	2	1	2	0	2	0	2	0	4	0	0	0	0	1	1	1	3	1	1	4	0	0	0	3	0	2	2	0	0	0	2	1	0	0	1	5	1	1	17	4	4	4	1	1	1	0	1
K00507	26	39	29	34	32	21	21	25	34	44	30	35	7	32	44	31	45	43	62	31	55	39	13	35	29	46	18	26	34	35	58	27	48	31	40	7	25	59	40	58	67	89	49	43	30	40	70	20	42
K00504	1	7	1	4	3	4	3	5	3	2	4	2	1	2	4	4	10	4	3	3	4	3	4	3	10	1	8	2	4	3	5	3	2	5	11	2	7	4	3	2	0	2	6	0	5	1	9	0	2
K00505	13	14	26	2	6	4	23	3	5	3	2	6	2	8	13	9	7	6	9	7	5	8	10	5	8	4	7	14	5	11	8	14	17	12	11	4	8	3	12	1	3	2	2	7	7	20	2	4	6
K04469	10	3	2	0	2	1	3	3	0	1	4	0	2	9	4	7	4	8	10	3	8	2	4	2	4	11	5	8	1	1	6	3	2	6	1	0	1	3	2	1	2	1	5	1	1	1	1	0	1
K04468	1	4	1	0	1	0	0	2	0	0	0	0	0	2	2	1	0	1	4	1	0	2	0	1	2	1	0	1	1	1	1	0	3	3	3	0	0	0	0	1	0	1	1	0	0	1	0	0	0
K09280	28	26	13	11	18	22	19	23	32	21	18	45	3	12	30	7	12	21	25	21	21	12	14	4	24	22	19	15	12	26	71	20	19	13	10	6	21	24	7	3	9	24	21	20	37	14	7	0	15
K09281	0	0	0	0	0	0	0	0	0	0	0	0	0	0	0	0	0	1	0	0	0	0	0	0	0	0	0	0	0	0	0	0	0	0	0	0	0	0	0	0	0	0	0	0	0	0	0	0	0
K09286	21	28	20	28	19	40	15	14	18	25	13	18	4	19	18	11	11	16	18	15	14	30	21	13	9	10	19	24	13	25	18	26	19	15	12	5	27	14	11	4	66	13	28	29	15	6	13	2	13
K16648	15	20	50	54	34	10	20	20	27	17	22	14	1	21	17	15	10	28	22	12	23	12	17	24	18	18	15	23	20	14	20	17	31	12	18	12	23	20	29	43	13	16	15	9	7	1	12	2	8
K09284	21	7	13	7	5	4	11	9	6	6	2	6	1	13	10	7	6	9	10	6	7	15	8	9	11	6	13	11	8	9	1	0	1	5	5	4	6	1	0	0	1	2	1	12	3	0	3	1	3
K09285	14	3	3	5	9	4	10	4	2	5	6	5	2	10	15	13	8	7	8	4	11	8	6	13	12	3	8	2	5	11	12	6	13	9	6	3	1	6	20	10	10	9	9	6	5	4	12	1	1
K01101	421	363	220	269	292	303	213	345	254	199	248	199	80	188	181	285	193	233	238	257	221	178	271	199	158	173	234	211	247	243	451	224	236	294	180	111	176	134	56	32	78	76	47	92	36	139	43	11	114
K04460	53	48	108	45	66	17	53	55	39	57	45	50	22	57	67	58	16	56	52	30	55	25	58	49	73	56	82	38	56	74	38	64	42	53	31	13	57	51	97	54	35	67	74	80	46	76	74	34	90
K01103	36	18	27	42	45	38	35	13	19	29	32	29	9	46	47	47	24	15	16	30	22	30	26	36	21	31	50	56	20	24	24	49	29	16	26	5	25	35	25	73	28	39	59	52	53	33	57	6	70
K09289	2	3	1	1	0	0	1	1	0	0	0	0	0	0	0	1	2	0	2	0	0	0	0	0	3	0	0	0	0	0	2	0	0	0	1	1	0	0	0	0	0	0	0	1	0	0	0	0	0
K04465	1	0	1	0	0	0	0	1	1	0	0	0	0	2	0	0	0	1	0	0	0	0	0	0	0	0	0	1	0	0	0	0	0	0	0	0	0	0	1	0	0	0	0	0	1	0	0	0	0
K01104	3616	3923	3501	3563	4639	3860	3733	3555	3723	3350	4234	3976	749	3485	3749	3395	3264	3244	3650	2581	3401	4169	3963	3345	3041	4291	3015	3575	3741	3472	3874	4008	4417	3383	3475	1855	4046	2951	2588	1589	3465	3207	3129	2664	2139	3096	3274	1036	2555
K01107	5	9	10	2	15	1	4	1	7	3	9	19	0	14	6	0	10	4	3	8	8	26	11	4	3	2	1	2	1	7	6	4	6	1	4	6	6	4	1	4	2	6	1	5	2	3	3	0	1
K01106	5	2	5	7	2	3	4	6	7	12	6	7	1	17	6	13	6	6	6	5	1	4	1	4	16	5	6	5	0	6	3	14	2	9	4	3	4	5	7	13	3	6	2	11	3	2	0	1	17
K05592	4316	2474	4117	4041	3233	2457	3763	2937	3267	2824	3461	4117	920	3222	2929	2266	3462	3665	3165	2511	3449	3542	3827	4090	3833	3837	2896	3188	4213	3450	4593	3525	4162	3932	3914	1645	3473	5487	6238	8963	5589	5477	6002	4896	7647	5123	5796	4233	4332
K05593	273	669	297	183	392	181	288	466	230	236	436	94	124	225	283	500	174	299	241	526	186	314	1002	270	429	206	281	147	387	247	539	284	407	237	387	251	307	336	391	25	422	198	67	174	73	402	172	13	546
K05590	205	29	32	32	63	40	27	32	21	81	32	82	22	18	33	51	798	211	32	464	39	55	45	37	46	25	21	46	31	80	220	31	47	30	802	16	44	31	243	98	24	22	44	31	220	151	75	11	30
K05591	388	215	482	411	179	121	263	313	253	204	100	207	93	202	210	162	649	478	258	504	272	113	110	324	403	298	268	187	342	326	379	264	315	372	957	36	166	715	936	831	531	768	863	504	843	886	894	340	491
K05596	298	102	78	100	146	117	65	78	114	137	119	99	37	85	108	114	659	214	92	526	94	98	109	103	72	87	74	95	125	107	265	128	127	89	780	53	112	60	205	89	72	39	46	86	140	172	117	7	86
K05597	18	8	2	3	1	14	10	12	15	1	2	3	0	3	3	8	3	6	3	5	14	2	15	2	10	1	14	6	7	5	5	4	9	10	40	3	6	13	1	7	4	3	15	10	8	5	8	2	17
K05594	53	1	3	3	5	3	11	17	0	8	6	0	5	2	1	0	248	70	2	186	3	0	21	7	14	1	6	0	3	8	82	3	4	6	298	1	5	1	52	33	8	5	23	10	27	56	13	1	4
K05595	637	325	860	439	252	60	476	595	232	208	150	483	170	412	391	196	1120	783	533	849	506	167	345	565	787	615	482	328	604	618	493	449	405	573	1339	72	255	1797	2145	1191	1517	1488	1983	986	1061	2030	1823	260	1027
K05599	0	0	3	2	0	2	0	0	0	0	0	0	0	1	0	0	0	0	0	0	0	0	0	0	1	1	0	0	5	0	0	0	1	0	1	0	0	0	0	0	0	2	0	1	0	0	1	0	1
K11616	19	40	43	58	30	26	29	11	47	46	15	43	5	52	16	16	117	21	88	24	37	28	42	15	26	29	16	37	55	29	168	84	73	38	31	11	46	20	91	44	297	10	58	58	52	40	75	21	31
K08407	0	0	0	0	0	0	0	0	0	0	0	0	0	0	0	0	0	0	0	0	0	0	0	0	0	0	0	0	0	0	0	0	0	0	0	0	0	0	0	3	1	0	0	2	1	0	1	0	0
K16935	0	0	0	0	0	0	0	0	0	0	0	0	0	0	0	0	0	0	0	0	0	0	0	0	0	0	0	0	0	0	0	0	0	0	0	0	0	0	0	0	0	0	0	0	0	0	0	0	0
K24687	0	0	0	0	0	0	0	0	0	0	0	0	0	1	0	0	0	2	0	0	0	0	0	0	0	0	0	0	0	0	0	0	0	0	0	0	0	0	0	0	0	0	0	0	0	0	0	0	0
K14549	12	8	3	4	6	11	5	10	3	3	0	4	3	10	1	22	1	4	10	10	7	6	6	8	4	0	7	6	2	1	10	6	5	6	5	10	5	1	3	1	3	1	0	3	0	3	6	0	7
K16645	9	16	15	22	10	14	12	5	28	21	10	17	5	24	17	21	18	8	15	11	12	10	8	7	20	11	5	36	8	11	4	22	22	13	13	4	10	32	14	37	9	38	13	31	11	9	18	21	5
K09179	5	0	1	0	0	0	0	0	1	0	2	0	0	1	0	1	0	0	1	1	0	0	0	0	0	1	2	0	2	0	0	0	0	0	1	0	0	0	0	0	0	0	0	0	1	0	0	0	0
K14543	0	0	0	0	0	0	0	0	0	0	0	0	0	0	0	0	0	1	0	0	0	0	2	0	0	0	1	0	0	0	2	0	0	0	0	0	1	0	0	1	0	0	0	0	0	0	0	0	0
K11610	7	11	9	7	14	21	13	6	14	26	4	8	1	10	8	12	19	7	8	6	3	7	23	16	4	9	8	4	1	7	8	8	5	15	8	8	8	9	5	0	5	7	10	4	5	16	4	1	4
K14541	16	11	8	21	10	5	6	10	9	18	8	11	1	10	6	4	6	14	10	5	2	7	11	17	10	8	8	19	16	19	6	13	6	17	14	4	7	4	8	8	14	7	26	10	8	27	25	1	4
K14540	2391	2809	1690	2156	2857	3017	2186	2365	2675	2861	2716	2535	539	2425	2578	2929	1792	2373	2400	1910	2464	2581	2365	1660	1739	2290	2613	2907	2221	2182	2766	2456	2553	2256	2017	1303	2624	1506	639	273	1488	1117	798	1595	486	912	990	214	1214
K14547	2	9	1	0	10	2	2	8	4	2	0	1	0	4	2	2	1	1	0	0	2	0	3	1	3	0	5	5	2	0	2	5	1	0	0	1	7	3	1	0	14	2	0	6	1	10	0	0	2
K14546	46	33	17	21	51	42	38	47	23	65	20	51	6	29	54	44	28	41	18	21	38	29	42	25	47	28	36	38	58	13	103	34	40	17	123	9	43	17	20	41	16	22	10	36	48	13	38	8	32
K14545	16	15	14	12	11	31	14	5	18	11	24	21	1	22	9	14	18	16	20	8	27	19	30	14	13	33	6	25	25	9	24	18	20	20	14	10	12	12	74	8	26	6	25	20	10	9	36	3	9
K14544	23	29	16	12	28	22	42	31	29	26	16	24	10	39	31	46	48	47	16	51	49	24	25	16	31	35	69	54	36	20	21	13	22	59	29	12	23	24	10	10	27	14	13	20	18	9	19	1	24
K22090	0	0	0	0	0	0	0	0	0	0	0	0	0	0	0	0	0	0	0	0	1	0	0	0	0	0	0	0	0	0	0	0	0	0	0	0	0	0	0	0	0	0	0	0	0	0	0	0	0
K09781	111	17	37	23	19	12	11	30	12	39	26	9	14	13	19	16	492	130	15	339	27	15	15	31	33	16	19	14	17	26	151	20	25	21	528	12	21	47	134	86	20	20	30	27	81	98	38	7	20
K17305	0	1	0	0	0	0	0	0	0	0	0	0	0	1	4	0	0	1	1	0	0	0	0	0	0	0	0	0	0	0	0	0	0	0	0	0	0	0	0	0	0	0	0	0	0	0	0	0	0
K25083	0	0	0	0	0	0	0	0	0	0	0	0	0	0	0	0	0	0	0	0	0	0	0	0	0	0	0	0	1	0	0	0	0	0	0	0	0	0	0	0	0	0	0	0	1	0	0	0	3
K12528	765	868	845	1123	1417	1275	665	727	1073	770	1350	1138	153	849	825	824	2522	877	895	1748	1001	1406	1173	853	667	1040	559	936	979	801	1463	1320	1136	776	2467	476	1235	496	441	375	938	428	478	469	443	799	470	100	295
K08406	0	0	0	0	0	0	0	0	0	0	0	0	0	1	0	0	0	3	1	2	0	0	1	0	1	2	0	2	0	0	0	0	0	0	0	1	0	0	0	0	0	0	0	0	0	0	0	0	0
K22092	1	1	8	5	5	1	1	1	7	2	2	3	1	3	1	2	1	0	1	2	4	3	1	2	4	2	1	6	4	5	1	3	2	1	0	3	3	0	0	0	0	0	0	0	0	0	0	0	0
K01403	4	4	1	2	8	4	10	5	5	4	4	4	0	8	5	3	2	4	2	4	7	2	3	0	4	3	1	9	4	6	4	3	0	2	3	0	12	6	1	0	23	1	4	5	1	7	3	3	0
K07958	2	0	2	1	0	0	2	0	1	0	0	0	0	0	3	0	0	2	1	0	0	4	0	3	0	0	2	1	0	0	0	1	1	0	0	0	0	1	0	1	0	0	0	0	0	0	0	0	0
K19733	4	3	2	4	0	0	3	1	4	2	0	2	0	2	2	0	5	2	4	2	1	2	7	4	1	5	4	1	4	7	4	1	4	3	3	0	2	0	0	1	0	0	2	3	0	4	1	0	1
K07959	0	0	0	0	0	0	0	1	0	0	0	0	0	0	2	0	0	0	0	0	0	0	0	0	0	0	0	0	0	0	0	0	1	0	0	0	0	0	0	0	0	0	0	0	0	0	0	0	0
K16065	7	10	11	4	0	3	1	1	1	1	0	0	1	1	1	5	1	0	0	1	2	1	1	3	3	2	2	0	2	3	6	5	1	2	1	2	4	0	1	0	3	0	1	2	0	0	0	0	2
K22641	0	0	0	0	0	0	0	0	0	0	0	0	0	0	7	0	0	0	4	0	0	0	0	0	0	0	0	0	0	0	0	0	0	0	0	0	0	0	0	0	0	0	0	0	0	0	0	0	0
K09171	1	0	0	0	0	3	3	2	0	0	0	0	0	2	0	0	0	0	6	1	3	1	1	1	0	0	2	1	0	2	2	4	1	0	0	0	0	0	0	2	0	0	0	0	0	0	1	0	0
K02360	39	11	9	5	8	12	15	9	12	9	10	4	1	11	14	20	11	11	18	12	16	9	8	24	12	7	19	11	15	14	5	11	16	10	8	2	13	6	7	1	9	8	5	11	10	10	9	0	6
K10569	1	0	0	0	0	0	0	1	1	0	2	0	0	0	1	3	0	1	0	0	1	1	0	0	2	3	4	3	1	0	0	2	2	1	0	0	1	1	0	0	0	1	0	0	0	4	1	1	2
K22097	0	2	1	0	0	0	1	0	0	2	0	0	0	1	0	0	0	0	0	0	0	0	0	1	1	0	1	0	0	1	0	1	0	2	1	1	0	0	0	0	0	0	0	1	0	0	0	0	0
K00594	0	1	0	0	0	0	1	0	0	0	0	0	0	0	2	0	0	2	1	0	0	0	0	0	0	1	0	0	0	0	0	1	0	0	0	0	0	0	0	0	0	0	0	0	0	0	0	0	0
K10568	0	0	1	0	0	2	0	0	0	0	4	0	0	4	0	0	0	1	3	0	1	1	2	2	0	0	1	2	1	1	0	0	1	0	0	0	0	1	0	0	0	0	0	0	1	0	0	0	0
K12766	0	0	0	0	0	0	0	0	0	0	0	0	0	0	0	0	0	0	0	0	0	0	0	0	0	0	0	0	0	0	0	0	0	0	0	0	0	0	0	0	0	0	0	0	0	0	0	0	0
K09030	4	2	4	1	1	2	3	0	7	1	6	4	0	7	7	2	4	6	4	2	4	5	4	0	3	2	0	3	8	1	2	6	5	1	2	4	2	0	0	0	2	3	0	0	1	1	2	2	4
K05141	4	14	3	4	0	4	2	5	3	0	2	3	0	4	11	3	0	1	2	3	0	8	0	2	5	1	5	6	6	3	10	14	2	2	0	2	9	21	1	0	0	1	2	4	8	1	1	1	2
K08528	0	0	0	0	0	0	0	1	0	0	0	0	0	1	0	0	0	0	0	0	0	1	1	1	0	0	0	0	0	0	0	0	0	1	0	1	1	0	0	0	0	0	0	0	0	0	1	0	1
K19855	0	0	0	0	0	0	0	0	0	0	0	0	0	0	0	0	0	0	0	0	0	0	0	0	0	0	0	0	0	0	0	0	0	0	0	0	0	0	0	0	0	0	0	0	0	0	0	0	0
K11684	37	39	30	39	32	26	39	32	32	18	37	15	15	37	29	47	34	28	27	26	19	27	58	15	26	29	35	39	43	45	45	28	28	30	30	6	17	18	14	6	13	10	48	26	3	10	13	2	28
K14174	0	0	0	0	0	0	0	0	0	0	0	0	0	4	0	0	0	0	0	0	0	0	0	0	0	0	0	0	0	0	0	0	0	0	0	0	0	0	0	0	0	0	0	0	0	0	0	0	0
K19907	0	0	0	0	0	0	0	0	0	0	0	0	0	0	0	0	0	0	0	0	0	0	0	0	0	0	0	0	0	0	1	0	0	0	0	0	0	0	0	0	0	0	0	0	0	0	0	0	0
K24689	1	0	0	0	0	0	0	1	0	0	0	4	0	0	0	0	0	0	0	1	0	0	0	0	0	0	0	0	0	0	2	0	3	0	0	0	0	0	0	0	0	0	0	0	0	0	0	0	0
K10564	3	4	9	2	2	8	3	4	4	3	4	5	0	4	5	11	6	4	3	11	2	10	4	3	4	12	4	3	6	3	4	6	2	6	6	6	7	1	3	1	2	1	3	7	1	1	1	0	2
K08404	0	0	0	1	0	0	0	0	1	0	0	0	0	1	3	0	1	0	0	0	0	1	0	0	0	1	0	0	0	0	0	2	0	0	0	0	0	0	0	2	0	0	0	0	0	0	0	0	0
K02456	188	209	117	309	257	192	189	135	245	256	228	176	78	240	124	151	356	274	231	481	204	152	197	126	187	150	119	217	186	189	282	133	151	169	741	66	116	127	181	92	88	131	93	150	143	128	119	59	109
K05337	154	220	124	117	144	136	149	123	121	268	104	92	36	116	151	124	147	137	104	147	178	125	131	122	149	112	137	151	90	97	247	149	182	163	176	61	160	88	100	72	99	59	64	95	42	86	53	6	92
K02454	548	304	220	345	285	358	248	187	403	487	270	228	101	329	232	311	1008	673	262	1244	292	229	239	370	308	205	256	361	175	358	597	363	273	296	2303	123	200	263	543	229	164	226	236	346	266	328	214	59	264
K02455	286	121	126	271	177	122	108	107	128	134	144	124	51	121	105	126	679	435	104	944	110	92	131	89	120	98	80	143	114	143	356	77	115	96	1804	67	114	118	313	181	108	133	98	186	220	197	67	50	92
K02452	219	15	28	24	29	20	11	41	24	28	10	29	27	18	39	12	651	279	36	677	24	20	21	27	56	17	16	25	25	60	166	27	49	18	1117	12	46	17	203	54	26	22	42	34	60	123	22	5	23
K02453	559	592	157	238	388	100	1023	436	110	91	136	352	136	467	176	99	1656	719	544	2264	537	90	1436	960	1154	139	597	218	116	286	481	100	439	534	2728	199	229	113	598	336	163	153	207	587	291	347	359	57	569
K02450	289	127	81	155	133	186	102	139	172	111	200	141	29	139	137	141	129	281	140	634	85	102	155	98	113	82	126	136	91	88	407	147	172	134	977	84	156	64	183	94	124	79	98	85	104	99	65	15	75
K02451	17	33	8	11	6	12	12	41	20	40	8	24	5	10	17	9	55	57	18	129	19	10	23	20	20	13	16	13	19	7	78	13	13	15	182	8	19	7	61	22	7	13	13	24	73	9	12	2	6
K06799	0	0	0	0	0	1	1	0	1	0	0	0	1	0	0	4	1	0	0	0	0	0	0	1	0	0	6	2	3	0	0	1	2	0	0	0	0	1	0	0	0	0	0	0	0	1	0	0	0
K08138	415	392	1168	774	248	62	741	464	499	205	223	556	187	412	450	295	981	937	459	144	438	209	250	794	870	601	522	397	679	686	632	478	624	570	1423	91	300	1817	2225	4144	1612	2042	2273	1311	3226	1974	1960	1892	1782
K02108	2642	2357	2265	2798	2907	3057	2742	2300	2970	2488	3289	3261	572	3117	2858	2255	3166	2319	2950	2093	2694	3789	2937	2656	2393	3196	2078	2892	3058	2450	2958	3348	3442	2295	2710	1421	3461	2842	1938	2746	3411	2526	2552	2438	2749	2351	2627	1563	2252
K02109	1891	1757	1658	2094	2435	2259	2035	1602	2168	1720	2726	2765	328	2206	1965	1712	2381	1695	2053	1409	1980	2775	2257	2026	1692	2296	1354	2237	2233	1810	2283	2368	2466	1492	1983	1166	2449	1848	1570	1763	2276	1689	1651	1617	1774	1651	1640	828	1363
K02458	69	25	17	22	19	17	21	21	29	5	14	14	3	23	8	11	211	105	7	291	13	16	11	13	31	14	5	13	20	24	96	18	17	8	495	15	14	14	84	14	21	24	18	16	26	44	22	2	13
K02459	122	26	43	63	62	50	79	51	72	42	67	34	14	69	40	43	403	208	37	442	38	48	49	46	50	47	46	77	54	70	173	40	58	63	856	25	44	49	177	50	51	58	37	43	64	120	51	15	29
K08137	345	61	73	56	74	24	106	51	55	65	37	98	46	52	54	26	932	293	56	625	84	47	64	141	152	54	82	38	58	119	340	87	58	85	1008	20	89	71	538	190	90	180	185	77	203	280	205	12	79
K07956	0	0	0	0	0	0	0	0	0	0	0	0	0	0	0	1	0	0	0	0	0	0	0	1	0	0	0	0	1	0	0	0	0	0	1	0	0	0	0	0	0	0	0	0	0	0	0	0	0
K08136	12	10	6	8	3	10	9	5	3	3	2	3	1	6	6	5	32	8	12	30	4	5	7	4	4	8	7	7	4	6	5	7	5	4	34	3	4	15	9	3	20	2	4	10	6	10	4	0	12
K07957	0	0	0	2	1	0	1	2	1	2	2	0	0	4	0	4	1	6	0	1	0	0	1	1	0	2	5	1	1	2	3	0	0	0	3	0	0	0	1	0	1	0	0	0	0	1	0	0	0
K08135	8	6	3	14	7	11	9	6	7	8	6	26	5	13	12	10	1	3	13	5	7	7	7	2	6	7	18	11	9	7	11	6	12	9	7	1	3	9	14	4	2	5	5	3	5	5	11	1	3
K23860	1	1	0	0	0	0	1	1	0	0	0	0	0	0	0	0	0	1	1	0	0	2	2	4	0	0	3	0	0	0	0	0	0	1	2	0	3	5	0	0	1	0	0	0	0	0	0	0	0
K03851	8	6	18	18	17	0	30	2	15	6	8	8	2	1	10	1	3	2	8	17	4	4	9	9	6	1	6	14	16	8	7	4	13	12	15	1	4	5	27	6	4	11	29	36	18	0	5	3	28
K03850	11	13	15	6	5	7	7	4	7	13	6	16	4	23	6	7	15	12	8	7	6	12	12	6	9	8	11	1	7	9	7	7	3	16	7	12	3	10	7	4	7	13	9	6	19	11	2	11	9
K03853	1	0	1	0	1	0	3	0	0	1	0	0	1	0	0	0	0	2	0	0	0	0	0	4	0	1	0	0	0	1	0	0	1	0	0	0	0	3	1	11	2	1	1	4	0	0	2	1	0
K05414	0	1	0	0	2	0	0	0	0	0	0	2	0	0	0	2	0	0	3	0	0	0	0	0	2	1	1	5	0	0	0	1	0	0	0	9	0	0	0	0	0	0	0	0	0	0	0	0	0
K03855	80	33	21	22	29	2	6	27	13	15	16	11	12	11	26	22	350	81	12	248	34	17	35	15	23	12	24	15	11	26	117	21	15	20	423	13	14	1	36	30	8	6	17	24	19	78	11	5	5
K03854	14	5	6	3	7	10	9	6	9	17	10	5	2	8	11	9	4	4	7	8	7	10	6	6	7	11	6	11	5	1	4	10	11	6	2	0	2	8	8	12	3	2	4	6	18	4	4	7	9
K03857	36	64	46	43	88	29	46	33	40	65	76	79	8	35	68	60	27	45	50	28	63	42	36	57	56	61	61	43	40	48	40	49	39	51	28	20	58	36	40	28	41	73	48	26	12	46	31	17	52
K03856	2248	3006	2366	2791	3164	2879	2021	2615	3000	2606	2417	1798	424	2052	2762	2507	1489	1764	2589	2028	2288	2431	2456	1695	1432	2187	1875	2564	1783	1630	2198	3043	3679	1926	1604	1334	3303	895	1257	562	2008	1124	1461	1725	684	1198	1275	198	1440
K03859	6	4	6	3	35	5	10	10	2	5	9	8	0	10	4	4	11	4	12	4	12	5	5	9	4	7	13	4	12	4	6	4	3	7	10	5	9	2	1	4	1	3	6	11	0	2	5	0	12
K03858	13	4	0	0	4	2	3	1	2	2	0	2	1	3	1	1	0	2	7	1	4	8	11	6	3	5	7	5	12	36	12	3	3	4	4	1	10	3	3	1	10	0	2	4	3	1	2	0	3
K19601	7	2	4	0	0	0	2	0	1	0	0	0	0	0	0	3	0	0	0	1	1	3	5	2	2	1	4	4	0	3	0	0	1	0	1	0	0	1	0	0	0	0	0	1	0	0	0	0	0
K02196	24	4	15	5	7	2	2	5	1	10	6	0	3	3	2	2	108	25	2	81	4	0	5	5	10	2	3	6	3	3	37	6	1	6	125	1	4	13	23	15	0	11	10	22	16	19	6	0	9
K13018	58	89	236	94	91	115	82	69	131	66	36	96	66	49	74	106	30	76	105	69	107	48	116	99	94	65	167	100	71	84	98	43	78	194	144	46	81	260	73	84	75	110	127	177	124	160	447	13	225
K13019	9	19	96	35	23	63	15	29	59	5	8	80	22	13	20	68	5	45	11	37	35	7	26	27	40	7	53	30	12	34	101	7	9	39	108	5	46	118	52	15	124	26	36	46	70	10	359	4	142
K05621	10	27	18	24	32	9	3	13	4	21	0	6	3	8	8	7	3	5	5	1	5	8	12	7	11	7	17	6	11	11	5	27	15	6	17	10	18	8	11	1	0	18	18	6	0	13	33	9	11
K08131	36	23	46	22	23	20	47	36	18	22	16	33	8	18	41	32	17	26	24	21	27	35	65	28	30	42	40	43	42	42	44	23	25	45	18	9	24	31	51	50	67	39	71	66	25	51	38	3	75
K05841	38	33	24	26	24	27	37	25	43	35	54	33	16	51	63	32	31	58	67	52	30	38	14	22	26	22	16	30	21	30	31	39	145	93	90	13	13	13	7	13	14	68	16	11	4	28	30	13	16
K13010	457	535	750	1146	581	324	552	435	501	537	561	423	161	499	515	401	223	521	357	349	617	507	502	443	430	505	481	428	534	467	606	509	434	444	416	232	625	444	354	312	547	588	603	440	353	406	956	132	427
K13012	921	746	878	1153	973	1095	827	905	963	1013	1124	736	139	843	924	847	656	729	828	750	909	1123	803	697	679	1045	803	1122	874	641	1118	1252	1270	650	711	452	1286	696	423	343	727	725	586	766	374	324	752	159	693
K02194	117	54	47	53	56	34	46	27	45	39	45	49	17	20	37	52	282	97	32	244	43	42	104	52	38	48	40	33	60	31	133	55	35	38	450	24	38	74	96	112	37	28	72	76	93	77	45	12	58
K13014	57	6	14	22	12	1	2	14	10	37	4	10	11	9	19	3	441	112	6	306	11	6	6	14	20	6	19	4	12	26	167	10	17	6	463	2	28	9	167	74	8	26	25	31	81	62	48	0	10
K13015	51	231	210	119	171	251	105	118	271	68	44	66	33	44	96	275	69	48	136	145	190	31	264	97	27	99	274	116	87	124	62	48	120	168	207	93	111	115	19	47	123	126	48	107	218	53	362	13	88
K13016	52	33	201	32	24	38	97	40	29	38	34	110	24	32	38	59	44	33	46	90	40	24	36	53	55	16	42	45	33	21	92	29	53	42	60	4	33	27	21	11	36	29	32	92	44	18	252	2	168
K13017	200	309	466	571	333	241	341	237	395	233	166	228	143	279	229	361	129	409	248	254	314	256	292	351	218	194	389	348	299	288	239	215	221	437	274	157	243	306	268	419	293	362	390	436	525	278	664	220	434
K13195	28	30	92	23	14	15	24	31	16	11	8	23	8	21	17	11	7	32	22	5	26	5	15	49	38	36	25	13	47	45	20	19	16	33	30	10	17	20	55	18	37	57	66	25	18	46	43	3	42
K04889	8	6	3	0	1	3	2	2	4	2	4	2	0	0	5	3	0	8	3	1	4	1	5	3	4	3	8	4	3	1	2	1	2	1	3	0	3	0	2	1	1	1	5	5	2	1	0	0	0
K04888	6	3	3	2	2	0	1	1	2	1	0	0	0	2	1	2	4	1	3	2	2	3	3	1	2	3	2	2	1	1	4	1	2	0	0	3	0	0	1	0	0	0	1	2	1	3	0	0	1
K12359	0	0	0	1	0	0	0	0	1	0	2	0	1	1	0	1	2	2	1	2	1	1	2	2	2	1	0	0	0	1	0	1	0	2	0	0	0	0	1	1	0	0	0	0	0	1	0	0	1
K04883	14	5	12	10	10	35	9	11	16	12	12	5	5	6	13	7	13	15	9	13	2	3	20	12	15	14	12	19	8	5	11	5	22	9	11	10	11	55	32	72	2	1	1	12	69	4	1	53	24
K04882	6	5	10	4	8	0	3	1	4	8	8	13	0	6	10	22	3	12	9	2	6	8	5	2	4	9	11	41	8	0	3	6	8	4	40	3	4	2	0	1	14	6	7	2	1	0	5	0	0
K04881	1	0	0	0	0	0	3	2	7	2	2	0	0	3	0	1	0	0	0	1	4	0	0	0	1	0	0	2	0	7	0	0	1	0	0	0	0	1	11	0	0	0	0	0	0	0	0	0	0
K04880	1	0	2	0	0	1	2	1	0	2	0	3	0	0	0	3	1	2	2	2	0	0	1	1	3	1	4	1	1	2	1	1	1	0	2	0	0	1	1	0	0	0	0	0	0	0	0	4	0
K04887	0	0	0	0	0	1	0	0	0	0	0	0	0	0	0	0	0	0	1	0	1	0	0	0	1	1	0	0	1	0	1	0	0	0	0	0	0	1	0	0	0	0	0	0	1	0	0	0	0
K04886	1	0	1	0	4	1	1	0	0	1	0	3	0	0	1	0	0	1	0	0	0	1	0	0	1	1	2	2	0	2	1	0	0	0	0	3	1	1	0	0	0	2	0	1	0	0	0	0	2
K04885	1	2	0	0	0	3	0	0	5	0	0	0	0	0	0	0	0	0	1	0	2	1	1	2	0	0	0	0	0	2	5	1	1	2	0	1	0	1	0	0	0	0	0	0	0	0	0	0	0
K08565	2	0	0	5	1	1	5	1	2	2	34	4	4	3	0	0	2	4	2	2	1	10	2	2	3	8	1	2	3	5	13	2	2	0	2	0	8	4	0	0	0	0	2	1	1	0	2	1	0
K13196	2	1	3	0	2	1	5	1	11	3	3	2	2	2	6	3	0	3	8	4	6	8	7	2	2	4	12	6	2	5	0	3	2	1	2	1	1	3	2	0	5	2	0	0	0	0	0	0	2
K08566	0	1	0	0	0	0	0	0	0	3	2	0	0	0	0	2	0	0	3	1	2	0	0	0	0	1	0	0	4	0	0	0	0	0	0	0	0	0	11	0	0	0	0	0	2	6	3	0	0
K08567	95	61	50	39	63	27	38	39	31	38	24	21	25	22	28	33	259	102	16	231	24	17	40	34	29	33	35	13	15	16	110	41	28	51	376	9	33	17	154	84	16	33	53	39	49	131	25	5	17
K19609	0	0	0	0	0	0	1	0	0	0	0	0	0	0	2	3	0	1	0	2	0	0	1	0	0	2	1	0	0	1	0	1	3	0	1	0	1	2	0	1	0	1	0	3	0	0	0	0	0
K13274	20	29	43	38	38	52	39	46	51	23	38	31	4	26	15	15	10	42	29	25	22	29	30	16	26	28	26	35	33	51	23	37	29	51	26	10	48	27	7	5	10	17	13	43	5	17	22	5	63
K13275	144	87	79	57	67	107	96	94	76	169	75	99	24	101	55	78	48	136	67	37	80	100	96	109	77	98	79	67	103	48	168	96	138	99	43	48	105	56	50	20	69	58	44	27	22	128	47	7	18
K13276	37	36	46	41	27	24	30	53	36	37	34	22	15	41	22	30	14	32	25	19	19	27	36	36	33	32	22	37	40	37	32	21	28	37	58	18	30	93	23	2	23	20	27	18	24	52	38	4	15
K13277	19	26	15	21	25	29	32	20	39	19	56	31	5	34	13	29	39	38	37	15	16	36	35	23	24	40	16	38	43	23	22	25	43	12	24	20	21	25	21	11	21	14	6	6	3	19	15	2	9
K13273	0	1	4	0	1	4	0	5	1	0	6	26	0	0	4	3	2	6	1	1	0	0	2	1	0	2	1	5	0	4	0	0	1	1	1	0	1	0	0	0	0	0	0	0	0	0	0	0	1
K17464	0	0	0	1	0	0	1	0	0	0	2	0	0	0	0	0	0	0	0	0	0	0	1	0	0	0	0	0	0	0	1	0	0	0	0	0	1	0	0	0	0	0	1	0	0	0	0	0	2
K13278	13	12	26	54	19	27	21	34	20	33	34	26	2	27	23	27	12	23	26	28	48	26	29	19	35	17	33	9	18	12	29	20	23	36	20	17	73	21	49	30	15	83	20	22	22	13	40	1	20
K13279	0	0	0	0	0	0	0	0	0	0	0	0	0	3	2	0	0	1	0	2	0	0	3	0	0	0	0	0	0	0	0	0	0	0	0	0	0	0	0	0	0	1	0	0	0	0	0	0	1
K05623	0	0	0	1	0	0	0	0	0	0	0	0	0	2	0	0	0	0	0	0	1	0	0	0	0	1	0	0	1	0	0	0	0	1	1	0	0	3	1	0	0	2	0	2	0	0	1	0	0
K22024	0	0	0	0	0	0	0	0	0	0	0	0	0	0	0	0	0	0	0	0	0	0	0	0	0	0	0	1	0	0	0	0	0	0	0	0	0	0	2	0	0	0	0	0	0	0	0	0	0
K05438	0	0	0	0	0	0	0	0	1	0	0	0	0	0	0	0	2	0	0	0	0	0	0	0	0	0	1	0	0	0	1	0	0	0	0	0	1	3	0	0	0	0	0	0	0	1	0	0	1
K08525	11	1	0	0	1	0	5	4	2	1	2	3	1	3	8	5	8	4	4	2	2	3	0	0	4	5	3	0	3	2	1	3	0	2	1	1	1	0	2	0	2	0	3	4	0	2	0	0	3
K12352	5	6	0	3	2	0	0	14	4	2	0	4	2	12	0	0	0	1	4	2	4	2	6	1	0	3	6	2	3	2	0	0	1	11	3	1	1	6	4	55	0	15	74	5	3	1	10	1	4
K17181	0	0	0	0	0	0	0	0	0	0	0	0	0	0	0	0	0	0	0	1	0	0	0	0	0	0	0	0	0	0	0	0	0	0	0	0	0	0	0	0	0	0	0	0	0	0	0	0	0
K13199	85	46	40	30	16	39	53	40	50	28	32	38	5	47	58	46	45	26	37	48	56	62	101	41	47	62	74	35	67	79	88	27	30	26	21	28	23	20	12	14	19	28	43	30	96	25	14	14	20
K18133	0	0	0	0	0	0	0	0	0	0	0	0	0	0	0	1	0	0	0	0	0	0	0	0	0	0	0	0	0	0	0	0	0	1	0	0	0	1	0	0	0	0	0	0	0	0	0	0	0
K13198	22	0	7	4	3	3	6	2	4	6	12	1	0	2	18	12	3	1	9	4	6	4	5	4	6	2	6	8	8	9	9	1	4	4	3	0	0	1	1	1	3	1	8	5	0	3	3	0	1
K03275	139	12	19	15	5	44	29	30	34	10	6	11	9	18	22	34	829	236	29	528	29	7	13	30	27	30	16	28	12	23	247	8	25	22	508	2	20	24	153	51	23	37	45	32	32	146	30	2	22
K03274	211	179	110	156	137	69	293	172	113	137	108	90	74	200	82	131	831	208	187	465	294	163	280	240	328	151	179	120	122	157	272	64	96	127	797	63	159	214	258	329	81	129	224	205	580	194	207	40	345
K03277	0	1	0	0	1	0	0	2	1	2	0	0	0	0	0	0	0	0	0	1	0	0	0	0	0	0	1	0	2	0	0	0	0	0	441	0	1	2	0	34	1	4	1	1	4	0	0	0	0
K03276	4	6	6	4	13	16	19	21	26	7	1	0	1	11	3	36	10	185	40	382	4	9	20	25	33	10	3	17	9	13	209	6	13	10	493	8	10	9	80	45	29	27	14	33	36	124	21	4	18
K03271	357	386	278	389	624	486	702	439	475	369	352	652	139	432	380	265	752	334	306	606	484	643	426	526	409	359	315	463	301	277	441	281	724	435	739	245	322	356	538	274	388	377	471	782	1699	522	648	106	653
K03270	430	383	879	868	450	279	539	261	435	330	137	614	141	417	483	320	628	502	416	494	428	330	336	627	607	447	483	370	525	473	431	345	414	560	749	131	601	954	1190	1343	734	1074	1201	815	1305	914	1253	575	988
K03273	228	268	203	390	842	483	662	416	585	317	455	767	102	435	409	233	786	269	193	331	473	1013	276	546	434	409	236	431	328	209	420	331	855	267	624	264	241	412	539	254	610	384	402	487	2330	475	560	124	458
K03272	322	348	336	203	254	338	454	209	241	203	242	279	129	276	253	153	1081	421	405	696	579	302	666	479	553	343	437	235	340	300	454	154	325	418	1313	103	263	324	763	461	149	594	617	612	817	408	606	154	636
K17185	0	0	0	0	0	0	0	0	0	0	0	0	0	0	0	0	0	0	0	0	0	0	0	0	0	0	0	0	0	0	0	0	0	0	0	0	0	0	0	0	0	0	0	0	0	0	0	0	0
K03279	188	79	4	31	30	11	38	21	34	36	32	12	21	55	34	30	757	50	46	10	22	20	50	24	41	37	29	25	29	43	49	27	40	32	26	26	43	49	74	74	55	12	41	54	64	32	38	89	43
K03278	1	0	0	0	0	0	0	1	3	0	0	2	0	0	0	0	0	0	2	0	0	0	0	0	2	1	0	14	1	0	0	0	3	0	0	0	0	0	6	0	0	0	0	2	0	0	0	1	16
K14210	14	10	32	24	15	7	13	14	5	10	22	4	4	12	12	12	2	9	34	10	7	12	10	12	20	18	24	7	20	26	6	12	20	29	7	6	18	16	10	11	24	26	39	23	13	11	24	5	18
K12277	0	0	0	0	3	0	0	0	0	0	0	0	0	0	0	0	0	0	0	0	0	1	0	0	0	0	0	0	0	3	0	0	1	0	0	0	0	1	0	0	0	0	0	0	0	0	0	0	0
K12276	30	37	29	70	35	47	46	45	50	26	55	50	18	94	33	60	39	41	59	22	33	31	35	27	24	38	38	101	26	47	30	35	28	36	76	30	42	55	50	18	21	78	70	41	6	24	53	14	29
K12275	46	32	19	37	38	40	31	47	33	56	31	63	12	44	38	58	24	34	30	17	61	37	32	17	41	43	34	17	50	37	86	42	30	18	21	22	25	25	25	37	42	36	34	35	35	42	33	24	27
K09421	4	0	1	3	0	0	1	1	3	2	2	1	1	2	5	0	0	2	8	0	1	9	1	0	1	1	1	7	2	0	7	2	2	0	3	1	0	2	0	0	0	0	0	3	2	3	2	0	1
K12273	8	4	0	0	0	4	10	1	7	2	6	4	1	0	7	5	1	4	5	3	5	2	4	9	1	2	0	5	2	1	2	17	1	4	3	1	1	3	2	0	23	0	1	1	2	1	19	0	7
K12272	17	7	4	5	2	3	7	26	21	7	12	5	0	6	11	16	11	12	38	25	20	18	10	22	17	14	13	11	4	5	7	13	12	9	16	2	10	19	6	9	1	5	1	3	12	6	5	2	2
K12271	6	3	1	1	1	18	3	8	2	0	2	1	0	2	1	5	1	0	10	1	5	0	1	2	4	0	2	0	0	6	1	1	0	0	0	0	0	0	0	0	2	4	3	1	1	3	0	0	7
K12270	34	4	4	3	89	30	78	51	17	8	85	325	2	2	83	18	90	10	32	4	84	158	85	101	14	4	20	7	58	145	53	17	33	1	2	3	71	8	19	10	10	8	15	3	5	11	7	1	18
K15547	246	1	10	14	9	1	8	20	7	36	23	2	12	7	8	2	1216	299	3	755	4	7	10	37	43	9	5	3	11	35	446	16	18	0	1409	1	34	12	224	198	41	36	60	60	217	295	68	5	10
K07556	3	1	1	3	2	1	4	1	0	3	0	2	0	5	7	1	1	5	9	9	5	3	1	2	4	1	2	3	2	0	2	1	4	5	9	0	2	5	6	10	15	13	16	6	5	18	5	1	7
K12279	0	0	0	1	5	0	1	2	3	0	2	2	0	1	0	0	8	4	1	2	5	0	0	0	1	0	1	1	1	2	1	3	3	2	0	1	1	1	1	0	5	2	1	1	2	0	0	0	2
K12278	26	42	33	42	36	42	18	19	61	25	52	19	8	48	25	35	42	26	46	28	25	24	19	18	14	28	24	29	16	22	29	24	19	28	33	30	23	44	28	13	15	14	10	10	10	16	26	3	21
K16196	66	71	54	60	51	73	59	104	62	110	82	63	16	77	71	86	106	116	47	42	103	77	95	61	61	68	87	58	72	60	79	107	43	68	56	42	87	77	39	90	66	29	89	27	93	41	66	22	78
K16197	0	0	0	2	4	3	0	0	0	1	0	0	3	1	0	1	0	3	0	2	1	1	0	0	0	0	2	2	2	1	0	0	4	1	4	0	1	0	1	1	0	2	2	1	1	0	0	0	6
K16194	13	7	14	22	13	12	14	9	13	13	24	19	3	20	9	10	2	18	19	19	13	18	13	18	20	11	11	20	11	6	10	15	9	6	3	1	10	32	31	2	5	1	4	3	17	15	10	5	23
K07225	149	3	4	2	7	5	0	10	2	25	6	6	10	11	13	9	57	10	9	384	5	3	6	1	17	1	9	6	0	27	15	5	24	8	8	0	20	1	143	2	5	11	14	3	70	6	19	0	2
K16192	3	4	5	11	2	14	1	7	1	3	0	4	2	8	2	4	4	11	2	7	2	9	3	0	5	2	5	2	1	4	2	12	0	1	5	3	8	1	0	0	18	2	2	0	0	1	2	1	1
K16193	0	0	0	0	1	0	0	0	0	0	0	0	0	0	0	2	0	0	0	0	0	1	0	0	0	0	0	0	0	1	0	0	0	1	0	0	0	0	0	0	0	0	0	0	0	0	0	0	1
K16190	2	0	0	0	1	3	0	3	1	1	0	2	0	1	3	2	0	0	1	0	5	0	0	0	0	1	0	0	0	0	0	0	0	2	2	0	0	6	11	0	0	12	0	10	1	4	1	1	9
K16191	0	2	11	6	1	0	1	2	32	5	4	2	3	4	1	8	5	0	1	2	4	0	9	0	4	2	4	16	1	12	1	0	4	19	5	2	3	0	9	193	0	0	0	28	124	4	5	106	73
K07550	0	0	0	0	0	0	0	1	0	0	0	0	0	0	2	0	0	0	0	0	0	0	0	1	0	0	0	0	0	0	0	0	0	0	1	0	1	0	0	0	0	0	0	0	0	0	0	0	0
K16198	2	0	0	0	0	1	0	0	0	0	0	0	0	0	0	0	0	0	0	0	0	0	0	0	1	1	1	0	0	0	0	0	0	0	0	1	0	0	0	0	0	0	0	0	0	0	0	0	2
K16199	49	40	19	24	26	83	41	69	44	71	43	20	9	39	68	64	46	27	47	37	52	63	43	38	37	53	73	35	38	27	38	34	56	37	29	24	41	19	5	3	17	8	22	19	3	16	20	1	18
K13906	1	0	0	0	0	0	0	0	0	0	0	0	0	0	3	1	0	0	0	0	0	0	0	0	0	0	0	0	0	0	0	2	0	0	0	0	0	0	0	0	0	0	0	0	0	0	0	0	0
K13907	2	0	0	1	1	1	1	0	1	0	6	0	1	1	0	0	3	0	1	0	0	3	1	0	2	1	0	1	1	0	1	4	4	0	0	1	1	0	0	0	0	1	0	0	0	0	0	1	0
K13904	0	0	0	0	0	0	0	0	0	0	0	0	0	0	0	0	0	0	0	0	0	0	0	0	0	0	0	0	0	0	0	0	0	0	0	0	0	0	0	0	0	1	0	0	0	0	0	0	0
K13905	0	0	0	0	0	0	0	0	0	0	0	0	0	0	0	0	0	0	0	0	0	0	0	1	0	0	1	0	0	0	0	0	0	0	0	0	0	0	0	0	0	0	0	0	0	0	0	0	0
K13902	0	1	0	0	0	0	0	0	0	0	0	0	0	0	0	0	0	0	0	0	0	0	0	0	0	0	0	0	0	0	0	0	0	0	0	0	0	0	0	0	0	0	0	0	0	0	0	0	0
K07220	452	380	644	301	413	287	208	393	265	154	224	294	101	210	494	411	96	377	217	223	336	250	365	366	353	362	434	330	275	318	263	394	266	277	214	91	301	590	1177	498	429	551	807	387	221	673	504	59	316
K13901	0	0	0	0	0	0	0	0	0	0	0	0	0	0	0	0	0	0	0	0	0	0	0	0	0	1	0	0	0	0	0	0	0	0	0	0	0	1	0	0	0	0	0	0	0	0	0	0	0
K21733	0	0	0	0	0	0	0	0	0	0	0	0	0	0	0	0	0	0	0	0	0	0	0	0	0	0	0	0	0	0	0	0	0	0	0	0	1	0	0	0	0	0	0	0	0	0	0	0	0
K07221	230	265	823	583	175	20	560	440	151	137	89	322	144	500	197	158	112	402	460	131	375	74	472	498	539	408	436	174	437	553	85	381	363	323	305	62	182	609	704	1125	1788	1275	1717	605	619	1368	1122	108	695
K13908	2	6	2	8	5	7	3	8	6	6	3	4	2	3	10	5	0	8	5	6	7	4	3	3	13	7	4	5	7	7	3	3	6	12	1	2	3	1	6	0	7	8	3	8	2	1	5	1	1
K09287	1	0	2	0	2	1	1	1	2	4	2	0	0	7	0	17	0	2	0	0	0	0	0	1	3	1	0	18	2	3	0	1	1	2	10	0	1	2	0	0	2	1	1	0	0	0	0	0	3
K06737	7	6	3	1	8	7	7	8	10	14	4	9	1	7	6	5	6	12	9	1	4	8	2	1	2	8	3	12	4	1	6	6	5	3	16	0	7	8	1	1	3	13	0	0	2	3	1	0	1
K06319	0	0	0	0	0	0	0	0	0	0	0	0	0	0	0	0	0	0	0	0	0	0	0	0	0	0	0	0	0	1	0	0	0	0	0	0	0	0	0	0	0	0	0	0	0	0	0	0	0
K06735	1	1	0	1	23	0	0	1	0	0	0	1	0	2	2	0	7	0	2	1	4	1	2	0	3	0	0	3	1	4	1	0	1	3	7	2	1	1	0	0	2	0	0	0	0	2	0	0	1
K06734	1	0	0	0	0	0	0	1	2	0	0	0	0	0	0	0	0	0	0	0	0	0	1	0	0	0	0	0	0	0	1	0	0	0	1	0	0	1	0	0	0	0	0	1	0	0	1	0	0
K06733	0	0	0	1	0	0	0	0	0	0	0	2	0	1	0	0	1	0	1	0	0	0	1	0	0	0	0	0	0	0	0	1	0	0	0	0	1	0	0	0	0	0	0	1	0	0	0	0	0
K06732	5	4	10	5	9	10	2	2	3	5	12	4	3	8	4	3	4	6	17	4	4	12	11	1	7	4	11	5	6	1	1	8	14	6	4	6	7	0	5	7	8	1	3	6	3	9	5	0	5
K06731	0	2	2	2	0	0	0	2	4	0	8	1	0	0	2	0	2	3	2	2	3	0	2	2	1	0	0	0	4	2	4	2	0	0	3	0	1	1	0	0	0	0	6	2	1	0	0	0	0
K06730	0	0	0	1	0	0	4	0	2	0	0	4	0	1	3	1	0	0	2	1	1	0	1	0	0	2	0	0	0	2	0	1	0	1	0	0	1	1	1	0	1	1	1	3	0	2	1	0	1
K06738	0	0	0	1	1	0	0	0	0	0	0	0	0	1	0	0	0	0	0	1	0	0	0	0	0	0	0	0	1	0	0	0	0	0	0	0	0	0	0	0	0	0	0	0	0	0	0	0	0
K09909	100	4	4	1	3	10	3	17	8	11	2	4	15	4	5	8	342	90	2	201	6	4	3	9	15	5	1	8	7	7	102	4	3	3	360	1	17	11	66	121	17	7	6	35	95	76	11	34	10
K09908	63	14	19	9	10	13	9	20	8	28	17	5	6	15	11	6	291	81	14	208	8	13	8	20	22	14	7	12	13	17	96	21	24	10	277	3	22	29	81	59	34	26	45	25	55	76	44	14	8
K06116	13	12	25	34	17	18	25	19	21	16	12	17	3	27	8	10	7	29	30	9	24	13	8	14	6	23	11	14	25	24	27	19	22	31	20	8	13	35	40	15	38	43	49	36	18	40	28	0	25
K12050	0	0	0	0	0	0	0	0	2	0	0	0	0	1	0	1	1	0	0	0	1	0	2	0	1	0	0	1	0	1	0	0	0	0	0	0	0	0	1	1	0	0	0	0	0	1	0	0	1
K12057	7	3	8	5	1	11	1	13	3	42	6	4	17	10	6	13	359	227	5	296	11	6	2	3	19	11	14	6	25	7	9	5	3	22	3	2	19	38	76	26	16	15	16	11	73	20	22	3	23
K12056	18	9	5	30	13	13	24	52	8	95	18	11	48	6	18	15	3010	844	11	1199	22	14	14	5	10	17	14	20	10	74	10	33	11	23	8	3	10	14	121	51	19	29	60	30	327	398	65	3	37
K12055	4	2	3	1	1	5	1	0	0	27	0	2	2	4	2	1	3	117	3	7	2	1	4	0	3	0	3	0	5	2	0	4	1	5	15	0	6	2	6	28	1	7	2	6	4	1	0	0	2
K01100	2	0	0	0	0	2	2	2	0	0	0	0	0	1	3	3	1	1	0	0	1	4	3	0	1	2	1	1	2	1	1	1	0	1	0	0	1	0	5	0	0	0	1	0	1	1	0	0	1
K09901	33	0	4	2	5	9	1	5	1	6	4	0	3	2	5	0	218	43	0	159	5	2	6	10	3	1	2	5	3	8	44	3	3	0	190	0	1	4	46	19	3	7	10	2	19	36	7	2	3
K09900	58	0	0	1	2	0	2	5	1	17	0	5	2	1	0	3	219	38	2	137	6	4	4	2	9	0	0	1	2	3	47	1	2	0	174	0	2	9	39	25	5	6	11	12	34	32	15	18	6
K09903	2792	2999	2650	2894	3458	2945	2674	2585	2897	2463	2720	2699	666	2591	2699	3092	2391	2700	2561	2373	2881	2496	2736	2324	2450	2575	3113	2873	2480	2549	3100	2878	3058	2830	2822	1416	2904	2569	2154	2894	2397	2458	2557	2653	2649	2179	2499	1435	2341
K06222	222	100	100	92	138	99	150	96	74	101	136	79	27	117	107	104	750	203	138	452	115	122	161	119	108	115	86	123	120	118	246	96	101	75	675	91	156	69	225	132	62	55	82	110	234	223	104	21	58
K06225	16	15	3	20	21	12	8	15	20	9	22	6	2	11	9	28	16	17	28	8	13	25	26	8	10	12	14	28	27	10	13	28	25	10	10	12	37	11	4	2	39	9	22	13	8	8	6	1	8
K09904	32	3	2	0	0	0	0	5	0	7	4	0	2	0	0	0	131	50	0	91	0	1	6	2	4	0	0	1	2	2	33	0	0	0	100	3	0	3	32	20	5	5	7	8	19	13	8	0	1
K09907	63	0	3	0	2	2	0	11	1	18	2	0	4	0	8	2	303	65	4	219	0	3	3	5	11	1	0	2	5	4	106	4	4	0	301	1	3	7	56	25	7	4	16	18	29	69	18	3	4
K09906	59	1	3	2	4	1	6	4	1	20	4	0	9	4	2	4	294	78	4	194	4	3	1	5	8	1	0	0	4	6	86	2	5	6	366	1	5	10	69	30	11	9	10	13	33	60	17	1	4
K11500	5	2	3	1	2	3	2	2	1	1	4	0	1	4	0	1	1	3	5	2	6	9	2	3	1	3	9	8	8	5	3	3	2	0	0	1	1	2	0	0	1	0	0	1	0	7	0	0	0
K11501	28	9	4	7	1	8	3	6	5	5	4	0	0	11	2	4	2	5	2	3	4	0	0	11	2	2	3	9	7	4	7	2	5	1	3	3	6	3	5	1	4	5	7	2	1	3	10	1	11
K16222	0	0	0	0	0	0	0	0	0	0	0	0	0	0	0	0	0	0	0	0	0	0	0	0	0	0	0	0	0	0	0	0	0	0	0	0	0	0	0	0	0	0	0	0	0	0	0	0	0
K03234	289	103	61	113	186	181	209	238	121	300	87	109	96	221	254	420	61	221	114	586	290	99	114	87	63	81	243	145	123	178	88	103	138	191	94	60	244	69	46	10	111	45	66	86	30	58	72	14	112
K11504	0	0	0	0	8	2	6	1	1	0	0	2	1	1	1	2	1	1	4	0	1	0	0	0	1	1	0	0	3	0	0	0	0	0	0	0	0	1	1	106	1	0	0	0	0	0	0	0	2
K11505	1	0	0	0	0	0	1	0	0	2	0	0	0	0	0	6	0	0	0	0	0	0	0	1	0	0	0	0	0	0	0	0	0	0	0	0	0	0	0	0	0	0	0	0	0	0	0	0	0
K11506	5	2	7	9	2	3	4	2	1	3	0	1	1	3	2	0	14	4	2	0	2	2	14	2	0	2	1	1	5	3	2	0	2	2	4	3	0	0	2	1	3	0	2	0	0	5	0	0	19
K16227	0	0	0	0	0	0	0	0	0	0	0	0	0	0	0	0	0	0	0	0	0	0	0	0	0	0	0	0	0	0	0	0	0	0	0	0	0	0	0	0	0	0	0	1	0	0	0	0	0
K11508	7	4	0	0	2	0	4	2	0	0	0	0	0	1	0	5	0	1	0	0	0	0	0	0	1	0	0	1	0	2	0	0	0	6	2	0	0	0	0	0	0	0	0	3	0	0	1	0	0
K11509	1	1	0	1	0	7	0	2	0	1	0	0	0	0	0	5	3	1	0	1	0	3	0	0	0	1	2	1	2	1	1	2	0	0	0	0	1	1	0	0	1	0	0	2	0	1	0	0	20
K04464	13	9	17	11	12	14	7	8	10	5	8	14	2	14	13	6	4	13	7	9	13	14	7	6	7	9	8	10	13	5	7	9	9	4	3	5	10	5	1	1	3	2	6	3	1	1	2	2	9
K00771	23	8	12	5	9	5	24	18	8	18	26	6	2	15	14	8	9	9	12	8	15	18	17	19	12	13	9	15	20	3	13	11	5	10	10	2	8	4	8	22	5	6	7	6	43	4	4	0	4
K00770	3	4	1	2	1	5	0	0	2	0	0	0	0	0	1	0	0	0	3	0	2	2	0	0	1	1	1	1	3	3	1	0	0	0	0	0	5	0	0	1	7	2	0	0	0	0	3	0	0
K00773	4244	4857	3941	4158	5414	4643	4281	4261	4862	4657	3866	4128	1123	4077	4468	4936	3353	4235	4046	3763	4732	3956	3954	3564	3817	3897	5020	4576	3797	3998	4459	4233	4417	4668	4179	1860	4352	3455	2614	3700	3416	3672	3485	3821	3796	3037	3822	1942	3395
K00772	118	42	68	53	86	167	77	93	116	110	48	66	41	97	214	167	54	120	68	179	175	59	151	47	115	83	342	107	78	139	65	34	79	143	62	39	78	70	209	109	38	54	88	198	86	43	90	62	159
K00775	1	1	0	7	4	0	1	0	1	1	2	0	0	3	7	1	3	0	0	2	0	1	1	1	1	1	1	2	0	0	0	0	0	0	2	5	2	2	2	0	0	2	0	1	0	0	1	0	0
K00774	1	1	0	3	1	1	1	3	0	0	0	0	1	1	0	4	2	0	1	3	5	2	2	1	0	4	1	3	2	1	3	0	0	1	0	0	0	1	1	2	1	6	4	0	0	8	4	1	6
K00777	282	225	99	120	100	177	113	105	158	193	158	130	37	125	98	105	117	109	96	173	92	109	234	127	113	154	103	101	93	114	209	131	276	157	124	79	124	93	82	4	36	82	38	116	8	23	44	28	175
K00776	0	0	0	0	3	0	0	0	0	0	0	0	0	0	0	0	0	0	0	0	0	0	0	0	0	0	0	0	0	0	0	0	0	0	0	0	0	0	0	0	0	0	0	0	0	0	0	0	0
K00779	0	0	0	1	0	1	2	0	0	0	2	0	0	0	2	0	0	0	0	1	0	1	1	0	0	3	0	0	0	0	0	0	0	0	0	0	1	0	2	0	0	1	0	0	0	0	0	0	3
K00778	0	0	1	2	2	2	2	1	2	0	2	0	0	0	1	1	3	0	0	2	3	0	1	1	0	1	1	0	2	5	0	3	1	1	3	0	0	0	0	0	0	0	1	0	0	1	1	1	0
K04466	7	6	15	19	5	5	5	4	7	2	0	8	2	1	3	2	6	2	7	1	3	2	0	3	4	2	7	3	6	4	9	0	0	3	2	2	1	1	2	0	4	6	10	11	4	2	4	0	16
K19081	0	1	0	0	0	0	3	0	0	1	0	2	0	4	0	0	0	3	0	0	0	0	0	0	0	1	0	0	0	3	0	0	0	0	1	0	0	0	0	0	0	0	2	0	0	0	0	0	0
K09873	2	3	3	4	1	24	2	4	2	0	4	2	1	3	3	0	5	2	1	2	2	0	0	2	1	3	0	6	2	0	4	5	1	4	2	1	3	1	1	1	1	3	2	0	1	4	1	0	3
K06312	12	16	14	4	6	2	5	10	8	37	24	2	21	7	4	12	9	12	9	5	20	7	9	28	16	9	5	6	8	4	5	7	1	5	5	20	5	1	3	1	7	4	1	5	3	5	2	0	4
K06315	0	0	0	0	0	0	0	0	0	0	0	0	3	0	0	0	0	0	0	0	0	0	0	0	0	0	0	0	2	0	0	0	4	0	0	0	0	0	0	0	0	0	0	0	0	0	0	0	1
K25317	2	4	11	3	3	1	0	3	1	0	0	8	0	4	0	2	0	11	2	1	6	4	3	7	0	3	2	3	4	1	4	7	5	4	5	0	4	5	3	2	1	19	31	5	1	8	20	0	4
K06314	16	9	32	30	26	20	6	8	19	38	6	18	42	21	15	24	17	8	24	30	60	30	28	72	105	25	19	13	12	15	18	13	18	12	33	9	11	205	85	26	32	714	742	30	14	275	427	13	39
K09877	2	1	3	1	1	0	2	10	4	1	2	0	0	10	2	2	0	2	2	1	1	1	3	0	1	2	4	5	1	2	0	2	1	11	0	0	3	0	0	0	21	2	0	2	0	1	0	0	0
K09876	0	0	0	0	0	0	0	0	0	0	0	0	0	0	0	0	0	1	0	0	0	0	0	1	0	0	1	1	0	0	0	0	0	0	1	0	0	1	0	0	0	1	0	0	0	0	0	0	0
K23706	0	0	0	0	0	0	0	0	0	0	0	0	0	0	0	0	0	1	0	0	0	0	0	0	0	0	0	0	0	0	0	0	0	0	0	0	0	0	0	0	0	0	0	0	0	0	0	0	0
K18481	0	0	0	0	0	0	0	0	0	0	0	0	0	0	0	0	0	0	0	0	0	0	0	0	0	0	0	0	0	0	0	0	0	0	0	0	0	0	0	0	0	0	0	0	0	0	0	0	0
K17672	0	0	0	0	0	0	0	0	0	0	0	0	0	0	0	0	0	0	0	0	1	0	0	0	0	0	0	0	0	0	0	0	0	0	0	0	0	0	0	0	0	0	0	0	0	0	0	0	0
K10201	558	466	436	419	640	514	483	511	452	353	1033	753	65	598	619	463	438	170	690	184	442	685	650	485	287	564	215	591	700	349	644	690	765	205	265	349	868	319	214	46	740	225	406	374	185	189	278	67	280
K18681	0	0	0	0	0	0	0	0	0	0	0	0	0	0	0	0	0	0	0	1	0	0	0	0	0	0	0	0	0	0	0	0	0	0	0	0	0	0	0	0	0	0	0	0	0	0	0	0	0
K18683	0	0	0	0	0	0	0	0	0	0	0	0	0	0	0	0	0	0	1	0	0	0	0	0	0	0	0	0	0	0	0	0	0	0	0	0	0	0	0	0	0	0	0	0	0	0	0	0	0
K18686	0	0	0	0	0	0	0	0	0	0	0	0	0	0	0	0	0	0	0	0	0	0	0	0	0	0	0	0	0	0	0	0	0	0	0	0	0	0	0	0	0	0	0	0	0	0	0	0	0
K18689	0	0	0	0	0	0	0	0	2	0	0	0	0	0	0	1	0	0	0	0	0	0	0	0	0	0	0	0	0	0	0	0	0	0	0	0	0	0	0	0	0	0	0	0	0	0	0	0	0
K24772	0	0	0	0	0	0	0	0	0	0	0	0	0	0	0	0	0	0	1	0	0	1	0	0	0	0	0	0	0	0	0	0	0	0	0	0	0	0	0	0	14	0	0	0	1	0	0	0	0
K07176	2	1	2	1	2	1	2	0	4	3	2	0	0	10	0	0	0	3	1	0	4	1	2	2	0	1	2	0	2	3	7	3	3	4	1	0	0	0	0	2	1	0	1	2	0	2	0	0	3
K07177	471	126	159	127	381	217	204	239	198	309	154	177	50	113	218	199	109	147	118	73	142	159	198	64	115	172	178	206	172	244	518	151	165	87	77	61	196	57	34	62	67	32	33	83	48	115	48	46	87
K07174	6	6	19	7	4	10	8	10	7	17	2	3	3	15	21	15	2	8	10	6	19	3	5	7	8	12	10	20	15	9	17	3	4	8	12	1	21	16	17	11	27	7	14	24	2	28	26	1	4
K07175	857	529	912	551	484	692	464	643	363	513	337	749	121	737	700	690	633	564	449	274	577	409	615	568	509	1593	502	560	976	686	708	511	558	443	714	245	466	857	868	548	684	1370	1278	823	358	1028	1372	44	780
K07172	57	18	14	70	19	25	24	15	63	22	73	42	12	92	59	59	249	71	49	127	44	31	103	27	471	31	46	45	69	213	112	40	73	41	400	9	49	75	86	50	118	209	260	7	68	59	868	23	63
K07173	1410	1165	1022	1157	1386	1511	1141	947	1313	1146	1403	1224	266	1228	1302	1220	1453	1226	1192	1013	1155	1371	1270	1094	839	1338	956	1361	1282	1008	1391	1581	1449	930	1312	547	1397	1308	994	1320	1281	1210	1069	1010	1443	1137	1094	790	881
K07170	478	218	551	276	173	297	185	299	201	285	217	232	64	192	253	295	513	370	300	377	267	124	240	301	291	345	354	269	363	291	461	276	326	320	537	114	203	457	572	329	423	754	710	366	369	640	592	102	490
K07171	1993	2627	1558	1925	2322	2120	2012	2069	2375	1674	2371	1942	406	2197	2087	2044	2038	1743	2273	1676	2063	2394	2271	1305	2576	1953	2165	2261	1955	2087	1936	2265	2434	1914	2149	1254	2746	1196	671	218	2122	1378	1292	1462	403	630	2618	233	1310
K07178	123	49	59	38	47	71	107	102	62	135	70	79	29	108	82	158	68	130	48	220	134	104	86	44	52	85	88	88	74	75	67	71	54	81	42	46	79	92	69	58	91	117	57	66	77	91	68	8	88
K07179	52	50	53	48	72	38	58	68	56	61	58	33	15	80	46	67	50	50	55	84	48	67	41	57	45	50	53	61	58	69	42	61	48	71	52	30	49	43	62	55	74	59	50	79	15	33	53	11	79
K00195	1	1	0	1	0	1	1	0	0	0	0	2	0	1	1	2	0	0	0	0	0	0	0	0	0	0	0	1	0	0	0	0	0	0	0	0	1	3	2	8	0	1	3	4	0	0	2	1	1
K00194	379	427	391	488	449	694	293	380	484	408	617	347	63	343	257	433	506	369	369	316	425	352	534	333	331	310	397	374	489	379	403	328	407	586	257	213	329	71	39	9	134	58	42	145	42	277	64	11	142
K00197	499	569	498	675	673	936	404	509	719	570	892	485	86	405	414	611	769	481	567	436	647	465	847	507	499	509	565	483	658	572	487	527	529	856	368	300	400	118	55	9	197	61	53	227	31	373	122	25	158
K00196	115	82	46	33	56	45	60	75	44	91	29	26	26	66	90	110	45	77	48	150	89	56	36	30	27	26	68	43	28	35	46	38	66	122	36	26	44	32	16	19	41	45	32	27	14	39	37	4	65
K00190	535	607	675	695	663	1148	471	556	750	670	1068	509	78	518	420	639	941	543	602	536	614	560	1044	681	553	585	425	555	805	569	653	625	656	963	431	373	444	123	61	3	226	74	56	231	28	544	113	26	147
K00193	23	30	33	17	25	42	23	15	33	21	29	14	9	20	10	32	38	24	34	14	26	20	21	14	27	18	20	35	18	38	24	31	15	13	21	21	20	29	22	4	9	5	10	22	1	15	9	5	15
K00192	6	17	4	9	8	14	12	22	25	9	10	21	2	9	13	12	12	9	9	11	5	12	9	2	4	8	13	20	11	12	13	12	9	16	9	3	10	10	7	6	2	23	7	20	4	6	9	2	10
K16111	0	0	0	0	0	0	0	0	0	0	0	0	0	0	0	0	0	0	0	0	0	0	0	0	0	0	0	0	0	0	0	0	0	0	0	0	0	0	0	0	0	0	0	0	0	0	0	0	0
K00198	906	348	354	201	278	582	215	726	316	367	438	343	47	202	240	310	326	335	408	494	307	259	494	377	253	370	208	343	365	255	778	281	388	494	190	244	332	261	226	105	332	121	161	153	60	609	152	19	120
K21952	1	0	0	0	0	0	0	0	0	0	0	0	0	0	0	0	0	0	0	0	0	0	0	0	0	0	0	0	0	0	0	0	0	0	0	0	0	0	1	0	0	0	0	0	0	0	0	0	2
K14548	24	15	14	17	14	17	13	19	32	18	30	18	6	13	14	9	21	10	26	27	10	35	28	13	19	9	10	19	23	12	19	33	24	13	16	8	24	9	17	8	10	27	23	11	2	9	12	1	36
K10109	227	9	12	20	9	7	13	25	10	55	12	2	17	5	8	6	1082	248	10	642	13	3	12	19	39	8	10	7	12	38	340	9	30	12	1075	6	47	17	260	124	33	22	73	59	371	296	76	4	17
K10108	245	40	71	52	13	32	56	45	47	40	72	14	12	19	18	47	775	263	65	557	12	57	69	88	40	81	16	22	61	38	293	35	68	8	860	12	53	49	226	94	40	24	54	44	513	215	69	9	25
K10107	273	10	3	24	16	17	37	25	10	18	12	11	9	11	30	7	10	178	9	507	19	21	29	12	33	12	11	27	15	18	23	23	25	27	18	14	26	33	128	26	50	13	34	20	78	10	25	6	23
K10106	3	1	5	2	0	1	2	0	1	0	0	1	0	3	0	0	0	0	0	1	0	2	0	0	2	0	2	0	0	2	4	3	3	0	1	0	0	2	3	0	1	0	3	1	0	3	4	0	0
K10105	10	10	6	10	53	4	11	7	2	7	0	8	3	9	5	12	8	10	5	5	23	6	7	5	15	2	9	9	4	11	5	2	7	9	9	4	4	2	1	0	0	0	1	8	0	9	3	0	5
K10104	12	3	22	15	3	15	6	13	5	8	2	8	1	5	8	6	3	6	5	10	15	13	8	18	8	6	5	5	2	6	14	4	10	13	8	3	5	17	0	50	2	5	8	22	0	0	3	33	9
K10103	0	0	0	3	0	0	0	0	0	0	0	0	0	0	0	0	0	0	0	0	0	0	0	0	0	0	0	0	0	0	0	0	1	0	1	0	0	0	0	0	0	0	0	0	0	0	0	0	0
K10102	0	0	0	0	0	0	0	0	0	0	0	2	0	0	0	0	5	0	0	0	0	0	0	0	3	0	0	0	0	0	0	0	0	1	0	0	0	2	1	0	0	1	0	0	0	0	0	0	1
K10101	0	0	0	2	0	0	0	0	0	0	0	0	0	1	0	0	0	0	0	2	0	0	0	0	0	0	0	0	0	0	0	0	0	0	0	1	0	0	0	0	0	0	0	0	0	0	0	0	0
K10100	2	0	0	0	0	0	0	0	0	0	0	0	1	4	3	0	0	0	0	0	0	0	0	1	0	1	0	0	0	0	0	0	0	1	0	0	0	0	1	0	0	0	0	1	0	1	1	0	0
K15557	0	0	0	0	0	0	0	4	0	0	0	0	0	0	0	0	0	0	0	0	0	0	0	0	0	0	0	0	0	3	0	0	0	0	0	0	0	0	1	0	0	0	0	0	0	0	0	0	0
K15556	0	0	0	0	0	0	1	0	0	0	0	0	0	0	0	0	0	0	0	0	0	0	0	0	0	0	0	0	0	0	0	0	0	2	0	0	0	0	0	0	0	0	0	0	0	0	0	0	0
K15555	201	180	98	254	208	222	193	169	205	184	127	165	44	138	187	204	587	207	113	358	179	158	165	213	147	326	202	192	188	183	342	217	187	141	587	73	230	129	130	108	106	67	90	142	106	170	142	13	135
K15554	141	117	57	149	110	137	114	96	125	90	108	94	28	67	50	113	552	173	87	330	56	139	87	117	100	195	79	101	91	128	256	167	133	83	668	46	168	78	96	70	74	88	75	119	103	134	86	9	82
K15553	165	105	72	180	103	158	104	97	106	102	82	86	15	95	73	121	788	187	103	438	70	88	107	141	95	108	62	107	161	104	268	126	99	91	831	46	153	133	270	211	92	95	138	169	254	181	179	37	115
K15552	130	53	54	38	76	61	42	71	48	79	18	82	16	64	35	26	374	131	26	261	37	42	29	97	56	55	30	43	92	77	150	21	47	25	470	11	35	30	124	70	71	22	50	46	73	122	47	2	25
K15551	150	50	18	20	28	35	26	32	53	67	16	55	17	53	38	31	581	155	21	321	53	23	25	68	64	52	28	32	73	45	177	24	31	20	677	10	42	14	139	89	66	17	35	34	103	129	50	4	17
K01829	14	76	45	24	33	14	103	48	14	19	16	34	22	60	18	14	37	11	40	22	42	12	134	94	104	21	59	26	17	11	15	14	62	43	25	25	32	10	27	17	2	23	16	43	20	23	25	3	52
K01826	97	45	55	45	51	79	55	54	75	45	78	94	17	75	78	39	309	56	93	59	69	85	102	59	96	65	63	93	99	67	61	96	125	61	128	46	112	43	78	61	97	50	66	112	104	96	61	45	79
K08098	9	2	2	5	3	7	11	6	4	8	6	6	1	2	6	9	5	9	6	10	6	7	3	4	3	4	12	5	2	7	1	1	8	14	2	0	2	8	3	4	6	2	6	9	0	4	0	0	5
K01824	2	2	11	6	0	2	0	1	4	1	2	4	1	2	0	4	2	0	1	3	4	4	5	1	5	4	1	5	3	3	1	4	1	2	1	0	3	3	2	1	1	12	1	4	1	2	0	1	4
K01825	328	8	18	14	16	7	5	28	11	56	4	2	24	11	14	4	1529	406	6	831	7	1	15	24	52	4	3	6	17	49	501	20	22	12	1768	3	44	13	445	171	47	24	87	71	216	330	102	5	16
K04670	0	0	0	0	4	0	0	0	7	0	0	0	0	0	1	0	0	0	16	0	3	4	1	0	2	3	0	0	0	2	0	0	10	1	0	1	0	1	2	0	0	0	1	2	0	0	0	0	0
K01823	670	213	174	275	269	208	241	290	252	380	188	212	82	186	228	387	569	285	200	615	229	177	186	154	162	167	248	181	212	214	567	203	152	285	469	55	227	177	204	115	114	177	189	178	168	224	190	20	146
K15559	42	36	20	31	25	29	33	17	33	32	27	24	10	33	24	23	21	27	23	15	17	32	28	24	31	22	30	43	21	31	40	72	24	21	21	11	46	44	16	8	37	24	28	20	10	14	39	0	22
K01821	92	24	28	47	33	65	48	51	68	71	65	63	8	60	40	54	217	94	41	88	60	16	79	38	34	43	67	35	47	87	93	46	102	66	156	25	55	56	45	24	43	18	34	45	65	40	50	86	42
K02286	0	0	3	0	1	2	0	1	0	1	0	2	0	2	2	0	0	0	2	1	2	2	3	3	0	1	0	1	1	1	1	4	1	4	0	0	2	3	8	0	2	11	0	2	3	1	11	0	0
K15081	0	1	0	0	0	1	0	3	0	1	0	0	1	0	2	1	3	2	2	5	0	0	0	0	0	0	0	1	1	0	1	0	0	2	3	2	1	0	5	3	0	0	1	0	1	3	0	0	0
K15080	1	0	1	0	0	0	0	0	1	1	0	0	0	0	0	0	0	0	0	0	0	0	0	1	0	1	0	0	0	0	0	1	0	0	0	0	0	0	0	0	0	0	0	0	0	0	0	0	0
K15083	42	34	16	54	47	37	41	36	31	29	42	39	12	59	43	43	31	48	23	22	23	23	30	37	29	37	28	61	56	46	59	28	69	32	24	4	30	29	80	30	38	74	70	33	58	60	39	32	23
K15082	9	5	2	9	5	3	8	5	9	4	8	5	1	5	11	19	8	10	11	5	10	2	4	15	4	7	6	8	4	7	15	7	14	2	2	1	19	6	7	0	7	8	4	14	8	4	12	0	4
K15085	0	0	1	0	0	1	0	0	1	0	0	0	0	1	2	1	0	1	0	0	1	0	0	1	1	0	12	0	0	2	0	0	1	1	0	0	0	0	0	0	0	1	1	0	0	1	0	0	2
K15084	1	2	2	0	1	0	1	3	1	0	2	0	0	2	2	3	6	2	3	5	2	3	10	1	0	3	4	5	0	5	2	1	2	1	4	0	5	1	1	0	0	1	6	0	1	0	2	0	1
K15086	1	0	0	0	0	0	0	0	0	0	0	0	0	0	0	0	0	1	0	0	0	0	0	0	0	0	0	0	0	0	0	0	0	0	0	0	0	0	0	0	0	0	1	0	0	0	0	0	0
K19860	0	0	0	0	0	0	0	0	0	0	0	0	0	0	0	0	0	0	0	0	0	1	0	0	0	0	0	0	0	0	0	0	0	0	0	0	0	0	0	0	0	0	0	0	0	0	0	0	0
K00999	2	0	0	3	9	0	0	3	8	3	3	6	2	5	4	3	0	8	4	5	3	1	3	0	1	3	3	10	1	6	3	4	5	0	2	1	0	1	4	0	15	1	0	3	1	17	1	0	7
K00998	821	655	976	791	817	866	960	665	936	662	677	1160	188	717	754	614	1576	942	798	1174	737	839	980	1124	933	739	911	590	756	846	797	832	953	828	1367	446	812	994	1229	1618	791	875	921	947	1479	1082	961	854	1054
K00995	2841	3449	2351	2415	4077	3507	2748	3041	3182	3321	2772	3306	650	2781	3077	3530	3212	2852	2708	2992	2969	3061	2963	2508	2404	2966	3105	3278	2583	2634	3273	2921	2945	2831	3576	1608	2831	2082	1481	1718	2070	1882	1619	2160	1827	1875	2006	884	1917
K00994	1	1	0	0	0	0	0	2	0	2	0	0	0	0	0	1	2	0	0	0	0	0	0	0	0	2	0	1	0	1	0	1	1	0	0	1	0	1	0	0	0	0	1	0	2	5	5	0	3
K00997	488	477	380	422	653	468	414	465	516	453	475	422	74	329	511	455	439	257	395	417	521	396	403	284	281	375	527	332	340	314	742	394	427	301	525	129	456	264	237	105	205	207	142	247	120	235	127	39	167
K00996	776	881	648	799	827	767	684	701	652	781	736	961	147	680	807	610	749	645	717	386	647	802	919	649	626	715	687	740	796	792	723	877	867	551	567	482	678	670	864	439	498	899	443	576	287	556	680	178	540
K00991	2494	2564	2622	2620	3430	3282	2464	2601	3115	2655	3261	3175	641	3103	2637	2983	2609	2687	2773	2033	2852	3172	2824	2566	2258	2967	2646	3166	2995	2480	2387	2914	3163	2403	2585	1307	2772	2784	2116	4171	2383	3156	2286	2913	3657	2661	2792	2140	2531
K00990	558	61	319	97	808	196	300	430	194	226	234	347	84	71	354	151	1639	433	191	925	185	329	104	83	145	195	240	164	235	260	613	145	202	180	1827	57	246	250	507	351	116	134	172	270	675	569	219	55	188
K00993	11	3	10	5	3	5	12	4	4	3	8	4	5	4	4	7	9	8	2	7	7	7	7	4	6	9	10	4	3	3	4	3	6	4	10	1	13	5	4	0	37	3	6	5	3	26	0	1	14
K00992	139	121	164	150	169	93	128	152	145	97	224	206	33	100	192	81	138	152	147	104	162	186	129	223	127	204	84	95	218	182	141	144	94	197	114	77	192	87	85	68	209	81	115	84	127	107	103	69	125
K08240	0	0	0	0	0	0	0	0	0	0	0	0	0	0	0	0	0	0	0	0	0	0	0	0	0	0	0	0	0	0	0	0	0	0	0	0	0	0	0	0	0	0	0	0	0	0	0	0	0
K18232	0	0	0	0	0	0	0	0	0	0	0	0	0	0	0	0	0	0	0	0	0	0	0	0	0	0	0	0	0	0	0	0	0	0	0	0	0	0	0	0	0	0	0	0	0	0	0	0	0
K18235	0	0	0	0	0	0	0	0	0	0	0	0	0	0	0	0	0	0	0	0	1	0	0	0	0	0	0	0	0	0	0	0	0	1	0	0	0	0	0	0	0	0	0	0	0	0	0	0	0
K18234	0	1	0	0	0	0	0	0	0	0	0	0	0	0	0	0	0	0	0	0	0	0	0	0	0	0	0	0	0	0	0	0	0	0	0	0	0	0	0	0	0	0	0	0	0	0	0	0	0
K18237	0	0	0	0	0	0	0	0	0	0	0	0	0	0	0	0	0	0	0	0	0	0	0	0	0	0	0	0	0	0	0	1	1	0	0	0	0	0	0	0	0	0	0	0	0	0	0	0	0
K07296	8	2	1	5	7	2	3	3	1	21	0	5	3	3	3	15	4	10	2	3	1	3	0	2	8	6	4	1	3	4	9	10	5	10	10	0	5	1	1	2	14	9	20	5	0	20	15	0	8
K11816	2	4	8	5	4	6	0	6	7	6	8	5	2	3	5	0	0	9	2	29	1	2	3	0	3	4	2	8	1	2	6	4	9	1	1	1	16	2	15	1	3	0	1	6	7	6	8	0	7
K15333	2	3	1	0	3	4	15	1	1	4	2	4	1	0	0	9	5	3	2	0	1	11	5	2	1	7	4	3	8	0	5	2	8	1	1	1	1	3	0	1	1	0	1	4	1	0	0	0	2
K15332	51	81	51	78	59	65	57	62	81	118	28	43	18	59	93	61	26	62	62	63	86	77	47	16	48	54	76	68	49	49	69	87	80	68	54	37	81	25	11	4	40	42	41	56	33	12	19	5	44
K15331	25	19	11	3	11	17	28	14	19	18	15	6	17	22	11	28	7	33	11	9	20	13	14	10	20	7	16	14	10	14	13	21	9	15	18	25	9	11	4	7	8	1	4	11	3	9	14	3	28
K15330	164	364	164	257	344	245	208	228	322	256	176	148	39	145	257	319	126	175	229	222	258	179	208	113	180	147	384	253	179	188	189	202	204	273	152	123	255	97	53	30	95	119	83	250	60	63	89	25	200
K15337	0	2	0	0	0	0	0	0	0	0	0	0	0	0	0	1	0	0	1	0	0	0	0	0	0	0	0	0	0	0	0	0	0	7	0	0	0	0	0	0	0	0	0	0	0	0	0	0	0
K15336	2	2	5	0	26	6	2	3	5	0	8	16	0	6	16	2	13	2	4	2	12	11	10	9	1	6	7	15	6	7	3	13	3	2	5	0	13	3	1	0	53	1	2	2	3	5	10	0	3
K15335	42	51	32	39	38	52	45	43	55	29	14	42	14	33	61	19	17	24	50	30	34	38	37	20	45	49	37	25	46	49	39	36	50	27	43	20	55	57	19	33	43	36	51	44	71	39	33	13	49
K15334	27	15	30	12	26	23	19	22	28	22	10	24	2	24	11	25	20	18	31	11	23	34	29	10	27	27	26	34	29	29	34	13	27	35	21	8	11	26	24	71	32	20	22	31	54	14	15	60	42
K15889	3	5	5	3	13	18	8	7	7	4	6	7	0	7	11	4	3	10	4	5	3	10	7	1	6	5	9	3	4	5	5	9	9	3	4	7	5	7	2	0	3	4	3	3	0	2	5	1	2
K15888	78	69	78	69	70	86	60	74	77	99	78	52	25	75	112	129	30	90	51	191	132	51	70	23	68	52	134	47	44	81	40	45	49	90	39	25	78	63	44	16	29	47	35	38	14	19	36	5	44
K15339	6	9	2	1	1	1	1	5	2	0	0	2	1	0	5	5	0	0	1	0	1	0	1	4	2	1	1	4	1	4	1	1	1	2	0	0	1	3	6	0	0	3	4	2	2	4	13	1	6
K15338	65	29	98	44	26	10	61	42	38	24	9	39	9	35	37	23	192	82	45	92	47	28	27	75	78	40	46	24	82	55	62	43	47	80	187	17	33	104	142	139	90	148	156	59	131	112	223	44	48
K05435	0	1	0	0	0	0	0	0	0	0	0	0	0	0	0	0	0	1	0	0	0	0	1	0	0	0	0	0	0	0	0	0	0	0	0	0	0	0	0	0	0	0	0	0	1	1	0	0	0
K24548	0	0	0	1	0	0	0	0	0	0	0	2	0	0	0	0	0	0	0	0	0	0	0	0	0	0	0	0	0	0	0	0	0	0	0	0	0	0	0	0	1	0	0	0	0	0	0	0	0
K16555	428	521	528	561	524	489	417	390	458	396	454	383	100	597	543	417	371	351	485	443	443	496	489	490	483	438	300	425	442	393	443	520	566	467	343	238	590	305	242	128	307	402	315	448	390	266	345	137	374
K02625	2	6	0	1	1	0	0	3	0	0	0	0	0	1	0	0	0	3	1	1	2	0	3	20	12	1	0	0	0	1	1	0	4	0	38	3	2	2	3	7	8	0	3	3	1	7	12	0	3
K05434	0	0	0	0	0	0	0	0	0	0	0	0	0	1	0	1	0	0	2	0	0	1	0	0	0	0	0	0	0	0	2	1	1	0	0	0	0	3	3	0	0	1	0	0	0	4	1	0	0
K05153	1	1	0	0	0	0	0	0	0	0	0	0	0	0	0	0	0	0	0	0	0	0	0	0	0	0	0	0	0	0	0	0	0	2	0	0	0	0	0	0	0	0	0	0	0	0	0	0	0
K13489	2	0	1	0	0	0	1	0	0	0	0	0	0	0	0	0	0	0	1	0	0	0	0	1	2	0	1	1	0	0	1	0	0	5	11	0	1	7	5	0	0	0	1	8	0	1	2	1	7
K13488	0	0	2	0	0	0	0	4	4	0	2	0	2	1	0	0	2	1	0	0	0	2	2	2	1	0	1	1	3	4	0	1	3	1	10	3	0	1	0	0	0	0	0	2	4	4	0	0	41
K13483	91	28	28	36	25	32	7	21	43	13	34	23	3	23	42	28	346	119	32	42	25	23	13	25	19	25	32	22	24	28	131	27	19	46	421	3	34	5	10	6	10	17	8	19	15	89	15	3	10
K13482	121	131	117	139	136	138	94	76	181	76	129	81	20	90	161	142	92	103	112	155	132	105	108	88	95	73	125	101	111	70	69	101	96	175	145	45	120	64	33	10	125	38	78	75	27	118	58	15	82
K13481	11	23	27	21	35	25	10	12	21	16	35	15	5	28	30	22	15	31	37	45	21	11	11	20	14	12	33	32	12	8	8	13	14	26	69	13	25	14	11	22	10	5	4	18	26	10	3	20	13
K13480	3	4	3	6	6	2	2	9	16	4	12	10	2	5	6	6	226	62	3	170	2	5	11	12	14	2	4	8	11	10	80	9	7	15	287	4	8	6	46	31	8	4	15	13	15	70	4	1	7
K13487	15	10	6	10	10	12	11	9	27	10	8	7	10	17	15	15	19	11	17	6	39	31	16	14	9	7	20	14	6	15	13	9	10	22	56	5	7	14	1	2	17	11	5	18	2	6	16	2	12
K13486	7	3	9	15	10	13	15	22	8	5	0	15	5	7	6	3	2	8	12	5	9	9	6	5	20	14	11	9	11	7	5	11	3	14	34	1	7	30	26	24	13	21	23	17	29	18	25	2	10
K13485	1	1	2	1	1	2	1	2	0	0	0	2	0	1	0	0	0	0	1	0	4	0	0	0	1	2	2	0	0	1	0	0	1	0	8	2	0	0	1	3	0	0	0	0	0	0	0	2	2
K13484	1	0	0	0	2	0	0	0	2	0	0	0	0	0	2	1	0	0	0	0	0	0	0	0	0	0	0	0	0	0	0	0	0	0	0	0	0	0	0	0	0	0	1	0	0	1	0	0	1
K16581	10	0	3	1	0	6	1	3	0	0	2	0	0	3	2	5	1	2	2	0	2	2	1	0	1	1	3	1	2	2	3	3	0	8	0	0	0	0	1	0	0	0	0	0	0	0	0	0	0
K09349	29	9	9	5	6	4	9	13	10	5	4	4	6	8	14	12	5	6	11	11	9	9	20	12	5	9	14	14	9	16	7	3	5	3	3	6	5	2	9	6	10	13	7	3	1	3	1	22	9
K09348	1	0	0	1	0	0	0	1	0	1	2	0	1	3	0	0	3	0	1	1	1	0	2	0	2	0	5	0	0	0	0	0	1	2	0	5	2	0	0	0	0	0	0	1	0	0	0	0	1
K09347	2	0	1	1	2	0	0	2	1	1	0	2	0	1	0	1	2	3	2	1	0	1	0	1	2	1	0	1	0	1	2	0	1	1	0	0	0	2	0	0	1	0	1	0	0	0	1	0	1
K09346	3	1	0	0	2	0	2	1	1	1	0	0	1	1	4	2	0	0	1	0	0	2	2	0	1	1	2	1	0	1	0	2	0	0	1	0	0	2	1	1	0	0	0	0	2	0	0	0	0
K09345	2	2	0	0	0	0	2	0	0	1	0	2	0	1	1	2	1	3	2	2	1	1	1	0	0	1	1	1	1	0	0	0	1	0	0	0	0	2	0	1	0	0	2	1	0	1	1	0	0
K09344	6	1	12	1	1	0	5	0	1	14	4	0	0	3	8	0	1	1	7	4	14	1	7	1	6	2	5	0	3	1	14	2	2	2	4	1	4	3	0	1	1	1	2	5	1	0	0	0	4
K09343	4	1	1	0	0	0	3	2	0	0	2	0	0	2	5	2	0	1	1	2	1	1	1	0	7	1	2	1	2	3	0	0	0	1	1	0	0	0	0	0	0	1	1	3	0	0	0	0	3
K16583	2	1	1	1	2	0	0	2	0	1	0	2	1	0	0	0	2	6	3	0	8	0	1	2	4	2	0	1	2	5	2	2	3	3	2	0	0	1	2	1	0	0	1	1	0	1	0	0	1
K09341	8	3	3	0	1	0	7	2	1	2	2	0	0	2	8	5	0	4	4	2	4	2	7	2	6	5	5	8	3	7	2	1	3	0	1	2	4	3	1	0	2	5	2	3	1	1	0	0	3
K09340	21	5	3	0	1	1	6	7	0	5	6	10	1	5	7	13	2	4	3	2	10	6	8	4	4	3	15	6	9	7	8	1	2	2	0	0	8	1	0	3	1	2	3	8	1	1	0	0	1
K14684	36	20	14	25	17	20	16	29	24	18	20	9	1	27	16	16	21	12	20	25	28	8	18	8	21	9	23	36	15	16	28	19	18	8	23	10	32	13	12	3	14	4	15	10	11	5	14	10	49
K14685	4	13	18	10	12	4	10	2	18	5	8	7	0	10	2	7	6	6	2	6	12	16	15	5	6	9	3	6	7	7	25	18	12	9	6	1	5	10	11	1	31	10	24	10	2	3	13	4	3
K14686	8	2	3	1	3	4	5	2	1	3	20	12	2	3	14	4	3	5	5	3	10	3	4	5	10	9	4	1	4	5	4	1	2	8	2	0	8	4	1	0	5	3	1	3	0	1	0	4	2
K02738	2	3	7	4	0	13	6	23	0	1	6	8	1	7	4	4	5	5	3	7	1	4	6	4	6	6	3	0	3	6	0	2	4	1	2	2	3	1	0	1	1	2	0	1	0	0	0	0	5
K14680	0	3	0	4	1	2	0	2	0	2	0	2	0	0	0	0	2	1	0	0	1	2	2	1	3	1	1	0	0	0	2	0	2	0	2	0	0	1	0	0	0	1	0	15	0	1	0	0	1
K05108	4	0	1	2	2	5	0	0	4	1	6	2	1	5	2	1	1	3	2	2	0	3	0	0	2	1	1	4	1	1	2	5	6	0	2	2	5	4	2	0	3	2	3	3	1	2	3	0	1
K14682	207	114	21	34	72	23	216	103	30	58	30	71	49	100	36	28	973	228	78	588	114	34	284	202	224	50	122	51	63	46	248	39	68	135	904	40	74	105	244	94	47	30	37	125	161	188	116	9	85
K14683	13	13	7	5	12	17	19	15	13	6	12	14	4	12	9	10	14	16	27	23	8	12	15	12	8	6	20	10	11	12	11	16	12	16	5	9	8	7	1	2	4	8	9	7	5	5	9	1	11
K08357	17	29	19	45	22	9	26	18	50	48	18	23	10	27	26	11	14	10	19	88	19	5	65	27	19	23	15	18	30	7	28	14	16	14	2610	13	13	10	18	58	17	54	35	60	92	19	46	1	161
K02732	1	1	0	2	1	0	2	1	1	5	4	0	1	4	3	4	0	0	1	2	2	1	0	2	2	2	3	1	2	0	1	1	1	3	3	1	0	2	0	1	4	4	2	7	0	0	8	1	12
K02731	2	3	5	1	2	3	4	2	0	3	0	0	1	13	11	5	65	1	0	3	5	5	4	2	8	6	7	4	4	5	1	0	1	7	5	0	0	8	5	1	1	5	0	8	1	2	2	9	4
K02730	3	1	0	0	0	0	0	11	2	0	2	0	1	1	4	1	0	1	2	4	2	2	2	3	5	3	1	2	4	2	0	3	1	4	2	0	3	0	1	4	2	1	4	2	1	1	2	0	5
K02737	2	3	1	9	3	3	11	9	0	5	18	5	2	10	3	8	2	4	3	12	5	0	7	4	2	1	2	5	5	0	6	11	3	1	5	2	1	4	14	10	7	12	10	3	4	7	12	0	15
K02736	5	3	0	6	1	5	7	0	0	6	8	3	0	2	15	9	19	14	13	5	6	5	0	0	3	8	1	15	14	2	11	2	5	2	41	0	7	2	0	0	1	2	1	2	1	0	1	0	12
K08351	339	15	26	26	15	4	11	23	10	79	8	12	24	16	28	10	1447	341	10	933	14	9	34	41	37	18	5	15	22	45	422	14	25	13	1542	2	47	34	449	213	53	31	92	81	362	331	115	16	45
K02734	2	1	3	1	0	1	2	3	3	5	2	2	1	0	0	1	0	6	0	1	0	1	2	0	0	0	0	2	5	1	5	1	1	0	2	0	3	2	2	0	0	0	1	4	0	0	1	0	3
K03468	247	17	10	7	11	5	15	35	3	54	4	6	10	13	7	10	1123	273	4	744	8	4	12	17	53	4	5	7	10	39	371	8	13	6	1260	2	26	8	326	150	37	24	64	52	154	253	70	4	14
K03469	1915	2112	2015	1959	2385	2129	1814	1806	1956	1785	1972	1992	418	2282	2049	1996	1785	1847	1850	1541	1973	1936	1891	1587	1598	2036	1976	1986	1753	1772	1958	1950	2077	1874	1998	932	2046	1809	1817	1417	2049	1774	1661	1784	1413	1764	1610	537	1428
K02627	3	1	0	0	1	1	0	0	1	3	0	0	0	1	4	1	2	2	0	1	1	0	0	1	0	0	1	0	0	0	2	1	0	0	0	1	0	0	0	0	0	0	0	4	0	0	0	0	0
K16587	1	1	1	0	0	0	1	2	0	1	0	0	0	1	4	0	0	1	2	1	0	0	3	1	0	0	1	0	0	0	1	0	0	6	0	2	0	0	0	0	0	0	0	0	0	1	1	0	0
K05436	1	0	0	0	0	0	0	0	0	2	0	0	0	1	3	0	0	0	0	0	0	0	1	0	0	0	1	0	0	0	0	0	0	0	0	0	0	0	0	0	0	0	0	1	0	0	0	0	0
K03460	0	2	1	3	2	1	1	1	0	2	0	0	1	0	1	1	2	1	5	0	0	2	0	0	0	2	3	1	2	1	1	0	0	2	0	0	0	0	0	1	1	0	0	0	0	0	6	0	4
K03462	81	8	4	28	32	25	53	66	27	90	34	8	32	69	61	111	4	122	35	240	71	69	8	9	28	20	406	48	52	42	5	8	10	118	55	19	50	31	39	6	3	15	0	10	6	28	9	1	17
K16586	3	8	3	0	4	1	2	7	5	1	0	2	1	4	4	6	4	5	7	1	2	2	4	3	3	4	2	0	1	4	1	4	1	2	0	3	4	1	1	0	2	2	2	1	11	1	6	0	5
K03464	0	13	0	1	0	0	0	1	0	6	0	0	1	2	1	0	12	1	1	1	2	0	1	1	3	0	0	1	2	0	2	0	0	0	4	2	0	1	10	0	0	0	0	0	6	1	5	0	0
K03465	738	899	466	922	1185	704	798	834	1148	1036	731	647	239	864	1221	1090	718	807	1404	579	1031	1382	741	366	1319	952	1047	966	870	587	985	1170	1377	1230	700	409	1440	538	623	1004	522	316	429	819	949	129	333	771	906
K03466	7941	9105	7676	8352	12965	8407	8210	8429	9102	9545	8945	11474	1971	7899	9192	8835	7381	8536	7776	6831	9452	9888	7751	8083	8367	7369	8317	10196	7001	9056	10112	8927	9230	8095	9651	5014	10163	6858	5268	6974	7465	7317	7003	7550	6924	6626	7220	3532	8145
K08564	0	0	0	0	0	0	0	0	0	1	0	0	0	0	0	0	0	0	0	0	0	0	0	0	0	0	0	0	0	0	0	0	0	0	0	0	0	0	0	0	0	0	0	0	0	0	0	0	0
K01648	7	7	6	2	3	6	5	5	2	6	7	8	2	4	2	7	10	4	2	13	9	9	4	2	4	5	14	7	7	10	3	7	5	2	10	2	8	5	4	36	2	11	5	17	0	8	11	1	12
K01649	6203	5643	4637	5707	7513	5729	5803	5565	5923	5692	6640	6552	1164	6208	6121	5880	5856	5350	5915	4980	6036	7092	7062	6215	4921	6122	4884	6733	5904	5146	6377	6773	7339	3978	5998	3395	7076	5793	4610	5326	6086	5065	5294	5503	5568	4797	5774	2485	5007
K05387	1	0	3	2	2	2	0	2	2	1	0	0	0	0	6	7	3	5	0	2	1	0	0	0	0	3	3	1	1	1	0	5	1	0	1	1	0	0	1	0	1	0	2	1	0	1	1	0	4
K01643	706	1132	416	921	737	459	911	1295	1208	507	677	569	147	408	600	826	1170	870	857	973	664	448	852	385	566	711	891	495	628	592	758	570	1033	1731	1521	144	727	261	526	509	1581	183	973	706	357	518	398	61	392
K01640	70	181	65	286	218	78	100	92	103	77	101	155	31	102	102	150	124	146	163	80	125	105	95	186	140	102	217	107	156	223	78	89	82	121	142	49	83	68	74	31	80	75	68	159	64	124	104	31	198
K01641	493	26	27	71	34	59	82	86	61	209	46	35	29	68	107	163	68	107	40	242	91	35	74	21	10	92	123	75	83	129	399	28	47	112	15	32	73	15	12	7	33	11	21	20	8	44	14	10	49
K01646	126	196	94	133	112	152	165	221	201	119	122	102	28	75	133	124	229	183	136	139	82	65	145	63	103	143	137	107	87	96	124	73	145	314	227	25	117	50	78	62	256	24	124	103	55	79	64	9	60
K01647	5655	5617	5369	6189	6383	6391	4628	5454	6295	5424	6260	5748	1066	6187	5894	5871	5255	4768	6028	4578	5771	6806	6122	4963	4475	5782	4496	7328	5645	4908	5823	6878	6455	3725	5482	3098	6544	5171	3851	4533	4753	4724	4240	4505	4626	4668	4961	2311	3789
K01644	455	752	352	679	464	409	636	734	842	426	581	409	96	300	384	545	783	675	557	587	417	319	565	269	381	541	654	307	401	416	521	384	675	1079	907	137	493	174	368	283	901	160	461	514	212	394	324	50	344
K01645	0	0	0	1	0	0	0	1	0	0	0	0	0	2	0	0	0	1	0	0	0	0	0	0	0	0	0	0	0	1	0	0	0	1	0	0	0	0	0	0	0	0	1	0	0	0	1	0	0
K02597	0	10	6	11	3	1	2	9	1	0	8	0	1	1	0	5	0	0	1	1	5	1	2	0	1	3	0	2	2	9	2	0	0	1	0	3	0	0	1	2	0	1	0	0	3	1	1	1	0
K02626	45	21	26	14	7	8	22	33	4	42	10	2	18	27	21	60	2	42	5	123	40	10	3	19	15	7	36	17	14	27	0	5	14	40	11	0	23	12	18	32	1	18	28	19	9	38	14	1	30
K02595	0	0	0	0	1	0	1	1	0	1	2	0	0	1	2	0	0	0	3	2	2	1	1	0	1	0	3	0	2	1	0	1	0	0	0	0	0	1	1	0	0	0	0	0	0	0	2	0	1
K02594	129	50	45	66	79	102	50	73	68	206	113	93	22	93	78	85	60	162	62	61	97	123	104	82	95	80	101	90	75	64	260	98	152	110	72	53	145	47	14	4	36	53	14	31	17	43	35	3	37
K02593	1	1	0	3	2	0	1	0	1	0	0	0	0	0	5	0	0	0	1	1	2	0	1	0	0	3	0	2	0	1	3	1	1	0	2	0	0	0	0	3	0	0	0	4	2	0	0	0	1
K02592	11	13	10	6	6	16	5	11	16	6	4	6	2	10	10	16	14	10	19	8	9	13	8	9	8	16	14	10	10	14	2	8	12	6	10	10	13	6	10	10	6	4	10	20	8	4	12	2	15
K02591	28	85	53	42	82	84	40	49	85	90	34	40	8	61	71	106	67	61	77	69	49	59	61	53	51	68	50	43	43	54	35	47	51	52	22	60	42	32	31	14	19	70	18	41	22	29	18	6	55
K02590	12	8	3	6	1	6	1	13	12	41	8	7	0	12	2	5	9	12	12	3	5	114	25	16	6	7	9	25	12	2	42	7	1	18	17	5	1	18	1	0	18	1	5	4	3	0	29	1	3
K17014	0	0	0	0	0	0	0	0	0	0	0	0	0	0	0	0	0	0	0	0	0	0	0	0	0	0	0	0	0	0	0	0	0	0	0	0	0	0	0	0	0	0	0	0	0	0	0	0	0
K17015	1	0	6	1	0	2	0	3	2	0	0	2	0	0	0	1	1	0	0	1	0	0	0	0	1	1	2	1	1	0	1	0	0	0	2	0	0	0	0	0	0	1	0	0	0	0	0	0	0
K17016	0	4	0	0	4	0	0	0	0	0	2	0	0	0	0	0	0	0	0	0	0	1	0	0	0	0	0	0	0	0	0	0	0	0	0	0	0	1	0	0	0	0	0	0	0	0	0	0	0
K05018	7	2	1	6	1	2	1	0	3	2	2	1	4	3	2	1	0	3	2	0	1	2	0	0	1	1	0	3	0	2	1	6	2	1	2	1	5	0	0	0	0	0	0	0	1	1	1	0	0
K17011	0	0	0	0	0	0	0	0	0	0	0	0	0	1	0	0	0	1	0	0	0	0	0	0	0	0	0	0	0	0	0	0	0	0	0	0	0	0	0	0	0	0	0	0	0	0	0	0	0
K02599	24	19	32	13	14	11	22	24	23	23	18	25	2	22	18	29	26	27	39	21	23	32	19	21	16	11	28	16	29	27	15	13	33	31	32	6	26	20	14	4	21	23	46	27	14	44	29	7	23
K02598	477	292	260	284	228	405	197	259	281	383	405	245	88	273	239	279	690	359	371	433	229	263	470	313	260	248	242	312	355	251	463	303	288	281	694	168	250	191	138	127	244	117	112	107	61	355	116	25	63
K02849	145	14	12	18	17	13	21	22	33	49	30	25	9	9	31	23	729	226	18	441	6	15	11	36	35	15	19	20	20	26	243	20	36	17	598	2	25	30	227	138	31	53	58	57	126	139	48	53	51
K14061	63	1	1	2	1	0	1	6	1	14	2	0	8	0	4	1	316	68	0	218	0	0	0	4	12	0	3	2	1	8	64	4	2	1	251	0	2	4	40	34	7	8	11	19	35	49	12	2	4
K14062	253	2	13	5	1	0	4	26	2	33	4	0	26	3	33	1	1458	178	2	580	3	1	15	22	34	2	3	2	11	35	378	8	7	1	588	1	20	3	206	68	17	14	20	24	141	136	71	5	8
K14063	27	24	30	52	19	22	33	19	12	40	23	16	8	23	35	15	466	121	17	15	21	11	20	39	29	23	24	17	22	26	138	33	16	31	461	8	27	21	68	60	15	25	19	30	65	110	42	5	33
K14064	41	4	2	3	5	2	16	9	3	8	0	8	2	12	2	3	216	48	3	133	11	2	21	12	22	4	7	2	6	11	60	3	3	3	210	2	3	1	40	15	6	0	10	12	35	35	11	0	2
K14065	71	0	4	1	1	0	0	6	0	0	0	0	5	0	3	0	247	69	0	167	0	0	1	12	13	0	0	0	0	10	96	2	5	0	258	0	3	2	28	30	10	3	8	11	11	59	1	0	1
K14066	1	0	0	0	0	0	1	0	0	0	2	0	0	0	0	0	0	0	0	0	0	0	0	0	4	0	0	0	3	0	0	0	0	0	0	0	0	0	0	0	0	0	0	0	0	0	0	0	2
K14067	0	2	1	0	4	1	4	1	1	0	0	1	0	1	3	4	0	0	1	1	1	1	0	0	3	4	0	1	6	0	1	0	0	4	1	0	1	9	2	0	2	1	1	4	3	0	2	0	2
K02841	145	14	35	48	23	109	41	33	38	42	34	43	23	35	67	17	574	196	8	474	42	26	68	48	92	39	56	67	58	68	239	17	43	73	743	13	32	101	334	179	28	50	68	145	134	170	96	38	110
K02840	114	141	228	157	129	102	114	173	132	198	109	115	38	111	153	167	120	290	155	108	195	98	92	182	138	190	177	135	179	122	344	163	192	124	731	86	173	262	208	261	274	277	271	145	231	246	217	91	111
K02843	234	147	312	208	128	144	229	131	201	115	78	134	51	106	159	197	795	331	184	480	237	135	86	221	176	215	130	110	138	182	367	134	153	278	962	26	142	245	538	641	176	472	540	377	716	484	461	163	374
K02842	6	5	4	6	11	4	0	4	1	7	2	4	2	1	3	6	8	2	6	3	3	5	2	1	9	4	9	1	6	0	0	6	3	4	3	0	2	0	0	0	1	2	3	1	0	2	0	0	2
K02844	347	211	196	259	265	198	262	201	198	251	213	159	64	166	205	241	950	410	249	559	229	185	183	181	231	185	258	285	258	229	463	286	249	220	925	85	244	322	566	393	197	248	280	310	349	346	204	257	304
K02847	130	3	6	4	3	4	7	12	4	6	4	6	9	9	3	5	618	169	3	347	7	1	3	15	23	2	5	3	6	18	221	1	7	2	361	0	11	3	80	41	13	13	17	27	40	120	18	3	11
K02846	113	2	13	3	0	2	6	10	5	26	2	9	6	4	6	8	567	123	8	387	6	7	1	12	19	0	4	5	7	20	130	8	5	10	554	2	14	9	120	53	21	8	20	13	56	104	34	1	3
K02102	17	53	56	36	33	58	30	65	38	27	70	52	9	26	29	29	35	33	35	78	22	46	98	89	51	31	28	28	40	34	13	31	26	41	18	24	20	1	6	0	17	4	5	5	1	56	9	1	8
K05430	0	0	0	0	0	0	0	0	0	0	0	0	0	0	0	0	0	0	0	0	0	0	0	0	0	1	0	0	0	0	0	0	0	0	0	0	0	0	0	0	0	0	0	1	0	0	0	0	0
K03423	4658	5739	4684	5574	6640	5826	4529	5431	6334	5131	6155	5764	1098	5213	5453	5228	5357	5191	4741	3919	5446	5803	5426	4280	4223	5172	5615	5497	4777	4535	5224	6563	6229	5398	5784	3087	6299	3598	2927	2954	3889	3418	3206	3924	3078	3071	3793	1422	3097
K09758	534	333	988	793	220	44	339	582	243	429	181	493	161	452	417	192	57	767	504	107	535	290	232	698	384	698	362	254	713	666	582	586	689	866	515	56	376	834	1085	1120	1819	2181	2427	869	678	2306	2371	53	773
K09759	935	827	946	1109	1617	1612	1046	901	1078	836	1633	1906	112	1103	1013	948	1722	958	1182	548	1034	2002	1639	1272	715	1130	420	984	1440	1217	1118	1481	1297	516	677	872	1183	590	232	56	895	263	337	258	234	715	550	58	340
K06118	6	9	2	0	1	1	6	4	7	2	4	4	1	3	5	9	1	0	7	14	3	2	0	0	2	2	3	2	0	2	1	7	3	4	1	1	7	40	9	1	2	1	1	7	1	2	3	3	4
K06034	41	9	0	0	12	7	23	33	0	42	0	0	12	16	19	44	0	19	0	94	30	0	0	0	0	2	24	9	2	8	0	0	4	22	0	3	17	0	0	0	0	0	0	0	1	0	0	0	2
K06035	0	0	0	0	0	0	0	0	0	0	0	0	0	0	0	1	0	0	3	0	0	0	0	0	0	1	0	0	0	0	1	1	2	0	0	1	0	0	0	0	0	0	1	0	0	0	0	0	1
K06036	117	37	42	38	25	22	30	53	15	47	25	36	11	54	30	30	4	45	25	27	19	14	16	19	27	101	14	19	62	45	53	45	36	13	17	8	22	68	425	1253	97	305	203	135	48	177	87	6	23
K06037	0	0	2	1	0	0	0	0	0	0	4	0	0	0	0	0	0	0	0	0	0	0	0	0	0	0	2	0	0	1	0	0	0	0	0	0	1	0	0	0	0	0	0	0	0	0	0	0	0
K06030	22	24	14	83	20	25	17	28	22	15	24	83	4	31	26	23	46	25	29	14	26	22	21	24	20	27	19	30	19	6	13	19	19	27	20	18	22	17	13	5	18	16	10	20	16	22	16	3	12
K09751	0	1	0	0	0	0	1	0	0	0	0	0	0	1	2	0	0	0	2	1	2	1	2	1	0	0	1	1	7	1	4	2	0	0	2	1	1	2	5	0	0	0	0	0	0	0	1	0	0
K09752	0	0	0	0	0	0	0	0	0	0	0	0	0	0	2	1	0	0	0	0	2	0	0	0	4	0	0	1	0	0	0	0	0	0	0	0	0	0	0	0	0	0	0	1	0	0	0	0	0
K06033	0	0	0	1	0	1	0	0	0	0	0	0	0	0	0	0	0	0	0	0	0	0	0	0	0	0	0	0	0	0	0	0	0	0	0	1	0	0	0	0	0	0	1	0	0	0	0	0	0
K05433	0	0	0	0	1	1	3	3	2	0	0	0	0	0	0	1	2	0	1	1	0	0	1	0	0	0	0	0	1	2	1	0	0	1	0	0	0	0	1	0	0	0	0	0	0	1	0	0	0
K24961	0	0	0	0	0	0	0	0	0	0	0	0	0	0	0	0	0	0	0	0	0	0	0	0	0	0	0	0	0	0	0	0	0	0	0	0	0	0	0	0	0	0	1	0	0	0	0	0	0
K13498	188	63	38	45	45	55	65	65	55	69	82	42	27	96	39	49	768	222	94	534	42	67	45	65	57	87	26	51	58	61	299	62	89	22	831	27	52	107	341	138	50	65	58	99	205	198	105	31	34
K01580	904	785	1893	802	441	182	1023	859	459	507	249	925	273	655	697	328	1656	1246	879	1437	941	303	708	1466	1396	840	707	393	952	1168	957	778	1022	961	2627	291	838	931	1531	1430	1748	2411	3001	1560	1058	2490	2587	113	1366
K05725	7	2	6	1	0	1	4	4	15	5	4	4	0	3	0	7	2	6	16	3	4	5	3	3	2	4	2	5	6	1	5	2	0	1	0	0	3	6	0	1	16	1	3	12	2	0	5	13	6
K06951	153	196	118	146	142	243	160	119	204	184	158	153	64	158	153	238	141	201	138	195	168	161	216	161	127	138	197	324	158	141	93	132	160	170	193	61	119	62	82	35	120	75	54	111	32	93	72	20	154
K16360	18	4	7	0	0	0	4	8	2	8	6	3	0	9	10	9	9	3	8	2	8	2	5	4	7	7	7	7	5	4	1	1	3	3	1	0	1	3	2	1	1	2	2	7	1	1	3	0	2
K20067	0	0	0	0	0	0	0	0	0	0	0	0	0	0	0	0	0	0	0	0	0	0	0	0	0	0	0	0	0	0	0	0	0	0	0	0	0	0	0	0	0	0	0	0	0	0	0	0	1
K20717	0	0	0	0	0	0	0	0	0	0	0	0	0	0	0	0	0	0	0	0	0	1	0	0	0	0	1	1	0	0	0	0	0	0	0	0	0	1	0	0	0	0	0	0	0	0	0	0	0
K25684	0	0	1	0	0	0	0	0	1	0	0	0	0	0	0	0	0	0	1	1	0	0	0	0	0	0	1	0	0	0	0	1	0	0	2	0	0	0	0	0	2	0	0	0	0	0	0	0	0
K15985	0	0	0	0	0	0	0	0	0	0	0	0	0	1	0	0	0	0	0	0	0	0	0	0	0	0	0	0	0	0	0	0	0	0	0	0	0	0	0	0	0	0	0	0	0	0	0	0	0
K05724	7	7	8	6	12	10	7	3	10	11	18	13	5	11	6	12	8	4	8	5	17	21	15	17	8	11	3	10	14	9	12	6	8	12	10	3	16	10	7	5	9	9	2	8	17	9	6	14	6
K13490	17	18	42	22	25	19	26	29	21	48	15	15	15	48	21	21	18	24	26	23	45	36	16	28	27	41	27	27	25	23	34	34	25	38	54	11	30	27	72	27	31	30	36	46	18	41	102	5	42
K13491	6	9	40	23	21	8	5	16	15	4	18	17	6	7	12	8	1	17	13	8	18	13	13	15	15	19	12	3	19	23	2	19	17	15	32	5	11	24	11	21	42	28	42	19	10	51	37	4	18
K03644	589	567	936	431	318	111	521	477	285	350	149	395	133	424	416	319	646	647	469	567	565	108	442	698	899	412	519	244	447	543	478	351	576	728	1039	183	515	1060	1081	767	901	1243	1460	980	710	1187	1301	119	734
K03645	76	11	4	7	4	3	4	4	4	14	2	2	7	5	7	12	437	95	5	266	6	3	2	10	15	5	1	2	6	11	113	6	9	5	416	0	1	9	108	43	16	3	22	18	51	85	19	6	3
K03646	1017	973	1002	1005	1169	1180	892	764	1178	879	872	981	235	1129	980	909	1835	900	976	1240	955	967	867	661	890	963	880	1020	900	830	1110	1304	1078	1042	1694	423	1258	712	820	980	739	808	511	921	1038	741	553	369	816
K03647	293	55	80	84	96	139	25	137	39	124	53	48	17	18	58	85	261	48	38	128	43	57	104	27	32	67	40	22	48	64	253	38	31	27	244	20	55	7	59	30	22	11	13	19	47	116	28	4	38
K03640	229	168	264	716	137	117	586	163	344	222	32	176	109	209	154	196	382	452	143	308	185	86	53	154	184	208	264	312	185	285	210	180	180	558	640	23	125	255	596	1615	257	349	445	600	1326	434	342	922	934
K03641	293	183	321	358	163	85	249	124	197	127	102	199	70	140	180	163	711	396	182	570	215	125	110	310	278	216	251	215	242	207	392	195	254	328	1035	66	210	349	479	739	283	456	555	473	804	503	544	259	390
K03642	165	153	104	160	125	87	297	144	125	95	59	114	67	136	122	136	486	190	169	333	157	70	248	180	225	108	163	162	91	101	192	95	135	154	618	45	131	137	197	415	88	93	140	272	365	165	131	132	252
K03643	66	33	17	12	10	6	11	18	10	29	16	9	10	17	9	17	365	75	12	242	11	9	6	11	24	8	11	5	8	22	114	7	15	13	414	10	17	30	72	81	13	13	33	43	63	70	27	12	8
K16765	4	3	10	7	0	5	12	6	5	3	8	1	1	5	6	6	13	6	6	3	4	2	5	2	4	8	5	7	8	7	6	9	3	11	7	2	6	5	9	2	12	5	4	5	1	13	5	1	9
K16764	1	1	6	0	0	0	1	0	0	0	0	2	0	3	2	0	1	0	0	1	2	1	1	1	1	2	2	3	3	0	0	0	1	4	0	0	0	1	1	0	0	0	2	1	0	0	1	0	1
K16767	3	12	2	13	14	10	11	8	1	6	8	3	1	18	3	7	6	7	8	12	7	15	5	8	11	8	9	4	5	3	5	10	3	11	8	2	5	5	29	5	6	16	3	4	2	31	10	1	3
K16766	13	16	15	9	3	4	6	17	6	19	4	4	0	16	13	19	5	16	20	7	3	24	11	9	11	13	10	7	6	11	16	6	4	8	11	4	14	14	11	1	3	14	7	22	7	22	14	26	11
K03648	1433	1239	1743	1606	1530	1506	1290	1380	1481	1791	1395	1513	400	1482	1324	1613	1356	1637	1383	924	1323	1577	1396	1411	1346	1528	1294	1500	1419	1365	1464	1544	1518	1362	1512	639	1244	1700	1920	1907	1406	1753	1445	1460	1751	1528	1871	923	1348
K03649	285	236	192	261	338	356	275	195	322	217	354	287	61	284	269	312	529	277	297	457	275	345	294	213	174	288	211	221	251	207	328	338	417	249	492	157	335	206	169	64	211	108	109	175	133	136	161	46	229
K16763	10	5	1	3	10	2	5	1	6	0	6	2	2	2	3	6	4	5	1	3	2	3	2	4	1	4	7	6	3	2	3	5	4	1	6	1	1	10	9	1	6	6	2	1	2	8	5	0	8
K16762	0	4	2	6	6	2	10	0	0	2	0	0	1	0	0	4	3	1	4	7	2	0	1	3	3	1	4	9	0	2	4	1	1	3	1	3	2	3	2	1	0	1	1	1	1	3	1	1	6
K06691	0	3	1	0	1	5	2	1	0	0	0	5	0	0	2	2	2	2	2	0	1	16	6	7	2	4	0	1	3	0	12	1	2	2	0	0	3	1	4	0	0	0	0	0	1	0	1	0	0
K06692	0	1	0	0	0	3	4	0	3	3	0	0	1	3	4	2	0	0	2	3	0	0	0	0	0	0	14	3	4	1	0	1	2	0	1	0	0	0	3	0	0	0	0	5	1	1	0	1	0
K06693	7	9	8	12	6	6	16	8	20	18	12	14	0	6	14	7	4	4	11	7	15	14	16	18	6	12	10	8	12	10	4	21	13	14	6	0	11	17	7	2	6	19	17	12	9	15	22	2	13
K06694	9	13	6	5	17	8	15	14	6	4	8	10	17	6	21	23	2	8	14	2	1	10	16	12	28	8	5	17	4	10	23	5	7	5	4	3	12	32	44	40	16	105	37	14	18	19	55	1	14
K06695	19	10	8	6	5	8	22	12	10	11	2	10	3	7	12	13	10	16	8	15	16	9	17	18	9	12	14	10	5	12	22	18	13	3	3	11	5	20	123	2	11	1	13	7	4	12	15	14	17
K06696	6	0	0	2	3	0	2	0	5	1	0	9	1	1	2	4	6	2	7	0	17	0	2	19	1	2	3	2	2	0	10	4	7	5	2	5	4	5	4	1	1	17	9	0	1	5	10	0	3
K06697	0	0	0	0	3	0	0	2	2	4	0	0	0	5	2	1	0	0	1	3	1	0	0	0	2	1	0	0	0	0	0	1	0	0	1	0	0	0	2	1	0	0	0	0	0	0	1	0	3
K06698	1	0	0	0	4	0	1	0	0	0	0	1	1	0	4	1	0	0	0	0	1	1	0	1	0	2	2	0	0	0	1	1	0	4	2	0	1	0	0	0	0	0	0	0	1	1	0	0	6
K06699	23	39	23	53	32	37	49	43	25	41	51	17	12	26	21	24	33	26	23	18	24	54	38	13	27	34	21	36	44	27	43	43	35	24	25	4	53	29	35	11	32	12	9	17	21	18	16	5	29
K11814	2	1	1	0	2	0	5	2	1	2	4	14	0	0	0	2	1	2	4	1	2	2	0	2	2	0	1	0	1	4	1	2	1	6	1	2	1	0	0	0	3	0	0	0	3	1	0	0	4
K25556	0	0	0	0	0	0	1	0	0	0	0	0	0	0	2	0	0	0	0	0	0	0	0	0	0	0	0	0	0	0	0	0	0	0	0	0	0	0	0	0	0	0	0	0	0	0	0	0	0
K12428	4	3	3	6	13	5	4	3	9	14	4	9	2	7	16	13	9	6	12	9	12	2	8	5	4	9	4	23	4	4	1	7	20	14	21	2	1	2	3	2	2	12	1	7	4	4	3	0	7
K12429	10	10	7	8	8	17	9	33	12	6	20	9	1	14	11	8	0	16	11	6	11	13	17	13	8	11	5	11	8	18	4	7	6	13	6	3	11	1	13	31	5	8	5	7	2	19	0	3	11
K12422	4	3	2	7	0	1	0	1	7	0	2	7	1	0	13	0	0	0	7	2	4	12	0	0	0	6	5	1	6	6	4	3	10	1	0	0	14	0	0	0	0	0	2	0	1	0	2	0	0
K12423	1	0	3	0	2	3	1	2	2	2	2	0	0	0	6	1	5	2	0	8	0	0	2	4	0	1	4	5	1	1	6	2	4	0	2	0	0	3	0	3	5	9	7	2	4	0	7	0	4
K12420	8	18	32	11	14	5	6	17	15	18	4	10	1	8	7	8	6	10	5	5	15	3	7	6	19	6	9	13	0	13	5	23	12	12	8	5	14	31	8	6	6	9	16	13	9	16	10	3	34
K12421	16	15	7	1	19	9	8	15	18	19	4	14	2	10	14	23	3	11	5	13	22	2	25	3	8	4	27	18	7	12	56	18	4	12	25	3	7	2	2	0	2	1	1	3	0	1	3	10	2
K12426	0	2	1	1	2	0	1	1	1	2	0	2	0	3	2	0	2	2	1	4	2	1	0	0	1	0	1	4	2	1	1	1	0	1	5	1	3	0	0	2	0	0	2	0	2	1	0	0	1
K12427	0	0	0	1	1	0	0	0	0	0	0	0	0	0	0	1	0	1	1	0	0	0	1	0	0	0	0	0	0	1	0	0	0	0	0	0	0	0	0	1	0	0	0	0	1	0	0	0	0
K12424	0	0	3	0	0	0	0	0	1	0	0	0	0	0	1	1	0	2	0	0	0	0	0	0	1	0	0	2	0	2	0	1	0	0	2	0	1	0	0	0	0	0	3	8	1	0	1	0	2
K12425	0	0	0	0	0	0	0	0	0	0	0	0	0	0	0	0	0	0	0	0	0	0	0	0	0	0	0	0	0	0	0	1	0	0	0	0	0	0	0	0	0	0	0	0	0	0	0	0	0
K07619	11	3	4	0	0	0	2	8	3	5	2	2	1	2	0	2	2	2	3	1	1	4	0	2	3	2	10	2	4	3	1	1	1	0	0	1	0	0	0	0	1	0	1	3	1	1	0	0	0
K07618	1	0	0	1	0	1	0	0	0	0	0	0	0	0	2	0	0	0	0	0	0	2	1	0	0	0	0	0	0	1	0	0	1	1	0	0	0	0	0	0	0	0	0	0	0	0	0	0	0
K07349	168	0	3	1	2	0	0	3	0	15	2	0	3	1	6	0	445	137	1	328	2	4	2	4	32	1	0	0	1	20	87	5	5	1	498	0	10	4	84	47	22	1	15	19	52	78	32	2	1
K07348	13	0	1	2	5	1	1	5	0	11	0	0	1	1	0	1	296	78	0	268	0	1	0	2	17	1	0	1	1	11	31	4	8	0	376	0	5	0	98	32	3	0	10	16	41	64	9	0	5
K05380	0	0	0	0	0	0	0	0	0	0	0	0	0	0	0	0	0	0	0	0	0	0	0	0	0	0	0	0	0	0	0	0	0	0	0	0	0	0	0	0	0	0	0	0	0	0	0	0	0
K07345	238	10	39	16	8	3	9	25	11	58	8	18	16	9	11	7	1550	203	8	873	9	10	17	16	45	10	14	3	12	60	92	19	18	11	692	2	33	13	342	70	22	19	30	34	303	293	132	10	12
K07344	83	67	69	53	73	53	53	52	81	56	75	43	15	68	102	59	330	49	54	61	67	60	63	53	52	63	58	47	55	70	51	70	50	73	50	28	58	30	135	33	48	48	41	67	60	22	37	12	49
K07347	2093	73	184	120	75	77	73	275	61	488	82	76	216	55	127	55	13827	2472	66	7114	100	83	140	267	456	59	49	69	140	500	2491	110	157	93	8224	31	299	125	2295	1214	324	221	492	450	1740	3396	804	131	170
K07346	235	2	16	1	6	1	2	30	4	70	8	5	31	8	18	1	1801	327	14	1287	11	15	19	25	76	2	7	7	12	56	233	7	19	1	1185	1	34	6	532	119	33	25	52	40	188	390	89	8	19
K07341	422	508	326	685	440	315	530	358	305	478	277	460	120	442	480	565	380	592	358	270	341	340	286	400	382	330	329	528	440	222	338	478	216	512	495	252	380	190	517	218	61	239	82	295	428	135	244	256	399
K07340	84	47	16	19	55	26	24	66	28	70	12	14	14	20	36	39	348	82	31	237	33	14	24	15	40	16	33	40	24	30	120	18	16	13	425	6	33	20	68	107	13	22	27	25	84	79	31	37	20
K07343	109	95	99	58	35	47	54	135	48	85	39	62	25	64	77	89	400	128	42	310	109	46	98	101	79	38	47	63	53	56	175	70	31	85	334	43	105	69	108	45	21	22	23	36	30	95	45	12	27
K07342	21	4	5	7	4	9	6	26	2	18	4	4	5	13	17	23	7	29	7	21	24	10	1	1	4	7	9	9	9	13	1	13	4	13	3	13	3	3	3	0	2	3	0	1	3	2	1	0	26
K16509	184	53	46	20	18	191	22	136	28	190	28	19	25	35	32	88	63	29	31	32	34	19	83	38	38	56	50	70	55	93	174	39	35	27	15	24	28	10	8	4	12	16	3	13	4	37	21	3	46
K09358	0	0	0	0	0	0	0	0	0	0	0	0	0	0	0	0	1	0	0	1	0	0	0	0	0	0	0	0	0	0	0	0	0	0	0	0	0	0	0	0	0	0	0	0	0	0	0	0	0
K25122	0	0	0	0	0	0	0	0	0	1	0	0	0	0	0	0	0	0	0	0	0	0	0	0	0	0	0	0	0	0	0	0	0	0	0	0	0	0	0	0	0	0	0	0	0	0	0	0	0
K16501	12	3	2	2	0	0	4	4	0	1	2	6	0	7	4	2	2	4	6	4	2	3	2	5	5	2	11	3	1	1	3	2	4	5	1	1	6	0	1	0	1	2	3	4	0	0	2	1	2
K16500	63	32	37	18	25	22	26	30	25	17	26	19	8	31	44	24	22	36	26	21	33	24	32	25	43	36	26	24	37	35	33	21	29	23	55	6	28	21	15	6	11	44	16	25	8	12	26	14	21
K16503	5	20	3	2	22	53	6	2	1	16	2	7	0	6	11	11	0	5	6	1	9	6	13	6	10	5	4	6	14	12	7	8	7	3	2	1	5	1	1	0	1	1	0	1	2	0	4	0	1
K16502	1	9	7	2	3	3	7	4	0	7	4	2	2	7	10	5	0	3	4	8	2	3	6	3	1	5	6	15	7	12	6	3	6	9	3	1	1	10	1	1	3	3	0	0	1	7	1	0	4
K16505	9	10	2	5	9	6	2	2	12	1	6	4	2	4	4	7	4	5	7	6	4	5	5	7	5	4	11	3	1	6	3	14	3	27	2	4	12	4	1	0	8	1	6	6	2	0	1	0	1
K16504	1	2	0	0	1	1	0	0	1	0	0	0	1	1	0	0	0	1	0	0	1	0	1	0	0	0	0	2	0	0	0	2	1	0	0	0	1	0	1	0	2	0	0	0	0	0	0	0	2
K16507	15	10	13	14	28	9	12	11	24	7	11	9	7	5	35	21	11	14	12	8	15	12	6	15	14	12	26	10	11	11	6	13	9	11	10	7	11	16	48	20	28	10	15	19	21	5	39	1	14
K16506	26	32	24	24	41	26	48	51	52	63	86	28	13	30	23	44	37	49	34	22	30	32	30	26	12	25	32	25	26	36	27	23	21	48	44	10	41	54	27	18	32	50	40	39	50	37	74	11	23
K06968	155	14	6	13	14	8	13	18	12	43	8	9	17	11	14	16	611	189	7	410	7	6	10	28	15	9	24	19	15	16	212	19	13	22	741	2	26	28	164	96	17	17	42	50	127	141	45	10	27
K06969	5065	5966	5149	5784	6543	6378	5450	4615	6670	5813	6376	5955	1350	5690	5700	5871	5009	5515	6030	4084	5947	6239	5941	5352	5219	5513	5524	5940	5395	5002	5447	6431	6886	5826	5839	2934	6665	4902	3173	3681	5244	4410	3942	4980	3894	3506	4095	1893	3899
K16364	7	2	1	5	4	3	11	24	3	0	10	6	3	4	4	5	0	8	8	10	7	2	4	1	6	4	6	2	4	7	9	3	3	9	2	2	1	3	0	5	7	3	5	7	4	1	6	0	16
K25832	0	0	0	0	0	0	0	0	0	0	0	0	0	0	0	0	0	0	0	0	0	0	0	0	0	0	0	0	0	0	0	0	0	0	0	0	0	0	0	0	0	0	0	0	0	0	0	0	0
K06962	1024	1151	794	1030	1296	1364	804	940	1204	966	1273	971	193	1036	1014	985	899	835	953	590	979	1226	1118	821	694	1133	738	1072	941	794	1104	1293	1266	767	741	558	1193	545	341	76	719	379	361	432	203	491	429	94	388
K06963	8	21	22	5	8	11	14	15	16	13	12	25	4	11	7	9	6	20	14	28	13	14	17	21	6	11	9	7	9	13	22	10	12	25	6	9	9	8	17	3	5	19	2	19	2	14	5	1	9
K06960	736	818	505	680	1024	795	716	756	822	752	740	797	170	721	794	776	525	648	666	557	829	782	768	555	591	673	865	862	661	647	801	797	801	652	562	373	785	403	202	56	426	323	237	438	126	299	299	76	409
K06961	78	39	46	32	43	61	61	62	21	90	138	35	22	64	98	159	21	89	36	171	72	35	37	34	29	39	89	52	31	121	35	37	24	307	15	15	28	87	55	71	63	51	72	37	69	69	37	6	35
K06966	1753	1642	1327	1358	1832	1772	1595	1557	1609	1580	1505	1417	360	1489	1580	1312	1892	1501	1417	1560	1731	1390	1721	1236	1668	1579	1636	1372	1536	1626	2039	1926	1730	1520	1874	679	1619	2281	2464	2127	2188	1827	2378	1645	1990	2349	1970	823	1535
K06967	1085	1056	822	1092	1418	1366	942	1064	1241	1400	1354	1513	197	1051	1009	977	950	1056	1020	723	1087	1466	1435	1092	774	1187	887	1265	1069	1040	1161	1282	1250	768	872	728	1319	624	347	146	753	542	360	623	275	527	508	112	503
K06964	5	6	3	10	4	7	3	8	5	1	16	10	0	8	1	4	19	3	4	10	0	7	9	6	8	6	1	5	5	7	4	7	5	1	4	4	3	2	0	0	2	0	0	0	0	1	1	0	0
K06965	99	10	8	16	43	44	67	73	15	130	6	19	27	66	65	144	14	67	5	239	116	16	18	14	20	10	81	40	11	41	7	5	31	54	10	10	41	14	3	2	5	13	5	10	5	12	23	2	29
K16249	0	0	0	0	0	0	0	0	0	0	0	0	0	0	0	0	0	1	0	0	0	1	0	0	0	0	0	0	0	0	0	0	0	0	3	0	0	0	0	0	0	0	0	0	0	0	0	0	0
K15282	2	5	4	1	1	0	1	8	1	1	2	0	0	2	0	0	2	3	2	2	1	1	0	0	3	1	0	2	2	4	1	1	1	0	0	3	2	1	2	0	1	0	4	0	2	1	1	0	1
K22837	0	0	0	0	0	0	0	0	0	0	0	0	0	0	0	0	0	0	0	0	0	0	0	1	0	0	0	0	0	0	0	1	0	0	0	0	0	0	0	0	0	0	0	0	0	0	0	0	0
K08995	13	8	6	8	14	21	15	13	26	5	16	15	3	7	9	14	15	24	13	8	29	9	43	8	21	17	26	14	16	32	6	9	12	27	6	9	15	6	13	7	3	8	6	34	6	9	10	9	18
K08994	82	23	16	4	21	7	7	14	9	33	24	11	10	15	21	30	400	96	23	327	23	9	9	9	20	10	18	9	6	26	106	9	9	15	424	4	8	12	75	60	12	14	29	27	68	70	37	0	14
K08997	231	12	15	9	8	7	3	28	3	91	15	2	27	3	25	21	724	267	8	595	25	28	20	23	35	9	15	11	13	21	330	40	42	42	913	22	45	9	157	119	35	17	43	39	98	170	90	4	9
K08996	83	3	5	7	6	6	4	8	3	36	4	5	0	2	7	9	336	81	2	297	12	3	13	17	17	7	2	9	6	20	106	8	10	7	310	1	6	6	68	2	10	3	4	70	18	134	11	3	5
K08991	20	15	18	15	15	10	23	17	19	11	36	14	4	27	29	18	18	41	26	7	16	104	23	20	15	122	15	18	26	18	21	25	252	31	20	6	23	12	8	57	42	34	24	24	35	39	15	4	17
K08990	98	7	11	7	10	8	22	10	9	38	12	6	12	24	16	5	510	101	16	332	20	17	17	12	23	16	19	7	24	22	154	22	12	5	561	9	25	21	86	75	21	16	19	33	45	87	22	4	5
K08993	42	0	3	8	2	0	0	6	0	5	0	0	4	0	3	0	192	36	1	98	0	1	1	3	5	0	1	0	2	6	72	0	2	0	187	0	6	3	50	36	8	0	5	5	28	50	22	1	2
K08992	32	0	3	2	3	4	3	7	0	7	2	2	0	2	5	7	157	35	7	89	3	1	0	7	2	1	7	3	6	8	47	2	2	5	119	2	2	4	19	13	6	5	1	9	12	20	10	4	3
K21338	0	0	0	0	0	0	0	0	0	0	0	0	0	0	0	0	0	0	0	0	0	1	0	0	0	0	0	0	0	0	0	0	0	0	0	0	0	0	0	0	0	0	0	0	0	0	0	0	0
K08999	247	426	427	346	293	145	428	319	209	145	164	326	105	297	256	222	119	313	310	144	402	117	303	350	343	332	357	255	307	299	239	258	261	383	248	66	186	359	636	595	599	779	993	507	490	749	814	176	502
K08998	537	696	488	524	588	560	488	485	559	693	493	479	138	558	692	578	394	558	595	453	650	545	513	428	511	485	559	561	505	463	610	606	617	539	475	265	663	360	263	241	455	387	309	445	233	337	298	101	398
K08343	15	13	5	7	10	7	9	5	9	19	16	8	1	17	8	11	7	11	12	4	10	9	12	19	15	3	1	5	10	12	10	12	8	6	12	3	15	10	20	5	27	11	2	8	19	1	5	2	12
K25388	0	0	0	0	0	0	0	0	0	0	0	0	0	0	0	0	0	0	0	0	0	0	0	0	0	0	0	0	0	0	0	0	0	0	0	0	0	0	0	0	0	0	0	0	0	0	0	0	0
K14943	6	1	2	1	1	2	4	0	0	0	0	0	0	2	0	2	2	1	0	1	1	5	3	1	2	8	4	1	1	1	1	1	0	0	0	0	4	0	0	1	0	3	3	10	0	1	1	0	2
K15284	4	6	10	8	6	17	16	2	7	1	13	37	3	4	9	1	18	5	14	1	5	5	16	25	10	4	2	5	18	16	4	6	7	1	3	5	6	3	1	0	5	1	0	0	0	21	2	0	3
K17848	0	0	0	0	0	0	0	0	0	0	0	0	0	0	0	0	0	0	0	0	0	0	0	0	0	0	0	0	0	0	0	0	0	0	0	0	0	0	0	0	0	0	0	0	0	0	0	0	0
K02729	0	0	1	1	0	1	0	1	3	11	10	0	2	1	0	3	1	1	2	1	1	0	1	3	2	1	1	3	0	0	0	1	0	1	2	0	1	0	0	0	1	0	0	0	0	0	1	0	4
K04251	0	0	0	5	0	0	0	0	0	0	0	0	0	0	0	0	0	0	0	0	1	0	0	0	0	0	1	1	2	0	0	1	0	0	0	0	1	0	0	0	8	0	0	0	0	0	3	0	0
K04629	0	0	0	1	3	1	0	0	0	0	0	6	0	3	1	5	0	0	0	0	0	0	0	0	0	0	1	1	0	0	0	1	1	0	1	0	0	1	1	2	0	0	1	4	6	0	0	0	1
K08347	52	1	1	0	3	0	0	9	0	13	2	0	8	1	0	0	273	65	1	196	0	0	2	4	7	0	0	0	0	9	60	2	0	1	317	0	4	3	49	46	8	4	12	14	40	57	19	1	2
K10322	1	0	1	0	0	0	0	0	0	0	0	0	0	0	0	0	2	0	0	5	1	6	0	2	1	0	0	2	1	2	2	0	0	0	0	0	0	0	0	1	0	0	0	0	0	0	0	0	0
K08348	373	16	22	24	31	4	14	46	19	112	14	41	38	16	15	8	1525	369	15	1299	17	4	28	41	58	19	7	11	51	59	437	29	22	7	1891	14	36	53	272	251	59	27	105	72	219	320	123	19	21
K24375	0	0	0	0	0	0	0	0	0	0	0	0	0	0	0	0	0	0	0	2	0	1	0	0	0	0	0	0	0	0	0	0	0	0	0	0	0	0	0	0	0	0	0	0	0	0	0	0	0
K02725	6	5	11	5	2	9	8	6	6	9	8	5	2	4	12	3	6	6	6	3	10	6	12	6	6	4	9	5	6	12	4	7	16	12	6	2	17	1	0	1	21	4	12	4	6	3	2	1	2
K22782	0	0	0	0	0	0	0	0	0	0	0	0	0	0	0	0	0	0	0	0	0	1	0	0	0	0	0	0	1	0	0	0	0	0	0	0	0	0	0	0	0	0	0	0	0	0	0	0	0
K22783	0	0	0	0	0	0	0	0	0	0	0	0	0	0	0	0	0	0	1	0	0	0	0	0	0	0	0	0	0	0	0	0	0	0	0	0	0	0	0	0	0	0	0	0	0	0	0	0	0
K05114	0	0	1	2	0	5	4	0	2	1	0	0	0	0	2	0	0	0	2	1	1	0	0	2	2	0	1	1	0	1	3	0	0	1	1	1	1	0	2	0	0	1	1	0	1	1	2	0	1
K11815	2	3	3	6	10	3	1	1	10	6	0	7	5	1	5	5	2	5	3	8	2	5	3	1	1	1	14	2	2	1	2	10	4	2	2	4	3	1	0	0	0	0	1	0	0	2	1	0	3
K05115	0	1	0	2	0	0	0	1	0	3	2	2	1	9	0	1	0	0	1	2	1	0	2	1	0	0	2	1	1	0	1	0	0	0	3	0	0	0	1	0	0	2	1	0	0	1	0	0	1
K19743	2	0	0	0	0	0	0	1	1	3	8	0	0	0	0	1	0	2	3	0	0	1	3	0	2	1	1	0	1	1	1	0	0	0	0	0	2	0	0	0	0	0	0	2	1	0	0	0	1
K05929	14	7	3	2	0	9	2	2	4	3	5	12	2	7	2	5	7	8	1	4	6	6	9	6	5	4	8	3	5	7	7	3	2	1	7	4	13	3	8	12	5	5	3	10	10	12	2	0	8
K05928	78	85	51	70	61	81	98	84	79	65	72	55	21	93	107	79	34	77	76	70	93	60	54	34	62	59	113	76	67	68	57	85	85	158	66	30	79	27	13	1	17	35	21	66	1	22	14	3	35
K05927	2	7	0	3	5	0	8	7	4	5	2	4	6	6	2	0	0	3	1	2	11	2	2	1	4	4	7	5	4	1	7	1	1	4	9	3	4	3	6	1	1	4	5	2	1	5	4	1	3
K05925	14	9	8	2	19	12	11	7	7	15	9	12	5	15	5	5	2	13	6	16	11	4	17	7	11	19	13	12	5	8	10	10	8	2	19	4	8	6	10	9	4	1	3	10	8	11	5	0	12
K05924	0	2	0	0	0	0	0	1	0	0	0	0	1	0	0	1	2	0	0	0	0	0	0	1	0	0	0	1	0	0	0	1	0	0	0	0	0	0	1	0	0	0	0	2	0	0	0	0	0
K05922	7	3	5	3	8	10	8	1	5	4	24	4	5	3	7	5	9	7	10	3	5	22	4	1	7	21	10	3	13	3	15	6	7	6	11	2	11	22	36	13	3	10	19	13	3	0	10	1	12
K05921	256	101	112	94	145	103	140	128	162	84	112	144	11	133	111	77	890	88	154	79	92	159	94	92	105	99	125	138	140	119	92	184	174	179	227	45	198	134	201	174	206	140	204	122	171	278	213	38	101
K02721	1	0	0	0	0	1	0	0	2	0	0	2	0	0	0	0	0	1	0	0	0	1	0	0	0	4	0	0	5	0	0	1	0	0	0	0	2	0	0	0	0	1	0	0	0	0	0	0	0
K10352	335	382	257	289	362	382	300	467	383	468	304	413	119	325	393	395	373	365	399	242	451	407	385	249	313	319	364	318	351	341	464	420	320	490	253	218	456	256	208	102	253	172	142	204	198	149	225	64	215
K00349	213	256	692	531	199	77	255	276	356	205	127	275	104	229	302	232	115	403	286	119	285	130	164	481	487	313	379	240	379	363	237	319	414	452	281	49	346	796	830	1817	677	1044	1049	763	1591	766	999	858	868
K00698	94	68	53	40	46	68	40	62	50	92	45	61	19	54	65	49	146	34	67	30	47	46	43	41	34	37	42	61	49	43	28	53	45	49	49	29	47	46	40	27	36	50	57	84	15	41	32	81	143
K00699	20	32	42	27	27	16	23	27	24	23	29	38	9	23	30	28	25	36	20	54	30	26	23	40	11	32	29	24	22	33	19	26	52	14	30	19	48	45	24	3	24	20	44	28	25	21	30	3	37
K10356	148	32	58	49	47	25	57	59	53	57	44	27	15	72	68	67	49	60	70	50	58	46	61	45	48	42	58	69	56	59	37	37	45	37	27	11	38	23	48	93	43	48	53	80	141	27	27	27	47
K10357	40	26	26	49	46	65	22	48	47	61	66	18	12	71	41	59	29	32	31	27	39	24	28	34	59	39	72	38	33	49	51	65	40	23	19	34	65	17	23	28	33	20	21	29	28	31	25	4	43
K10354	0	0	0	0	0	0	0	0	0	0	0	0	0	1	0	0	0	0	0	0	0	0	0	0	0	0	0	0	0	0	0	0	0	0	0	0	0	0	0	0	0	0	0	0	0	0	0	0	1
K10355	0	0	0	0	1	9	0	0	2	1	0	0	10	6	5	0	0	0	1	1	4	0	0	0	3	2	0	3	1	0	0	0	0	0	12	0	0	1	1	0	0	0	0	0	0	0	0	0	16
K00340	92	166	284	182	116	25	176	116	126	89	42	131	61	126	130	67	170	167	111	142	152	46	135	243	298	130	165	69	144	146	118	135	128	202	276	43	148	313	567	525	325	379	442	356	447	358	434	271	292
K00341	915	1026	2116	1556	683	235	1487	822	892	591	338	818	339	793	814	539	1249	1316	1009	1089	914	350	926	1668	1877	853	1015	673	1047	1083	940	983	1183	1456	2150	232	1076	2357	2461	5119	2085	2905	3895	2431	4247	2590	3682	2277	2422
K00342	774	770	1751	1282	535	183	1013	719	757	534	325	686	258	635	643	492	1106	1095	745	927	800	353	688	1336	1452	753	875	560	810	825	750	785	916	1230	1768	212	846	1891	2307	4456	1872	2394	3231	2070	3638	2121	3052	2155	2106
K00691	523	346	544	767	383	165	396	274	421	624	303	600	168	434	701	287	375	884	723	484	569	349	225	503	280	688	354	408	518	883	364	558	1398	1007	838	162	416	734	298	85	963	2029	1244	355	244	528	1862	35	520
K00344	307	172	203	321	204	131	140	186	169	161	182	130	69	112	125	141	1093	361	110	678	146	94	183	178	122	129	169	172	122	198	397	141	127	211	1132	43	184	77	443	376	146	123	159	151	386	331	222	130	152
K00697	185	39	30	24	24	17	33	52	22	42	16	29	24	39	37	26	862	214	26	592	34	21	26	33	39	19	23	28	50	46	224	49	45	16	817	24	42	44	188	167	68	57	83	66	134	197	76	29	42
K00694	767	89	129	93	87	168	141	225	97	237	66	117	68	166	89	66	2196	676	106	1336	123	62	168	144	191	165	93	184	201	160	1573	123	160	136	2495	67	157	212	723	424	151	131	195	224	1359	519	359	58	105
K00347	451	502	1295	968	359	135	441	484	599	446	185	541	176	438	548	413	175	626	524	257	537	220	249	854	948	605	719	456	658	652	411	603	760	896	574	141	655	1528	1780	3340	1309	1724	2224	1408	2912	1418	2051	1569	1450
K09112	0	5	0	4	3	0	1	0	3	4	0	0	3	3	7	2	0	5	4	3	2	0	2	1	8	5	4	8	0	0	0	5	3	7	1	0	0	0	0	0	0	0	0	0	0	0	0	1	0
K05336	6	3	11	4	8	2	3	18	5	3	18	8	3	9	4	8	5	6	6	6	3	7	6	6	11	11	12	5	10	4	7	8	6	4	8	3	16	3	8	5	8	8	7	12	5	15	12	1	7
K09110	3	2	1	4	2	5	3	6	1	12	13	3	0	6	3	2	2	2	8	4	15	6	1	1	2	8	2	2	3	2	8	0	1	1	0	0	4	5	1	0	1	0	2	2	8	1	1	0	7
K21113	0	0	0	0	0	0	0	0	0	0	0	0	0	0	0	0	0	0	0	0	0	0	0	0	0	0	0	0	0	0	0	0	0	0	0	0	0	0	0	0	0	0	0	0	0	0	0	0	0
K09116	121	144	173	80	94	145	103	266	89	111	120	101	29	129	99	170	128	100	122	383	96	81	171	106	49	53	89	79	83	122	46	69	47	75	41	41	74	21	24	2	50	12	16	20	5	69	17	5	23
K09117	919	1038	1213	913	1337	1261	1153	733	1069	1142	1178	1427	221	1110	1060	958	1054	994	1037	706	1063	1075	1258	1252	1066	1200	942	877	1079	1141	978	1082	1118	1015	866	519	946	1423	1605	625	1157	1378	1164	870	670	1373	1254	205	725
K09114	2	4	11	1	2	2	0	0	1	0	2	2	0	0	0	1	0	2	2	0	0	0	1	1	1	2	1	2	5	1	1	0	1	2	0	0	0	0	1	1	6	0	0	3	1	1	1	1	0
K02457	126	55	30	32	37	21	40	32	35	45	12	45	9	27	40	31	292	160	29	391	40	39	35	23	51	28	17	57	42	60	105	46	24	20	635	13	56	39	91	37	59	18	41	37	54	57	24	1	20
K04191	0	0	1	0	1	0	1	0	0	0	0	0	0	0	0	0	0	0	0	0	0	0	1	2	0	4	0	1	0	2	0	0	0	0	1	0	0	1	0	1	0	0	0	0	0	2	0	0	0
K04190	0	0	0	0	0	2	0	1	0	0	0	0	0	0	0	0	0	0	1	1	1	0	1	0	1	0	1	0	0	1	0	0	0	0	0	0	1	3	0	0	0	0	0	0	0	0	0	0	0
K09118	521	833	459	216	1580	627	668	668	567	397	385	605	60	439	908	775	136	279	469	361	735	502	326	241	201	368	956	421	379	662	926	300	350	656	355	150	474	285	105	26	153	204	71	124	104	321	100	27	241
K09119	33	3	0	0	5	11	25	20	0	37	0	2	12	17	33	54	0	21	0	108	32	1	1	2	20	2	23	10	2	14	0	1	3	17	4	0	11	0	0	0	0	0	1	0	0	0	0	0	3
K04195	1	0	0	2	1	0	0	1	1	0	2	0	0	0	2	0	0	0	0	0	1	0	0	0	0	0	1	0	0	0	0	0	0	0	0	0	0	0	0	1	1	0	0	0	1	0	0	0	0
K02106	316	780	338	204	178	377	433	317	202	196	134	137	39	122	132	162	222	276	196	611	177	119	304	258	125	135	252	167	109	141	284	155	136	420	860	144	191	51	140	253	92	91	158	622	71	160	110	15	111
K04197	0	0	0	0	2	0	0	0	1	2	0	0	0	0	0	0	0	0	0	0	1	0	0	0	0	0	0	0	0	0	0	3	2	4	1	0	0	1	0	0	0	0	0	0	0	0	0	0	0
K04196	8	1	3	1	2	2	0	2	3	1	4	6	0	4	5	4	3	4	1	6	3	2	1	0	6	5	2	6	0	6	5	1	2	1	1	1	2	2	0	0	2	1	0	8	1	1	3	1	8
K05822	93	163	149	130	151	161	76	135	135	120	77	66	36	107	127	146	67	82	63	164	109	71	71	95	84	118	90	93	68	98	80	85	94	138	69	35	90	58	108	208	81	64	102	210	142	81	89	98	212
K05823	529	125	136	159	109	222	69	224	155	266	124	102	51	85	162	155	95	185	75	119	108	131	184	73	98	161	104	153	110	178	659	142	153	147	63	67	114	35	72	85	36	25	51	259	25	139	52	90	157
K05820	241	242	197	174	214	341	157	254	186	275	235	208	55	128	153	260	686	257	208	558	225	105	240	220	151	224	251	181	105	173	264	149	176	195	773	105	159	73	183	182	123	63	80	124	151	231	150	55	133
K08501	1	5	4	5	2	13	8	1	3	2	8	2	3	10	5	42	2	14	1	2	8	3	2	8	3	6	1	36	7	7	5	6	4	9	19	16	8	4	4	2	1	14	4	4	67	4	5	1	5
K05826	18	21	9	18	25	16	17	28	20	20	10	18	9	17	34	21	8	17	21	20	25	11	11	13	11	4	26	18	9	7	8	16	14	29	11	19	25	12	2	2	2	5	0	11	6	2	3	1	11
K05827	17	9	8	5	6	19	7	7	6	1	8	13	3	5	27	7	3	7	5	12	10	7	9	7	5	6	18	4	18	5	5	3	9	6	3	6	15	2	4	10	15	11	7	2	10	4	8	5	11
K08504	8	8	0	0	2	2	6	1	6	0	2	2	2	8	1	8	2	3	17	2	4	7	1	5	1	4	9	2	5	1	2	3	12	4	4	0	5	9	8	10	12	18	17	7	3	19	15	1	4
K05825	1226	1254	790	1009	1399	1113	1066	1800	1199	1580	989	909	254	1100	1417	1154	700	1505	943	1035	1086	1006	1288	640	1012	925	1724	1173	831	1199	948	1166	1338	1291	1044	956	1190	636	537	243	505	487	356	1026	388	764	740	144	1095
K02100	202	22	41	27	23	27	14	10	5	46	12	31	18	12	39	20	823	228	20	598	26	31	30	63	64	11	26	19	44	51	247	26	39	25	989	13	37	26	932	253	73	67	81	48	152	233	147	7	30
K08508	14	12	12	7	5	7	5	5	9	9	12	37	1	13	10	11	9	11	13	16	18	21	27	23	10	17	15	14	15	20	27	10	8	9	3	7	7	10	23	9	7	3	21	11	8	22	6	3	5
K05829	6	11	4	20	2	24	2	3	2	9	1	10	0	4	8	15	17	10	5	14	11	4	4	1	9	8	6	7	5	7	13	5	3	13	29	1	5	2	2	2	1	1	4	4	2	2	3	1	4
K10169	1	5	0	6	1	0	0	1	2	0	0	0	1	1	3	5	1	2	0	0	2	1	1	1	3	2	3	1	4	0	0	0	2	2	0	0	0	0	5	1	0	0	0	0	0	0	3	0	0
K02101	9	5	10	9	9	7	7	12	8	3	4	6	2	3	6	8	2	6	2	13	6	6	7	13	10	2	5	4	4	14	1	8	6	10	9	3	3	5	4	2	2	9	0	7	8	5	3	0	1
K00524	6	1	2	1	1	1	0	1	3	5	2	2	1	2	0	0	1	4	1	0	1	2	1	1	1	0	2	1	3	0	0	1	1	0	0	0	0	2	10	4	5	3	4	2	3	1	5	0	2
K00525	5049	3423	6581	4692	3616	1068	4245	3687	3270	2551	2351	3018	1067	2805	3841	2311	3974	4174	3477	3450	3029	2642	3324	3726	4390	2847	4065	2622	3426	3566	3801	3138	4661	5782	5560	1306	3459	5295	6612	5868	7081	6442	8402	6257	4674	6708	6766	1759	4792
K00526	2103	803	1346	1104	1068	438	1037	1029	841	696	737	604	196	568	1067	530	1954	1054	951	1540	501	694	690	366	565	746	981	755	810	761	1425	793	1201	1419	2147	348	784	687	988	765	1803	853	1065	1108	639	1145	799	141	920
K00527	13455	13551	10312	13227	15081	15042	13782	12071	13599	14136	11990	11894	3008	12666	12889	14433	10942	11973	12156	11561	13472	12199	12961	11364	11743	14172	14973	13590	12004	11406	13551	12972	12856	13227	12285	6645	12372	11247	8377	9152	10117	9235	10069	10928	8497	10312	9958	4536	9705
K00520	582	379	558	502	389	159	266	523	421	236	307	420	70	232	342	230	1796	528	373	578	479	251	480	542	554	361	386	294	509	455	926	341	479	513	1274	223	365	383	667	273	571	925	1045	444	354	1060	1174	44	571
K05330	0	0	0	0	0	1	0	0	0	0	0	0	0	0	0	0	0	0	0	0	0	0	0	1	0	0	1	1	0	0	0	0	0	1	0	0	0	0	0	0	0	0	0	0	0	0	0	0	0
K00522	8	8	16	14	24	40	9	12	13	17	11	8	2	19	14	24	8	21	18	9	15	11	36	35	28	14	17	11	16	25	2	22	11	18	9	4	11	8	4	3	3	9	1	10	1	9	4	2	16
K00523	8	8	14	13	7	7	15	4	14	5	10	4	4	18	7	1	10	6	9	15	8	10	9	6	6	18	9	9	17	7	18	6	10	20	42	0	16	25	4	0	7	14	16	18	7	4	1	9	37
K02103	573	609	788	793	602	1082	783	583	911	732	2031	667	126	772	580	583	922	553	698	439	571	1229	1224	1027	488	1240	322	663	1207	683	1082	813	729	413	555	494	762	696	398	96	837	237	255	279	126	836	402	103	163
K00528	2569	2968	2495	3827	3851	2851	2565	2828	3150	2839	2859	2950	587	2552	3130	2782	2481	2388	2656	2232	2785	3085	2873	2323	2419	2627	2830	2810	2389	2400	2386	3031	3000	2635	2758	1598	3188	1710	1151	666	1997	1465	1362	1858	867	1450	1591	332	1388
K00529	347	191	122	208	150	171	132	161	158	142	156	131	39	135	123	149	746	280	121	114	114	95	229	163	109	136	152	136	145	126	337	145	148	184	879	88	106	74	102	180	116	87	146	93	90	258	117	3	77
K03987	4	1	1	0	0	1	2	2	2	1	2	0	1	2	4	1	0	3	0	3	0	1	3	0	3	1	1	2	4	4	9	0	6	0	0	0	10	0	0	2	0	0	0	1	0	0	0	0	4
K21712	0	0	0	0	0	0	0	0	0	0	0	0	0	0	0	0	1	0	0	0	0	0	0	0	0	0	0	0	0	0	0	0	0	0	0	0	0	0	0	0	0	0	0	0	0	0	0	0	0
K04463	0	1	2	1	1	0	4	1	0	0	3	0	0	3	1	1	0	1	5	0	3	0	3	4	3	0	1	1	1	1	1	1	5	0	1	0	2	0	0	0	1	0	7	7	0	0	7	2	1
K03986	2	0	0	0	1	0	0	0	2	0	0	0	4	1	0	0	2	1	1	0	1	0	0	0	0	2	0	0	7	0	1	0	0	6	1	1	1	1	0	1	2	13	2	1	8	1	1	0	2
K10168	1	1	2	2	2	1	5	6	9	6	16	5	0	1	6	2	0	5	3	1	1	10	3	3	1	25	1	4	6	0	2	1	4	0	3	0	7	2	10	4	1	0	1	2	2	2	4	1	1
K03985	0	0	0	0	0	0	0	0	2	2	0	0	0	0	0	0	0	0	0	0	0	0	0	0	0	0	0	0	0	0	0	1	2	0	0	0	3	0	1	0	0	0	0	1	0	0	0	0	0
K07884	0	0	0	0	2	0	0	1	0	1	2	0	0	0	4	3	0	0	4	1	0	0	1	0	1	2	0	0	0	0	0	0	0	0	0	0	0	0	0	0	0	0	0	0	0	0	0	0	0
K03984	7	17	14	33	12	18	6	14	16	10	12	5	1	10	8	10	9	14	20	6	10	4	7	13	14	7	7	12	20	8	2	14	4	23	11	5	5	2	2	1	2	1	5	1	2	9	15	0	16
K16243	1	1	0	0	0	0	0	0	0	0	0	0	0	0	0	1	4	1	0	2	1	0	0	1	1	0	0	2	0	1	0	1	0	0	30	0	0	2	0	3	0	3	0	3	0	1	0	0	0
K03983	3	8	9	13	4	5	2	5	3	4	6	0	2	4	10	19	0	6	6	24	10	4	4	2	2	4	4	5	6	3	1	6	16	7	8	3	9	8	4	4	0	6	6	5	2	2	11	2	4
K03450	0	0	0	0	3	2	0	0	0	0	0	0	0	0	1	0	2	0	0	0	0	0	2	0	0	1	0	0	0	1	0	0	0	0	0	0	0	1	0	0	0	0	0	1	0	0	0	0	0
K14217	6	4	22	13	4	4	7	30	4	7	2	5	3	9	5	5	2	13	7	3	7	1	6	9	8	10	11	6	20	6	2	13	9	16	8	2	6	27	19	16	32	16	26	10	8	35	20	3	9
K14216	3	0	0	1	5	0	3	0	0	2	3	9	4	2	4	0	3	3	2	0	6	7	4	3	1	2	3	4	1	6	5	0	2	2	1	0	1	3	9	2	3	6	2	2	0	0	1	0	5
K14215	0	0	14	18	15	5	2	3	6	5	6	2	0	2	1	3	2	3	7	1	1	5	2	0	1	10	2	1	2	5	0	1	5	2	1	1	2	0	0	0	0	1	1	1	0	0	2	0	1
K14214	3	1	1	1	1	5	2	2	7	1	0	2	0	2	2	4	1	2	0	0	2	0	1	1	1	8	1	3	2	9	2	9	2	0	0	1	3	1	1	0	4	4	3	0	2	1	0	0	1
K14213	27	17	16	15	17	14	22	27	19	19	27	17	9	29	32	27	15	33	30	17	20	16	19	16	11	11	19	37	16	13	12	27	61	35	44	9	15	21	29	27	24	31	35	12	36	34	17	2	26
K03981	160	5	27	26	20	22	36	27	24	51	10	10	10	15	29	19	474	140	18	292	23	13	8	14	43	28	32	23	67	49	174	20	32	50	481	6	29	124	168	133	43	38	59	59	119	121	65	15	68
K14211	68	34	29	27	34	34	47	17	33	39	56	37	9	35	26	80	80	24	27	23	42	73	90	50	32	21	33	42	47	27	34	25	38	83	27	17	21	32	12	6	24	11	20	26	4	49	8	0	19
K00796	1712	1363	2041	1614	1567	1735	1521	1616	1745	1292	1494	1456	377	1483	1367	1614	2889	1565	1382	1364	1250	1190	1673	1708	1593	1417	1299	1829	1565	1530	2176	1458	1438	1405	1787	656	1195	2242	2770	3096	1676	2050	2197	2089	2893	2477	2010	1399	1935
K05339	533	459	558	654	577	661	476	392	617	446	730	593	111	704	526	456	608	472	569	358	554	814	637	545	417	706	244	662	689	494	660	828	702	386	590	297	690	547	398	728	643	525	460	522	666	508	430	411	400
K00027	3226	3710	2870	3673	3856	4504	2814	3157	4445	3446	4270	3835	551	3638	3405	3448	4041	3215	3521	3072	3745	4310	4487	2746	2785	3632	3227	4160	3631	3274	4109	4377	4372	2737	4110	1869	3995	2315	995	597	2849	2132	1569	2428	1015	2060	1889	427	1752
K08428	1	0	0	1	0	2	0	0	0	0	0	0	0	0	0	1	1	0	1	1	0	0	0	0	0	1	0	0	1	0	0	0	0	0	0	0	1	0	0	1	0	0	0	0	0	0	0	0	0
K00794	834	830	1037	934	886	925	1022	738	1062	760	1218	1170	234	1116	893	797	1290	908	1086	823	869	1198	1221	1127	1099	1172	593	1309	1071	1037	1021	1195	1315	789	1175	479	1432	1395	1410	1446	1327	1310	1282	1202	1594	1222	1216	803	1027
K16240	0	0	0	0	0	0	0	0	0	0	0	2	0	0	0	1	0	0	0	0	0	0	0	0	0	0	0	0	0	0	0	0	2	0	0	0	0	1	0	0	2	0	0	0	1	0	0	0	0
K00021	115	24	16	9	35	87	105	83	22	198	10	5	37	64	141	187	7	82	27	276	87	11	11	9	12	30	86	43	11	53	10	10	15	75	17	10	52	47	39	12	19	15	12	35	26	26	43	52	33
K01347	28	16	20	15	43	50	32	7	50	38	52	26	6	27	24	27	50	23	15	28	13	18	29	9	15	16	30	24	36	49	27	37	26	22	30	14	36	7	13	51	28	20	11	12	52	24	15	28	10
K01346	1	1	1	1	0	0	0	2	0	0	0	0	0	2	1	0	1	0	0	0	0	0	0	0	0	1	1	0	0	0	0	0	0	1	0	0	0	0	0	2	0	0	1	1	0	0	0	0	0
K01345	0	2	0	0	0	0	0	0	0	0	0	0	0	7	1	1	0	1	1	0	1	1	0	0	0	0	0	0	0	0	0	0	2	0	0	0	2	0	0	0	0	0	0	1	0	0	0	0	0
K01344	0	0	0	0	1	0	2	0	0	0	0	0	0	0	0	0	0	0	0	2	0	0	0	0	0	0	0	0	0	0	0	0	1	0	1	0	1	12	2	1	0	0	0	0	1	0	0	1	0
K01343	0	3	0	1	3	2	0	1	0	15	0	0	2	1	0	0	3	2	0	0	2	2	4	0	1	0	2	1	2	0	0	0	1	1	2	0	1	5	0	0	0	0	0	2	0	3	0	1	0
K00791	3337	3910	3507	3695	4163	3685	3723	3400	3866	3780	3221	3617	847	3534	3600	3929	2783	3411	3244	2698	3873	3044	3207	3070	3276	3344	4129	3814	3192	3309	3652	3574	3609	3783	3485	1571	3414	4218	4182	4659	3399	3977	3718	3751	4313	3740	3726	2244	3760
K01341	23	24	27	19	12	16	16	21	9	9	8	26	4	24	15	26	16	30	15	12	19	10	20	9	21	21	26	17	22	18	35	24	12	24	16	9	14	29	37	43	34	12	28	14	30	12	20	3	40
K01340	0	1	1	3	1	0	0	0	0	0	0	0	0	0	0	0	0	0	0	0	0	0	8	0	0	0	1	1	0	2	0	1	0	2	1	0	1	0	0	1	0	1	0	0	0	0	0	0	0
K00022	13	22	6	46	9	12	15	22	19	10	4	6	3	13	17	13	9	13	13	11	9	13	19	15	11	6	14	27	13	14	11	6	8	20	8	7	9	7	3	5	15	3	1	11	11	10	22	1	13
K04548	0	0	0	0	0	0	0	0	0	0	0	0	0	0	0	0	0	0	0	0	0	0	0	1	0	0	0	0	0	0	0	0	0	0	0	0	0	0	6	1	1	0	1	0	0	0	0	1	1
K01349	9	11	12	8	3	11	15	7	7	1	12	1	0	5	3	14	3	8	5	6	5	10	6	6	8	9	3	8	6	8	6	6	12	4	9	2	5	9	6	2	10	5	21	13	5	8	17	1	13
K01348	0	1	0	0	0	0	0	0	0	0	0	0	0	0	0	0	0	0	0	0	1	0	0	0	1	0	0	0	0	0	0	0	0	0	1	0	2	0	0	0	0	0	0	1	0	0	0	0	0
K02694	0	1	0	1	1	1	12	3	3	3	4	2	0	1	0	2	1	4	4	2	3	1	6	0	4	0	2	4	0	2	1	0	1	15	2	2	2	0	0	0	1	0	0	0	1	0	0	0	0
K01268	54	57	55	45	57	70	48	36	59	50	50	40	9	42	47	66	27	30	75	25	37	48	31	28	34	57	47	86	38	27	40	62	84	43	40	19	55	42	9	27	89	25	33	48	27	23	21	23	33
K02696	0	0	0	0	0	0	0	0	0	0	0	0	0	0	1	0	0	1	0	0	0	0	0	0	0	0	0	0	0	1	0	1	1	0	0	0	0	0	0	0	0	0	0	0	0	0	0	0	0
K02697	0	0	0	0	0	0	0	0	0	0	0	0	0	0	0	0	0	0	0	0	0	0	0	0	0	0	0	0	0	0	0	0	0	0	0	0	0	0	0	0	0	0	0	0	0	0	0	0	0
K02690	3	0	2	1	2	1	4	3	1	1	0	6	0	2	0	0	0	0	1	1	2	1	1	1	3	1	2	2	5	10	0	0	2	2	4	0	2	3	2	2	10	6	7	0	0	3	4	0	5
K02691	0	1	2	0	2	0	0	0	1	0	0	0	0	2	3	1	1	0	0	3	0	0	1	0	1	0	1	4	0	2	0	0	0	1	2	0	3	0	0	0	3	1	0	9	0	0	0	0	2
K02692	0	0	5	4	0	0	0	0	1	0	0	0	0	1	2	1	0	1	0	0	1	0	0	0	1	1	0	0	1	0	0	0	0	0	0	0	0	0	0	0	1	0	1	0	1	0	0	1	1
K02693	3	4	2	0	1	0	2	2	0	1	2	0	0	0	2	4	0	0	2	1	2	2	1	0	1	3	1	1	0	2	0	2	1	0	1	0	2	1	1	2	1	1	2	2	0	0	0	0	0
K05015	0	2	1	0	1	0	1	0	0	0	0	0	0	1	0	1	3	2	1	1	1	1	2	0	2	0	4	3	0	1	1	1	0	0	1	0	0	3	0	0	0	0	0	0	0	0	0	0	0
K02698	0	0	0	0	4	1	1	0	0	3	0	2	0	1	1	1	1	0	0	0	0	0	1	2	0	0	0	2	0	0	0	0	1	1	0	1	2	2	0	1	0	1	0	2	0	0	0	0	1
K02699	3	0	1	5	0	3	5	0	0	0	0	1	0	2	1	1	0	1	1	1	1	2	1	1	0	1	1	1	0	0	2	0	3	1	2	3	2	4	1	3	1	2	3	1	1	3	2	0	0
K24271	0	0	0	0	0	1	0	0	0	0	0	0	0	0	0	0	0	0	0	0	0	0	0	0	0	0	0	0	0	0	0	0	0	0	0	0	0	0	0	0	0	0	0	0	0	0	0	0	0
K00836	207	137	87	161	200	347	69	106	242	220	138	208	13	365	296	253	241	75	281	139	92	146	154	181	165	79	142	210	51	189	53	340	303	158	187	349	226	335	68	93	31	394	23	271	71	17	71	34	103
K00837	1765	1466	2207	2187	1610	1258	1610	1567	1498	1596	933	1489	523	1338	1452	1343	672	1803	1175	1105	1463	1331	1130	1630	1656	1633	1847	1639	1501	1862	1427	1873	1482	1979	1671	583	1671	2226	2539	3467	2043	2877	3677	2257	3299	2421	2934	1604	2372
K00835	197	133	20	49	80	6	235	94	9	40	18	67	34	126	19	3	1010	219	118	630	122	9	277	217	302	15	147	27	12	43	311	14	77	62	929	30	52	9	233	116	26	20	47	145	146	209	107	1	121
K00832	387	218	194	125	98	595	114	223	235	276	122	151	65	90	221	287	1053	334	152	562	187	103	381	188	199	137	250	165	138	225	411	133	165	239	1026	117	170	168	663	323	78	121	178	501	475	281	222	156	376
K00833	877	973	1547	1422	731	650	980	1091	842	526	857	1091	253	1005	750	524	1463	1100	1096	883	962	973	1317	1403	1431	1184	908	647	1436	1118	925	852	1064	1471	1725	331	690	2154	2818	1989	2366	2884	3488	1656	1895	2815	3817	421	1376
K00830	73	129	140	99	88	61	105	85	69	79	92	114	37	72	80	92	80	112	62	132	48	95	91	121	51	84	102	82	69	84	90	89	88	85	59	31	56	40	63	438	89	111	71	225	97	122	77	53	101
K00831	4349	4305	4194	4418	4638	4824	4215	4364	4437	4065	4506	4382	950	4146	4579	4303	3551	4108	4227	3515	4302	4555	4042	3552	3698	4445	4600	4733	4037	4001	4038	4601	4810	4004	4261	2199	4865	3700	3154	3105	3436	3501	3312	4064	3358	2833	3722	1718	3757
K04549	0	0	0	0	0	0	3	0	0	2	0	0	0	0	0	1	0	0	0	0	0	0	0	0	0	0	0	0	0	0	0	0	0	0	0	0	0	0	0	0	0	0	0	0	0	0	0	0	0
K00838	4	10	4	9	19	3	8	11	7	7	4	18	3	10	11	10	16	5	7	12	6	4	8	5	7	10	9	11	4	2	4	12	11	7	8	4	5	4	4	2	2	13	0	9	5	5	8	1	12
K00839	375	406	340	273	308	369	521	372	280	618	405	350	113	381	229	349	414	358	336	610	424	390	662	532	418	256	377	394	211	315	361	227	339	406	211	214	272	190	190	269	204	104	63	248	144	237	216	20	208
K16246	10	14	6	5	4	3	2	1	3	6	4	0	1	7	4	4	8	5	5	10	6	2	9	2	2	5	6	3	5	6	1	4	5	2	29	3	4	6	1	2	6	4	1	1	6	8	3	0	3
K04963	6	13	3	14	14	8	7	25	4	6	8	2	2	5	4	7	13	5	9	7	3	3	8	10	13	6	2	16	6	5	5	2	1	6	3	6	19	14	6	4	20	4	12	7	4	2	7	0	1
K12135	0	0	0	0	0	0	0	0	1	0	0	0	2	0	0	0	0	0	0	0	0	0	0	0	0	0	0	0	0	0	0	0	0	0	0	0	0	0	0	0	0	0	0	0	0	0	0	0	0
K09010	3	1	3	2	3	5	9	9	4	5	3	8	1	5	7	4	13	3	0	0	2	7	1	2	5	4	2	8	6	1	8	1	4	1	0	3	7	6	0	0	3	0	2	3	0	0	2	0	2
K04467	0	3	6	1	2	0	2	6	5	5	0	4	0	0	0	4	2	2	5	1	2	2	3	3	5	3	4	3	3	5	1	0	2	4	2	0	1	1	1	1	4	3	19	1	3	13	0	3	3
K17456	0	0	0	0	0	0	0	0	0	0	0	0	1	0	0	0	0	0	0	0	0	0	0	0	0	0	0	0	0	0	0	0	0	0	0	0	0	0	0	0	0	0	0	0	0	0	0	0	0
K04335	74	1	2	2	2	0	2	2	1	2	0	0	2	2	0	0	251	64	1	178	1	2	0	0	6	0	0	1	2	9	81	3	2	9	213	0	2	2	45	27	6	4	11	9	12	55	8	1	4
K01122	0	1	1	2	2	0	2	1	2	3	0	2	2	0	0	0	0	2	1	0	0	4	0	0	0	3	2	0	1	0	2	1	0	1	0	0	1	12	7	2	0	1	1	7	2	1	0	0	0
K04441	4	3	1	3	4	19	8	5	5	7	10	1	0	9	3	1	4	4	3	0	0	4	5	5	2	2	6	4	8	1	2	2	1	0	9	4	0	1	5	1	4	15	7	2	2	6	18	10	4
K04440	3	1	18	8	2	8	3	0	2	1	4	4	0	2	0	1	5	4	4	0	4	1	4	3	6	3	2	1	7	2	2	5	1	3	1	6	4	1	3	1	2	2	3	5	8	16	1	4	10
K04447	6	5	2	2	4	5	8	9	3	38	4	2	1	4	2	8	3	2	8	2	8	4	3	0	2	4	1	5	1	0	7	4	7	15	3	3	5	5	1	0	0	1	2	8	2	3	3	0	5
K01126	2496	1954	2874	3037	2515	2219	2651	2272	2758	2193	2556	3088	726	2680	2280	2293	2882	3114	2257	2151	2585	2969	2197	3297	3184	2455	2512	2817	3072	2784	2957	2689	2887	2423	3268	1218	2572	3172	3363	3904	3459	3431	3099	3106	2591	3416	4052	1072	3032
K04333	89	16	12	9	20	14	9	10	16	27	15	28	8	11	23	6	390	77	14	273	15	13	17	25	20	16	21	15	9	21	134	20	4	13	252	5	16	12	92	38	12	22	21	10	39	83	43	1	9
K04332	0	1	0	0	0	0	0	0	1	0	0	0	0	0	0	0	0	1	0	0	0	0	0	0	1	0	1	0	0	0	0	0	0	0	0	0	0	0	0	0	1	0	0	0	0	0	0	0	0
K01129	2990	3145	2918	3566	3718	3420	3206	2872	3878	3067	3859	3337	791	3826	3464	3294	3410	3325	3818	2586	3620	3512	3450	3198	3091	3398	2991	3412	3016	3250	4250	3710	3749	3102	3751	1383	3402	3771	3495	3950	3666	3784	3504	3284	3853	3681	3143	2094	2887
K04448	1	9	3	21	2	0	11	6	2	3	2	5	1	4	7	2	0	3	8	1	10	7	1	1	2	6	4	0	1	10	3	11	13	2	3	2	3	18	2	8	0	29	41	8	9	0	20	2	1
K04339	0	0	0	6	0	0	3	1	0	0	0	0	0	0	0	0	0	0	0	0	0	0	0	0	0	0	0	0	0	0	0	0	0	0	0	0	0	0	0	0	0	0	0	0	0	0	0	0	0
K04338	44	3	29	5	32	28	17	8	16	15	4	5	6	7	7	4	193	67	7	176	7	1	12	7	24	15	3	14	10	13	64	9	4	5	229	13	2	4	37	31	6	5	11	9	14	48	5	2	4
K02470	14715	16837	13058	14677	19260	17310	15028	15007	16744	16421	17002	15534	3491	14793	16056	16291	12809	14293	14675	12260	16153	16767	15508	12611	13006	14638	16219	17082	14461	13779	15789	16555	16802	14219	13965	8110	16396	11721	8162	9056	12803	9557	10194	12363	8989	9728	10635	4717	10863
K02471	286	48	117	136	63	370	135	117	224	82	145	144	46	101	43	152	1109	313	148	856	165	97	305	108	221	134	218	185	176	221	349	72	149	227	985	62	100	225	883	429	98	174	158	135	505	273	179	58	128
K02472	666	361	332	317	349	159	485	357	359	534	135	497	165	385	353	469	939	982	209	1013	763	167	199	850	637	306	552	400	344	439	514	229	370	954	1264	102	620	394	714	1696	565	1020	876	384	354	785	332	104	469
K02473	146	196	67	180	136	89	215	559	78	128	378	194	107	529	98	195	51	235	373	122	307	83	110	229	65	222	107	189	124	96	320	165	128	377	191	36	48	130	201	178	90	1293	110	255	128	66	831	50	211
K02474	472	663	724	824	396	450	671	958	548	377	705	651	319	1110	445	485	227	849	674	719	590	268	393	520	398	702	317	590	547	583	913	771	728	1067	721	113	438	318	882	469	787	1810	672	934	1658	410	1641	1218	1581
K02475	39	62	56	26	74	56	62	41	40	60	38	73	13	43	52	52	49	186	48	30	53	82	52	36	68	49	46	45	42	43	65	62	44	37	22	33	46	41	60	93	44	47	47	42	78	33	62	16	66
K05316	2	4	0	3	2	2	1	3	6	4	0	8	0	0	2	4	3	2	11	1	5	17	3	1	7	0	4	2	0	3	2	5	6	0	3	3	1	1	1	0	1	2	1	0	0	3	2	0	1
K02477	2526	1868	2940	2875	2064	1690	2439	2004	2154	2106	3057	3511	517	2232	2567	1749	2954	2621	2070	1958	2190	2621	2091	2521	2222	2922	1764	2237	2942	2817	2464	2601	2609	1879	2923	1371	2599	2765	2881	1799	2990	3003	2722	2120	2329	2727	2997	977	2285
K02478	769	351	413	449	285	358	309	452	319	411	443	320	147	271	339	379	2185	807	379	1462	385	335	481	337	398	354	305	426	402	393	917	405	454	357	2200	194	433	385	762	556	520	376	475	384	566	793	503	155	340
K02479	297	296	434	273	395	379	292	322	391	308	370	404	66	253	221	250	273	304	361	243	280	400	417	363	265	351	232	326	298	270	301	358	297	231	278	181	242	316	396	383	401	342	296	214	308	403	374	169	262
K12289	64	1	1	1	1	0	0	3	1	5	2	0	3	0	6	1	254	76	1	169	3	2	1	7	11	4	0	2	1	5	84	7	1	1	332	0	7	0	71	35	4	7	11	8	42	56	15	0	0
K16105	0	0	0	0	0	0	0	0	0	0	0	0	0	1	0	0	0	0	0	0	0	0	0	0	0	0	0	0	0	0	0	0	0	0	0	0	0	0	0	0	0	0	0	0	0	0	0	0	0
K03852	1	48	3	8	4	5	16	18	4	9	4	0	2	3	8	17	7	14	21	34	2	13	5	15	1	4	5	2	2	5	10	15	6	4	4	3	4	5	5	1	15	3	7	0	2	3	1	2	12
K09019	62	14	33	14	18	8	13	12	14	10	22	6	4	15	8	5	272	65	6	199	11	28	22	13	23	6	19	14	13	22	63	18	14	18	340	3	34	28	55	33	15	14	14	26	56	66	32	5	24
K06611	6	2	17	4	4	2	8	9	1	0	8	4	2	9	8	2	3	4	13	1	8	1	4	7	4	7	3	8	16	13	5	14	5	8	4	4	3	14	5	19	55	19	44	15	11	38	12	2	12
K11868	0	0	0	0	0	0	0	0	0	0	0	0	0	0	0	0	0	0	0	0	0	1	0	0	0	0	0	0	0	0	0	0	0	0	0	0	1	0	0	0	0	0	0	0	0	0	0	0	0
K09018	92	1	4	6	2	2	1	11	1	9	0	0	11	0	2	0	572	121	0	374	3	2	6	23	15	3	0	1	11	19	145	10	5	1	629	0	19	6	93	57	19	18	29	15	70	107	30	1	2
K13072	0	0	0	0	0	0	0	0	0	0	0	0	0	0	0	0	0	0	0	1	0	0	0	1	0	0	0	0	0	0	0	0	0	0	0	0	0	0	0	0	0	0	0	3	0	5	0	0	0
K13073	0	0	0	0	0	0	1	2	0	0	2	0	0	13	0	1	0	0	1	0	0	1	1	1	0	1	1	0	1	1	0	0	0	1	0	0	2	0	0	0	0	0	1	0	2	0	0	1	0
K03879	3	3	2	4	12	2	11	5	3	11	4	4	8	6	7	4	7	6	5	1	5	5	7	7	5	3	3	15	3	11	1	3	3	3	5	6	5	2	1	5	2	3	0	2	0	1	1	0	15
K03878	5	9	6	1	31	2	7	11	5	12	6	24	9	10	12	4	14	22	22	3	11	3	2	19	4	4	2	38	7	15	4	2	15	5	18	11	10	6	0	0	1	0	1	1	0	3	0	0	26
K13076	7	4	5	11	7	15	12	1	2	4	13	11	0	12	9	6	0	3	3	5	8	6	2	7	4	8	5	3	7	9	19	17	6	1	6	2	6	4	2	2	2	5	2	6	1	2	2	0	6
K13074	0	0	0	0	0	0	0	0	0	0	0	0	0	0	0	0	0	0	0	0	0	0	0	2	0	0	0	0	0	0	0	0	0	0	0	0	0	0	0	0	0	0	0	0	0	0	0	0	0
K13075	25	38	20	12	22	39	19	42	23	27	6	30	9	36	43	41	12	27	19	45	32	22	25	18	16	21	50	9	9	17	27	18	17	57	14	15	15	8	8	6	4	4	15	27	0	13	10	3	16
K03873	0	0	0	0	0	0	0	0	2	0	0	0	0	0	0	0	0	0	0	0	0	0	0	0	0	0	0	0	0	0	0	0	0	1	0	0	0	0	0	0	1	0	0	0	0	0	0	0	0
K03872	3	0	0	2	3	1	2	0	0	1	2	0	1	0	1	0	0	0	1	0	0	0	1	0	2	0	0	0	0	0	1	2	0	1	2	1	0	0	0	3	0	1	0	0	1	0	0	0	0
K03871	2	1	0	2	7	6	6	5	1	5	2	11	1	4	1	5	9	2	4	7	3	2	4	2	2	2	2	3	2	2	5	1	1	5	5	2	1	1	2	2	1	2	9	2	1	0	3	0	4
K03870	1	1	1	1	1	1	1	1	3	3	2	1	1	1	4	1	0	3	4	1	1	2	2	9	1	0	2	1	1	2	2	2	2	0	2	0	2	0	3	1	0	0	0	0	0	1	8	0	1
K03877	0	1	0	0	0	0	0	0	1	0	0	0	1	1	2	0	0	0	0	0	0	0	0	1	0	0	0	1	0	1	1	0	0	1	1	0	0	0	0	0	0	0	1	0	0	0	1	0	15
K03876	0	0	0	1	0	0	0	0	0	1	2	0	0	1	0	0	0	0	0	0	0	0	0	0	0	0	2	2	0	0	0	0	0	0	0	0	1	0	0	0	0	1	0	0	0	0	0	0	2
K03875	1	9	2	7	9	1	5	0	0	1	0	1	3	1	2	3	2	3	1	1	2	0	4	3	2	0	2	0	0	3	4	2	0	0	1	2	1	0	0	0	0	0	0	1	0	0	0	0	1
K06615	3	1	0	0	3	2	0	1	0	2	0	0	1	1	0	1	0	1	0	0	0	2	0	0	2	0	0	0	0	4	0	2	0	0	1	0	2	0	0	1	0	0	0	1	0	0	0	0	0
K06823	35	19	19	28	26	17	30	35	32	36	18	25	8	19	27	39	18	24	26	15	28	12	24	16	28	32	37	29	26	24	22	15	16	30	13	21	23	13	81	5	15	15	12	21	8	17	12	1	16
K10328	4	3	0	0	7	4	0	11	1	0	4	8	0	2	0	1	5	0	11	10	8	1	3	16	1	2	9	7	0	1	0	4	1	1	0	2	3	0	0	0	2	0	0	5	1	0	2	3	3
K17568	0	0	0	0	0	0	0	0	0	0	0	0	0	0	0	0	0	0	0	0	0	0	0	0	0	0	0	0	0	0	0	0	0	0	0	0	0	0	0	0	0	0	0	0	0	0	0	0	0
K11445	26	1	10	9	10	8	11	14	16	6	8	13	2	23	16	8	14	11	10	14	7	16	18	6	17	16	13	18	20	7	3	11	10	13	8	6	11	5	8	4	28	13	5	17	44	4	11	3	20
K08506	4	0	0	0	2	0	3	1	0	2	0	0	2	1	2	3	3	4	5	4	3	1	4	0	0	1	1	4	2	2	1	2	2	3	1	3	2	0	0	0	1	1	0	2	0	0	4	0	0
K17935	0	0	0	0	0	0	0	0	0	0	0	0	0	0	0	0	0	0	0	0	0	0	0	0	1	0	0	0	0	0	1	0	0	0	0	0	0	0	0	0	0	0	0	0	0	0	0	0	0
K11112	1	1	0	0	1	1	0	2	0	0	0	0	0	2	0	0	2	0	1	0	0	0	0	0	0	0	1	1	0	6	0	0	0	0	1	1	0	0	0	0	0	0	1	0	1	1	0	0	1
K16337	3	5	5	1	3	0	4	2	4	4	1	6	1	7	3	0	0	5	1	7	4	4	2	6	2	9	3	3	0	3	6	7	5	5	1	1	2	6	0	11	0	7	3	4	3	1	3	7	2
K08220	3	8	2	22	23	3	4	12	16	7	30	4	1	7	5	11	2	5	4	12	13	9	15	5	7	6	1	5	7	5	8	3	6	2	6	23	4	1	1	2	2	3	5	1	3	0	14	0	4
K11813	0	0	0	0	0	0	0	0	0	0	0	0	0	0	0	0	0	0	0	0	0	0	0	0	0	0	0	0	1	0	0	0	0	0	0	0	0	0	0	0	0	0	0	0	0	0	0	0	1
K11447	22	7	9	6	163	8	4	19	10	9	8	11	4	21	10	4	27	18	14	9	25	6	15	19	16	17	19	23	12	15	4	7	16	24	33	7	10	32	22	10	10	23	23	12	6	25	6	2	8
K08021	0	0	0	0	0	0	1	0	0	0	0	0	0	0	0	0	0	0	0	0	0	0	1	0	0	0	1	0	0	0	0	0	1	1	1	0	0	3	1	1	1	4	8	2	6	0	0	0	0
K11446	40	48	17	30	42	43	64	22	38	18	60	37	8	30	32	25	28	41	44	22	21	25	50	26	35	36	27	32	21	48	31	36	37	35	27	14	38	31	54	54	47	55	60	64	82	44	28	73	40
K16321	168	6	2	3	0	2	1	3	3	18	97	0	7	1	5	1	686	195	13	60	2	8	9	16	24	4	2	2	3	21	225	43	11	1	911	0	14	7	84	88	49	16	34	37	63	176	14	2	5
K11440	13	33	13	14	16	31	19	31	17	24	32	21	2	14	10	23	34	19	11	21	23	14	23	19	10	20	9	16	14	15	25	13	19	16	24	10	11	6	18	4	5	9	7	13	2	8	15	0	9
K08507	0	2	0	1	0	1	1	1	3	0	0	0	0	1	0	0	0	1	0	3	1	0	0	4	2	1	1	3	1	0	0	1	0	4	1	0	1	3	0	0	4	0	2	1	3	2	8	0	1
K14055	134	9	18	6	3	4	13	17	5	32	18	7	16	9	16	6	540	148	16	448	20	18	17	27	35	16	6	16	8	27	152	16	10	5	608	0	19	22	88	61	36	19	28	28	190	116	47	3	31
K11443	87	119	129	103	86	87	95	109	102	68	114	76	19	75	82	78	76	66	102	45	68	109	106	94	111	113	61	120	116	94	68	132	109	52	92	46	99	101	101	143	147	138	141	133	174	172	135	109	138
K13298	10	10	10	27	14	6	16	9	19	3	14	2	0	9	5	3	4	6	12	3	2	6	10	8	8	13	3	7	18	5	9	2	13	4	6	3	4	2	3	1	4	10	2	7	2	4	5	0	0
K14054	67	8	2	16	19	12	16	10	8	12	8	4	9	7	21	4	347	120	10	257	7	10	21	15	27	5	18	4	10	8	76	6	5	15	381	6	14	2	70	33	9	11	10	12	38	61	21	1	7
K13296	13	9	20	8	2	10	8	5	12	15	14	6	2	8	18	9	12	6	6	9	13	9	6	6	5	22	26	13	6	13	6	9	16	10	12	2	17	14	3	5	4	12	3	21	3	8	8	1	23
K13297	3	7	0	1	4	0	0	0	2	20	0	0	0	2	0	0	2	0	0	3	1	3	0	2	0	3	1	0	1	2	0	0	2	2	0	0	1	0	0	1	0	3	5	3	2	4	5	0	2
K13294	0	0	0	0	0	0	1	0	1	0	0	2	0	4	0	0	1	3	0	0	0	0	1	0	0	0	0	4	0	0	0	0	0	0	1	0	1	0	0	0	0	3	0	0	0	0	0	0	0
K13295	3	7	1	4	10	5	3	10	7	13	6	2	0	2	5	2	9	3	4	4	1	3	3	6	7	6	3	5	6	5	6	1	2	2	3	0	2	1	7	4	0	4	6	3	24	0	0	1	3
K13292	2702	3217	2580	2856	3449	3307	2755	2737	2973	3060	3092	2857	684	2678	3118	3081	2530	2809	2747	2237	2900	3153	3156	2551	2589	2675	3226	2894	2718	2634	2561	3014	3074	2743	2825	1464	2997	2265	1803	1563	2213	1813	1976	2149	1660	2106	2058	759	2160
K14057	164	66	59	64	108	88	78	50	78	121	133	115	28	88	86	82	597	167	87	59	64	97	74	66	61	116	50	99	83	67	208	112	105	71	512	27	113	40	99	70	93	59	51	67	70	145	59	7	50
K23271	0	0	0	0	0	0	0	1	0	0	0	0	0	0	0	0	0	1	0	0	0	0	0	0	0	0	0	0	0	0	0	0	0	0	0	0	0	0	0	0	0	0	0	0	0	0	0	0	0
K13291	4	20	5	3	17	9	12	11	14	12	8	4	1	7	24	10	5	14	6	6	12	6	10	7	15	13	9	6	11	4	15	10	9	12	4	1	17	4	3	3	6	2	4	10	0	1	2	3	5
K04542	0	0	1	0	0	0	0	0	0	0	0	0	0	0	0	0	0	1	0	0	0	0	0	0	4	0	0	0	0	0	0	0	0	0	0	1	0	0	0	0	0	0	0	0	0	0	0	0	0
K10460	0	1	1	0	0	1	3	1	0	2	4	0	1	1	0	0	0	0	4	1	8	2	1	0	0	1	0	0	8	0	0	3	1	0	0	0	1	0	3	0	0	0	3	1	3	1	0	14	0
K25029	1	0	0	0	1	0	1	1	3	1	0	0	0	0	0	2	0	1	1	0	1	1	0	0	0	1	0	1	0	0	0	0	0	0	0	0	0	1	0	0	1	1	0	1	1	0	0	0	0
K02859	8	5	15	5	1	6	2	6	6	14	8	5	5	8	14	4	20	5	2	6	6	3	2	1	5	20	4	6	8	18	5	19	5	6	5	1	7	11	4	21	21	18	35	7	10	17	8	1	0
K17520	0	0	0	0	0	0	0	0	0	0	0	0	0	0	0	0	0	0	0	0	0	0	0	0	0	0	0	0	0	0	0	0	0	0	0	0	0	0	0	0	0	0	0	0	0	0	0	0	0
K10461	1	8	5	3	2	8	2	0	13	1	4	7	1	2	3	4	7	2	3	6	2	5	10	5	4	3	12	4	7	4	0	1	0	6	1	1	2	2	2	30	1	2	2	5	4	15	1	13	9
K25694	0	0	0	0	0	0	0	0	0	0	0	0	0	0	0	0	0	0	0	0	0	1	0	0	0	0	0	0	0	0	0	0	0	0	0	0	0	0	0	0	0	0	0	0	0	0	0	0	0
K22001	0	0	0	0	0	0	0	0	0	0	0	0	0	0	0	0	0	0	0	0	0	0	0	0	0	0	0	0	0	0	0	0	0	0	0	0	0	0	0	0	0	0	0	0	0	0	0	0	1
K15606	2	0	0	1	1	0	0	0	0	0	0	0	1	0	0	2	2	1	2	1	0	0	1	0	1	1	0	0	1	1	1	0	0	0	0	0	0	0	0	0	1	0	1	1	1	1	0	0	1
K11449	9	2	6	4	7	2	7	1	3	12	4	0	1	13	3	6	2	3	6	1	1	9	2	0	4	3	2	4	0	0	5	4	4	5	4	2	6	3	0	0	5	1	7	3	8	2	7	0	5
K04543	0	0	0	0	1	0	0	0	0	0	0	0	0	0	0	0	0	0	0	0	0	0	1	0	0	0	0	0	1	0	1	0	0	0	0	1	0	0	0	0	0	0	0	0	0	1	0	0	1
K11448	63	15	23	11	10	9	17	27	13	21	8	17	5	28	25	30	16	15	22	18	19	10	23	24	29	18	26	28	20	34	27	8	22	12	7	7	20	15	2	5	10	12	13	37	4	6	0	1	8
K20099	0	1	0	2	0	0	0	1	3	1	0	0	0	0	0	0	2	1	0	0	1	0	0	0	1	1	0	0	0	0	2	4	0	0	0	1	1	0	0	0	0	0	0	0	0	1	0	0	0
K02852	258	64	58	27	61	21	123	50	82	67	30	198	26	93	83	23	470	340	27	329	114	17	18	242	247	111	55	100	72	84	182	91	40	261	600	9	168	42	202	158	29	68	99	74	116	278	84	39	70
K03259	23	8	16	22	5	9	10	17	18	13	4	13	9	10	9	19	16	13	16	13	12	19	10	12	5	23	15	13	9	4	10	14	15	6	15	4	24	10	11	13	14	10	11	11	17	29	21	0	19
K02581	0	0	2	4	1	1	1	0	0	0	0	0	0	0	0	1	1	0	0	0	0	0	0	0	3	0	0	2	0	1	0	0	1	1	1	0	0	2	0	2	1	0	0	3	1	1	2	0	0
K03257	40	28	43	36	20	36	36	23	45	18	22	26	14	30	34	20	25	44	24	14	28	16	23	33	35	32	33	32	32	38	42	38	29	26	28	13	25	34	57	127	68	51	69	38	35	88	56	43	51
K03256	21	11	15	19	24	5	8	10	11	15	14	22	4	22	25	5	7	15	21	19	17	7	14	6	13	9	11	16	14	5	10	10	5	19	6	6	10	1	15	4	5	46	85	6	7	6	37	3	24
K03255	75	51	25	34	79	66	78	70	46	45	60	99	14	77	50	97	65	81	51	36	107	113	215	88	80	76	65	89	70	89	120	69	64	64	64	30	57	36	33	18	39	43	34	41	19	33	22	6	40
K03254	154	167	167	135	153	149	159	150	166	124	140	177	50	161	184	191	127	195	134	122	177	154	163	136	192	133	219	123	159	157	151	204	142	174	138	67	210	127	108	82	116	106	101	160	116	80	141	69	134
K03253	16	31	16	12	13	9	38	22	22	5	12	8	6	21	11	19	9	20	23	24	26	20	11	17	17	25	23	9	28	5	18	9	12	8	13	4	9	14	24	7	15	9	12	13	9	16	9	2	35
K03252	80	54	54	56	60	74	79	82	82	59	89	61	14	101	58	54	59	68	88	54	70	93	74	49	63	74	57	71	88	68	90	61	64	60	83	61	75	50	45	9	51	81	29	51	39	59	33	7	43
K03251	16	6	15	5	6	9	12	5	10	17	10	15	9	12	11	14	7	4	14	10	16	8	13	18	10	8	8	18	12	11	10	12	10	26	9	5	9	9	7	2	15	0	8	29	3	11	6	3	11
K03250	6	13	4	2	4	10	8	8	10	2	4	17	3	10	4	1	3	3	10	4	8	4	10	13	3	6	7	12	9	5	14	13	9	3	14	7	11	6	1	1	2	5	5	8	2	5	4	1	12
K02583	1	1	3	1	0	1	0	3	0	1	4	2	0	0	1	1	0	3	4	2	0	1	6	0	0	0	2	1	9	2	0	0	3	4	1	0	2	0	1	1	0	3	5	4	4	6	0	0	4
K02584	289	656	657	649	421	221	705	502	334	300	184	491	158	468	369	217	394	396	515	329	435	202	706	851	767	320	662	338	379	415	280	384	512	785	535	173	378	648	1086	1261	630	659	1083	937	1074	933	1051	474	914
K14058	1334	1368	922	1119	1454	1405	1225	1094	1393	1591	1341	1448	286	1579	1248	1530	1586	1553	1306	1344	1455	1515	1237	973	1078	1311	1326	1687	1242	1182	1538	1550	1477	1187	1870	677	1477	1146	798	719	1098	953	846	815	802	847	963	364	785
K12211	182	1	11	2	0	3	2	2	3	3	2	0	0	0	1	1	578	65	2	7	5	3	1	0	2	4	2	1	2	4	4	7	3	1	14	1	8	1	2	1	3	2	4	2	0	5	3	0	0
K12210	0	0	0	0	0	0	0	0	0	0	0	0	0	0	0	0	0	0	1	1	0	0	0	0	0	0	0	0	0	0	0	0	0	0	0	0	0	0	0	0	0	0	0	0	0	0	0	0	0
K12213	217	1	13	3	5	1	1	0	2	0	0	3	0	0	3	5	594	184	3	1	5	2	0	1	0	5	9	0	3	2	2	3	2	0	15	0	2	1	2	4	6	5	1	1	3	10	1	44	0
K12212	5	10	0	24	4	5	2	12	2	2	0	23	2	1	3	6	0	2	4	0	5	4	0	1	6	49	4	7	15	6	4	0	1	7	11	1	8	18	19	0	2	1	3	4	1	0	1	2	2
K12215	0	0	0	0	0	1	0	0	0	0	0	0	0	0	0	0	0	0	0	0	0	0	0	0	0	0	0	0	0	0	0	0	0	0	0	0	0	0	0	0	0	0	0	0	0	0	0	0	0
K02586	45	122	38	38	76	99	83	46	69	92	47	93	21	62	113	123	67	46	64	94	51	50	50	61	50	41	76	63	58	61	37	38	59	60	24	63	53	43	32	17	37	75	28	39	60	21	74	11	32
K12217	614	7	28	35	5	9	13	8	26	10	26	37	7	12	14	14	1949	558	5	60	7	16	7	27	5	18	13	5	24	15	91	23	15	6	205	10	16	5	26	5	53	11	31	13	21	103	18	8	7
K12219	0	0	0	0	0	0	0	0	0	0	0	0	0	0	0	0	0	0	0	0	0	0	1	0	0	0	0	0	0	0	0	0	0	0	0	0	0	0	0	0	0	0	0	0	0	0	0	0	0
K12218	321	5	8	4	5	7	3	0	0	1	2	0	0	0	2	0	897	181	1	0	0	1	0	1	1	2	3	1	1	0	1	5	1	4	34	0	1	0	3	1	8	6	15	1	6	9	3	2	1
K02587	370	550	433	452	516	882	335	511	595	578	1080	581	63	359	489	487	572	297	759	459	328	666	854	350	305	849	265	436	504	498	525	503	570	131	245	195	721	153	108	45	163	116	119	174	137	169	147	79	196
K08692	0	0	0	0	0	0	0	0	0	0	0	0	2	0	0	0	0	0	0	0	0	0	0	0	0	0	2	1	1	0	0	0	0	0	0	0	0	0	4	1	0	0	0	1	4	0	0	1	2
K08690	0	1	1	3	0	0	2	0	1	1	0	4	0	0	2	0	3	0	1	1	2	0	0	3	0	1	0	0	1	2	0	0	2	1	1	0	0	0	2	0	0	1	1	2	9	6	7	0	1
K08691	3	0	0	3	0	1	1	0	2	0	6	0	0	3	0	1	1	2	4	1	1	1	1	3	3	4	0	1	0	3	2	2	1	4	1	0	0	3	0	1	0	0	3	2	2	0	4	0	4
K08696	14	13	6	4	10	12	7	2	10	4	16	6	0	2	10	10	8	4	5	11	1	2	19	13	3	10	2	2	3	7	8	8	3	1	4	0	3	0	3	1	3	0	1	3	8	1	2	0	1
K08697	15	50	36	52	25	27	28	28	16	3	23	9	3	28	23	30	28	13	31	10	10	32	20	21	27	25	15	19	34	25	31	37	29	11	16	18	23	9	8	2	6	10	6	23	11	22	14	1	11
K11748	67	0	4	6	6	12	5	8	1	9	2	4	2	2	6	7	281	67	2	175	9	4	7	13	6	3	8	7	9	9	81	5	6	15	300	1	3	3	78	31	16	8	23	22	37	74	25	3	9
K11749	3270	3717	3244	3328	3564	3064	3215	2788	3483	3325	3167	3305	766	3078	3087	3329	3058	3366	2964	2655	3278	2943	3198	3173	3193	2972	3637	3411	3046	3018	3361	3359	3348	3286	3489	1516	3267	3361	3398	3839	3375	3130	3376	3285	3642	2885	3439	1969	3132
K11746	65	12	9	11	5	1	8	3	7	12	2	9	10	8	3	4	259	54	4	175	7	4	12	14	7	8	5	15	12	11	125	7	7	8	353	2	10	9	73	31	5	16	20	20	47	59	29	11	24
K11747	297	53	59	55	66	61	55	76	61	151	58	52	37	48	76	53	1046	349	48	713	51	48	74	78	79	46	56	76	57	85	397	79	86	48	1350	23	90	108	308	220	85	81	133	87	216	327	143	50	71
K08698	5	17	21	8	10	15	13	11	5	17	6	14	1	9	10	4	6	5	10	11	10	5	24	15	19	5	10	8	5	4	12	6	15	14	5	8	10	14	11	8	11	8	24	18	5	6	5	3	16
K11745	242	5	9	16	5	11	8	31	12	54	6	6	18	15	21	8	1259	269	8	680	9	13	12	29	46	8	16	26	6	41	324	20	37	15	1340	4	50	30	296	140	56	28	98	56	190	252	95	7	49
K11742	47	1	9	18	3	4	12	9	5	17	4	8	5	7	7	10	195	49	1	123	8	3	9	13	16	4	7	14	3	6	47	12	7	11	195	0	5	39	75	22	5	5	9	22	23	45	30	4	25
K11743	62	34	77	128	91	67	60	45	59	23	59	95	16	41	31	46	241	76	61	165	33	39	73	89	37	55	30	41	79	81	69	35	65	25	164	41	23	23	101	30	13	21	19	33	31	44	26	5	28
K11740	263	7	27	15	39	15	10	26	9	11	46	46	17	18	20	7	1108	259	8	788	22	24	49	46	28	15	9	18	9	48	375	13	26	6	51	17	38	10	120	131	35	16	34	39	83	281	19	3	13
K11741	146	216	315	160	132	92	253	208	136	82	78	217	74	142	195	144	349	214	144	345	117	112	138	153	220	111	222	103	153	162	148	122	163	252	376	60	105	71	289	235	35	102	189	196	89	148	127	36	309
K13920	200	42	51	31	36	44	28	78	15	38	45	29	5	18	16	34	81	13	73	81	19	20	84	59	27	25	19	28	30	25	74	45	23	19	2	24	25	0	37	27	33	2	7	9	24	54	47	2	9
K13921	258	155	152	134	148	192	79	139	155	83	164	103	14	117	86	115	234	71	119	92	94	102	244	148	93	106	59	124	150	92	117	136	123	60	66	66	83	31	74	64	141	39	67	59	93	169	67	10	27
K13922	807	681	771	611	551	715	428	663	739	372	1041	442	60	501	293	566	1019	316	609	534	307	542	1297	629	477	473	212	495	657	475	763	676	429	156	259	304	502	126	208	91	523	110	248	231	307	853	400	50	121
K13923	79	28	12	27	27	34	20	25	42	28	14	5	8	23	20	23	66	39	14	16	18	16	31	15	17	6	26	33	13	19	20	13	16	22	20	10	19	5	32	22	19	9	11	20	48	30	31	3	5
K13924	1324	1244	1455	1747	1472	1623	1469	1413	1624	1075	1935	2039	310	1995	1348	1307	2112	1451	1563	1173	1270	2010	1583	1687	1247	1693	784	1643	1951	1505	1531	1712	1630	1073	1891	840	1337	1613	1174	854	1695	1594	1406	1204	1045	1771	1476	355	1093
K15609	7	4	1	1	3	0	6	2	0	5	4	0	2	0	4	2	0	4	1	4	1	0	2	5	0	3	7	3	5	2	3	0	1	2	2	0	3	1	6	0	2	3	0	2	1	2	2	0	1
K13926	409	55	84	66	59	42	68	79	46	96	26	30	45	61	70	66	1613	441	54	1043	38	37	45	92	85	56	60	44	58	87	499	54	62	61	2165	18	81	69	390	231	111	91	151	141	289	435	160	10	55
K13927	26	45	22	17	47	29	23	39	28	11	34	23	7	11	37	27	15	23	26	16	21	22	45	15	22	38	19	10	16	39	21	21	23	51	15	12	41	11	7	5	38	8	20	14	9	10	10	3	12
K13928	8	14	11	26	13	15	15	11	27	24	31	25	8	19	10	10	57	17	10	28	10	22	14	25	7	14	25	17	16	10	24	43	28	30	38	5	17	2	57	6	24	3	5	38	57	29	33	0	5
K13929	53	26	19	4	141	304	86	65	368	29	103	110	29	80	105	165	199	60	101	62	31	93	339	2	166	15	212	194	113	63	10	41	117	276	67	79	35	100	143	75	45	80	112	408	289	51	151	131	212
K23666	0	0	0	0	0	0	1	0	0	0	0	0	0	0	0	0	0	0	0	0	0	0	0	0	0	0	0	0	0	0	0	0	0	0	0	0	0	0	0	0	0	0	0	0	0	0	0	0	0
K04783	20	21	102	156	413	194	27	80	454	330	90	1378	27	13	19	12	10	168	15	539	18	20	67	10	30	211	108	12	668	168	214	159	30	8	8	53	59	6	103	3	30	5	22	3	32	123	5	5	4
K03202	0	0	0	0	0	0	0	0	0	0	0	0	0	0	0	0	1	0	0	0	0	0	0	0	0	0	0	0	0	0	0	0	0	0	0	0	0	0	5	0	0	0	0	0	0	0	0	0	0
K09923	92	1	6	3	0	0	5	3	2	16	6	5	0	3	7	2	230	64	6	155	2	6	2	5	13	1	3	0	3	6	92	5	19	8	257	1	5	10	58	24	7	3	11	10	34	42	20	1	15
K09922	116	128	367	181	85	27	235	145	95	83	44	168	52	129	100	93	50	162	170	89	132	43	145	297	367	116	200	92	148	199	83	95	143	242	93	44	122	320	527	340	207	374	398	281	308	353	319	124	298
K06201	1155	1240	1516	1536	1447	1522	842	998	1111	944	1288	1205	209	832	990	989	1465	888	959	716	1187	1069	1489	1527	964	1087	848	913	1174	1158	1396	1466	1347	631	1049	692	1354	1312	1436	873	1486	1234	1625	795	765	1811	1392	148	1053
K06752	3	15	4	2	4	4	4	3	3	4	0	4	0	6	6	9	16	7	3	2	3	3	6	3	2	2	2	4	3	3	6	2	2	5	1	5	4	9	1	2	10	8	4	3	0	7	5	0	6
K09927	171	68	43	20	61	11	23	152	19	33	76	16	18	11	54	37	739	154	12	448	15	7	57	32	35	30	83	53	8	25	197	6	18	29	783	44	30	60	148	81	34	17	34	45	87	160	72	9	33
K06206	962	892	682	750	997	826	762	753	844	702	1183	1139	185	754	915	957	1360	798	856	852	760	1161	1209	992	570	759	802	1349	734	836	887	1137	1108	726	1089	698	1156	675	396	174	837	313	430	470	258	662	431	69	379
K06205	99	11	16	7	7	1	14	14	1	22	4	9	6	15	2	1	424	120	5	284	6	2	15	18	31	3	3	4	9	24	120	6	8	6	424	3	7	11	124	73	23	9	8	25	76	85	60	16	7
K06204	156	97	137	135	72	37	140	83	68	86	46	88	35	75	84	87	350	187	70	256	94	47	102	129	186	112	128	72	123	106	165	96	93	140	435	33	77	232	374	405	104	224	211	239	423	189	234	147	219
K06759	1	2	0	1	0	1	0	1	0	2	4	0	1	1	4	1	0	2	3	4	0	2	3	3	0	2	3	1	3	1	4	1	1	3	1	1	4	0	2	0	0	1	1	1	1	1	2	0	4
K06758	3	3	11	7	4	6	0	2	2	4	4	2	1	4	2	0	19	4	3	0	4	20	7	0	4	5	0	1	1	0	16	3	8	2	22	0	2	0	3	1	0	2	3	0	1	5	3	1	0
K06209	611	788	734	832	862	1051	721	689	871	670	1074	1039	174	785	773	666	797	720	788	573	846	1117	970	866	604	863	700	721	950	809	655	783	755	611	478	452	878	544	339	164	664	276	268	490	203	404	363	87	424
K06208	15	18	16	12	3	19	16	2	14	18	8	3	7	19	13	11	4	12	13	5	23	10	10	12	9	11	12	30	10	7	12	9	16	17	12	5	15	17	120	27	9	3	1	5	1	30	24	1	1
K14379	33	33	107	93	15	5	48	38	54	23	8	55	17	41	51	29	5	79	39	9	54	16	16	72	40	72	39	38	73	59	34	53	67	58	55	4	57	184	169	393	199	231	300	158	326	223	289	228	122
K05679	2	1	0	1	2	0	0	2	2	0	2	0	0	0	0	0	0	1	0	0	0	0	0	1	2	0	2	0	2	1	2	0	1	1	0	0	1	0	0	0	0	0	0	1	0	0	1	0	0
K17594	0	0	0	0	0	0	0	0	0	0	2	0	0	0	2	0	0	1	0	0	0	0	0	0	0	0	0	0	0	0	0	0	0	0	0	0	0	0	0	0	0	0	0	1	0	0	0	0	0
K17593	0	0	0	0	0	0	0	0	0	0	0	0	0	0	0	0	0	2	0	0	0	0	0	0	0	0	0	0	0	1	0	1	0	1	0	0	1	0	0	0	0	0	0	0	0	0	0	0	0
K11298	33	9	6	8	8	10	11	10	7	7	0	9	4	7	9	9	3	9	11	9	21	4	4	11	7	8	6	7	10	14	4	1	8	4	5	1	12	8	8	18	11	4	14	34	9	21	34	2	14
K11299	4	0	2	1	3	0	1	2	1	3	0	2	3	3	2	1	2	3	0	2	1	0	3	0	1	3	1	0	3	0	1	0	0	7	2	1	0	7	1	0	3	0	0	0	0	0	0	0	1
K11568	23	22	19	18	17	2	9	4	12	8	4	8	4	14	15	9	4	23	12	4	13	6	17	8	6	14	14	7	12	14	11	17	16	18	14	5	7	3	3	2	2	7	17	24	5	9	8	0	8
K11569	0	0	0	0	0	0	0	0	1	1	0	0	0	0	2	0	0	3	1	0	0	0	0	0	0	0	0	2	0	0	9	0	0	2	2	0	0	0	0	0	2	17	1	1	1	0	0	0	0
K04547	0	0	0	0	0	0	0	0	0	0	0	0	0	0	0	0	0	0	0	0	0	0	0	0	0	0	0	1	0	0	6	0	0	0	0	0	0	0	0	0	0	0	0	0	0	0	0	0	0
K06475	1	0	0	0	1	1	0	1	1	1	0	0	0	0	0	0	0	0	0	1	1	0	4	0	0	1	0	0	0	1	0	0	0	2	0	1	0	0	0	0	1	2	4	2	0	0	1	0	0
K16242	1	1	3	4	0	1	0	2	0	0	2	4	0	1	0	4	3	1	2	1	0	1	1	0	0	1	0	2	4	2	1	7	3	0	31	0	1	2	4	2	5	3	1	2	1	1	3	0	2
K11291	26	32	12	41	44	47	32	60	42	24	34	71	11	32	30	46	32	26	40	17	42	46	37	31	36	33	25	32	56	24	22	39	36	43	45	16	26	50	26	12	18	32	6	25	9	23	21	5	8
K11292	97	90	56	84	108	66	69	80	67	114	68	94	14	81	78	141	35	84	65	59	70	71	68	70	80	65	95	55	61	54	56	75	50	53	71	38	63	111	72	141	47	42	40	61	109	43	54	62	68
K11293	83	111	38	77	135	122	90	50	117	75	60	62	20	79	66	130	205	79	73	89	118	83	69	88	66	83	138	87	97	119	141	72	79	147	145	37	55	102	76	36	53	47	69	46	143	30	54	15	52
K11566	5	5	0	2	2	0	3	0	6	4	0	4	0	0	0	1	5	4	1	3	2	3	1	1	6	1	1	6	4	2	5	3	2	9	1	1	1	1	1	0	7	2	1	3	1	2	0	1	1
K16247	3	4	8	12	7	4	2	2	3	4	4	2	0	1	4	5	2	4	5	2	3	7	0	2	1	3	7	3	9	8	5	2	10	7	1	1	10	1	2	0	3	2	4	3	5	8	0	0	8
K16244	0	0	0	0	0	0	0	0	0	0	0	0	0	0	0	0	0	0	0	0	0	0	0	0	0	1	0	0	1	0	0	0	0	0	11	0	0	0	0	0	0	0	0	1	0	0	0	0	0
K16245	0	0	3	1	0	0	0	1	0	0	0	0	1	0	0	0	0	0	0	1	0	0	0	0	0	0	0	0	0	0	0	0	0	0	6	0	0	2	0	0	1	0	0	0	0	0	2	0	0
K15709	0	0	4	0	0	2	0	1	0	0	0	0	0	0	0	1	0	0	0	2	1	1	0	0	0	0	1	0	0	1	0	0	1	0	0	0	0	0	0	0	0	1	0	1	0	0	0	0	1
K00759	1836	1678	1556	1792	2103	2035	1562	1765	2036	1705	1759	1857	443	1773	1871	1880	1759	1724	1595	1522	1744	1716	1703	1399	1493	1943	1823	2135	1902	1677	1615	1987	1899	1804	1801	873	1914	1724	1478	1559	1741	1527	1617	1722	1496	1369	1466	836	1405
K00758	299	153	81	105	142	151	156	108	204	309	102	153	48	177	217	149	861	362	153	650	155	134	88	100	177	106	184	216	109	161	319	173	193	145	1042	55	180	83	259	126	101	115	146	217	223	223	116	13	103
K09283	0	1	2	0	9	3	1	2	2	5	0	0	1	3	8	1	0	1	1	2	2	0	1	3	6	3	5	1	1	1	4	1	0	0	1	0	3	2	0	0	0	2	3	0	0	0	0	0	0
K00753	4	13	3	9	4	6	12	2	2	13	2	6	2	4	14	9	4	5	13	13	16	7	17	8	15	8	14	3	9	4	6	13	5	10	6	6	14	2	0	0	15	8	2	10	1	2	2	0	19
K00752	117	83	91	65	106	283	66	87	76	97	37	62	36	197	121	94	52	71	62	61	87	83	90	94	73	90	74	210	71	65	61	119	88	97	65	26	88	116	79	63	101	131	138	103	31	134	121	6	72
K00750	7	12	2	5	17	25	7	6	7	10	6	15	4	25	19	13	3	16	12	9	21	5	7	4	13	11	17	10	11	15	10	2	2	7	11	3	4	14	4	1	10	3	3	6	2	22	18	0	6
K00757	1410	1798	2253	2013	1971	1880	1464	1569	1792	1185	1909	1835	319	1309	1420	1491	1845	1507	1826	1180	1570	1622	1832	1773	1588	1612	1341	1222	1946	1646	1221	1949	1750	1698	1703	925	1806	1450	1622	1797	1668	1491	1853	1602	1829	1979	1952	926	1704
K00756	2056	2074	1227	1892	2099	2252	1971	1801	2539	2887	1742	1611	469	2284	2078	2566	883	2193	1623	1633	2494	1835	1618	1217	1279	1435	2496	2687	1581	1586	1920	1696	2440	2397	2295	875	2078	1676	826	226	1673	1469	814	1647	438	693	939	146	910
K00754	6689	7059	7460	6937	8132	7409	7168	7234	6209	8596	7236	7156	1634	7532	7275	7597	6226	6838	7053	5326	7488	7682	6859	7015	6566	7970	5539	7399	8403	6777	7476	7899	7734	6060	5895	3449	7570	6664	7254	6353	6507	8379	6556	6983	7410	6604	6696	3194	5891
K06001	1364	2520	2202	1764	1996	1140	1706	1761	1916	1790	1027	1504	530	1707	2027	2551	631	1977	1981	1563	2057	1501	2225	1889	2067	1259	2722	1551	1615	1707	1097	1869	1945	2260	1590	1011	1795	2393	2560	3777	2274	2434	2604	2170	3317	2061	2925	1873	2439
K04211	1	0	0	0	0	0	0	0	0	0	0	0	0	0	0	0	0	0	1	0	0	1	0	0	1	1	0	0	0	0	0	0	2	1	0	0	0	1	0	1	0	1	0	0	0	0	1	0	0
K04544	0	0	0	0	0	0	0	0	0	0	0	0	0	0	0	0	0	0	0	0	0	0	0	0	0	0	0	0	0	0	0	0	0	0	0	0	0	0	0	0	1	0	0	0	0	0	0	0	0
K06000	0	0	0	0	0	0	0	0	0	0	0	0	0	0	0	0	0	0	0	0	0	0	0	0	1	1	0	0	0	0	0	1	0	0	0	0	0	1	0	0	2	0	0	0	0	0	0	0	0
K17605	0	0	0	0	0	0	0	0	0	0	0	0	0	0	0	0	0	0	0	0	0	0	0	0	0	0	0	0	0	0	0	0	0	0	0	0	0	0	0	0	0	0	0	0	0	0	0	0	0
K05557	2	1	4	0	1	2	1	4	1	3	0	0	0	0	1	4	0	0	3	4	0	0	2	1	1	0	3	1	0	1	0	0	0	3	1	0	0	0	0	1	1	0	0	3	2	1	1	0	0
K22643	0	0	1	0	0	0	0	0	0	0	0	0	0	0	0	0	0	0	0	0	0	0	0	0	0	0	0	0	0	0	0	0	0	0	0	0	0	0	0	0	0	0	0	0	0	0	0	0	0
K06002	1	4	1	9	1	1	3	0	2	1	2	5	1	1	2	0	2	2	2	1	0	1	4	1	13	2	5	1	0	2	9	2	1	3	3	0	1	27	15	2	2	5	2	2	4	3	2	0	0
K06005	0	3	0	0	0	11	0	0	2	0	2	2	1	0	1	0	2	1	0	0	2	0	4	0	11	1	1	1	1	2	0	1	5	0	0	2	1	1	4	0	1	0	1	0	1	1	1	0	0
K06004	0	0	0	1	0	0	1	0	2	1	0	0	0	0	0	0	0	0	0	0	2	0	0	0	0	1	1	1	0	0	1	0	1	0	1	0	0	3	0	0	0	0	0	0	0	0	0	0	3
K06007	0	0	0	0	0	0	0	0	0	0	0	0	0	0	0	0	0	0	0	0	0	0	0	0	0	0	0	0	0	0	0	0	0	1	0	0	0	0	0	0	0	0	0	0	0	0	0	0	0
K06478	3	4	0	4	40	3	4	6	5	16	4	0	0	4	6	1	9	3	4	4	7	7	3	5	2	3	3	4	10	11	0	5	4	0	10	4	10	0	3	4	4	10	0	1	0	4	0	0	7
K09766	174	63	30	209	406	189	351	50	230	218	561	729	74	464	185	224	378	408	162	69	324	673	309	420	213	432	94	588	450	416	399	212	251	87	448	246	302	547	57	6	652	391	111	212	160	20	274	63	120
K05554	0	0	0	0	0	2	0	0	1	0	2	0	0	0	0	0	0	0	0	0	0	0	0	0	0	0	0	0	0	0	0	8	0	0	0	0	0	0	0	0	0	3	0	0	0	0	0	0	2
K11120	0	0	0	0	0	0	0	0	0	0	2	0	0	0	0	0	0	0	0	0	0	0	0	0	0	0	0	0	0	0	3	0	0	0	0	0	0	0	0	0	0	0	0	0	0	0	0	0	0
K10861	0	0	0	0	0	0	0	0	2	0	0	0	0	0	0	1	0	0	3	0	1	0	1	0	0	0	0	0	0	0	0	0	0	0	0	0	0	0	0	0	0	0	0	0	6	0	1	2	0
K25743	1	1	2	9	4	9	3	4	4	3	6	2	0	6	9	0	1	6	10	1	4	6	2	3	2	2	10	1	3	2	1	6	14	14	6	2	0	2	0	0	1	0	0	1	0	2	1	0	1
K06009	3	2	1	3	0	1	0	0	2	1	0	1	0	8	3	0	7	3	3	0	0	0	2	1	6	1	3	2	2	2	0	0	1	3	0	1	2	10	10	1	9	0	1	1	3	1	4	0	2
K07475	0	0	0	0	0	0	0	0	0	0	0	1	0	1	0	0	2	1	0	1	0	0	1	0	0	2	0	0	0	0	1	0	0	0	0	0	0	0	0	0	0	0	0	0	0	0	1	0	1
K11598	1	0	1	0	0	0	0	8	1	3	2	0	1	0	3	0	0	0	0	0	10	1	0	1	1	1	0	0	1	2	1	2	0	2	0	0	4	0	0	0	0	0	1	0	0	0	0	0	0
K14580	0	0	0	0	0	3	0	0	0	0	0	0	0	0	0	1	0	0	0	0	0	0	0	0	0	0	0	0	0	0	0	0	0	0	0	0	0	0	1	0	0	0	0	0	0	0	0	0	0
K12814	9	2	4	2	3	8	10	3	13	6	6	8	4	7	5	6	2	7	4	3	16	4	2	3	4	1	15	7	3	15	1	3	3	6	2	7	1	17	0	68	0	9	0	7	4	4	2	0	0
K19903	6	1	5	0	0	0	0	0	1	0	2	0	0	0	1	1	2	2	1	2	3	0	1	1	2	0	1	1	3	3	1	1	0	2	2	0	0	0	0	4	1	0	0	2	0	0	0	0	1
K20862	0	0	0	0	0	0	0	0	0	0	0	0	0	0	0	0	0	0	1	0	0	2	0	0	0	0	0	0	0	0	0	0	0	0	0	0	0	0	0	0	0	0	0	0	0	0	0	0	0
K05555	13	13	2	2	4	2	5	9	4	0	0	2	3	9	5	7	4	0	8	7	4	3	14	10	9	4	11	4	3	4	21	2	4	4	3	1	8	2	0	0	2	2	2	4	1	3	2	0	6
K20864	0	0	0	0	0	0	0	0	0	0	0	0	0	0	0	1	0	0	0	0	0	0	0	0	0	0	0	0	0	0	0	0	0	0	0	0	0	0	0	0	0	0	0	0	0	0	0	0	0
K07150	793	1066	454	764	813	839	724	826	1000	649	851	595	190	616	692	938	1075	623	742	732	814	447	717	564	427	460	845	661	557	468	689	661	587	833	895	372	744	311	606	231	240	270	340	461	270	618	408	74	489
K07151	252	66	47	121	134	136	185	191	73	318	111	102	91	195	234	409	67	276	80	638	245	71	70	88	64	90	275	152	113	162	99	112	85	213	86	23	160	82	84	53	86	93	96	122	62	77	84	53	150
K07152	71	108	132	123	85	42	67	94	73	67	51	75	41	83	60	77	44	101	89	57	55	57	49	92	109	71	76	48	89	93	66	69	69	88	122	27	58	79	130	84	153	120	150	109	84	128	145	17	130
K07153	57	4	6	2	5	3	2	3	3	13	2	0	7	4	1	9	240	53	1	197	7	1	5	2	12	7	4	5	5	17	71	6	6	2	324	2	8	12	51	38	8	4	14	10	73	54	25	2	35
K07154	1953	1353	1960	1944	2341	1949	2442	1870	2200	1690	2227	1715	572	3983	2304	1422	2109	2714	3952	2333	1832	2264	1337	2358	1824	2038	2224	2021	2623	2260	1701	2149	1890	2689	2628	819	1692	2087	3245	6216	2452	7182	8028	3001	5644	3156	5385	754	3576
K07155	8	3	3	5	23	4	6	7	7	6	13	32	0	10	19	3	19	8	7	1	9	7	5	21	7	27	2	6	21	5	12	6	11	7	9	5	16	1	3	2	12	1	1	0	1	10	8	1	2
K07156	65	29	27	47	40	22	39	27	17	36	39	46	6	47	24	25	209	75	19	166	31	15	35	12	39	18	55	28	28	34	82	38	43	29	183	13	41	13	69	43	24	15	28	19	37	39	33	15	19
K07157	13	14	13	13	17	16	10	6	9	8	18	6	0	6	6	18	12	12	9	7	12	14	13	14	13	12	23	8	17	12	14	10	11	13	33	4	12	10	5	2	3	8	11	6	3	4	4	1	15
K07406	1109	681	690	465	600	1148	856	1214	735	1079	918	571	156	549	819	823	2055	832	534	1819	587	658	1155	638	325	654	599	1166	596	534	664	578	1247	1290	1744	556	686	352	410	180	220	377	174	393	244	681	279	35	542
K07407	8145	5875	8582	11854	10590	10980	9186	7654	9346	7961	13280	9473	2033	8850	8357	7000	7778	8140	8612	4414	8001	12165	10681	9389	7870	11512	6921	8062	10002	8795	9477	12215	9619	7843	6005	5384	9991	9844	9884	14458	9139	7765	8741	8051	11052	12337	9175	7485	11019
K07404	804	611	831	1103	527	1095	816	911	704	797	917	812	182	984	566	477	1428	832	668	774	701	894	1004	1112	807	1004	417	787	1308	813	871	864	691	555	1109	333	507	1487	992	559	1445	879	1124	597	688	1374	1228	173	587
K07405	542	578	1578	1042	382	115	1091	613	663	416	152	703	252	590	579	424	252	788	683	288	663	228	556	1144	1403	691	891	564	806	796	437	565	708	1067	613	162	664	1867	2798	3838	1427	2129	2250	1778	2943	1960	2029	1856	1931
K07402	2026	2600	2018	2016	3263	3169	1701	1727	2704	1823	3695	2729	343	1673	2074	2106	3689	1712	1986	2250	2125	3022	3012	2315	1319	2418	1806	1896	2132	1856	2570	2856	2534	1795	3059	1438	2622	690	1279	538	1787	473	913	1099	755	1777	981	225	1006
K07403	236	457	297	319	373	172	524	393	247	251	148	248	153	332	424	295	229	304	349	280	440	151	547	339	487	217	573	217	198	244	195	172	315	448	296	117	229	223	334	298	115	296	284	480	203	274	269	69	454
K07400	89	32	9	15	20	18	14	22	20	46	8	4	6	20	14	19	438	95	6	230	21	3	20	19	42	11	16	11	7	19	117	29	19	5	412	7	10	17	106	53	14	6	18	18	138	92	45	2	11
K07401	1	2	0	4	3	0	1	1	3	8	2	2	0	1	1	1	19	5	1	6	3	4	1	2	1	1	7	2	1	1	1	0	1	3	7	1	2	0	9	1	1	3	3	3	13	5	19	0	5
K22228	0	0	0	0	0	1	4	0	0	0	0	2	0	0	0	1	1	1	1	0	1	0	0	1	0	1	0	1	0	0	0	0	0	0	0	0	0	0	0	1	0	1	2	0	0	0	0	0	0
K17606	0	0	0	0	0	0	0	0	0	3	0	0	0	0	2	0	0	0	0	0	0	1	0	0	0	1	2	1	1	0	0	0	0	2	0	0	1	1	0	0	0	0	0	0	0	0	0	0	0
K23254	0	0	0	0	0	0	0	6	0	1	0	0	0	0	0	0	0	0	0	0	0	0	0	0	0	0	0	0	0	2	0	0	0	1	0	1	0	0	0	0	0	0	0	0	0	0	0	0	1
K15862	6	2	1	4	4	5	13	11	1	7	0	13	3	6	9	4	5	12	2	3	4	1	2	7	2	2	5	15	1	14	3	0	5	0	1	1	7	8	1	6	7	1	1	2	1	13	2	0	13
K18374	0	0	0	0	0	0	0	0	0	0	0	0	0	1	0	0	0	0	0	0	0	0	0	0	0	0	1	0	0	0	0	0	0	0	0	0	0	0	0	0	0	0	0	0	0	0	0	0	0
K12782	0	0	1	0	1	0	1	0	0	0	0	0	0	1	0	1	0	1	0	0	0	0	1	0	0	0	0	0	0	0	0	1	0	4	1	1	0	0	0	0	0	0	0	0	0	0	0	0	0
K17798	0	0	0	0	1	1	0	0	0	0	0	0	0	0	0	0	1	0	0	0	0	0	0	0	0	0	0	0	0	0	0	0	0	0	0	0	0	0	0	0	0	0	0	0	0	0	0	0	0
K18373	0	0	0	0	0	0	0	0	0	1	0	0	0	0	0	2	0	0	0	0	0	0	0	0	0	0	0	0	0	0	0	0	0	2	0	0	0	0	0	0	0	0	0	0	0	0	0	0	0
K10161	0	9	0	9	1	3	1	1	0	5	0	4	1	3	5	3	1	0	4	2	11	4	5	3	8	3	7	1	3	5	5	5	2	9	1	2	10	1	13	4	6	1	2	1	2	1	1	0	0
K10160	4	6	1	1	5	4	6	9	5	9	24	4	1	4	4	15	0	3	8	4	11	6	4	8	8	14	8	9	4	8	8	4	5	15	3	4	10	2	4	0	3	2	2	4	0	7	1	3	1
K10163	0	0	1	5	0	0	0	0	0	0	0	0	0	0	0	0	0	0	1	0	0	2	0	0	0	0	0	0	1	0	1	1	0	0	0	0	0	0	1	0	0	0	0	1	0	0	0	0	0
K10162	0	0	0	0	0	0	0	0	0	0	0	0	0	0	0	0	0	0	0	0	0	0	0	0	0	0	0	0	0	0	0	0	0	0	0	0	0	0	0	0	0	0	0	0	1	0	0	0	1
K10165	1	0	0	0	1	0	0	1	0	2	0	0	0	1	0	1	2	0	2	0	2	0	0	0	3	0	0	1	0	0	0	0	0	0	0	2	1	1	1	0	3	2	2	0	1	1	1	0	3
K10164	0	0	0	0	1	0	1	3	0	0	0	0	0	1	0	0	0	0	0	0	0	1	0	1	4	0	0	0	0	0	0	0	0	0	0	0	0	0	0	0	0	0	1	0	0	0	2	0	0
K10167	0	0	0	0	0	0	0	0	0	0	0	0	0	0	0	0	0	0	0	0	1	0	0	0	0	0	0	0	0	0	0	0	0	0	0	0	0	0	0	0	0	0	0	0	0	0	0	0	0
K10166	4	3	1	0	1	0	0	0	0	0	0	0	2	1	0	2	0	0	0	1	2	0	0	0	0	4	2	1	1	2	0	1	0	2	2	0	1	0	1	0	0	0	0	1	0	0	0	0	0
K01808	1722	2039	1865	2099	2152	2221	1808	2100	2008	2164	2112	1893	447	1835	1925	2030	1898	1921	1820	1657	2089	1858	2147	1604	1706	1710	1991	1959	1753	1575	1994	1981	2174	1839	1784	972	2179	1417	1530	1106	1507	1280	1344	1616	1203	1382	1471	642	1256
K01809	3119	2376	3035	3395	2216	2575	2503	2525	2227	2571	2211	2134	556	2432	2747	2106	2217	2508	2325	2270	2200	2111	2235	2913	2540	2519	2039	2283	2621	2258	3016	2990	3319	2513	2443	1060	3208	2733	3557	3244	2539	4059	3101	2617	2945	2884	3358	1461	2794
K15533	2785	2337	2554	4860	4632	3361	2313	2456	2971	1909	5697	3021	263	2101	2717	2198	2619	1475	2580	1189	2204	4364	3954	1759	1672	2311	1187	2354	3544	2006	3799	4104	3111	1184	1307	1806	3567	1529	641	183	2805	1328	1409	2211	789	1324	1465	420	1080
K15532	2681	1500	3471	5319	1074	1024	2485	2189	2159	2094	1633	2159	558	2637	2339	1308	872	2229	2494	978	2197	2232	1258	1428	1614	2656	1206	1796	4000	2432	1859	2882	4113	1764	2104	679	2559	4553	4594	5909	7099	5653	6841	2830	5302	5840	5937	2205	3127
K15535	0	2	0	1	0	1	1	2	0	2	0	0	0	0	3	3	0	4	4	0	2	1	0	1	2	1	3	2	2	0	1	0	0	2	2	1	0	3	0	0	1	4	1	0	0	1	0	0	2
K15534	262	413	252	206	127	176	146	307	289	1078	146	80	44	205	516	185	234	152	133	96	716	446	139	121	131	112	36	246	201	201	120	182	205	69	161	73	478	479	56	2	117	61	14	95	15	222	147	21	57
K15537	0	1	1	0	0	1	0	0	0	0	6	0	0	0	0	2	0	2	3	1	0	1	1	0	3	1	3	0	3	2	1	1	1	0	12	0	1	0	3	1	0	4	0	0	0	1	0	0	1
K15536	70	1	10	3	3	6	1	4	1	24	6	5	3	1	1	5	309	79	7	194	6	4	4	11	5	0	5	3	4	18	99	7	3	11	242	5	6	2	77	24	11	4	6	14	41	66	19	2	4
K15539	270	199	138	153	191	113	135	150	170	310	179	172	54	146	144	170	651	225	182	448	151	115	154	179	117	166	155	119	191	118	286	168	109	110	633	80	129	133	212	131	86	71	89	113	136	153	101	28	81
K01801	4	2	4	1	1	2	0	1	3	3	0	1	4	3	3	3	2	83	3	1	2	0	4	4	6	1	1	6	1	11	0	7	7	7	6	0	1	4	6	2	15	7	21	4	4	17	19	1	0
K01802	956	723	1376	1227	1010	654	1054	1088	903	725	714	1017	227	854	991	770	357	1024	979	604	1004	740	560	982	1021	1129	998	781	1337	1156	809	893	1087	1030	759	153	836	2014	2609	2578	1945	2740	2742	1401	2123	2563	2629	1050	1905
K01803	3316	3882	3313	3484	4155	4054	3172	3523	3765	3642	3328	3226	824	3369	3554	3686	3131	3227	3387	3070	3517	3106	3544	2839	3134	3160	3971	3499	3080	3117	3841	3515	3648	3622	3552	1746	3641	2973	2682	3049	2802	2718	2513	3142	3045	2569	2780	1552	2862
K01804	1920	1777	2889	2798	2506	2637	2203	2113	2645	2362	3564	2081	496	2136	1774	1907	2974	2175	1829	1927	2160	2971	2475	2782	1955	2988	1323	1971	2796	1758	2424	2483	1866	2026	2427	1181	2038	2904	3295	4672	2687	2698	3679	2294	4104	3442	2918	2302	2074
K01805	1171	482	1294	1102	575	274	1222	1026	593	593	495	992	231	759	1113	662	1343	992	853	1362	671	657	400	638	856	871	802	517	842	969	1413	784	1014	930	1589	137	954	2296	2445	1645	1634	2095	2621	1484	1319	1907	2303	147	1051
K01807	611	389	433	306	605	406	310	449	335	346	229	361	76	255	326	429	514	354	182	600	362	214	276	295	211	357	559	225	303	469	669	250	260	467	742	92	261	257	353	184	327	485	551	184	347	707	456	31	300
K08881	6	1	2	1	3	0	0	3	1	2	0	0	0	2	5	4	1	3	0	1	1	0	7	1	6	0	4	3	2	3	1	2	3	2	2	0	5	2	2	0	0	0	7	1	3	0	2	0	1
K16556	6	10	11	22	12	7	7	8	9	17	8	3	3	8	4	8	4	7	10	6	16	8	10	20	11	8	4	4	13	6	17	8	8	12	15	6	23	12	5	2	2	3	1	5	2	2	4	1	7
K09718	4	2	8	1	1	4	9	0	5	0	4	0	1	5	1	6	0	9	2	3	6	2	8	0	0	3	6	1	1	2	2	0	1	6	4	0	0	28	10	17	0	9	1	6	0	0	0	1	3
K17186	0	0	0	0	0	0	0	0	0	0	0	0	0	0	0	0	0	0	1	0	0	0	0	0	0	0	0	0	0	0	0	0	0	0	0	0	0	0	0	0	0	0	0	0	0	0	0	0	0
K18210	0	0	0	0	0	0	0	0	0	0	0	0	0	0	0	0	0	0	0	0	0	0	0	0	0	0	0	0	0	0	0	0	0	0	0	0	0	0	0	0	0	0	0	0	0	0	0	0	0
K18215	2	0	1	0	0	0	1	1	0	1	0	4	0	0	0	1	0	0	0	0	0	1	0	0	0	0	1	0	0	0	0	0	0	0	1	0	0	0	0	0	0	0	0	1	0	3	8	0	0
K16668	1	0	0	0	1	0	0	0	1	0	0	0	0	0	0	0	0	0	0	0	0	0	0	0	0	0	0	1	0	0	0	0	1	0	0	0	0	0	0	0	0	0	0	0	0	0	0	0	0
K05551	12	16	4	2	17	7	9	9	6	15	2	4	1	19	3	10	1	6	3	4	6	0	10	0	4	4	8	3	3	10	5	12	2	2	5	2	9	4	0	1	2	1	1	6	1	0	1	0	0
K05129	23	8	3	59	156	3	24	14	8	45	52	7	1	32	8	51	78	3	10	9	6	29	55	13	13	8	24	18	7	839	10	26	26	34	33	12	44	6	4	0	1	8	8	4	2	5	6	0	21
K12509	1	0	0	0	0	0	0	0	0	0	0	0	0	0	0	0	0	0	0	0	0	0	0	0	0	0	0	0	0	0	0	0	0	0	0	0	0	0	0	0	0	0	0	0	0	0	0	0	0
K03213	4	5	1	13	2	2	2	0	5	4	16	0	1	2	5	2	1	0	4	4	4	5	8	4	1	3	5	2	1	5	4	5	5	9	1	2	2	4	1	0	1	2	0	4	0	0	1	0	1
K24528	1	0	0	1	0	0	0	1	1	0	0	0	2	2	0	0	0	0	0	0	1	1	1	0	0	0	0	0	1	0	2	0	0	0	0	0	2	0	0	0	0	0	0	0	0	0	0	0	0
K24522	0	0	0	0	0	0	0	0	0	0	0	0	0	0	0	0	0	0	0	0	0	0	1	0	0	0	0	0	0	0	0	0	0	0	0	0	0	0	0	0	0	0	0	0	0	0	0	0	0
K24913	0	0	0	0	0	0	0	0	0	0	0	0	0	0	0	0	0	0	0	0	0	0	0	0	0	0	0	0	0	0	0	0	0	0	0	0	0	0	0	0	0	0	0	0	0	0	0	0	0
K24526	0	0	0	0	0	0	0	0	0	0	0	1	0	0	0	0	0	0	0	0	0	0	0	0	0	0	0	0	0	0	0	0	0	0	0	0	0	0	0	0	0	0	0	0	0	0	0	0	0
K24524	0	0	0	0	0	0	0	0	0	0	0	0	0	0	0	0	0	0	0	0	0	0	0	0	0	0	1	0	0	0	0	0	0	0	0	0	1	0	0	0	0	0	0	0	0	0	0	0	0
K13828	0	0	0	0	0	0	0	0	3	1	2	0	0	0	7	0	0	7	1	1	0	1	0	0	0	1	1	3	0	1	0	0	1	0	0	0	0	1	0	0	0	7	0	0	0	0	2	0	5
K05128	3	2	2	2	1	1	3	3	3	2	0	2	2	3	6	0	2	2	2	3	5	4	6	1	2	1	2	2	2	5	1	6	1	2	2	1	3	0	4	3	2	2	0	2	1	1	1	0	5
K23066	1	0	0	0	0	1	0	0	0	0	0	0	0	0	0	0	1	0	0	0	0	0	0	1	0	0	0	0	0	0	0	0	0	0	0	0	0	0	0	0	0	0	0	0	0	0	0	0	0
K15774	0	0	0	0	0	0	0	0	0	0	0	0	0	0	0	0	0	0	0	1	0	1	0	0	0	0	0	0	0	0	0	0	0	0	0	0	0	0	0	0	0	0	0	0	0	0	0	0	0
K22252	0	0	0	0	0	0	0	2	0	0	0	0	0	0	0	0	0	0	1	0	0	0	0	0	0	0	0	0	0	0	0	0	1	0	0	0	0	0	0	0	0	0	0	0	0	0	0	0	0
K22253	1	5	6	0	4	5	1	3	7	0	0	2	0	4	4	3	2	5	1	2	1	6	3	6	5	4	1	3	4	5	5	5	0	1	1	4	3	0	1	0	0	4	0	1	0	2	1	0	0
K05361	0	0	0	1	0	0	0	0	0	0	0	0	0	0	1	0	0	2	2	0	1	1	1	0	1	0	0	0	0	1	1	1	0	0	4	0	0	0	0	0	1	0	0	3	0	0	1	0	1
K09329	3	1	0	0	1	1	2	0	0	0	0	0	0	0	2	1	0	0	0	0	1	1	0	0	0	0	0	0	1	1	1	0	0	0	4	0	0	0	1	1	1	2	1	4	0	0	0	0	1
K05126	2	2	3	0	1	1	2	10	0	3	2	2	0	1	7	1	1	2	1	0	1	2	1	0	1	1	1	1	0	1	2	0	1	5	1	1	1	8	0	7	5	2	10	2	1	3	4	1	0
K05125	9	6	3	1	8	5	7	4	9	1	12	13	5	7	6	15	0	6	4	10	15	16	11	2	3	2	7	6	6	7	13	3	1	3	3	0	0	2	6	1	10	2	6	7	20	3	6	33	11
K05124	3	5	0	0	0	1	2	2	1	3	2	2	0	3	2	0	4	0	0	1	4	2	0	1	1	1	2	2	2	0	1	4	1	1	3	1	3	0	0	0	1	0	0	0	0	1	1	0	3
K05123	0	0	0	3	1	0	1	1	2	0	0	0	0	2	2	0	0	0	0	1	1	1	0	0	0	2	3	3	0	0	1	2	0	0	1	1	0	1	1	0	0	0	0	3	0	0	1	0	1
K05122	5	1	1	1	1	5	3	1	5	0	15	0	1	3	6	8	4	4	7	3	2	8	6	3	10	11	0	4	7	1	4	5	4	1	5	4	2	2	0	0	8	0	4	0	1	9	3	1	2
K05121	0	1	0	1	0	2	0	1	3	0	0	2	0	0	1	0	0	0	2	0	0	0	0	0	2	1	1	1	1	1	0	2	0	0	0	2	0	0	0	0	0	3	0	0	4	1	0	0	0
K05120	2	3	0	0	6	1	1	4	4	2	10	0	0	3	2	6	2	6	1	2	3	1	6	0	0	7	2	2	2	13	1	5	2	4	0	2	2	7	5	1	0	9	1	7	1	0	0	2	7
K09321	19	21	11	7	5	7	10	14	10	8	16	8	4	6	9	8	15	11	14	7	10	14	10	9	12	8	6	12	7	9	1	4	8	8	9	9	8	4	2	3	5	7	4	6	4	5	8	0	5
K09320	25	6	5	6	8	6	11	16	4	13	4	9	3	7	7	27	8	8	11	8	12	5	5	12	13	17	10	17	11	10	6	7	7	11	3	5	8	0	4	1	12	2	10	13	4	4	2	2	5
K09323	2	1	0	0	0	1	1	2	1	1	2	4	3	1	1	2	0	5	2	2	1	0	0	0	1	3	1	1	3	1	2	0	0	0	0	0	1	2	0	0	0	1	1	3	1	0	0	0	1
K09322	7	2	2	0	0	1	1	0	1	1	0	2	1	2	2	1	0	2	4	1	3	3	5	2	4	1	2	2	1	1	1	0	0	1	1	0	0	0	0	2	1	0	0	1	6	3	0	0	0
K09325	2	0	0	0	1	0	0	0	1	1	2	0	0	1	0	0	0	1	1	0	0	0	0	1	1	0	2	2	0	1	1	0	0	0	0	0	1	0	0	0	0	0	1	0	1	0	2	0	0
K09324	2	0	1	0	1	3	1	0	3	2	0	0	0	2	0	4	2	1	1	4	0	0	1	3	2	0	1	1	2	1	4	1	0	9	0	1	3	0	1	0	2	1	0	5	6	3	0	0	2
K09327	0	0	0	0	2	0	2	0	0	0	2	0	1	0	1	1	1	0	0	0	0	1	0	3	0	1	0	0	0	0	1	0	1	2	1	0	0	0	0	0	0	1	0	1	0	0	0	0	0
K09326	27	13	40	11	16	13	12	20	21	8	16	13	7	8	12	24	8	20	12	14	30	5	24	9	15	13	14	16	20	20	43	29	18	20	19	6	20	14	0	6	7	15	9	14	7	14	13	2	26
K08339	7	3	5	6	1	13	3	3	1	5	0	0	1	3	4	7	8	2	4	2	5	2	6	1	4	4	4	3	2	3	7	12	4	13	3	1	6	9	0	1	1	2	2	2	2	1	3	0	3
K08338	0	0	0	0	0	0	0	0	0	0	0	0	0	0	0	0	0	0	0	0	0	0	0	0	0	0	0	0	0	0	0	0	0	0	0	0	0	0	0	0	0	0	0	0	0	0	0	0	0
K05360	0	0	0	1	0	0	1	0	0	1	0	0	2	3	2	0	0	0	0	0	2	0	0	0	0	0	1	1	0	1	0	0	1	0	2	1	0	0	0	1	0	0	3	0	1	0	0	1	1
K14668	2	3	1	5	2	1	1	5	3	2	6	2	0	3	1	5	1	0	1	0	0	4	0	0	3	1	6	9	2	0	2	3	1	1	1	0	12	0	0	0	1	0	0	1	1	4	1	0	0
K14669	0	0	0	0	0	0	0	0	0	1	0	0	0	0	0	0	0	0	0	0	0	0	0	0	0	0	0	0	0	0	0	1	0	0	0	0	0	0	0	0	0	0	0	1	0	0	0	0	2
K14666	1	5	2	4	1	6	6	5	7	0	6	0	1	5	0	6	0	1	7	3	2	6	9	0	5	3	5	5	0	3	1	1	1	2	2	6	3	2	2	0	0	3	0	2	0	2	3	0	0
K14667	9	12	5	7	7	6	0	2	5	1	8	0	2	5	2	7	9	4	5	5	9	12	3	4	3	11	5	8	7	10	6	8	6	3	10	3	5	6	0	0	4	5	6	5	5	2	7	1	3
K14664	145	150	156	139	184	185	88	148	203	156	172	117	26	143	187	169	132	127	120	96	137	152	135	133	86	131	148	159	127	99	158	184	208	128	75	73	222	93	74	84	130	53	123	134	61	133	95	22	123
K14665	21	47	58	56	31	28	61	28	113	23	78	44	21	17	64	45	92	21	43	16	100	40	176	21	112	62	121	25	71	101	23	29	61	104	44	44	69	50	67	58	18	36	74	119	65	41	75	10	72
K14662	2	0	0	0	1	1	1	2	0	1	2	0	0	0	0	3	0	0	0	2	1	2	3	0	4	0	1	0	0	2	1	0	1	0	0	0	0	0	0	0	1	0	2	0	0	0	0	0	0
K08334	26	34	41	26	21	17	19	15	19	33	15	20	2	13	33	28	31	14	37	19	22	23	21	11	14	28	9	42	36	17	25	25	20	18	24	9	22	15	10	4	17	12	16	125	8	22	21	6	7
K08337	22	26	16	14	25	13	15	7	21	42	18	13	4	34	30	23	4	11	30	19	11	16	8	13	12	12	21	23	16	14	7	21	32	47	20	10	15	15	10	18	0	11	4	26	9	12	12	4	14
K14661	0	1	0	0	0	0	0	0	0	0	0	0	0	0	0	0	2	0	0	0	0	0	0	0	1	0	0	0	0	1	0	0	0	0	0	0	1	0	0	0	0	0	0	0	0	0	0	0	0
K01664	233	47	142	52	360	130	130	189	83	181	110	163	26	43	168	79	357	168	83	280	96	155	91	54	69	95	104	111	101	148	231	139	102	94	332	43	155	27	124	47	48	19	39	46	73	226	47	11	65
K01665	691	521	1336	584	540	453	516	543	401	505	417	577	157	510	645	316	948	711	606	828	521	393	723	635	742	614	429	570	496	734	647	850	581	661	1126	97	493	997	1108	1026	935	1205	1378	783	1532	1411	1390	132	1107
K01666	1113	1109	269	1146	2082	1071	1017	1206	959	1280	1050	2233	230	1650	1347	834	1409	1038	1098	418	1316	1871	1142	675	1026	1428	1060	893	1211	1317	1096	1967	1393	614	1507	832	1571	1532	661	221	1602	857	388	926	2009	298	589	162	610
K01667	724	963	1826	1145	676	207	1206	841	793	620	334	961	321	531	720	793	1037	1029	790	1002	1129	213	771	1092	1209	516	1522	441	616	756	753	529	756	1572	1707	231	989	630	700	233	335	1421	1452	1094	451	965	1725	97	1128
K01661	342	314	399	274	313	83	515	321	348	248	124	260	121	331	190	270	641	405	312	490	281	120	372	351	544	322	384	316	243	319	262	299	338	498	721	85	196	954	1224	2546	919	864	1264	830	1953	1090	1092	1149	1003
K01662	7420	7749	7517	7537	9813	7722	7363	7201	8688	7549	8241	9322	1683	8017	7663	7718	6969	7936	7882	5688	7431	8389	7309	6687	6930	8610	7592	9260	8001	7303	8568	9176	8865	6771	8112	3887	8661	8177	6300	12167	8645	9487	8856	7739	10610	7774	9199	6575	7292
K01663	35	40	17	34	67	18	17	12	18	52	16	10	4	14	29	24	18	15	29	25	24	35	19	10	19	23	34	29	14	13	27	14	24	25	17	20	25	10	6	3	3	7	2	6	3	8	11	17	14
K16677	2	4	6	5	3	1	0	2	2	2	0	1	0	3	2	2	0	2	3	4	0	2	2	6	5	0	1	0	1	0	9	0	0	2	1	0	6	3	1	0	0	1	6	6	1	7	10	0	2
K01668	15	1	11	12	12	13	33	12	17	18	2	10	3	5	10	10	15	5	19	3	9	5	17	16	5	21	3	29	26	5	6	7	13	14	10	1	15	30	112	246	21	11	49	20	23	102	29	11	10
K01669	298	148	135	128	141	122	119	139	113	129	149	132	30	130	127	118	848	267	125	575	127	120	140	129	141	127	96	134	133	95	309	170	186	110	932	66	151	132	244	106	154	109	118	172	210	182	143	24	127
K19888	0	0	0	0	0	0	0	0	0	0	2	0	0	1	2	0	0	0	0	0	0	1	0	1	0	0	0	0	0	1	0	0	0	0	0	0	0	0	0	0	0	0	0	0	0	0	0	0	0
K18424	0	1	1	0	4	2	1	0	1	1	2	0	0	0	0	0	2	0	0	2	0	0	0	0	1	0	3	0	0	0	1	0	0	1	2	0	0	0	1	0	0	2	0	3	0	0	0	0	3
K05642	6	3	3	0	2	4	1	1	7	1	4	0	1	3	0	1	3	4	2	3	0	1	3	1	4	3	3	5	3	5	1	3	0	2	3	3	4	2	0	1	5	1	2	20	2	1	0	0	3
K10942	45	73	108	84	81	51	49	75	74	45	70	80	8	83	67	63	83	62	66	40	57	49	108	75	72	65	66	45	79	73	66	60	99	54	71	32	63	93	79	57	57	91	90	55	184	131	92	12	68
K16557	13	10	11	37	34	9	21	20	13	12	4	23	3	15	12	15	13	11	11	9	11	5	9	12	12	14	7	14	20	7	21	11	16	15	20	8	8	4	19	38	33	9	3	12	6	23	2	2	27
K02863	3014	3347	2845	2906	3828	3541	3092	2948	3497	3480	3107	3271	753	2952	3118	3559	2845	3233	2927	2716	3318	3185	3094	2692	2845	3058	3685	3459	3093	3013	3439	3186	3345	3049	3232	1558	3121	2916	2214	3109	2601	2658	2712	3045	2785	2412	2682	1459	2459
K02862	0	2	1	1	3	1	0	0	3	0	0	0	2	0	0	4	1	0	2	1	0	0	0	1	0	2	3	2	0	4	0	0	0	0	1	0	1	1	1	1	1	1	1	0	0	1	0	0	0
K02861	0	0	1	3	0	1	4	5	2	0	2	0	0	1	2	4	0	1	1	2	1	9	1	1	1	0	1	7	0	1	3	0	0	1	2	0	0	2	2	0	0	4	1	1	3	0	1	3	2
K02860	1745	1983	1737	1593	2017	1904	1611	1647	1874	1804	1732	1860	387	1766	1763	1762	1467	1677	1648	1351	1678	1674	1582	1405	1433	1654	1770	1826	1699	1620	1958	1866	1733	1526	1792	800	1734	1779	1649	1856	1598	1583	1621	1553	1648	1517	1470	967	1465
K02867	1865	1967	1717	1704	2122	2147	1929	1700	1992	1977	1806	1898	426	1847	1882	2050	1566	1934	1937	1541	1958	1863	1784	1479	1677	1750	2044	2038	1782	1772	1926	1880	1848	1810	1911	915	1936	1628	1556	1246	1386	1478	1243	1661	1246	1320	1315	661	1711
K02866	38	2	1	2	13	11	25	25	3	47	4	2	21	46	35	50	0	26	4	129	32	1	4	11	2	4	34	17	1	14	0	2	10	22	14	1	13	1	0	1	3	2	1	2	3	1	5	0	18
K02865	5	2	0	1	3	3	2	4	0	0	0	14	2	10	0	0	3	0	3	2	1	0	5	1	3	3	1	5	4	5	0	2	0	4	3	1	1	6	1	0	14	3	3	0	0	2	2	0	20
K02864	2425	2527	2213	2059	2672	2613	2271	2333	2401	2704	2224	2304	546	2215	2433	2719	2062	2498	2088	2231	2401	2195	2284	2014	2200	2249	2677	2556	2145	2240	2451	2408	2402	2272	2239	1169	2301	2008	1966	1754	1779	1727	1634	1999	1647	1851	1823	1012	1929
K02869	81	36	43	47	66	44	45	61	50	52	55	66	21	80	88	97	50	65	52	89	58	38	43	41	35	45	85	62	45	58	48	70	62	71	59	15	60	42	46	31	31	54	37	70	64	33	51	9	66
K02868	1	1	0	3	5	7	1	2	2	1	2	0	9	6	7	0	0	0	3	2	3	1	1	2	2	2	3	6	0	0	2	0	1	2	8	0	0	0	1	0	1	0	0	0	6	1	0	0	28
K14008	10	6	4	1	0	4	54	2	6	3	21	0	3	3	7	0	2	3	5	7	3	5	3	3	0	3	2	4	5	1	3	12	3	3	0	1	18	0	1	0	6	8	1	1	1	0	4	1	1
K14009	4	10	9	27	15	9	23	10	14	4	3	21	0	15	14	10	5	6	19	7	18	3	5	9	22	16	7	10	19	7	5	11	13	13	10	2	18	17	13	28	33	5	25	8	8	21	19	12	12
K05446	0	0	0	0	0	0	0	0	0	0	0	0	0	0	0	0	0	0	0	0	0	0	0	0	0	0	0	0	0	0	0	0	0	0	0	0	0	0	0	0	0	0	0	0	0	0	0	0	0
K14002	16	6	8	5	7	16	6	10	10	8	10	5	0	16	14	2	13	6	12	4	10	22	6	6	9	4	11	11	9	5	15	15	16	4	11	4	5	13	5	7	20	14	11	9	4	4	8	0	5
K14003	8	8	5	8	4	6	6	0	4	4	0	2	1	2	6	2	0	2	4	5	3	1	1	2	5	4	6	8	5	2	5	3	0	4	3	0	13	0	4	0	3	1	4	2	3	1	1	2	3
K14000	25	22	12	15	19	21	15	15	17	10	19	56	4	33	21	29	14	24	40	10	28	33	24	26	16	20	14	16	22	29	17	17	20	16	20	20	31	11	19	2	24	24	11	20	5	14	10	1	2
K14001	16	17	13	8	27	18	3	18	7	12	42	8	0	7	32	19	8	7	6	5	29	5	8	2	4	6	7	4	9	6	7	11	7	11	6	1	1	6	2	3	19	7	1	3	20	3	4	0	6
K14006	16	5	11	15	16	14	12	9	12	13	14	14	4	11	21	4	7	6	11	11	20	7	10	13	14	10	8	8	14	19	10	8	5	7	7	3	5	5	4	0	3	5	2	10	2	9	5	1	18
K14007	115	80	59	46	81	43	77	55	65	50	66	81	11	81	93	61	51	59	61	49	83	69	85	65	64	55	57	50	45	53	42	56	44	42	71	26	57	35	44	41	80	49	72	72	43	57	25	6	34
K14004	16	6	7	4	5	4	5	5	5	17	8	7	2	9	11	9	3	11	15	5	8	7	2	10	9	8	13	5	7	11	3	9	1	3	4	5	6	3	1	3	15	8	8	9	1	5	3	1	11
K14005	153	60	39	41	26	35	91	51	42	42	53	38	11	69	80	76	72	56	80	75	57	73	54	70	79	64	71	52	44	55	60	36	34	53	60	19	41	47	25	19	42	49	51	65	21	29	23	2	30
K16559	18	4	0	45	4	3	7	1	15	15	6	23	2	38	20	10	7	23	48	5	2	40	2	0	7	13	20	13	19	20	34	25	42	27	19	4	34	41	31	8	1	5	0	2	4	1	3	1	11
K18960	1	0	3	0	1	0	0	0	0	0	0	0	0	1	0	0	0	0	1	1	0	2	2	2	0	1	0	1	0	0	2	1	0	1	0	0	2	1	0	0	2	0	0	0	0	0	0	0	0
K06827	0	0	0	1	0	0	0	0	0	0	0	0	0	0	2	0	0	0	1	0	0	0	0	0	0	0	0	0	0	0	0	0	0	0	0	0	0	1	0	0	0	0	0	1	0	0	0	0	1
K08737	65	60	65	56	66	63	46	65	72	90	54	78	31	71	58	72	45	62	30	47	56	53	56	37	73	62	61	62	41	63	54	60	86	70	54	64	87	89	61	43	99	91	65	59	167	20	85	157	76
K17296	0	0	2	0	1	0	1	0	0	0	0	0	1	2	0	1	0	3	0	0	2	0	0	0	1	0	1	1	0	2	1	0	1	0	0	0	0	0	0	0	7	0	0	0	1	0	0	0	0
K16288	8	3	4	3	8	2	6	5	5	3	0	2	0	1	3	13	1	1	8	0	8	5	3	4	3	2	2	2	1	3	4	2	0	4	7	0	2	13	1	5	2	11	7	4	1	24	2	0	3
K17298	0	0	0	0	0	0	0	0	0	0	0	0	0	0	0	0	0	0	0	0	0	0	0	0	0	0	0	0	0	0	0	0	0	0	0	0	0	0	0	0	0	0	0	0	0	0	0	0	0
K17299	0	0	0	1	0	0	0	0	0	0	2	2	0	1	2	0	0	0	1	0	0	0	1	1	0	2	0	1	0	0	0	0	0	0	0	0	0	0	0	2	0	0	1	1	0	0	0	0	0
K05364	2415	2616	2229	2140	4412	3164	2131	2516	2786	2150	3701	3399	466	2330	2583	2563	2398	2046	2184	1645	2332	3304	3077	2541	1722	2585	1953	2412	2357	2305	2263	2932	2289	1481	1878	1485	2516	1292	555	167	1346	1007	664	1063	375	1362	1011	241	940
K03402	1556	1199	1229	1402	1482	1301	1324	1242	1386	1156	1378	1488	290	1177	1474	1291	1395	1337	1359	1224	1381	1358	1235	1142	1049	1374	1412	1592	1387	1219	1530	1375	1343	1182	1276	647	1295	1247	1469	1223	1234	1199	1266	1182	1214	1269	1317	640	1254
K03403	36	26	28	37	30	56	34	56	43	27	27	71	13	72	24	40	38	24	29	11	28	19	20	29	29	25	25	35	53	28	21	43	18	45	48	11	19	72	50	49	36	48	52	91	68	40	32	37	42
K03400	2	0	0	0	0	3	0	0	1	1	1	0	0	0	0	0	0	0	0	0	0	1	0	0	0	0	1	1	0	0	0	0	0	0	0	0	0	0	0	0	0	0	0	0	0	0	0	0	0
K03406	5671	2953	2114	8641	12709	6236	8800	3634	7140	7229	17056	17009	2044	12080	5673	4652	9670	8111	5151	2989	8350	21339	8761	10423	5514	13952	3470	9967	10961	8501	11990	6484	7265	3106	10806	4010	8866	12921	2169	658	14459	5542	3213	4670	5054	2072	9199	1817	3771
K03407	2049	1257	1301	2333	2393	1931	2256	1397	1935	1775	2867	3695	504	3418	1917	1753	3201	2326	1945	1779	2028	3442	2074	2281	1743	2752	1321	3116	2994	2410	2527	1931	2172	1387	3744	860	2396	3017	1341	850	2914	2398	1652	1764	1592	1780	2443	528	1458
K03404	220	216	195	171	244	357	259	184	323	130	218	327	68	282	287	221	299	189	232	145	255	165	347	222	283	174	308	259	167	281	139	100	189	253	172	102	160	286	120	95	124	156	172	514	190	214	160	152	341
K03405	92	71	57	69	88	204	79	58	155	50	102	215	26	217	79	94	159	104	70	45	148	54	176	64	144	90	148	168	94	144	32	36	81	132	130	45	69	235	46	41	48	68	67	339	128	110	70	65	190
K24944	0	0	0	0	0	0	0	0	0	0	0	0	0	1	0	0	0	0	0	0	1	0	0	0	0	0	0	0	0	0	0	0	0	0	0	0	0	0	0	0	0	0	0	0	0	0	0	0	0
K03408	402	144	59	265	335	198	389	110	269	302	436	684	71	642	270	226	633	438	220	312	303	614	254	331	260	479	183	600	586	363	427	237	311	150	820	110	408	673	129	62	714	455	150	275	415	170	374	117	181
K03409	43	18	4	15	17	25	80	8	38	56	10	72	31	190	24	162	37	138	25	9	24	46	26	4	63	79	12	352	188	35	26	35	86	37	276	8	69	181	18	0	234	257	40	95	107	9	66	17	14
K23191	0	0	0	0	0	0	1	0	0	0	0	0	0	0	0	0	0	0	0	0	0	0	0	0	0	0	0	0	0	0	1	0	0	0	0	0	0	0	0	0	0	0	0	0	0	0	0	0	0
K21807	0	0	0	0	0	0	0	0	0	0	0	0	0	0	0	0	0	0	1	0	0	0	0	1	0	0	0	0	0	0	0	0	0	0	0	0	0	0	0	0	0	0	0	0	0	5	1	0	0
K12818	16	31	12	30	33	24	40	31	18	41	24	33	12	34	27	43	13	16	17	23	32	25	30	20	18	19	37	23	28	20	30	13	28	23	34	15	20	18	22	6	16	14	22	24	29	15	34	45	32
K05746	104	15	26	16	15	22	28	22	42	32	20	30	13	42	47	36	13	25	32	32	40	42	36	26	43	44	25	25	37	28	85	29	35	20	108	14	28	30	19	89	18	8	14	48	87	4	3	36	17
K09725	0	1	0	0	0	0	0	0	0	2	0	0	1	1	0	0	0	0	0	0	0	1	0	0	0	0	1	2	0	0	0	0	0	0	1	0	0	0	0	0	0	0	0	0	0	0	0	0	0
K02315	3296	4846	3128	4091	4099	4053	3942	3523	3984	3826	4213	4128	826	3459	4545	3589	3877	3104	3614	3892	4519	3846	3722	2743	2703	3723	3394	3756	3978	2621	3842	4307	4265	3871	3718	2160	3666	2177	1135	422	2679	1943	1316	2252	1009	1459	1461	373	1716
K02314	6079	6780	5838	6077	8206	7232	6202	6112	6889	6463	6439	6840	1452	5598	6382	6590	5170	6542	5863	5576	6925	5989	5872	5627	6320	6459	6777	6529	5883	5901	7189	6682	6912	7720	6679	2840	6471	5769	6051	5525	5878	5962	6323	5803	5668	6028	6680	2596	5251
K02317	44	0	2	0	0	0	0	3	0	14	2	0	2	1	2	0	318	64	0	137	0	5	2	6	10	6	0	0	0	11	75	0	9	1	255	0	2	1	62	31	14	7	12	15	49	80	15	0	2
K02316	6610	7241	7284	7217	8054	6419	7034	6436	6758	6461	6762	7136	1607	6470	7055	6709	5847	6253	6447	5593	6717	6685	6918	6186	6365	6444	6883	6585	6161	6140	7228	7221	6913	7120	6479	3524	7364	6437	6350	5801	6799	6972	6593	6424	5587	5712	6661	2495	5608
K02311	0	0	0	0	0	0	1	0	0	1	0	0	1	1	0	1	0	2	2	0	0	0	0	1	0	0	1	0	0	0	1	1	0	4	0	1	1	4	0	0	0	1	0	0	0	0	0	0	0
K02310	0	0	1	1	0	0	0	0	0	1	0	0	0	0	0	0	0	5	2	2	0	0	0	1	1	0	1	1	1	3	0	0	0	0	1	1	0	0	0	0	1	2	1	12	9	0	0	0	3
K02313	5445	5767	4804	4852	6437	6309	5325	5244	5549	6204	5745	5672	1203	5216	5615	5813	4949	5344	5243	4451	5629	5539	5299	4813	4975	5569	5756	5836	5574	4918	6112	5623	5623	4937	5223	2635	5706	4695	4172	4215	4229	4256	3927	4645	4293	4387	4159	2461	4418
K20085	7	5	11	1	0	3	3	5	5	2	2	6	2	7	4	4	0	3	7	7	3	0	7	8	4	6	1	3	2	6	3	11	4	2	7	1	4	3	10	16	7	6	11	4	0	7	4	0	4
K02319	270	53	50	48	66	128	168	196	65	297	71	48	70	159	197	379	34	225	55	628	258	52	39	53	64	67	276	130	49	120	54	64	66	187	62	15	124	43	46	10	38	40	30	34	15	38	37	7	62
K02318	31	43	44	46	29	48	31	23	62	37	62	29	6	44	28	37	54	31	30	23	17	41	69	42	29	36	30	48	42	30	26	56	40	19	35	19	27	15	6	1	18	37	7	27	8	50	21	3	16
K16747	25	18	25	22	12	25	21	44	15	11	24	16	4	21	17	11	18	18	22	10	11	14	31	18	22	16	12	26	25	14	19	17	25	10	11	13	10	40	18	43	29	22	24	14	13	35	20	1	22
K16746	2	3	6	4	8	3	3	1	6	0	4	3	0	1	2	2	1	1	1	2	1	19	8	4	0	3	3	2	1	5	2	5	1	11	3	1	0	4	2	2	1	0	4	1	2	1	1	0	3
K16745	2	4	2	7	1	3	3	2	0	16	24	8	0	9	0	1	6	2	3	6	7	20	0	8	10	10	7	2	2	19	0	6	8	7	2	8	1	3	3	0	2	3	2	2	0	0	0	1	3
K16744	3	0	7	0	2	0	2	0	0	0	0	2	2	0	2	2	0	1	2	1	4	0	0	0	0	1	3	0	0	0	0	0	1	3	1	0	2	6	0	0	0	0	0	1	0	0	0	0	1
K16743	6	11	7	6	6	8	10	13	32	6	6	25	5	16	15	9	23	16	9	15	5	10	5	5	8	13	11	10	10	5	9	16	13	4	4	5	10	17	21	15	8	12	30	23	35	32	32	14	13
K16742	3	1	0	3	0	0	1	1	2	0	0	0	0	5	0	2	15	0	5	1	1	6	8	0	0	1	4	2	1	4	1	0	0	1	2	0	2	0	0	0	0	0	3	0	0	1	6	0	2
K16741	3	7	5	4	5	5	1	0	7	0	5	1	4	5	5	2	0	4	4	2	3	2	5	1	0	4	8	2	4	2	7	9	3	1	3	1	2	8	0	28	2	7	4	3	2	4	1	0	1
K16740	8	2	6	0	6	2	3	4	8	9	2	18	4	5	9	3	8	3	3	0	4	3	29	5	22	4	11	1	10	6	4	2	7	12	0	8	3	7	18	3	10	18	16	7	5	6	16	1	8
K11789	47	48	55	29	77	49	43	56	58	36	40	75	6	56	43	53	43	39	42	23	59	58	42	33	33	55	42	57	42	64	31	61	66	36	30	31	51	29	39	21	45	100	39	36	34	46	36	34	57
K16661	7	0	1	3	1	7	1	3	1	4	0	7	0	3	3	5	2	0	3	4	4	5	5	0	2	4	4	6	1	4	1	8	0	0	0	2	9	0	0	2	0	5	2	9	5	2	1	1	1
K16749	9	9	8	14	12	8	12	9	16	29	18	28	3	19	9	9	5	10	9	15	9	12	10	15	14	15	3	23	46	15	10	23	12	17	10	10	16	43	20	2	23	17	6	22	19	14	23	5	7
K16748	4	0	2	4	0	1	1	9	1	0	4	1	0	0	0	0	8	0	2	1	5	3	2	3	2	0	2	3	1	4	1	1	0	1	1	0	1	0	1	0	1	0	0	0	0	0	4	0	0
K16554	103	97	82	73	94	96	103	98	73	82	111	103	22	46	44	65	58	59	56	70	85	74	90	108	66	64	48	62	63	60	71	62	77	108	53	45	64	77	29	31	73	39	44	31	22	75	45	4	51
K06822	7	1	0	1	3	6	1	3	1	0	0	3	1	1	4	1	2	6	2	1	2	2	3	1	5	3	3	4	1	2	0	0	0	5	0	0	2	0	2	0	0	1	11	2	1	4	1	0	1
K12404	4	7	3	5	6	7	8	6	2	2	6	0	1	7	12	3	1	10	7	5	4	6	7	6	6	1	6	7	4	5	3	5	3	3	3	1	6	3	2	3	2	4	4	3	6	1	0	0	4
K12405	13	15	24	17	24	16	14	20	23	9	8	28	4	23	24	25	14	18	19	13	16	18	15	17	11	9	20	19	24	22	9	23	22	14	32	7	22	7	6	3	42	5	19	19	7	14	7	75	4
K12406	7	4	0	2	12	5	11	3	4	7	8	2	0	12	9	5	3	2	3	3	9	4	7	1	4	7	6	3	4	4	4	6	4	2	3	4	11	1	3	0	1	1	1	7	0	0	2	1	1
K12407	1	2	0	0	0	4	0	1	0	2	0	1	2	0	0	6	0	0	0	0	6	0	0	0	0	0	2	0	0	0	6	0	0	1	0	0	0	0	1	1	0	0	0	0	0	0	0	0	0
K12152	75	31	11	6	23	16	22	15	20	17	14	29	6	24	24	17	223	80	18	186	32	20	24	14	13	20	5	13	23	23	61	15	16	12	240	11	18	21	37	21	20	14	18	23	60	41	22	3	15
K12401	2	1	2	4	0	1	0	1	0	1	6	2	1	1	4	2	2	4	0	0	3	3	4	1	0	1	0	0	3	8	0	1	1	1	7	0	0	0	0	0	0	0	0	0	1	2	1	1	4
K12402	3	4	6	4	1	2	2	0	0	8	0	4	4	3	10	4	1	3	5	1	3	0	7	3	3	3	12	6	0	1	1	2	1	2	6	1	0	3	1	1	5	1	2	10	7	0	0	0	8
K12403	1	2	0	0	0	1	0	0	0	1	2	0	1	4	0	3	0	0	0	0	3	0	19	0	1	0	1	3	0	1	7	2	0	0	2	2	0	2	1	0	0	0	0	0	1	1	2	0	1
K16662	1	0	1	0	3	0	1	2	4	1	0	2	0	0	5	0	3	1	0	4	3	2	0	0	0	0	2	0	0	1	0	0	0	1	0	0	1	6	2	0	1	4	0	1	1	1	2	1	3
K12408	1	5	6	5	4	4	2	5	6	0	4	2	0	7	3	2	2	10	4	3	3	0	15	12	2	3	2	2	5	1	1	3	1	5	6	7	4	1	0	1	2	0	0	1	1	3	2	1	1
K12409	9	5	16	2	18	6	15	14	17	8	10	8	2	5	14	14	14	13	12	21	13	6	12	10	7	7	5	13	12	8	11	12	22	13	17	6	3	6	8	2	4	10	0	1	8	1	6	0	3
K12158	1	6	1	0	5	2	0	1	0	0	0	0	0	5	6	5	1	2	0	5	2	0	2	0	0	0	1	14	3	2	4	0	1	6	8	0	0	0	1	0	0	0	5	0	0	3	2	0	2
K12159	0	0	0	0	0	0	0	0	0	0	0	0	0	0	0	0	0	0	0	0	0	0	1	0	0	0	0	0	0	0	0	0	0	0	0	0	0	0	0	0	0	0	0	0	0	0	0	0	0
K07367	1	0	1	1	0	2	4	0	0	1	2	0	2	11	6	2	4	3	6	1	3	0	2	1	4	1	2	3	0	2	2	6	3	3	2	2	7	1	1	0	2	0	0	10	1	0	0	35	1
K07366	2	0	3	0	2	2	2	2	2	0	4	0	1	2	4	11	1	0	4	2	1	0	3	1	1	2	2	4	3	0	0	1	0	1	0	2	2	1	1	0	0	0	1	0	0	0	0	0	0
K07365	11	5	5	6	9	7	5	5	16	9	4	11	2	3	8	6	5	5	6	6	11	11	5	10	3	6	9	3	6	6	16	9	9	3	1	3	7	6	1	1	5	3	8	2	2	0	3	1	1
K07364	13	14	5	4	2	1	4	5	13	9	10	4	0	2	2	8	3	5	3	3	6	5	6	7	5	6	11	11	5	8	4	8	6	3	11	0	4	6	1	3	4	9	10	8	3	1	0	1	5
K07363	1	0	0	1	0	2	1	0	0	18	0	0	1	0	0	0	0	0	3	1	1	3	2	0	1	0	0	0	0	0	0	0	0	0	0	0	0	1	0	0	0	0	0	2	0	0	0	0	0
K07362	0	0	2	0	0	0	0	0	0	1	0	2	0	0	0	0	0	0	1	1	0	0	0	0	0	0	0	0	0	0	0	0	0	0	0	0	0	0	0	2	0	0	0	0	0	0	0	0	0
K07361	7	2	1	1	0	2	3	2	3	2	0	1	0	5	4	1	0	1	5	3	5	0	4	3	1	1	11	5	2	0	2	1	0	6	0	0	1	0	1	0	1	1	1	0	17	7	0	0	0
K07360	2	0	0	0	0	1	0	0	0	0	0	1	0	2	0	2	0	1	0	0	0	0	0	0	0	0	0	0	0	1	0	1	0	1	0	0	0	0	0	0	0	0	0	3	0	0	0	0	0
K07369	5	7	21	7	7	2	10	4	8	4	31	8	2	3	5	24	2	20	2	3	17	7	7	11	3	6	3	13	11	8	5	7	9	2	4	25	2	3	5	3	2	6	4	4	3	2	2	0	5
K07368	4	0	1	2	1	2	3	1	7	3	2	2	0	0	0	0	1	1	1	1	1	4	3	0	1	5	0	2	2	1	3	1	11	1	0	0	1	3	3	1	12	0	8	1	0	0	1	2	1
K16523	4	9	7	10	14	4	5	4	17	20	8	5	9	5	4	21	1	16	16	4	5	5	2	10	8	13	20	8	27	3	5	1	13	5	8	1	5	15	9	1	1	2	2	7	4	2	8	9	6
K16522	0	0	0	1	1	1	0	1	0	1	0	0	0	1	0	0	0	0	1	0	0	6	0	0	0	3	1	0	2	2	0	0	5	3	0	0	0	0	0	0	0	0	0	0	1	0	0	0	0
K16521	0	0	0	0	0	0	0	0	0	2	2	0	0	0	0	0	0	2	1	0	0	0	0	1	2	1	4	0	1	0	0	0	0	2	1	0	1	0	0	0	0	0	0	0	0	0	0	0	0
K16520	0	1	1	0	0	0	2	0	2	1	0	2	0	0	0	0	1	1	0	0	1	0	3	0	0	0	2	1	3	0	0	0	0	1	1	1	0	0	0	0	0	0	0	0	1	0	0	0	0
K16527	7	8	26	25	3	4	88	13	7	20	48	8	1	13	5	6	6	4	18	11	7	10	49	15	3	6	11	2	9	10	3	11	7	4	3	10	11	0	7	0	4	11	4	6	2	4	2	0	8
K16526	5	5	1	0	1	3	2	10	2	2	4	7	0	2	6	2	0	2	2	2	2	8	0	0	8	1	1	5	4	7	1	7	1	4	2	0	4	0	1	1	3	0	2	6	0	0	0	0	3
K16525	23	5	5	3	4	5	4	1	13	7	0	3	4	22	0	14	4	6	1	3	1	20	6	12	4	14	3	3	4	3	10	8	5	1	8	5	3	1	9	9	2	4	2	2	2	1	1	2	59
K16524	2	0	0	1	0	0	0	0	0	1	0	0	0	0	5	3	0	1	1	2	1	2	4	1	1	0	2	1	0	1	2	0	0	0	0	2	1	0	0	0	0	1	0	1	0	0	0	0	0
K21688	0	0	0	2	0	0	0	0	0	0	0	0	0	0	0	0	0	0	0	0	0	0	0	0	0	0	0	1	0	0	0	0	0	0	1	0	0	0	0	0	0	0	0	0	0	0	0	0	0
K16663	5	0	0	1	0	1	0	3	0	0	0	5	2	1	1	0	18	6	0	10	0	1	0	1	1	0	0	0	0	1	3	0	4	1	13	0	2	0	1	4	53	0	0	0	0	0	0	0	0
K16529	14	15	12	15	14	25	7	10	16	19	10	17	0	10	4	12	8	13	23	8	9	13	7	7	9	14	4	18	10	6	10	5	13	2	13	8	17	6	9	3	4	8	8	6	5	5	19	7	5
K16528	5	15	5	4	11	14	3	8	2	7	24	12	4	15	5	6	1	6	8	10	17	11	4	3	14	4	7	7	7	9	27	10	9	3	4	13	10	5	13	1	24	6	4	16	4	0	1	1	1
K15477	0	1	6	1	3	5	3	4	0	2	4	1	0	1	2	0	1	0	1	4	0	1	0	1	0	1	0	0	0	5	1	0	2	0	1	0	0	1	0	0	0	0	0	0	0	0	1	0	0
K23030	0	0	0	0	0	0	0	0	0	0	0	2	0	0	0	0	0	0	0	0	0	0	0	0	0	0	0	0	0	0	0	0	0	0	0	0	0	0	0	0	0	0	0	0	0	0	0	0	0
K07878	0	0	0	0	0	0	0	0	0	0	0	0	0	1	0	0	0	0	0	0	0	0	0	0	0	0	0	0	0	0	0	0	0	0	0	0	0	0	0	0	0	0	0	0	0	0	0	0	1
K17446	0	0	1	0	0	0	1	1	0	0	0	2	0	0	0	0	0	0	0	0	0	0	0	0	0	0	0	0	0	0	0	0	0	0	0	0	0	0	0	0	0	1	1	0	1	0	0	0	0
K18589	0	0	0	0	0	0	0	0	0	0	0	0	0	0	0	0	0	0	0	0	0	0	0	0	0	0	0	0	0	0	0	0	0	0	0	0	0	0	0	0	0	0	0	0	0	0	0	0	0
K16664	0	0	0	0	0	0	0	0	0	0	0	0	0	0	1	1	0	0	0	0	0	0	0	0	0	0	0	0	0	1	0	0	2	0	0	1	0	0	0	0	0	0	0	0	0	0	0	0	0
K06243	9	20	17	21	6	13	12	5	12	12	4	14	2	8	10	3	5	30	13	6	10	11	14	17	5	10	7	11	4	3	19	9	7	20	9	0	8	6	10	3	17	16	29	1	13	6	17	0	12
K05242	0	1	0	1	0	0	0	1	0	0	0	0	0	0	0	0	0	0	0	0	0	0	0	0	0	0	0	0	0	0	0	1	0	0	0	0	0	0	0	0	0	0	0	0	0	0	0	0	0
K07091	763	730	1875	1348	491	160	1328	813	814	526	249	790	292	635	670	543	1363	1232	816	1095	847	289	649	1443	1726	791	988	640	1010	995	994	692	898	1233	1993	194	822	2504	3833	4841	1831	2697	2782	2179	3861	2737	2569	2132	2463
K07090	2521	3274	2368	2747	4158	3345	2434	2436	3188	2994	3471	3853	600	2559	3117	3202	2643	2414	2612	2907	2960	2890	2775	2191	1729	2825	2552	2959	2560	2524	2809	3238	3179	2852	3481	1409	3349	1742	1661	1005	1815	1231	1667	2117	1448	1288	1588	508	2146
K07093	91	71	106	88	97	48	73	198	134	181	92	144	28	90	79	83	59	67	75	89	79	73	88	49	84	92	183	83	148	88	61	95	108	112	171	72	148	97	138	57	139	80	79	103	121	76	70	89	164
K07092	6	5	9	4	10	15	5	10	8	10	8	12	2	6	22	7	5	10	17	5	3	17	9	20	8	10	4	12	5	12	14	8	18	12	6	11	26	9	0	0	5	8	1	3	8	3	4	4	3
K07095	2754	2779	2640	2946	2832	3215	2319	2491	2834	2430	3182	2658	517	2526	2449	2581	2484	1948	2426	2260	2625	2603	2926	2676	2152	2712	1892	2629	2835	2117	2926	2835	2690	1982	2042	1217	2835	2504	2098	1754	2358	1610	1545	1765	1803	2267	1951	894	1833
K07094	58	8	9	21	30	31	32	43	3	75	12	20	33	38	58	88	15	58	9	148	62	13	8	21	15	18	56	21	13	33	15	17	17	38	9	6	36	16	7	8	17	16	24	13	12	18	19	1	17
K07097	8	10	1	4	24	9	0	13	5	10	4	2	11	13	0	12	0	3	1	9	2	0	1	0	0	5	7	15	0	8	3	3	1	5	4	2	9	7	1	0	9	2	1	2	3	3	3	1	14
K07096	94	42	17	46	65	33	256	41	29	87	104	99	27	62	71	132	64	76	54	207	106	33	36	51	35	52	113	64	52	56	33	101	60	130	32	26	79	40	26	6	36	100	28	55	15	19	21	11	58
K07099	1002	1774	820	1145	1392	1428	1197	1206	1401	1301	1011	835	259	1120	1457	1567	756	1079	1142	1055	1483	968	1083	638	903	865	1955	1142	831	886	1210	1148	1380	1398	881	644	1469	483	243	59	529	447	407	827	205	470	512	105	778
K07098	2486	2832	2932	2760	2355	2603	3058	2512	2501	3456	1928	2260	588	2499	2436	2512	1504	2766	2841	2238	2834	2008	2919	2782	2999	2563	2716	2434	2581	2248	1988	2774	3117	2923	2430	1019	2554	2950	2593	3858	2677	3014	3278	3169	4136	3509	3242	1887	3056
K17232	0	0	0	0	0	0	0	0	0	0	0	0	0	0	0	0	0	0	0	0	0	0	0	0	0	0	0	0	0	0	0	0	0	0	0	0	0	0	0	0	0	0	0	0	0	0	0	0	0
K21358	0	0	0	0	0	0	0	0	0	0	0	0	0	0	0	2	0	0	0	0	0	0	0	0	0	0	0	0	0	0	0	0	0	0	0	0	0	0	0	0	0	0	0	0	0	0	0	0	0
K21353	1	2	0	0	5	0	1	0	0	0	0	0	0	0	3	2	0	0	0	1	0	0	5	0	0	0	1	0	0	0	0	0	0	0	0	0	0	0	0	0	0	0	0	0	0	0	0	0	0
K05243	0	0	0	0	0	0	1	0	0	0	0	0	0	0	0	0	0	0	0	0	0	0	0	0	0	0	0	0	0	0	0	0	0	0	1	0	0	0	0	0	0	0	0	1	1	0	0	0	0
K21354	0	0	0	0	0	0	0	0	0	0	0	0	0	0	0	0	0	0	0	0	0	0	0	0	0	0	0	0	0	0	0	0	0	0	0	0	0	0	0	0	0	0	0	0	0	0	0	0	0
K21355	0	0	0	0	0	0	0	0	0	0	0	0	0	0	0	0	0	0	0	0	0	0	0	0	0	0	0	0	0	0	0	0	0	1	0	0	0	0	0	0	0	0	0	0	0	0	0	0	0
K14231	191	211	138	160	178	232	129	165	171	220	162	139	26	200	172	177	221	157	191	152	152	206	222	145	130	175	124	204	164	129	187	181	182	114	196	111	204	91	50	28	141	60	80	88	44	119	93	10	69
K12274	1	2	2	3	0	0	1	0	2	0	3	3	1	1	4	1	0	3	3	1	1	1	0	2	6	2	2	3	2	1	4	4	0	2	6	2	0	1	1	2	0	3	3	1	10	13	1	0	3
K13909	6	1	0	0	0	0	0	3	0	0	0	0	0	1	0	1	4	3	1	1	2	4	2	1	0	1	1	2	0	0	0	2	1	0	1	1	2	1	1	0	1	0	3	2	1	0	1	0	0
K11328	12	11	38	37	20	13	20	31	24	10	48	38	8	29	21	14	5	27	19	16	30	20	24	18	22	27	17	23	35	17	15	43	38	21	18	7	17	22	58	39	78	42	71	19	58	21	26	13	15
K16303	0	0	0	0	0	0	0	0	0	0	0	0	0	0	0	0	0	0	0	0	0	0	0	0	0	0	0	0	0	0	0	0	0	0	0	0	0	0	0	0	0	0	0	0	0	0	1	0	0
K16778	3	3	3	4	1	2	1	1	1	0	0	2	0	7	2	3	3	2	0	2	1	2	3	1	0	4	3	0	2	0	1	1	0	2	0	1	2	0	1	0	3	8	0	0	0	3	3	0	0
K05240	0	0	0	0	0	0	0	0	0	1	0	0	0	0	0	0	0	0	0	0	0	0	0	0	0	0	0	0	0	1	0	0	0	0	0	0	0	0	0	0	0	0	0	0	0	0	0	0	0
K16688	0	4	0	0	1	0	0	0	0	2	0	0	0	0	0	0	0	0	0	0	0	0	0	0	0	0	0	0	0	0	0	2	0	0	1	0	0	0	0	0	0	0	1	1	0	0	0	0	0
K15483	0	6	0	0	6	2	2	0	0	0	0	4	0	0	0	4	0	0	0	0	0	0	0	0	2	0	2	0	0	0	0	0	0	0	0	0	1	0	0	0	0	0	0	0	1	0	0	0	0
K11175	2115	1867	1934	1993	2156	2144	1888	1973	2146	1703	2187	2121	327	1958	1904	1946	1843	1908	1922	1557	1929	2129	2154	1926	1643	2009	1544	2110	1950	1713	2086	2378	2316	1640	2105	1053	2325	1508	1441	757	2042	1761	1836	1787	823	1814	1845	295	1453
K07898	0	0	0	0	0	0	0	0	0	0	0	0	0	4	0	0	0	0	0	0	0	0	0	0	0	0	0	0	0	0	0	0	0	0	0	0	0	0	0	0	0	0	0	0	0	0	0	0	0
K11177	413	220	167	274	222	308	132	159	268	145	250	144	17	204	193	164	961	411	183	221	153	174	198	186	128	186	192	181	189	133	480	190	201	219	1450	71	215	105	65	62	189	101	108	112	106	377	72	26	106
K11176	59	6	1	2	9	16	33	37	6	60	4	2	11	19	41	58	14	49	12	132	53	10	3	6	3	7	32	22	6	14	11	3	8	38	33	0	25	4	14	3	3	21	22	8	2	9	17	0	5
K11171	1	0	0	0	0	0	0	0	0	0	4	2	0	1	0	0	0	0	0	0	0	0	2	0	0	3	0	0	0	0	0	0	0	0	0	0	0	1	0	0	0	1	1	2	1	0	0	1	0
K11170	16	12	29	15	12	9	9	18	5	12	16	18	5	10	17	16	1	19	21	6	20	3	6	22	30	19	18	11	22	22	26	19	17	27	16	5	15	115	64	16	19	52	57	19	43	41	60	9	23
K11173	13	38	20	15	21	14	16	16	14	13	16	14	3	15	21	17	20	26	16	11	17	31	14	33	16	16	13	10	34	20	5	17	20	21	21	10	19	9	7	5	16	10	21	24	5	8	17	5	16
K11172	0	0	0	1	0	0	0	0	0	0	2	0	0	0	0	0	0	0	0	0	0	0	0	2	1	1	0	0	0	0	0	0	0	0	0	0	0	0	0	0	0	0	0	0	0	0	0	0	0
K07891	0	0	0	0	0	0	0	0	0	0	4	0	0	0	0	0	0	0	0	0	1	0	0	0	0	1	0	0	0	1	0	0	0	0	1	0	0	0	0	0	0	0	0	0	0	0	0	0	1
K25477	0	0	0	0	0	0	0	0	0	0	0	0	0	0	0	0	0	0	0	0	0	0	0	0	0	0	0	0	0	0	0	0	0	0	0	0	0	0	0	0	0	0	0	0	0	0	0	0	0
K07893	0	1	0	0	0	1	0	0	0	2	0	0	0	0	0	0	0	0	1	0	1	0	0	0	0	0	0	1	2	0	0	0	4	0	1	0	1	0	2	0	1	3	0	0	0	0	0	0	0
K07892	0	0	0	0	0	0	0	0	0	0	0	0	0	0	0	1	0	0	0	0	0	0	0	0	0	0	1	0	0	0	0	0	1	0	0	0	1	0	0	0	0	0	0	0	0	0	0	0	0
K11179	46	26	26	4	7	5	17	14	10	16	4	12	7	2	8	7	219	66	6	121	3	5	7	16	15	15	13	18	8	10	52	14	12	17	179	2	7	15	65	19	9	17	19	26	78	40	15	4	12
K11178	104	26	31	30	40	27	27	35	59	27	41	26	3	26	36	49	281	85	35	26	57	28	37	60	24	36	35	64	39	35	148	40	52	42	534	12	50	17	20	7	46	13	26	32	27	118	17	3	24
K07897	0	0	0	0	2	0	0	0	3	0	0	0	0	5	0	1	0	5	3	2	1	2	0	0	2	0	0	1	0	0	0	1	1	2	0	1	0	0	2	1	0	3	10	2	1	5	8	0	4
K07896	0	0	0	0	0	0	0	0	0	0	0	0	0	0	0	0	0	0	0	0	0	0	0	0	0	0	0	0	0	0	0	0	0	0	0	0	0	0	0	0	0	0	0	0	0	0	0	0	0
K00322	226	26	30	41	27	30	17	57	27	29	16	38	20	14	30	29	877	244	14	544	21	16	34	34	48	22	20	19	24	56	260	34	28	35	946	24	33	14	222	119	29	24	76	48	156	220	106	7	40
K00323	20	20	5	19	10	9	12	6	14	4	4	7	0	12	14	9	5	11	11	12	7	11	14	6	7	7	17	18	13	7	9	6	11	7	6	3	7	4	13	15	20	5	4	16	20	1	2	2	4
K00320	65	5	24	5	18	20	39	53	3	91	0	8	24	39	50	136	0	55	5	225	93	10	2	9	3	5	63	18	6	38	3	8	6	69	8	2	39	4	4	2	4	16	18	13	7	21	28	2	13
K00321	0	2	1	1	3	0	1	3	2	0	0	1	1	2	2	0	0	0	1	2	0	2	8	6	2	2	0	5	0	3	1	4	5	5	0	1	8	3	0	2	0	0	0	2	0	1	1	0	0
K00326	39	35	28	24	23	70	33	47	42	41	10	44	6	40	36	35	20	33	14	33	16	51	23	9	52	39	48	27	19	27	21	13	25	34	23	8	21	36	17	10	13	12	16	17	5	2	16	3	18
K00327	15	21	22	22	18	12	16	26	15	33	10	5	5	31	14	17	14	11	13	13	16	27	23	22	30	27	12	17	21	16	14	13	14	12	8	10	18	39	34	14	18	9	6	17	10	21	22	0	5
K00324	311	128	139	111	475	97	194	226	96	126	100	227	46	46	237	154	810	236	128	627	200	158	204	134	110	131	180	127	124	165	266	88	95	167	1045	64	150	40	179	123	90	33	76	111	549	281	71	33	93
K00325	360	109	161	137	466	104	257	273	103	150	147	216	53	63	256	110	802	235	103	685	164	161	230	135	126	119	216	119	100	168	336	96	96	133	969	63	142	68	152	115	96	44	67	133	479	232	124	25	102
K05941	1	3	0	1	6	4	0	2	7	2	2	0	2	3	0	5	0	3	9	0	2	7	0	1	4	1	1	0	6	0	5	1	7	10	0	0	0	6	28	5	1	0	1	3	1	2	7	13	7
K05940	1	8	6	1	3	0	12	4	0	3	4	0	2	6	4	1	3	4	0	5	2	1	0	3	4	0	5	3	1	3	2	0	1	3	5	0	3	2	1	0	1	1	2	3	0	0	2	0	2
K00328	2	1	1	0	1	0	1	0	0	0	2	6	1	4	0	0	0	1	0	1	0	0	1	1	4	0	3	2	0	5	0	1	0	1	1	1	2	1	0	2	3	2	0	2	0	2	1	0	2
K00329	30	40	37	59	79	35	41	27	49	28	40	34	9	13	43	54	32	32	22	46	45	16	40	27	33	30	66	48	26	27	31	35	34	54	40	19	37	16	29	23	11	24	50	52	38	20	19	3	37
K05945	113	78	56	87	73	77	75	46	157	109	18	32	17	74	78	134	61	100	104	90	51	31	47	88	110	138	123	82	85	132	61	60	80	103	46	32	107	348	436	466	383	357	288	221	805	202	390	570	138
K05944	10	14	9	21	24	8	19	24	14	24	68	32	4	22	22	10	12	18	24	8	9	15	18	11	27	52	27	22	37	17	43	18	26	24	25	10	17	10	76	10	23	49	14	43	7	26	19	39	18
K05947	7	3	0	1	4	5	0	0	1	1	6	2	0	3	2	5	5	2	0	3	1	0	0	1	4	0	2	1	1	5	2	0	1	1	5	0	1	18	1	0	10	20	1	17	1	0	5	2	1
K05946	811	910	1236	1312	1434	1015	900	1090	1184	1353	1145	1415	285	1026	1219	872	978	1305	1133	725	1199	1865	1015	1219	1035	1158	822	863	1173	1417	914	1228	1422	1183	877	496	1068	1251	1106	834	1605	1272	1167	1386	3222	1033	1270	844	1439
K06944	143	22	10	10	47	58	74	84	15	146	14	46	43	67	67	214	13	113	23	299	90	16	11	16	18	16	103	31	18	56	15	11	18	74	15	6	60	24	31	5	13	4	19	11	5	21	9	2	48
K06945	32	38	14	24	13	33	25	43	27	37	12	9	5	18	19	25	16	18	11	20	19	17	37	26	18	25	33	23	15	29	15	23	18	9	22	31	26	14	31	7	22	14	14	13	5	23	29	1	19
K06414	0	0	1	0	0	0	0	0	0	0	0	0	0	0	0	0	0	0	0	0	0	0	0	0	0	0	0	0	0	0	0	0	0	1	0	0	0	0	0	0	0	0	0	0	0	0	0	0	0
K06947	6	7	6	11	0	9	2	2	4	10	10	2	0	5	6	1	2	9	6	0	3	0	22	4	1	6	5	20	2	9	4	9	12	13	18	0	0	0	6	2	1	18	4	6	0	4	3	2	3
K10378	1	7	2	9	2	1	5	1	1	6	8	4	0	4	1	4	3	4	3	2	6	3	1	1	3	2	4	1	3	0	9	0	3	2	1	1	1	4	8	0	1	10	1	3	2	0	1	0	1
K06941	4287	5387	3947	4076	4741	4651	4708	5263	4716	4298	4477	4361	975	4466	5076	4686	3617	4182	4493	5030	4939	4121	5060	3733	4345	3751	4550	4317	4507	4358	4935	4947	4594	4400	4230	3050	7361	3721	2989	3461	3671	3637	3400	3622	3676	3632	3889	1948	3628
K06942	4953	5882	4536	4761	6024	5924	5015	4860	5621	5705	4818	4965	1237	5027	5074	5777	4305	4969	4877	4539	5373	4817	5064	4100	4542	4666	5874	5495	4600	4706	5263	5314	5459	5037	4879	2531	5194	4203	3494	4677	4276	4084	4295	4649	4472	3724	4143	2293	4225
K06943	93	38	23	10	47	47	75	84	43	126	42	18	37	66	98	184	23	114	31	237	95	27	35	19	18	19	106	107	27	46	26	20	22	76	30	12	51	21	18	10	17	17	5	28	10	18	21	6	45
K10806	77	97	46	51	73	44	116	61	35	25	36	56	28	76	32	40	261	78	84	194	60	27	156	128	136	42	79	61	51	41	93	17	61	82	259	34	43	65	38	27	12	40	19	74	136	50	56	17	74
K10807	7	5	6	7	4	11	9	19	11	22	4	2	4	10	17	18	13	33	17	11	10	8	9	4	16	19	28	21	11	12	3	8	15	28	21	11	6	45	33	7	37	11	11	15	5	13	11	3	9
K10804	190	144	110	164	115	120	159	130	100	152	127	105	40	125	160	118	356	195	180	246	124	190	134	99	104	143	124	118	123	158	213	139	197	177	430	61	203	69	215	77	62	55	70	116	69	142	115	59	102
K10805	196	14	80	37	340	76	112	186	71	62	97	217	14	9	156	49	467	146	50	283	81	143	37	18	29	75	122	61	61	107	181	52	52	37	548	12	95	32	117	50	39	16	19	36	78	196	57	9	44
K10802	20	24	15	26	29	37	31	31	31	30	36	18	9	22	30	19	30	24	30	18	23	20	25	22	14	26	29	22	42	37	22	29	23	31	7	18	25	28	9	1	7	7	8	9	19	8	7	37	14
K06949	2933	3711	3136	3277	3532	3408	3196	3135	3742	3314	3196	3194	764	2968	3217	3608	2949	3127	3000	2562	3140	3067	3183	2933	3011	2919	3526	3192	2911	2854	3240	3350	3117	3293	3335	1579	3256	2960	2340	2697	2751	2585	2752	2767	2456	2803	2800	1301	2735
K10800	4	72	3	16	39	4	102	42	4	46	4	39	12	57	11	3	43	5	76	20	61	0	175	99	135	12	58	9	9	11	5	2	33	51	1	19	20	3	0	0	0	1	1	48	0	0	19	0	96
K10801	7	9	16	23	32	15	15	18	12	30	10	24	4	16	22	19	21	10	12	10	14	41	22	7	11	10	23	17	22	18	27	44	34	8	12	4	24	8	4	2	2	2	11	10	12	5	12	5	8
K09138	40	58	27	37	56	74	29	23	71	28	28	65	4	40	12	26	8	35	18	77	41	28	78	30	18	26	59	17	15	18	38	25	32	65	45	38	29	0	3	0	1	1	2	1	1	18	1	0	9
K09139	53	0	0	4	14	9	20	29	2	45	6	0	20	37	35	67	1	32	1	110	55	0	0	1	3	0	45	14	1	17	3	0	1	22	2	0	17	17	0	0	2	0	1	0	0	3	0	0	6
K22086	0	0	0	0	0	0	0	0	0	0	0	0	1	0	0	1	0	0	1	0	1	0	1	0	0	0	1	0	0	0	0	0	0	1	1	0	0	1	0	0	1	0	0	1	0	0	0	0	0
K04462	2	1	2	1	4	4	0	3	3	1	0	2	1	1	0	3	5	0	1	5	1	1	1	2	0	0	1	1	1	1	2	1	4	0	0	3	0	2	0	0	0	1	1	0	2	1	0	0	0
K09134	500	55	101	85	44	155	70	154	59	82	65	77	50	50	217	232	42	155	47	488	60	42	87	62	84	64	534	75	90	153	59	60	75	116	38	30	87	29	128	40	35	44	84	62	47	192	66	35	198
K09135	0	0	0	0	0	0	0	0	0	0	0	0	0	0	0	0	0	0	0	0	0	0	1	0	0	0	0	0	0	0	0	0	0	0	1	0	0	4	0	0	7	0	0	0	0	0	1	0	0
K09136	376	51	78	57	99	67	149	209	72	217	70	71	67	152	121	241	1184	571	96	1160	117	38	53	243	99	344	163	77	101	106	683	157	149	124	1250	18	302	92	293	160	87	64	108	94	475	274	130	17	43
K09137	8	15	0	7	5	9	11	15	18	7	4	4	1	4	3	23	22	6	9	7	3	8	4	8	1	4	7	7	6	11	1	3	1	3	10	2	4	16	2	18	3	12	9	4	14	4	8	0	17
K09130	0	0	0	1	0	0	1	0	0	0	0	2	0	4	0	0	0	3	0	0	1	0	0	0	2	0	0	0	0	1	0	0	0	0	0	0	0	0	0	0	0	0	1	1	0	0	0	0	0
K09131	79	31	8	21	76	4	78	43	14	33	4	14	16	54	15	42	206	82	24	182	55	10	73	73	57	6	26	24	4	28	49	5	29	35	175	17	14	8	42	36	6	11	17	45	37	35	37	4	48
K09132	25	25	75	59	29	45	24	40	20	47	57	58	8	34	16	43	45	51	37	22	60	15	38	50	27	56	31	33	56	34	33	28	26	42	46	21	22	37	31	62	41	43	106	68	136	75	41	90	21
K09133	12	32	12	26	18	11	31	18	47	37	14	12	5	10	12	28	22	18	27	15	13	15	11	20	8	16	6	18	33	19	11	31	8	15	24	6	18	49	22	38	19	18	34	31	44	22	37	4	30
K16195	5	3	3	5	11	9	5	8	3	2	10	1	2	7	2	8	1	16	4	4	2	1	10	4	4	5	26	2	3	6	0	0	3	6	3	1	3	1	2	0	0	2	0	1	1	0	1	0	5
K05808	1679	1851	1365	1336	1833	1943	1674	1706	1707	1914	1903	1808	442	1718	1751	1976	1744	1831	1551	1519	1759	1585	1904	1528	1583	1696	1839	1924	1556	1601	1865	1682	1543	1589	1524	852	1387	1319	1574	937	1042	1247	825	1144	952	1178	972	456	1215
K05809	54	1	3	2	2	0	0	8	4	5	16	4	0	0	0	0	275	55	2	154	1	2	2	5	4	1	1	0	4	11	66	2	6	2	176	0	3	9	70	23	8	2	6	10	26	46	21	1	3
K11469	12	11	0	1	14	7	15	13	4	2	4	4	0	11	1	7	16	5	4	3	4	2	13	5	9	4	4	7	2	4	8	7	9	4	3	4	4	1	1	3	2	0	3	2	1	5	0	0	6
K05804	225	61	70	67	72	86	62	100	85	129	82	73	29	101	75	75	1132	272	78	545	78	106	77	67	90	81	36	63	93	89	441	79	107	61	803	40	113	95	213	93	57	109	70	90	146	235	122	10	49
K05805	64	11	20	16	13	11	8	16	14	19	8	2	8	9	14	8	337	98	6	198	10	12	11	21	20	7	14	11	25	14	123	8	12	12	342	2	17	30	123	56	14	18	29	53	60	71	53	8	31
K08526	0	0	1	1	0	0	1	0	0	0	0	0	0	0	0	0	2	0	1	0	0	0	0	0	0	0	0	0	0	0	0	0	0	0	1	0	0	1	0	0	0	0	0	1	0	0	0	0	0
K05807	450	453	926	650	329	109	819	478	360	375	231	449	197	407	449	326	690	671	495	589	594	196	420	891	947	503	590	358	543	544	479	446	504	672	962	157	488	1219	1863	1763	769	1473	1428	1098	1721	1303	1337	836	1267
K08520	1	3	0	2	0	5	0	0	0	0	0	0	0	3	0	1	0	2	5	0	3	1	3	0	0	1	1	4	3	0	0	1	0	0	0	0	0	0	0	0	1	0	4	0	0	0	2	0	0
K05801	284	169	472	296	107	93	318	231	298	159	96	209	96	206	159	118	604	471	289	389	204	146	96	322	304	308	218	237	304	258	310	275	294	279	809	19	169	996	1301	2085	728	983	1196	616	1763	802	984	922	622
K05802	975	76	63	70	65	42	101	111	73	246	68	56	76	68	77	65	4713	1039	66	2749	98	48	119	156	239	48	141	72	75	120	1383	99	132	68	4940	33	117	137	1136	673	177	114	300	239	784	921	311	51	142
K05803	148	7	26	9	11	7	14	43	5	47	19	26	17	22	17	12	698	138	12	431	10	9	16	32	51	7	6	13	23	30	215	17	23	8	679	4	21	59	250	116	29	36	50	64	135	163	55	12	20
K01044	7	8	11	3	5	6	4	4	7	4	12	6	0	6	9	6	4	6	15	5	11	10	5	7	6	9	3	6	15	19	4	4	9	7	3	6	3	4	0	2	14	5	3	17	1	1	3	3	1
K16452	4	4	7	22	4	2	4	5	6	4	0	0	3	6	2	8	1	2	1	4	11	9	1	2	10	3	1	2	2	5	3	4	3	2	6	1	13	3	1	46	1	3	5	1	64	3	4	1	15
K05247	0	0	0	0	0	0	0	0	0	0	0	0	0	0	0	0	0	0	0	1	0	0	0	0	0	0	0	0	0	1	0	0	0	0	0	0	0	0	0	0	0	0	0	0	0	0	0	0	0
K01045	6	4	27	6	1	1	10	1	12	5	0	5	4	4	2	0	0	4	7	0	2	0	5	4	7	4	2	4	6	8	4	4	5	3	8	0	1	3	3	4	1	6	5	17	11	0	6	1	4
K01046	462	316	358	633	395	608	370	708	852	469	413	585	116	875	510	489	344	595	646	566	314	710	658	308	659	570	386	410	635	693	270	704	789	569	450	352	481	392	147	57	175	619	164	482	76	180	167	76	494
K01289	44	31	2	18	16	79	10	74	19	2	8	2	0	2	6	43	3	9	14	16	5	5	4	9	21	14	31	5	4	34	22	36	3	5	16	2	10	4	0	1	2	0	1	3	1	1	1	0	32
K02068	507	174	320	259	285	128	187	320	159	177	285	225	77	159	281	131	588	365	204	426	210	193	185	250	191	315	169	182	348	340	299	248	218	530	554	73	177	327	453	294	541	731	636	241	331	763	717	25	289
K04408	1	0	1	1	2	1	2	2	1	0	0	2	0	2	3	2	0	0	1	1	4	0	1	0	3	0	4	0	0	0	1	0	1	0	2	1	0	4	1	0	0	1	0	2	0	0	0	0	1
K04560	6	18	6	5	20	8	4	14	4	24	0	14	3	12	2	7	12	12	10	3	9	8	10	4	11	4	12	11	3	7	4	3	1	97	3	12	5	6	6	1	2	6	2	0	0	0	16	0	5
K25023	0	19	0	0	3	0	0	0	5	24	0	5	0	0	1	11	0	1	0	0	13	0	0	0	0	0	0	0	0	0	0	0	2	1	0	0	7	0	0	0	0	1	0	0	0	0	0	0	0
K01041	824	1160	1491	1336	1063	552	1220	984	946	613	800	1294	315	1018	918	572	742	1088	1171	670	1109	1019	1090	1481	1562	1237	1246	715	1278	1240	868	1272	1435	1283	1112	419	1110	2605	2976	2421	2503	2560	3580	1558	2170	2628	3127	862	1435
K05244	0	0	0	0	0	0	0	0	0	0	0	0	0	0	0	0	0	0	0	1	0	0	0	0	0	1	0	0	0	0	0	0	0	0	0	0	0	0	0	0	0	0	0	1	0	0	0	0	0
K04562	328	154	98	351	514	268	435	168	291	357	663	938	133	697	282	342	448	467	239	169	368	634	339	505	271	586	174	639	488	421	393	295	346	180	640	103	381	747	98	25	682	551	165	310	456	76	353	107	223
K16226	0	0	0	0	0	0	0	2	1	0	0	0	0	0	0	3	0	2	0	0	0	2	0	0	0	2	0	0	0	0	0	0	1	0	0	0	0	0	0	1	0	0	0	0	0	0	1	0	0
K08008	0	3	1	0	3	0	2	1	5	0	4	3	2	3	12	4	3	8	1	8	1	0	4	17	2	0	5	8	1	6	0	5	16	3	13	2	1	7	4	1	4	9	3	16	33	1	5	15	4
K14271	0	0	0	0	0	1	0	0	0	0	0	0	0	0	0	0	0	0	0	1	0	0	0	0	0	0	0	0	0	0	0	0	0	0	0	0	0	0	0	0	0	0	0	0	0	0	0	0	0
K05567	57	97	117	59	88	108	95	93	84	65	74	39	14	69	88	105	43	106	94	86	80	43	63	66	40	64	82	71	44	52	28	52	110	151	94	22	42	39	18	13	10	76	50	79	31	39	31	6	44
K14273	4	10	6	2	6	2	5	8	6	4	6	6	3	15	5	9	0	2	5	6	7	8	6	3	4	7	11	6	5	2	2	8	11	11	6	5	12	6	4	0	13	1	7	10	3	2	5	0	8
K04112	11	16	25	20	28	80	32	46	36	31	25	38	11	51	44	26	31	31	12	40	36	18	31	11	29	39	48	12	22	30	24	26	18	35	14	12	13	16	9	1	27	7	9	15	4	11	10	2	6
K14275	1	2	2	2	0	0	3	0	0	1	0	0	2	3	0	0	0	1	0	0	1	0	0	0	0	0	2	5	3	3	0	2	0	4	0	0	2	3	0	1	1	2	4	1	0	4	4	0	0
K14274	1	7	6	4	3	0	5	1	3	4	0	2	1	1	4	1	1	0	3	3	8	1	2	18	2	6	6	6	5	5	2	1	1	8	4	2	4	2	6	10	6	0	14	2	3	5	4	2	6
K08006	3	1	17	0	26	1	10	1	1	0	6	4	2	2	15	1	6	4	0	1	6	18	5	17	3	0	2	2	2	6	3	0	9	1	0	11	11	6	9	1	13	3	2	3	4	1	1	0	11
K08445	0	0	0	1	0	1	0	0	1	0	0	0	0	0	0	2	0	0	1	0	0	1	0	0	0	1	3	0	1	1	0	0	0	2	1	0	0	0	0	0	0	0	1	0	0	0	0	0	0
K17425	0	0	0	0	0	0	0	0	0	0	0	0	0	0	0	0	0	0	0	0	0	0	0	0	0	0	0	0	0	0	0	0	0	0	0	0	0	0	0	0	0	0	0	0	0	0	0	0	0
K08005	1	11	0	0	18	0	1	3	0	0	2	0	0	0	2	6	6	3	0	0	3	3	0	4	2	0	1	0	1	4	0	0	0	2	0	3	2	1	1	0	5	1	2	1	0	0	0	0	0
K05245	36	9	12	5	14	4	20	24	2	15	8	5	20	8	10	9	799	244	14	629	13	2	24	32	45	10	9	2	8	38	264	9	33	4	1031	1	16	6	83	114	28	14	30	53	51	199	31	0	17
K14809	35	46	24	25	52	44	40	35	36	20	42	32	10	20	38	32	27	22	34	24	23	54	35	20	23	47	23	23	21	32	31	31	43	39	18	11	32	14	29	57	42	12	19	29	51	31	18	33	24
K16104	0	0	0	0	0	0	0	0	0	0	0	0	0	0	0	10	0	0	4	0	0	0	0	0	0	0	0	0	0	1	0	0	0	1	0	0	0	0	0	0	0	0	0	0	0	0	0	0	0
K25048	0	0	0	0	0	0	0	0	0	0	0	2	0	0	0	0	2	0	1	0	0	0	1	0	0	0	0	0	1	0	0	0	0	0	0	0	0	0	0	0	0	0	0	0	0	0	0	0	0
K04568	147	5	9	6	11	8	8	20	2	25	16	1	17	9	12	7	651	161	7	372	17	10	5	21	29	8	10	11	10	19	218	9	6	13	681	3	18	36	187	63	14	20	32	38	93	150	48	7	19
K19052	0	0	0	0	0	0	7	0	0	0	0	0	0	0	0	0	0	0	0	0	0	0	0	0	0	0	0	2	0	0	0	0	0	0	0	0	0	0	0	13	0	0	0	0	0	0	0	0	2
K25042	1	1	0	0	0	0	1	0	0	2	0	0	0	0	0	1	0	1	0	0	0	1	0	0	0	0	0	0	1	0	0	0	0	0	0	0	0	1	0	0	0	0	1	0	0	1	0	0	0
K20791	0	0	0	0	0	0	0	0	0	0	0	0	0	0	0	0	0	0	0	0	0	0	0	0	0	0	0	0	0	0	0	0	0	0	0	0	0	0	0	0	0	0	0	0	0	0	0	0	0
K02066	487	430	932	729	329	237	797	437	647	449	232	474	166	432	428	318	632	582	533	505	452	202	503	739	995	416	569	439	594	546	415	480	527	756	1726	157	536	1148	1569	1808	829	1180	1515	1245	1684	1127	1239	866	1209
K01321	0	0	0	0	0	0	0	1	2	0	0	0	0	0	0	2	0	0	0	0	0	0	0	0	0	0	0	1	0	1	0	0	0	0	1	0	0	0	4	0	0	0	0	0	0	2	0	0	1
K01320	0	2	0	1	2	2	0	0	3	2	2	2	1	0	0	2	0	3	0	5	2	4	4	1	0	0	1	0	1	0	0	4	1	1	1	2	1	0	4	1	0	0	0	0	0	0	1	0	2
K03161	0	0	0	0	0	0	0	2	0	0	0	0	0	0	1	0	0	1	0	0	1	0	0	0	0	0	0	3	0	0	0	1	0	0	0	0	0	0	0	0	0	0	0	0	0	0	0	0	0
K01322	425	448	1465	1343	315	111	897	240	421	354	154	479	107	245	438	222	104	393	307	246	385	172	318	834	967	233	450	181	514	673	283	405	528	730	480	228	791	355	718	191	232	633	823	708	435	672	808	118	817
K01325	0	0	0	0	0	6	0	1	1	0	0	0	1	0	0	1	0	1	0	0	0	0	1	0	0	1	0	0	0	0	0	1	0	1	0	0	0	0	0	0	0	0	1	0	0	0	0	0	0
K05561	22	9	32	20	10	16	9	15	15	10	13	10	3	14	18	16	12	19	20	10	13	11	9	8	8	16	13	17	21	24	11	15	35	14	79	3	18	7	4	6	10	18	11	19	4	10	7	58	16
K01327	0	0	0	0	0	2	0	0	0	0	0	0	0	0	0	0	0	0	0	0	0	0	0	0	0	0	0	0	0	0	1	0	0	0	0	0	0	0	0	0	0	0	0	0	0	0	0	0	0
K01326	0	0	0	1	0	0	0	10	0	1	0	0	0	1	2	0	0	0	0	4	2	0	1	1	0	1	1	0	0	0	1	0	1	0	0	0	0	1	0	0	0	0	2	0	0	0	0	0	0
K01329	1	0	0	0	0	0	0	0	0	0	0	0	0	0	0	0	0	1	0	0	0	0	0	0	0	0	0	0	0	0	0	0	1	0	0	0	0	0	0	0	0	0	0	0	0	0	0	0	0
K01328	0	0	0	0	0	0	0	0	0	0	0	2	0	0	0	1	0	2	0	0	1	0	0	0	0	0	3	0	0	0	0	0	0	0	0	0	0	0	0	0	0	2	0	0	0	1	0	0	0
K02064	181	55	18	21	40	32	31	42	26	103	8	15	9	27	26	20	505	137	16	396	41	23	37	18	42	22	38	21	38	51	186	17	31	12	680	18	48	49	126	154	63	28	43	68	107	130	69	32	12
K13903	0	0	0	1	0	1	0	0	0	0	0	0	0	0	0	0	0	1	0	1	2	0	2	0	0	1	0	0	0	0	3	1	0	0	0	0	0	2	0	0	1	1	0	0	0	0	1	0	0
K16682	16	10	8	29	3	7	8	3	3	4	7	8	1	12	9	5	2	11	9	7	8	8	8	6	11	7	7	16	9	5	6	3	4	4	8	13	23	4	4	5	20	2	9	7	5	14	2	1	5
K02243	348	49	41	66	23	130	35	77	53	125	30	43	12	33	51	117	83	72	37	46	34	38	97	27	25	93	50	46	89	90	443	63	36	21	14	26	36	9	42	12	13	17	9	15	3	68	24	7	38
K14644	14	7	7	16	56	22	15	8	23	15	39	28	5	19	28	18	23	28	25	14	16	26	26	11	10	17	5	32	18	20	17	31	40	22	29	13	28	11	7	1	8	7	4	5	2	10	2	2	10
K04253	2	1	0	0	0	0	0	0	0	0	0	0	0	0	0	0	0	0	0	0	1	0	0	0	0	1	0	1	0	2	1	0	0	0	1	0	0	0	0	0	0	1	2	0	0	0	1	0	0
K02678	14	8	5	4	10	6	6	5	7	16	11	8	4	11	12	5	7	4	7	8	9	5	3	6	7	5	9	7	6	8	7	3	6	7	2	2	11	9	1	0	10	6	3	12	1	1	3	1	4
K02679	47	3	15	1	7	1	3	5	0	66	2	2	1	7	3	2	229	30	1	134	6	4	1	8	8	2	3	1	2	13	63	2	4	1	227	0	7	8	49	21	5	8	11	10	38	43	16	2	6
K02676	1	4	1	2	1	0	6	1	0	0	0	2	0	3	0	0	2	2	7	3	3	1	7	4	1	1	4	1	2	2	1	1	6	2	3	4	0	0	0	0	2	0	1	1	0	0	0	0	3
K02677	13	15	8	13	5	10	15	13	6	10	5	11	3	13	12	13	10	3	10	8	14	7	11	18	11	13	8	22	9	8	12	7	10	12	8	5	22	22	7	4	7	8	5	10	3	14	5	11	15
K02674	226	338	177	206	171	153	239	218	156	149	147	168	30	180	134	177	140	198	128	155	164	113	163	149	170	117	215	172	148	129	114	161	180	276	202	116	159	192	113	170	312	170	149	205	112	151	214	19	179
K02675	0	0	0	0	0	0	0	0	0	0	0	0	0	0	0	2	0	0	0	0	0	0	0	0	0	0	0	0	0	0	0	0	0	0	0	0	0	0	0	0	0	0	0	0	0	0	0	0	0
K02672	23	11	17	23	30	15	23	12	33	16	24	26	7	26	28	16	16	13	18	13	26	21	19	29	21	11	20	18	28	24	15	14	21	6	34	28	20	15	12	2	12	19	20	17	6	17	8	4	13
K05217	0	0	0	0	0	1	0	0	0	0	0	0	0	0	0	0	0	0	0	0	0	0	0	0	0	1	0	1	2	0	0	0	0	0	0	0	0	0	0	0	0	0	0	1	0	0	0	0	0
K02670	39	58	38	56	60	70	46	50	59	21	44	41	6	65	28	26	34	33	38	40	38	28	39	32	44	57	23	43	44	40	56	38	38	35	40	34	21	41	13	4	29	51	15	38	9	20	26	2	18
K02671	10	8	3	9	14	16	15	5	13	3	10	20	1	12	8	3	2	10	3	10	11	5	5	2	1	7	7	22	9	22	5	6	8	14	17	2	4	11	4	4	7	6	3	7	17	8	5	0	9
K00810	14	34	156	11	33	15	28	13	26	12	56	36	14	26	14	17	4	20	17	17	43	15	40	79	95	36	29	18	48	36	20	33	25	32	44	23	37	15	82	20	3	20	40	60	33	4	40	8	34
K00811	0	1	1	1	1	2	1	0	2	2	2	0	1	1	0	0	0	0	0	0	0	1	1	0	0	0	0	0	0	1	0	0	0	1	1	0	1	0	0	0	0	0	0	0	0	0	2	0	1
K00812	2663	2654	2854	3019	2804	1937	3419	3043	2901	2269	1678	2298	919	2055	2469	2563	1105	3337	2522	2312	2603	1386	1776	2567	3006	2242	3694	2221	2087	2718	2161	2065	2697	4397	2222	734	2059	3895	5132	7218	2934	4518	4918	4187	5887	4268	4423	3467	4974
K00813	184	48	15	24	27	165	7	62	30	104	16	16	17	16	23	68	807	191	19	494	28	5	44	30	53	34	30	21	23	52	214	41	22	19	769	8	23	33	211	135	31	17	40	41	265	149	76	5	71
K00814	17	19	12	5	11	16	16	15	15	14	8	3	9	29	27	22	14	21	16	13	20	20	18	21	25	17	14	57	13	17	14	14	10	16	48	3	14	31	16	2	23	10	9	28	4	34	17	6	50
K00815	25	10	15	9	27	35	17	19	19	16	10	17	3	10	18	11	20	15	8	15	13	15	6	8	11	17	17	10	9	8	13	5	13	14	13	5	17	8	7	2	6	6	3	7	3	10	5	0	26
K00816	4	14	3	7	10	6	7	10	12	7	2	11	1	13	12	10	4	11	10	14	12	4	3	14	8	7	12	12	6	5	12	5	8	22	6	4	10	17	14	4	4	29	13	13	1	14	13	1	8
K00817	3898	3871	3621	3857	4149	4141	3862	3476	4063	3503	4276	4274	819	4146	3882	3568	3995	3588	3839	2839	3892	4518	4037	3982	3447	4477	2887	3899	4481	3211	4040	4318	4456	2854	4585	1979	4142	4306	3212	2888	3507	4111	3978	3543	3628	3700	3849	1559	3135
K00818	1208	1162	1649	1219	1345	661	1217	1205	1008	885	590	1021	308	844	1053	846	478	864	1000	519	1062	758	1043	1420	1595	1007	1332	813	1059	1021	1153	1074	1300	1035	791	512	1130	2478	2500	2795	1879	2039	2640	1563	2389	2002	2142	1092	1758
K00819	124	131	523	199	109	46	143	217	92	80	122	233	84	249	171	73	59	217	207	90	198	99	64	177	161	248	134	131	285	267	112	288	234	214	222	32	147	387	389	823	945	673	1055	437	416	862	522	51	347
K18470	0	0	0	1	0	0	0	0	0	0	0	0	0	0	0	0	0	0	0	0	0	1	0	0	0	0	0	0	0	0	0	0	0	0	0	0	0	0	0	0	0	0	0	1	0	0	0	0	0
K12520	0	0	0	0	0	0	0	3	0	0	0	0	0	0	2	0	0	1	0	475	0	0	0	0	0	0	0	0	0	7	0	0	1	0	0	0	5	0	26	0	2	0	0	1	1	0	0	0	0
K02530	361	214	194	184	393	667	144	366	208	537	242	271	43	119	220	242	315	175	234	344	240	224	281	223	170	214	161	228	180	269	545	307	262	204	204	98	233	85	100	27	105	49	70	69	42	139	105	16	208
K10644	2	5	3	1	2	4	7	9	2	12	4	10	2	12	21	4	4	6	2	4	6	3	7	2	2	2	4	3	8	6	3	10	8	8	3	3	6	9	1	2	3	3	1	4	2	0	1	4	3
K21963	0	0	0	0	0	0	0	0	0	0	0	0	0	0	0	0	0	0	0	0	0	0	0	0	1	0	0	0	0	0	0	0	0	0	0	0	0	0	0	0	0	0	0	0	0	0	0	0	0
K02533	128	19	13	23	19	21	33	22	11	40	6	22	19	20	24	33	516	131	13	394	26	5	12	40	50	10	30	38	19	23	150	12	12	38	554	6	26	42	153	89	18	25	74	71	125	101	51	5	49
K10645	24	20	13	13	10	34	21	18	24	19	16	10	5	30	19	38	21	19	38	12	24	17	16	20	20	19	16	30	16	14	14	22	47	20	18	10	21	15	13	5	39	8	23	28	14	29	21	5	34
K20117	0	0	0	0	0	0	0	0	0	0	0	0	0	0	0	0	0	0	0	0	0	0	0	0	0	0	0	0	0	0	0	0	0	0	0	0	0	0	0	0	0	0	0	0	0	0	0	0	0
K22245	0	0	0	1	0	0	0	0	0	0	0	0	0	0	0	0	0	0	0	0	0	0	0	0	0	0	0	0	0	0	0	0	0	0	0	0	0	0	0	0	0	0	0	0	0	0	0	0	0
K02532	245	42	146	44	268	184	182	271	62	286	129	251	21	17	203	70	1718	249	79	909	96	134	76	36	60	139	155	78	103	176	696	67	114	93	678	37	143	28	1203	194	99	43	47	76	275	427	242	15	71
K04165	4	1	0	3	2	2	7	3	3	0	2	0	2	2	1	1	0	2	1	1	2	1	1	1	1	0	7	3	2	1	0	0	0	8	0	0	2	7	8	0	0	0	0	5	26	1	0	22	1
K18378	0	0	0	0	0	0	0	0	0	0	0	0	0	0	0	0	0	0	0	0	0	0	0	0	0	0	0	0	0	0	0	1	0	0	0	0	0	0	0	0	0	0	0	0	0	0	1	0	0
K15276	3	5	2	3	5	4	1	1	1	0	8	4	1	0	10	3	4	8	1	6	5	3	2	2	2	7	2	8	4	4	4	6	10	9	4	3	6	1	13	3	4	6	2	2	1	2	1	1	4
K15277	8	3	1	0	0	0	4	3	7	5	2	4	1	4	5	3	3	5	3	4	2	2	3	0	2	10	4	15	1	0	2	1	3	0	9	0	2	3	9	2	1	8	1	0	0	2	3	1	4
K01499	82	5	6	2	24	22	44	60	3	69	5	0	31	34	48	145	2	73	4	166	70	11	8	8	13	1	74	30	3	35	5	2	11	47	5	3	40	15	8	4	6	2	8	13	4	22	8	1	13
K15275	9	13	5	3	18	20	8	11	12	4	14	12	1	6	4	12	7	8	19	4	2	5	10	7	5	8	10	9	2	9	10	10	7	3	3	2	13	6	4	0	5	8	5	8	1	2	9	0	7
K15272	15	4	16	11	14	12	10	16	3	4	7	6	7	9	7	5	16	10	7	9	14	9	7	9	15	6	12	10	13	9	9	5	10	8	13	1	9	6	12	5	11	6	3	13	5	24	11	2	18
K15273	0	7	6	0	0	0	0	0	0	0	0	0	0	3	0	2	1	0	2	0	1	1	0	2	1	0	2	0	0	1	0	1	1	2	0	2	0	1	0	11	0	1	1	0	0	0	0	1	0
K04319	2	1	1	1	2	0	2	0	1	1	12	5	0	2	1	1	0	1	1	0	4	6	2	1	0	7	0	0	4	0	5	1	1	0	0	0	2	1	0	0	0	0	0	3	0	4	0	0	0
K15271	19	15	13	14	23	16	23	6	25	17	12	12	8	22	13	14	9	15	19	13	14	17	10	17	10	12	15	11	14	20	18	14	14	27	18	4	9	19	23	31	14	23	16	22	25	19	14	10	41
K01493	1722	2172	1838	1829	2396	1987	1970	1663	2205	2012	1737	1729	408	1774	1887	2031	1225	1747	1786	1312	1888	1925	1867	1534	1633	1725	1897	1926	1951	1761	1978	1975	1947	1616	1485	978	1859	1601	1169	1382	1522	1461	1436	1439	1379	1236	1384	711	1437
K04316	0	4	0	0	0	0	0	1	0	0	0	0	0	1	0	0	4	0	0	0	0	1	0	0	0	0	0	0	0	0	0	0	0	0	3	0	0	0	0	0	2	0	0	1	2	0	0	0	3
K01491	3075	3859	3118	3347	4050	3538	3221	3230	3779	3302	3240	3328	732	3083	3289	3490	2631	3264	2997	2505	3333	2901	3018	2622	2860	2999	3765	3461	2984	2966	3574	3291	3520	3534	3350	1479	3404	3051	2345	2767	3040	2719	2952	3039	2819	2421	2842	1464	2842
K01490	18	8	6	9	24	8	25	21	17	10	25	20	3	9	16	20	4	11	21	17	28	13	19	8	14	13	11	13	13	16	23	12	18	12	9	11	20	14	4	7	5	4	7	16	14	14	9	0	22
K01497	101	13	12	16	7	8	14	19	15	28	22	22	9	19	19	11	373	79	13	250	14	15	38	25	19	9	22	11	11	16	99	32	19	12	392	8	12	21	54	35	16	20	24	36	65	70	21	10	7
K01496	271	226	167	141	274	177	227	246	140	181	168	155	49	146	227	211	127	130	142	173	198	148	227	156	136	125	230	200	107	110	232	162	153	175	114	80	174	89	25	38	59	66	47	137	50	83	99	11	112
K01495	1208	984	1779	1059	1129	1263	1076	1206	1242	1003	1071	1149	278	1247	1008	1198	1377	1271	1023	993	950	895	1114	1207	1205	1007	903	1436	1377	932	1276	1206	1212	842	1393	534	963	1744	1502	1856	1356	1504	1504	1533	1580	1592	1490	1128	1247
K01494	231	56	260	72	283	145	150	270	108	152	139	205	55	93	255	213	274	181	145	380	248	139	253	146	125	132	195	174	107	193	136	88	187	131	349	72	170	48	111	52	35	28	88	191	43	217	49	34	165
K14495	2	1	0	0	0	0	1	0	1	0	0	0	0	0	2	0	0	0	0	0	0	0	0	0	0	0	0	0	1	0	1	1	0	0	0	0	0	1	0	0	0	1	0	0	0	0	0	0	0
K14494	2	1	4	2	0	4	4	0	0	0	0	0	0	0	0	1	0	0	0	1	1	3	1	2	2	2	2	1	1	0	2	0	1	1	1	1	2	0	0	0	0	1	1	0	1	3	1	0	3
K02418	106	42	27	83	143	92	104	65	86	101	254	288	34	162	113	108	199	158	56	150	114	199	116	146	98	194	46	191	159	129	175	80	78	40	291	25	133	165	58	22	203	91	41	64	91	71	101	36	68
K02419	237	90	70	246	402	161	311	140	198	209	473	769	61	521	161	227	914	362	139	309	301	494	272	375	182	359	123	597	344	331	564	157	214	93	777	98	261	471	119	97	455	298	116	156	287	174	307	55	127
K14491	31	20	48	44	11	44	46	42	21	17	49	69	4	37	39	29	77	19	53	25	28	27	44	51	41	23	20	15	31	30	45	49	48	12	36	21	55	27	24	90	29	33	42	37	85	26	54	55	21
K14490	0	1	1	1	0	0	0	0	0	0	0	0	0	0	0	0	0	0	0	0	0	0	3	0	0	0	0	1	3	0	7	0	0	0	0	0	1	0	0	0	1	1	0	1	0	1	3	0	1
K14493	3	4	1	2	2	2	1	0	1	0	0	6	0	3	7	1	1	5	0	0	0	2	7	0	2	0	16	1	0	2	5	11	2	1	6	0	13	0	0	0	0	1	1	0	0	2	0	0	1
K14492	20	26	33	49	31	32	24	31	24	26	22	23	5	29	26	16	17	21	33	17	34	34	25	27	23	19	9	27	43	25	32	31	56	8	29	10	16	39	10	17	46	41	29	33	25	33	20	14	13
K02412	537	255	174	622	940	474	866	391	548	619	1278	1524	220	1322	478	580	1756	832	359	583	732	1284	703	775	459	1025	375	1299	880	760	1090	463	588	358	2154	283	660	1199	249	150	1174	867	293	519	657	421	839	131	277
K02413	209	58	23	97	249	150	204	55	129	179	280	490	48	327	136	139	438	223	92	207	250	365	176	240	123	249	66	267	213	241	306	104	132	61	400	39	162	301	94	50	305	186	73	105	153	82	124	65	88
K02410	474	262	110	469	703	322	689	359	399	443	994	1216	157	1153	369	475	1694	733	286	500	596	993	490	724	383	818	278	1128	711	628	972	397	466	258	1743	253	585	1041	210	147	938	774	220	478	559	318	721	152	267
K05371	2	2	2	3	3	0	2	3	3	0	0	0	0	1	0	0	2	0	0	0	2	2	3	2	0	0	0	1	0	1	0	0	0	0	0	0	0	0	0	0	0	0	0	0	0	0	0	0	2
K02416	404	119	64	417	574	317	579	158	267	384	879	1098	141	970	283	442	1646	671	233	544	507	912	415	580	357	772	187	1062	626	542	778	294	371	207	1446	148	431	933	185	80	760	719	191	441	527	240	496	113	210
K02417	413	180	149	485	903	348	727	224	396	438	1141	1368	130	955	459	417	1116	547	309	297	648	1115	591	717	391	923	216	955	722	755	843	404	484	229	1142	263	660	915	163	73	893	627	256	427	322	215	564	149	297
K02414	272	81	37	223	788	229	371	96	264	215	542	1214	61	360	384	190	1347	399	213	454	469	895	489	580	180	345	135	383	232	564	717	175	271	96	879	76	415	306	162	78	430	201	164	127	116	104	235	38	221
K02415	407	362	217	318	415	366	328	335	378	349	432	491	78	335	278	324	754	355	342	446	292	429	330	285	309	325	343	400	295	254	509	328	373	316	589	226	472	398	195	71	276	204	113	237	173	190	209	55	226
K00121	342	240	194	231	132	138	143	239	140	232	205	100	53	113	121	168	1083	313	114	566	157	112	231	213	124	118	113	154	113	133	403	132	171	177	1585	68	186	94	226	163	119	68	108	121	183	361	146	9	98
K16681	3	8	4	22	9	9	27	19	11	4	8	4	3	10	4	7	6	8	6	20	23	7	6	5	11	7	21	7	9	5	5	2	9	2	8	4	20	17	9	4	4	25	11	11	3	7	9	2	8
K00122	82	143	44	53	120	98	54	100	76	112	72	58	13	37	91	83	53	90	57	173	61	40	90	67	76	63	87	53	56	64	97	67	53	72	1064	26	75	45	57	42	22	14	19	42	23	68	40	13	30
K00431	4	0	0	0	5	1	0	3	1	1	2	0	0	5	0	0	0	1	3	7	1	0	2	0	1	2	1	2	1	2	0	0	2	11	4	1	1	0	0	0	1	0	0	1	1	0	0	0	0
K13058	16	9	22	32	10	11	8	22	8	8	28	6	4	15	6	11	4	17	13	9	26	6	14	2	6	8	5	8	16	15	14	8	19	12	11	5	17	33	14	9	10	20	15	15	4	15	4	38	11
K13059	1146	1021	1122	1457	1430	1176	1161	1115	1134	906	1704	1074	179	761	1083	1003	1043	671	1002	808	1270	1118	1558	969	975	924	844	919	1247	723	1182	1175	1234	732	594	681	1307	503	493	272	1033	504	679	914	310	715	593	106	749
K13728	1	1	1	1	0	0	2	0	0	1	4	0	1	1	0	1	3	1	5	18	0	0	1	7	5	1	1	0	2	2	0	0	1	0	1	0	1	2	0	1	1	1	1	2	0	1	1	0	0
K13726	2	4	13	14	5	6	8	13	6	1	0	9	1	14	7	1	2	8	8	2	3	8	6	5	1	9	9	27	16	10	5	6	5	5	4	2	8	16	16	29	43	24	39	10	16	22	24	2	3
K10648	2	5	13	11	3	6	0	4	5	7	8	12	0	7	0	4	5	1	9	0	1	2	20	4	0	8	16	2	20	2	8	5	2	1	4	1	0	0	6	2	5	1	2	0	1	1	2	0	0
K13724	7	6	3	5	10	7	0	2	5	0	0	4	0	3	1	10	12	2	4	1	7	6	2	2	4	4	1	2	2	2	11	11	11	0	1	1	7	0	0	0	0	4	0	12	3	3	1	0	2
K13057	24	21	21	18	14	17	27	14	47	36	17	51	6	31	38	36	14	49	39	30	23	42	20	28	27	33	23	29	52	18	19	43	36	29	26	13	31	24	53	44	20	59	9	52	85	21	12	30	39
K13594	0	0	0	0	0	0	0	0	0	1	0	0	1	1	0	0	1	0	1	1	1	0	0	0	0	0	0	2	0	2	0	0	0	1	0	0	0	2	1	0	6	1	5	0	1	2	0	0	0
K13051	235	83	357	120	294	67	177	321	85	118	121	198	64	168	193	78	463	236	157	345	134	96	56	150	75	232	125	69	183	213	190	223	190	105	752	31	121	358	331	756	728	512	825	268	413	926	478	36	218
K13052	237	166	126	141	356	265	218	172	170	342	281	362	33	157	258	239	267	197	190	97	263	309	256	154	156	269	154	207	249	265	315	267	189	102	128	142	253	140	74	12	125	85	40	58	28	94	86	18	82
K13053	49	1	1	1	3	0	0	3	0	13	0	0	3	1	5	0	215	43	0	167	0	1	3	8	7	1	1	0	0	3	50	0	2	1	220	1	9	4	54	21	7	4	13	11	28	40	23	1	0
K07356	160	0	6	0	0	0	0	1	0	1	0	0	8	1	2	0	504	142	0	16	0	0	0	8	8	0	0	0	1	9	160	4	0	0	509	0	0	6	2	53	12	4	16	17	38	130	5	0	4
K00126	0	0	0	0	0	0	0	0	1	0	0	0	0	0	0	2	0	0	0	2	3	0	0	0	2	0	2	0	0	0	0	0	0	0	2	0	1	11	4	10	10	8	14	5	3	8	2	0	4
K07357	17	12	21	16	30	29	42	32	21	36	28	17	21	20	16	22	638	97	18	461	14	15	20	10	38	14	18	34	21	54	28	11	22	11	324	15	22	6	157	32	11	9	20	26	47	63	22	2	18
K00435	6	3	13	3	13	8	10	10	5	12	7	2	0	15	5	5	4	7	10	5	6	6	6	4	4	15	16	8	13	8	3	1	9	8	13	0	7	8	4	2	2	1	2	5	0	24	3	0	5
K07606	2	2	0	4	1	1	0	1	2	2	0	0	0	2	1	1	1	1	0	4	1	0	0	0	0	0	2	3	0	6	1	1	1	1	0	1	1	1	0	0	0	0	2	0	0	1	1	0	0
K15690	13	7	5	1	3	3	10	7	9	6	14	10	2	14	3	9	4	3	7	3	6	6	3	13	9	8	5	11	6	7	9	2	6	9	2	1	2	5	0	1	15	3	7	3	1	4	4	5	3
K10225	0	0	0	0	1	0	0	0	0	0	0	0	0	0	1	0	0	0	0	0	1	0	1	0	0	1	0	0	0	0	0	0	0	0	0	0	2	0	0	0	0	0	0	0	0	0	0	0	0
K07355	48	0	2	0	0	0	0	2	0	2	0	0	1	0	0	0	194	57	0	2	0	2	0	5	3	0	0	0	0	5	50	0	0	0	208	0	0	1	0	22	4	3	10	16	12	53	3	0	5
K04738	5	0	0	0	0	2	5	0	5	2	2	2	1	0	2	1	2	1	3	3	2	2	2	2	2	1	3	2	3	0	0	3	2	1	1	3	0	0	0	0	0	0	0	1	0	0	1	0	1
K07352	48	0	3	0	0	0	1	2	0	2	0	0	2	0	0	0	268	63	0	4	0	0	0	1	2	0	0	0	0	3	62	1	0	0	237	0	0	1	5	23	1	2	7	6	16	54	5	1	2
K06859	154	207	183	53	75	132	256	216	147	174	113	168	71	192	172	70	48	260	218	174	151	77	155	274	74	93	72	120	41	113	135	184	419	341	230	38	86	129	133	88	60	562	392	84	51	338	322	13	135
K13413	4	1	1	4	0	2	2	0	0	0	0	0	0	2	3	0	0	2	0	2	2	1	0	0	4	1	0	1	0	3	0	1	8	1	0	5	2	0	0	1	1	1	1	1	0	0	1	1	1
K07353	88	0	1	0	0	0	0	2	0	3	0	0	5	0	0	0	322	75	0	5	0	0	0	7	3	0	0	0	1	10	114	1	0	0	370	0	0	1	1	25	6	2	8	7	13	62	3	3	1
K14030	9	4	3	8	2	2	8	6	1	5	4	1	2	9	6	6	11	1	5	0	3	5	2	5	8	3	5	10	3	1	3	7	11	6	11	2	10	1	3	10	1	1	6	9	5	4	1	4	3
K04524	6	13	1	6	22	1	8	0	2	1	6	4	0	3	3	8	6	1	1	2	1	1	5	2	1	2	7	4	0	1	14	2	0	3	4	10	0	11	0	0	0	0	1	2	0	6	2	1	1
K07379	3	1	3	4	2	5	1	0	3	0	2	1	1	7	9	2	3	5	3	1	2	2	2	2	5	1	8	4	2	2	3	2	1	1	5	1	2	2	2	2	5	2	0	3	1	0	1	1	0
K21967	0	0	0	0	0	0	0	0	0	0	0	0	0	0	0	0	0	0	0	0	0	0	0	0	0	0	0	0	0	0	0	0	0	0	0	0	0	0	0	0	0	0	0	0	0	0	1	0	0
K07603	39	22	24	9	19	5	34	19	12	18	18	20	8	19	29	24	29	21	26	25	26	22	27	12	13	13	24	27	22	27	22	30	22	25	18	10	23	5	99	7	14	6	7	13	5	7	9	0	7
K05276	0	0	0	0	0	0	1	0	0	0	0	0	0	0	0	0	0	0	0	0	0	0	0	0	0	0	0	0	0	0	0	0	0	0	0	0	0	0	0	0	0	0	0	0	0	0	0	0	0
K12053	0	1	0	6	0	1	0	2	0	0	0	1	1	1	0	0	0	0	1	0	0	1	1	2	1	0	0	2	0	0	0	1	0	2	0	0	0	0	0	0	0	0	1	2	0	1	1	0	0
K04546	0	0	0	0	0	0	0	0	1	0	2	2	0	0	0	0	0	0	0	0	0	0	0	0	0	0	0	0	0	0	0	0	0	0	0	0	2	0	0	0	0	0	0	0	0	0	0	0	0
K04400	2	4	0	1	10	1	1	0	5	0	1	0	0	3	0	2	2	0	4	1	1	1	3	1	0	0	0	0	1	4	0	0	0	1	2	0	2	2	2	0	0	7	0	1	1	2	3	0	0
K06228	20	44	22	15	41	42	40	22	36	41	30	32	3	33	23	32	44	21	18	17	19	15	39	20	21	26	28	27	18	30	16	11	17	55	16	16	22	14	13	8	8	50	2	17	35	19	6	37	10
K12051	0	0	0	0	0	0	0	0	0	0	0	0	0	0	0	0	2	0	0	0	0	0	0	0	0	0	0	0	0	0	0	0	0	0	0	0	0	0	0	0	0	0	0	0	0	0	0	0	0
K23216	0	0	0	0	0	0	0	0	0	0	0	0	0	0	0	0	0	0	0	0	0	0	0	0	0	0	0	0	0	0	0	0	0	0	0	0	0	0	0	0	0	0	0	0	0	0	0	0	0
K16206	0	0	0	0	0	0	0	0	0	0	0	0	0	0	0	0	0	1	0	0	0	0	0	0	1	0	1	0	0	0	0	0	0	0	1	0	0	0	0	0	0	0	0	1	0	0	0	0	0
K04731	0	0	0	1	0	1	0	1	3	2	2	0	1	7	0	2	0	1	6	1	0	2	0	1	0	0	1	2	1	0	1	2	3	0	0	0	3	2	0	0	0	0	0	0	0	0	0	0	0
K04525	2	11	16	27	5	31	3	13	15	9	10	4	4	14	8	9	17	18	12	7	13	18	24	33	28	11	8	10	24	11	6	19	5	10	2	12	7	2	5	2	3	2	4	3	2	11	9	2	8
K25000	0	0	0	1	0	2	0	0	0	1	0	0	0	0	0	0	1	0	0	0	0	0	1	0	0	0	0	0	0	0	1	0	0	0	0	0	0	0	0	0	0	0	0	1	0	0	0	0	0
K15699	0	0	0	0	0	0	2	1	0	0	0	0	0	0	0	2	0	0	0	1	0	0	0	0	0	0	1	0	0	0	0	0	0	0	0	0	0	0	0	0	0	1	0	0	0	0	0	0	0
K20090	0	0	0	0	0	0	0	0	0	0	0	0	0	0	0	0	0	0	0	0	0	0	0	0	0	0	0	0	0	0	0	0	0	0	0	0	0	0	0	0	0	0	0	0	0	0	1	0	0
K12054	0	0	2	0	0	1	0	0	1	0	0	0	0	0	0	0	0	0	0	0	0	0	0	0	0	0	0	0	1	1	0	0	0	0	0	0	0	0	0	0	0	0	0	0	0	0	0	0	1
K16450	2	1	0	0	1	0	0	1	0	2	0	0	1	2	2	0	0	1	2	8	2	0	2	6	1	2	1	2	0	2	0	2	0	0	1	2	0	0	2	0	0	0	1	0	1	0	0	0	2
K03239	4	18	6	7	6	13	3	2	4	7	2	6	0	11	11	7	9	3	9	19	2	8	10	11	8	6	16	11	9	5	5	13	3	5	11	3	11	5	8	12	5	4	8	19	3	13	5	0	6
K06221	1546	1770	1480	1856	1411	1897	1818	1629	1782	1759	1712	2059	364	1952	1898	1927	2432	1663	1959	1948	1757	1511	2083	1607	1455	1880	1283	1868	2883	1696	1768	2016	1733	1511	1655	678	2181	620	883	689	1135	968	1190	1415	1815	2041	1101	194	988
K08449	0	0	0	0	0	0	0	1	2	0	4	0	0	0	0	0	0	0	0	0	0	0	0	0	0	0	0	1	0	0	0	0	1	0	0	0	0	0	0	3	1	0	0	2	0	0	0	0	0
K06220	11	14	4	7	6	4	8	5	7	3	2	4	2	10	8	2	8	7	8	6	3	12	9	9	4	7	4	6	4	12	6	6	9	9	4	5	9	17	0	0	1	18	5	14	1	0	2	1	4
K03231	144	41	43	23	56	127	72	110	30	139	52	19	60	101	132	213	19	121	17	478	154	24	21	19	20	21	156	70	21	79	20	15	29	110	32	5	87	21	7	4	17	18	14	10	3	33	18	2	71
K03230	18	11	28	47	40	9	41	22	28	13	40	23	22	30	25	51	28	52	5	18	16	15	18	38	24	25	60	116	31	84	11	23	30	35	93	10	12	25	39	47	19	28	42	41	107	24	44	2	50
K03233	44	65	77	65	72	82	38	78	48	76	81	47	19	69	77	47	60	44	48	57	66	68	79	49	62	49	67	70	62	45	32	63	60	83	42	20	62	42	31	55	19	46	117	55	48	37	45	17	49
K03232	36	10	10	15	17	34	22	26	8	48	10	28	15	37	31	49	25	22	12	64	33	16	6	18	11	18	41	22	14	18	14	18	24	18	12	6	29	11	15	1	10	17	7	8	7	14	5	1	15
K03235	53	55	20	40	59	65	41	50	53	47	46	59	10	78	55	69	75	43	66	35	55	67	59	36	24	60	73	57	71	47	77	52	62	47	54	30	68	57	19	58	77	29	13	52	12	61	45	5	46
K06223	2284	2124	2338	2378	2366	2674	3160	3472	2145	3291	2677	2319	558	1942	3141	3199	2726	3050	2522	2522	2452	3373	2178	2294	2717	2315	2886	2677	2237	2248	2898	1576	2066	2436	2754	1130	2924	2526	3361	781	1632	835	1600	1569	1040	1221	1718	228	2093
K03237	76	4	21	11	34	33	63	61	7	81	8	6	22	57	50	156	1	68	9	183	70	23	7	11	1	21	72	30	11	34	7	12	23	45	13	1	42	9	5	17	33	7	16	8	5	10	8	4	11
K03236	40	8	7	13	27	15	18	26	8	36	4	4	6	21	26	41	4	24	8	91	26	7	6	7	3	7	25	18	11	14	10	5	6	19	5	5	16	3	1	1	2	6	11	8	29	5	4	3	29
K09493	38	3	5	4	7	19	16	17	1	30	0	4	11	18	12	22	5	18	6	54	26	1	3	1	0	1	23	15	2	9	6	0	2	14	9	1	9	2	1	0	1	0	0	5	13	0	3	9	21
K09492	0	0	0	0	0	0	0	0	1	0	0	0	0	0	2	0	1	0	2	2	1	0	0	0	1	1	0	1	0	0	1	0	0	0	1	0	0	0	0	0	0	0	1	0	1	1	0	0	0
K09491	2	1	3	10	1	0	1	2	0	2	0	5	1	4	1	1	2	2	1	0	1	0	1	4	3	1	1	0	2	0	0	0	2	0	4	0	1	1	0	0	5	1	0	0	0	0	2	0	2
K09490	34	46	47	52	27	43	42	63	29	41	23	23	29	41	41	29	22	47	18	20	49	35	30	42	24	43	32	38	34	34	43	30	39	31	51	15	29	37	23	19	43	44	18	21	10	14	21	3	63
K09497	38	7	10	2	4	20	28	18	1	67	0	0	11	22	23	54	4	30	3	102	46	1	2	6	2	3	27	14	3	14	5	3	6	24	6	1	20	6	2	2	7	6	8	14	0	0	2	1	7
K09496	17	1	1	3	11	16	13	14	1	31	0	4	10	24	14	44	4	16	0	61	16	4	0	4	1	6	25	7	7	15	0	1	1	15	10	9	10	1	4	1	0	2	1	4	44	0	2	1	18
K09495	43	11	7	7	37	26	31	47	10	87	16	4	17	28	32	83	2	32	7	146	58	19	7	6	10	9	42	20	6	25	5	5	7	53	6	1	26	14	4	0	1	0	3	10	3	3	8	25	42
K09494	49	7	2	3	5	12	14	30	2	39	0	2	12	31	34	44	1	28	4	88	30	0	2	1	4	1	27	26	2	17	19	4	4	25	3	1	16	12	5	6	2	8	3	2	4	1	4	2	15
K09905	0	0	0	0	0	0	0	0	1	0	0	0	2	0	0	2	0	0	2	0	0	1	0	0	0	0	0	0	0	0	0	0	0	1	0	0	0	0	0	0	0	0	0	1	0	0	0	0	0
K09499	56	15	7	4	23	19	29	45	11	97	8	22	24	39	23	85	4	42	2	139	48	3	10	7	23	9	57	29	22	29	19	13	7	36	14	2	33	5	32	1	7	41	2	14	2	3	16	15	14
K09498	17	7	6	6	7	6	14	12	6	20	4	4	9	23	16	29	8	15	5	45	18	7	7	7	9	9	20	13	8	8	4	2	5	18	19	2	3	0	7	1	2	5	2	5	2	1	2	0	23
K04604	16	8	8	3	4	6	11	9	5	6	10	7	3	12	10	9	1	4	12	10	10	4	6	4	10	13	9	7	12	5	2	5	8	3	4	3	12	12	10	14	17	9	13	12	8	15	6	1	3
K06224	0	0	0	0	0	0	2	1	0	1	0	0	0	0	0	1	0	0	2	2	1	0	0	2	0	0	0	2	0	0	2	0	0	0	1	0	0	1	0	0	0	0	3	0	0	0	0	0	1
K12239	16	10	17	26	31	40	23	55	70	70	31	173	2	13	12	11	11	23	21	79	23	22	90	28	23	28	15	21	81	44	21	48	9	7	7	23	29	11	9	2	2	20	6	12	2	4	23	3	1
K12238	1	4	2	4	2	5	0	2	7	2	2	28	0	1	1	0	0	2	1	1	0	0	1	0	0	8	0	1	12	8	2	2	0	1	0	1	7	0	0	0	1	1	2	1	0	0	0	0	0
K06227	0	1	2	0	0	1	2	0	0	5	0	0	1	2	6	3	1	0	1	0	0	3	2	3	3	2	6	2	3	1	2	0	0	0	1	0	4	0	1	0	0	0	5	4	0	0	5	0	10
K12899	4	1	2	0	2	1	4	4	0	5	0	4	0	0	3	3	5	2	7	2	0	3	1	3	1	1	1	1	1	0	2	3	13	8	6	0	0	1	1	2	0	5	1	2	1	2	0	0	0
K12898	83	38	28	24	32	23	33	38	43	29	22	26	9	31	39	31	19	29	34	34	36	63	49	40	33	41	31	43	40	57	38	37	28	36	27	23	29	19	31	6	35	16	18	42	16	18	18	3	24
K12897	39	20	33	13	11	5	17	12	7	16	16	16	4	9	9	16	13	16	10	11	32	16	26	25	19	17	22	17	19	29	12	12	19	18	15	12	10	5	10	8	12	10	13	14	5	5	5	0	15
K12896	37	9	9	6	6	5	10	8	7	16	5	6	3	16	26	16	10	11	9	14	16	14	13	17	12	19	17	17	23	30	25	8	8	8	4	5	10	3	4	0	7	4	7	9	2	11	0	0	6
K12895	15	6	7	4	4	4	4	12	1	3	2	4	1	5	9	2	4	3	6	1	3	2	4	6	2	4	5	3	5	2	2	6	3	2	2	0	5	3	1	1	6	0	0	1	1	0	0	0	2
K12894	19	15	6	21	12	12	17	10	17	9	16	13	1	7	15	9	24	8	10	1	14	4	15	8	12	9	17	8	9	10	6	17	20	14	10	8	14	3	0	1	5	1	6	9	2	2	2	0	6
K12893	29	18	14	7	14	7	22	11	14	10	8	21	1	16	18	3	5	15	12	13	21	21	16	20	11	48	27	30	16	24	12	14	15	21	8	7	6	14	18	1	6	37	27	18	15	12	26	1	29
K12892	0	0	1	0	0	0	1	0	0	0	0	0	0	0	0	0	0	0	0	0	0	0	0	0	0	0	0	0	0	0	0	0	0	0	0	0	0	0	0	0	0	0	0	0	0	0	0	0	0
K12235	2	4	5	4	2	2	2	4	0	1	4	2	0	3	3	1	0	3	2	1	2	13	13	4	8	3	0	2	0	4	4	2	1	2	2	1	3	4	1	0	1	0	2	6	1	1	2	1	1
K12234	95	59	46	52	108	71	74	104	56	114	75	49	44	74	85	152	27	112	36	225	137	85	81	50	37	51	105	65	34	96	36	50	84	121	36	27	82	20	24	12	35	30	16	44	10	28	23	15	40
K11768	19	14	6	15	15	15	15	8	5	8	5	17	2	13	22	14	14	13	16	11	16	13	15	10	14	4	16	13	8	14	12	7	5	9	4	0	8	26	15	5	8	7	12	15	3	10	13	1	7
K16220	3	4	3	0	1	3	2	6	0	0	0	2	0	0	6	2	0	1	4	1	0	0	1	1	0	3	0	2	0	1	1	1	2	2	4	0	2	0	1	0	0	1	1	1	1	1	0	0	2
K19514	1	0	0	0	0	0	0	0	0	0	0	0	0	0	0	0	1	0	0	0	0	0	0	0	0	0	1	0	0	0	2	0	0	0	0	0	0	1	0	0	0	1	0	0	0	0	0	0	0
K19511	0	0	0	0	0	0	0	0	0	0	0	0	0	0	0	0	0	0	0	0	0	0	0	0	0	0	0	0	0	1	0	0	0	0	0	0	0	0	0	0	0	0	0	0	0	0	0	0	0
K16221	1	0	0	0	0	1	0	0	0	0	0	1	0	0	0	0	0	0	0	0	0	0	0	0	0	0	0	0	0	0	0	1	0	1	0	0	0	0	0	0	1	0	1	0	1	1	0	0	0
K11760	0	0	0	0	1	0	0	0	0	3	0	0	0	0	0	0	0	0	0	0	0	0	0	0	0	0	0	0	0	1	0	0	0	1	0	0	0	0	0	0	0	0	0	0	0	0	0	0	0
K11761	27	15	10	16	10	43	11	12	15	33	24	17	5	17	25	15	3	10	19	10	28	14	46	18	7	12	23	26	10	16	15	22	17	24	13	7	11	7	5	2	23	6	4	9	6	5	11	2	7
K11762	0	1	3	1	3	2	1	1	0	4	4	2	3	2	1	4	2	3	1	0	1	2	2	1	5	1	0	1	0	2	3	0	0	2	1	0	0	0	2	0	1	1	0	2	4	0	0	0	1
K11763	8	4	3	5	0	3	2	0	9	2	2	0	0	9	9	8	8	16	1	18	8	5	3	6	6	9	6	5	12	1	1	1	6	2	2	1	7	0	1	2	2	1	4	3	2	4	4	0	6
K11764	0	0	1	0	0	0	0	0	0	0	0	0	0	0	0	0	0	0	0	0	0	0	0	0	0	0	0	0	0	0	0	0	0	1	0	0	0	0	0	0	0	0	0	0	0	0	0	0	0
K11765	8	4	8	10	3	14	14	8	10	7	11	8	7	14	11	6	2	10	10	15	5	8	9	12	2	5	17	11	5	8	5	9	10	6	5	8	5	4	6	3	3	3	4	12	7	8	5	2	5
K11766	2	1	0	0	1	0	3	2	2	4	0	0	0	1	0	3	2	6	0	0	1	0	2	0	3	0	4	1	3	0	0	2	0	2	2	0	0	2	1	0	1	0	1	0	0	0	1	1	2
K11767	4	1	0	0	0	1	1	0	4	1	2	2	0	0	0	0	0	2	0	2	0	0	1	5	2	1	2	0	0	0	0	1	1	2	0	0	0	0	0	0	0	0	0	0	0	0	0	0	0
K13948	3	3	2	3	1	4	2	3	3	2	2	0	0	1	2	7	0	3	5	3	1	3	2	7	1	1	7	0	3	4	0	3	1	3	1	3	0	2	2	0	1	4	0	1	1	1	1	0	1
K13949	0	1	0	0	1	0	1	4	0	0	0	0	0	0	2	1	2	1	2	0	0	0	1	0	1	1	0	0	1	2	1	3	1	0	0	0	0	0	5	0	6	3	0	2	0	2	1	0	0
K13942	64	0	0	0	24	16	47	53	3	92	4	0	34	49	47	135	6	72	1	236	68	0	1	0	1	0	69	22	3	40	0	0	11	71	1	1	40	0	0	0	0	0	0	0	0	0	0	1	5
K13943	4	0	0	2	1	4	0	2	2	0	0	0	0	0	2	1	1	1	1	1	4	1	3	0	2	1	0	0	2	1	0	0	1	0	1	0	0	3	1	0	0	0	0	0	1	1	0	0	1
K13940	451	309	483	323	813	662	453	569	523	366	586	641	82	474	472	499	521	344	494	288	353	606	552	463	311	452	324	567	488	483	427	507	442	252	310	211	417	323	206	112	251	202	83	168	75	428	172	36	124
K13941	17	20	32	21	37	64	24	29	38	20	41	18	4	22	24	48	20	16	18	51	26	22	24	21	13	16	33	25	15	21	23	36	25	30	13	10	37	6	7	1	8	3	19	34	10	10	11	2	36
K13946	2	2	2	0	1	2	2	2	0	0	5	5	2	7	3	5	12	0	2	0	3	7	3	1	5	3	14	3	3	3	5	2	1	3	4	1	1	7	0	1	0	5	1	8	0	2	3	0	1
K13947	9	5	3	5	0	10	16	8	0	3	2	5	3	6	5	3	27	4	3	3	5	12	6	14	8	10	6	7	7	4	5	6	6	5	3	6	7	6	2	3	4	4	5	19	3	1	2	0	5
K16225	0	0	1	0	1	1	0	0	0	1	0	0	0	0	0	0	0	0	1	0	0	0	0	0	0	0	0	0	0	0	0	0	0	0	0	0	0	0	0	0	0	0	0	0	0	0	0	0	0
K12097	0	0	0	1	0	0	1	3	0	0	0	0	0	0	0	0	0	0	0	0	0	0	0	0	0	0	0	0	0	0	0	0	0	0	0	0	0	0	0	0	0	0	0	0	0	0	0	0	0
K12096	4	2	1	1	1	1	0	4	0	0	0	0	0	2	6	1	0	2	0	0	0	1	0	2	1	1	1	2	0	0	0	0	1	1	0	0	0	0	0	1	0	0	2	2	0	0	0	0	0
K12095	0	0	0	0	0	0	0	0	0	0	0	0	0	0	0	0	0	0	0	0	0	0	0	0	1	0	0	0	0	0	0	0	0	0	0	0	0	1	11	3	0	5	0	0	3	0	0	1	0
K06778	8	1	0	0	0	2	0	0	0	4	0	2	1	3	0	2	18	3	2	17	0	0	0	1	2	1	4	2	0	1	10	0	2	0	31	1	1	1	3	2	0	0	2	4	0	5	1	0	2
K12093	1	0	0	0	6	0	0	0	5	1	0	0	2	0	0	4	0	0	3	0	1	0	1	0	0	1	10	0	0	1	1	0	0	0	1	0	0	0	0	0	0	0	0	1	0	0	0	0	0
K12092	2	6	1	1	1	0	4	0	3	0	2	2	1	1	2	1	0	3	2	3	1	3	17	2	8	1	26	3	12	5	2	1	11	19	1	0	2	1	0	2	1	0	0	1	0	0	0	0	4
K12091	0	0	0	0	0	0	0	0	0	0	0	0	0	0	0	0	0	0	0	0	0	0	0	0	0	0	0	0	0	0	0	0	0	0	0	0	0	0	0	0	0	0	0	0	0	0	0	0	0
K12090	0	1	0	0	0	0	0	0	0	0	0	0	0	0	0	0	1	0	0	2	1	0	1	0	0	1	0	0	1	0	0	0	0	0	0	0	0	0	0	0	0	0	0	0	0	1	0	0	0
K06773	1	1	0	3	2	2	0	0	1	2	2	2	0	2	0	0	0	0	2	2	0	5	0	0	0	8	0	0	0	0	3	1	1	0	1	0	0	0	0	0	16	0	1	2	0	1	1	1	0
K06772	0	0	0	0	0	1	0	0	0	0	0	0	0	0	0	0	4	1	0	0	0	0	0	0	0	0	0	0	1	0	0	0	0	1	0	0	1	0	0	0	0	0	1	0	0	0	0	0	0
K06771	1	0	1	0	0	0	0	0	0	1	0	0	0	0	0	1	0	0	0	0	2	0	0	0	1	1	1	0	0	0	0	0	0	0	0	0	1	2	0	1	0	1	0	0	0	1	0	0	0
K11507	6	3	9	10	4	14	9	12	3	1	6	0	3	9	1	0	6	3	4	1	3	3	8	3	6	4	4	4	10	6	7	5	4	0	2	5	3	9	0	5	1	1	0	2	0	4	7	1	3
K06777	6	7	0	11	3	5	1	3	4	2	4	10	0	6	3	5	2	9	12	2	4	3	0	1	0	0	8	8	4	3	3	2	3	10	3	6	10	3	1	0	0	0	2	4	1	4	6	1	4
K06776	3	3	0	3	2	2	3	3	2	20	0	0	0	2	4	0	0	1	1	0	0	4	2	1	0	3	2	1	1	0	1	2	0	2	1	1	2	4	13	7	3	11	14	5	5	14	5	1	5
K12099	0	0	0	0	0	0	0	0	3	0	0	0	0	0	0	1	0	1	0	0	0	0	0	0	0	0	0	0	0	0	0	0	0	0	0	0	0	0	0	0	0	0	0	0	0	0	0	0	0
K06774	2	1	0	0	0	0	0	0	0	0	0	0	0	0	0	0	0	0	0	0	0	0	0	0	0	0	0	0	0	1	0	0	0	0	0	0	0	0	0	0	0	0	0	0	0	0	0	0	0
K16228	5	7	23	8	5	16	7	20	40	10	14	8	2	15	12	24	11	11	16	55	5	29	15	7	14	8	8	14	12	23	7	39	15	8	22	19	20	11	4	0	6	5	7	14	4	5	6	1	5
K16229	15	27	9	11	50	32	19	40	43	36	19	21	4	15	35	29	8	24	9	22	25	16	19	8	15	12	45	20	11	20	17	22	7	12	28	4	24	3	8	0	11	11	0	5	3	11	4	0	9
K15742	1	0	0	0	0	0	0	0	0	0	0	1	0	0	0	0	0	0	2	0	3	0	0	0	2	0	0	0	1	1	9	5	0	0	0	0	0	3	1	0	0	0	0	0	0	0	0	0	0
K16343	4	2	0	4	4	4	6	4	6	6	4	8	1	9	6	5	1	2	6	2	4	8	12	4	10	3	4	7	6	3	12	1	7	7	1	0	15	21	15	3	5	43	5	6	10	2	25	2	12
K05992	96	27	64	66	94	68	92	55	83	69	159	150	10	71	86	111	113	99	73	31	97	135	88	96	48	132	59	131	84	70	87	83	90	63	89	42	101	62	11	3	41	12	14	28	51	41	45	14	35
K15740	4	4	2	1	8	1	1	1	1	2	2	0	0	1	5	2	3	1	4	0	4	28	1	0	1	1	3	1	0	0	0	0	3	2	0	6	0	1	1	0	5	0	3	1	0	5	1	0	1
K17504	0	0	1	2	0	2	3	1	7	1	0	0	0	3	2	1	2	1	0	0	1	0	0	0	0	1	3	1	1	2	0	2	0	1	2	0	1	0	0	0	0	0	0	2	0	0	0	0	0
K25860	0	0	0	0	0	0	0	0	0	1	0	0	0	0	0	0	0	0	0	0	0	0	0	0	0	0	0	0	0	0	0	0	0	0	0	0	0	0	0	0	0	0	0	0	0	0	0	0	0
K15741	0	0	0	0	13	0	1	4	3	5	0	6	0	0	0	0	3	1	0	0	2	0	3	3	1	1	0	2	2	1	2	1	1	0	0	1	3	2	0	0	2	1	0	0	0	0	0	0	0
K25864	0	0	0	0	0	0	0	0	0	0	0	0	0	0	0	0	0	0	0	0	0	0	0	0	0	0	0	0	0	0	0	0	0	0	0	0	0	0	0	0	0	0	0	0	0	0	0	0	0
K25865	0	0	0	0	0	0	0	0	0	0	0	0	0	0	0	0	0	0	0	0	0	0	0	0	0	1	0	0	0	0	0	0	0	0	0	0	0	0	0	0	0	0	0	0	0	0	0	0	0
K25866	0	0	1	0	0	0	0	0	0	2	0	0	0	4	0	0	0	0	0	0	0	0	1	0	1	1	0	1	0	0	1	0	0	0	0	1	0	0	0	0	0	0	0	0	0	0	0	0	0
K08028	2	0	0	1	1	0	3	0	0	0	0	1	0	1	1	1	0	1	1	0	4	0	2	2	0	1	2	1	0	0	1	0	0	1	0	0	0	1	0	0	0	0	0	1	0	0	0	0	0
K15210	12	26	46	8	6	4	4	20	5	12	8	14	2	9	15	7	22	8	32	12	9	11	5	10	13	7	7	18	5	15	9	10	11	18	3	11	12	14	11	14	6	10	9	123	5	8	10	3	5
K15747	1	0	0	0	1	0	0	3	0	5	8	2	0	1	0	0	0	1	1	2	6	2	0	4	0	0	0	1	0	1	3	2	1	1	1	0	3	2	0	0	0	4	0	0	0	0	0	0	0
K04955	25	10	8	11	3	5	4	10	8	6	8	5	0	5	20	8	5	12	9	8	11	13	12	11	16	12	4	6	11	5	6	10	6	3	5	4	4	1	4	0	4	2	6	6	2	6	2	0	4
K04954	12	3	5	5	6	2	7	1	3	2	6	5	1	4	9	9	1	8	6	3	5	9	3	11	7	9	7	11	4	2	6	6	10	4	6	1	11	3	1	3	3	3	11	5	4	1	1	2	5
K04957	8	0	4	2	6	3	12	4	2	6	6	1	1	1	4	14	2	3	2	1	6	5	2	1	1	2	8	4	4	2	3	2	1	5	2	2	3	1	3	0	0	3	3	6	0	1	0	1	3
K04956	1	1	0	0	2	0	1	1	0	0	0	0	1	2	2	0	0	1	1	0	4	1	2	0	0	0	0	0	0	1	6	2	1	0	0	0	1	1	0	0	2	1	0	0	0	0	0	0	1
K04951	0	6	0	0	11	1	1	2	1	4	0	0	0	0	2	27	2	1	4	6	5	2	5	2	1	0	1	3	2	2	11	0	3	2	2	0	3	1	0	0	1	0	0	1	1	0	0	0	2
K04950	57	50	35	42	42	70	56	77	88	50	56	57	15	98	94	97	42	68	119	76	58	66	39	35	48	84	84	76	49	53	52	53	73	51	30	45	51	113	69	20	53	44	42	39	20	55	58	5	66
K04953	15	10	5	15	10	9	5	13	27	11	9	2	2	14	12	12	14	12	19	7	13	15	21	17	21	14	8	14	8	8	7	7	10	16	13	6	13	8	29	10	5	5	16	24	5	8	27	1	7
K04952	31	36	35	32	29	49	62	32	29	37	34	44	19	68	80	69	43	45	46	32	53	44	41	38	71	43	29	59	41	23	24	40	68	27	31	29	33	18	14	9	23	30	30	29	10	24	15	16	19
K15213	4	1	4	5	4	4	0	0	0	3	2	2	0	4	3	4	5	0	2	0	2	0	1	2	0	1	2	2	3	4	1	4	4	1	2	4	14	3	0	0	1	2	4	1	1	4	2	0	0
K04959	2	16	1	0	6	0	3	0	1	0	2	0	0	2	0	0	3	0	0	6	1	0	7	3	0	0	2	0	0	0	0	0	0	0	1	3	0	0	1	0	2	0	0	0	0	0	0	0	0
K04958	14	9	13	10	15	14	23	20	11	9	8	8	4	7	12	20	18	17	15	11	9	15	12	17	16	12	28	8	13	7	8	22	8	16	18	8	19	14	22	52	10	8	36	17	13	19	4	14	17
K14345	0	3	1	2	0	1	0	0	0	1	2	0	1	1	0	2	0	0	0	0	0	1	0	2	1	1	3	0	1	1	3	0	0	1	0	0	0	2	0	0	0	0	0	1	1	0	0	0	2
K14612	7	2	0	2	0	1	2	1	12	3	4	0	1	3	7	6	0	5	9	4	4	5	0	2	1	4	8	1	3	1	2	1	9	0	3	1	9	2	0	0	2	4	4	0	2	2	0	0	1
K25597	0	0	0	0	0	0	0	0	0	0	0	0	0	0	1	0	0	0	0	0	0	0	0	0	0	0	0	0	0	0	0	0	0	0	0	0	0	0	0	0	0	0	0	0	0	0	0	0	0
K14611	13	6	6	6	7	1	6	5	9	6	4	4	0	7	8	10	1	14	3	6	6	2	7	3	3	7	5	8	10	6	6	3	42	6	7	1	2	3	3	4	5	4	4	4	0	3	0	1	7
K15701	1	1	0	0	1	0	2	0	1	0	2	0	0	0	0	1	0	1	0	3	0	0	0	0	0	0	0	0	0	0	0	0	0	4	1	0	1	0	0	0	0	0	0	0	0	0	0	0	0
K16341	0	0	1	0	0	0	0	0	0	0	0	0	0	0	0	1	0	0	0	0	0	0	0	0	0	0	0	0	0	0	0	0	0	0	0	0	0	0	0	0	0	0	1	0	0	0	0	0	0
K14131	0	0	0	0	0	0	0	0	0	0	0	0	0	0	0	0	0	0	0	0	0	0	0	0	0	0	0	0	0	0	0	0	0	0	0	0	0	1	0	0	0	0	0	0	0	0	0	0	0
K14617	10	15	5	6	14	6	4	3	15	9	0	9	4	11	12	8	3	17	23	13	6	12	2	11	10	6	13	8	5	8	10	6	9	4	13	6	3	8	4	6	10	3	14	10	9	16	11	6	12
K17502	0	0	0	0	0	0	1	0	0	1	0	0	0	0	0	0	1	0	0	0	0	0	0	0	0	0	0	0	2	0	0	0	0	0	0	0	0	0	1	0	0	0	0	0	0	0	0	0	0
K14616	21	13	19	16	20	10	30	24	18	26	3	6	7	14	13	11	10	24	21	13	14	12	23	15	4	10	18	10	20	13	12	15	15	21	12	7	25	48	41	17	31	38	31	41	14	35	54	5	27
K20337	0	0	0	0	0	0	0	0	0	0	0	0	0	0	0	0	0	0	0	4	0	1	0	0	0	0	0	0	0	0	0	0	0	0	0	0	0	0	1	0	0	0	0	0	0	0	0	0	0
K10498	1	0	0	1	0	0	3	2	0	3	4	0	0	2	2	5	5	0	3	1	2	0	2	1	2	0	1	2	1	0	1	0	0	0	0	0	0	2	0	0	0	0	1	0	0	1	8	0	4
K20333	0	0	1	0	1	0	0	0	0	0	0	0	0	1	0	0	0	1	0	0	0	0	0	0	0	0	0	0	0	0	0	0	0	0	0	0	0	0	0	0	0	0	0	0	0	0	1	0	0
K15211	2	1	1	0	1	2	0	0	2	0	2	0	0	0	2	0	3	1	1	1	2	1	1	1	1	1	0	1	0	0	3	3	1	1	1	1	2	0	1	0	0	0	0	1	0	0	1	0	0
K10491	28	8	7	5	2	6	11	5	3	3	10	4	3	10	19	9	8	9	8	9	8	6	15	18	12	6	12	10	10	9	5	6	13	6	3	5	3	6	3	2	10	10	6	7	1	4	0	0	10
K10490	5	4	7	1	6	4	6	1	7	2	4	0	0	10	9	3	0	6	1	0	5	4	4	1	6	9	1	4	6	3	2	2	1	5	0	0	1	1	0	0	3	3	0	4	1	0	1	0	2
K10493	0	0	0	0	0	0	0	0	0	0	0	0	0	0	0	1	0	0	0	0	0	0	0	0	0	0	0	0	0	0	0	0	0	1	0	0	0	0	0	0	2	0	0	0	4	0	12	0	2
K10492	0	0	0	4	1	0	1	0	0	2	0	0	0	0	4	0	0	0	1	0	0	0	1	0	1	0	1	1	0	1	0	0	2	2	1	2	4	0	0	0	0	2	0	1	0	0	0	1	0
K10495	3	0	1	0	1	0	1	2	2	0	4	2	0	2	7	2	0	1	6	3	1	0	0	1	0	0	1	0	2	2	0	2	5	2	0	0	1	1	0	0	0	0	1	0	0	1	0	0	1
K10494	15	7	11	5	11	15	3	17	9	5	16	6	2	9	14	18	15	12	17	9	12	20	7	13	12	6	17	12	5	24	9	5	9	9	8	1	15	5	1	2	7	29	10	6	1	1	2	2	1
K16643	2	20	5	34	18	14	10	11	25	6	8	3	8	7	13	20	10	24	10	9	6	2	8	11	21	4	12	26	8	8	6	7	5	29	6	5	7	6	13	65	3	2	6	25	70	4	3	63	55
K10496	2	0	4	1	0	1	1	3	1	0	0	2	0	3	4	5	0	2	1	1	3	3	0	1	2	2	6	3	1	2	0	1	1	2	0	1	1	1	2	0	0	0	0	0	0	2	0	0	2
K16340	37	34	44	69	22	22	36	41	41	15	21	52	7	30	121	35	64	74	30	26	27	30	27	22	42	32	53	46	57	22	24	69	72	43	27	17	42	14	16	7	11	28	13	38	17	18	11	4	35
K05991	23	2	4	12	1	25	10	2	31	26	2	3	0	4	13	16	0	6	1	37	6	4	11	16	3	3	0	11	3	12	16	4	18	6	2	1	67	4	2	2	1	6	6	16	0	9	6	8	30
K17503	0	3	1	1	1	1	0	4	0	1	0	0	0	1	1	0	1	2	1	0	3	1	1	0	2	5	0	2	1	2	0	1	1	0	2	0	0	1	0	0	1	1	0	1	0	0	0	0	0
K08795	4	4	1	1	1	0	0	1	0	0	0	0	0	0	0	4	0	1	2	0	0	1	1	1	1	0	1	1	0	1	1	0	0	0	0	1	0	4	0	1	1	0	0	0	0	0	0	0	2
K07428	5	0	0	0	0	3	0	0	0	1	0	0	1	2	0	0	1	4	0	0	0	2	6	4	0	0	4	0	0	2	0	1	0	4	0	2	2	4	0	0	0	0	0	0	0	1	0	0	1
K11817	1	4	2	4	1	3	8	1	3	3	6	4	0	1	2	6	10	0	0	6	3	2	11	2	2	9	3	2	5	2	7	2	4	6	3	2	3	0	0	0	4	2	1	0	2	3	1	0	2
K11546	3	1	4	0	0	1	9	3	0	5	2	4	0	0	0	1	5	0	2	2	0	2	1	1	0	0	1	0	5	1	0	1	0	1	2	1	2	0	0	2	2	1	2	3	5	4	0	0	3
K07139	2275	2287	2138	1876	2256	2701	2008	2273	2118	3015	2444	2562	488	2357	2020	2271	2161	2392	2172	1586	2051	2353	2447	2323	2157	2301	1995	2525	2341	2223	2532	2312	2160	1623	2452	1300	2186	2590	2404	2226	2220	2271	1873	2051	2123	2534	2162	1164	1797
K16260	5	0	0	0	0	0	0	0	1	2	2	2	0	3	3	0	2	0	0	1	2	0	1	2	0	1	1	0	0	0	0	0	0	0	2	0	0	2	0	1	1	2	6	2	2	3	3	0	6
K16261	65	79	78	56	67	78	52	54	84	85	94	67	15	63	59	46	66	79	58	60	51	53	74	57	85	84	56	68	78	68	67	67	58	57	50	30	75	44	62	29	63	42	44	84	76	63	57	24	77
K11810	7	2	1	1	1	1	0	0	17	0	0	2	1	3	0	0	2	3	2	2	3	1	3	1	1	3	3	4	5	1	0	1	1	5	0	1	2	0	1	17	0	0	1	8	24	2	1	47	15
K11811	6	2	4	5	4	0	0	1	5	21	2	6	0	6	0	0	112	1	3	1	0	4	3	3	4	1	13	1	0	1	5	4	1	1	24	2	5	4	21	47	11	39	10	6	16	0	26	1	5
K07132	271	480	269	347	400	357	269	361	456	360	277	339	108	255	285	341	220	451	398	247	468	302	355	409	354	427	505	342	198	296	356	558	251	481	305	170	316	314	141	135	177	375	293	202	1292	216	500	62	205
K07133	15181	13993	15069	17373	15580	20480	18506	15907	16825	15029	17084	14990	4683	17525	15628	21179	10455	16446	14825	12824	15974	17689	11368	11532	15127	18201	22953	19931	15175	15322	13592	12334	12110	14633	11598	7207	13290	17054	20730	48890	11982	16472	16797	18840	26669	12960	15386	19205	29370
K07130	468	260	140	191	284	256	183	322	203	270	197	233	33	129	305	248	71	192	108	227	222	177	241	127	95	116	348	231	177	158	212	193	211	152	156	121	351	57	56	38	79	30	40	129	33	59	61	12	219
K07131	3	2	10	0	7	14	4	2	2	6	4	5	1	1	1	4	4	2	0	4	3	6	3	1	0	7	8	6	3	9	0	2	0	1	8	1	3	0	0	0	0	0	1	0	0	4	0	0	4
K07136	50	7	6	1	0	2	1	14	1	11	0	0	2	4	2	5	209	47	0	177	1	1	1	3	9	1	5	0	2	8	81	1	2	2	212	1	6	1	33	33	10	5	15	8	33	46	9	1	2
K07137	7865	9687	7489	8671	10263	9405	7636	7791	9792	7548	9148	8796	1695	8352	8441	9167	6261	7632	8344	6215	8670	8959	8478	6894	7212	7946	8185	9031	7960	6940	7647	9650	9617	7741	7103	4697	9767	6323	4352	4821	7553	6020	5851	7008	4832	4695	5704	2421	5771
K07426	0	0	1	2	0	0	1	0	1	9	0	0	0	2	1	0	2	2	0	2	3	2	0	0	2	0	1	0	2	2	2	0	1	0	1	0	5	1	0	1	8	1	0	2	0	0	0	0	6
K07135	44	1	0	1	10	14	37	34	0	64	4	0	21	25	44	86	1	35	0	155	41	1	1	1	0	0	43	18	0	21	3	0	11	45	0	0	23	1	1	0	0	0	1	1	0	1	1	1	1
K10143	14	7	6	5	12	18	11	8	13	23	13	2	0	10	7	8	2	7	14	8	13	12	13	13	16	12	16	13	18	10	8	17	2	6	15	8	12	13	18	1	2	12	5	9	75	22	5	1	13
K10142	0	0	0	0	1	0	0	0	2	1	0	0	0	0	0	0	0	0	0	0	0	0	1	0	0	0	0	2	0	3	0	0	0	0	0	0	0	1	0	0	0	0	0	1	0	0	0	0	0
K10141	7	5	14	8	18	15	10	2	6	3	19	3	1	4	10	11	4	10	8	6	6	11	5	7	7	6	14	13	6	16	7	6	8	19	4	1	21	3	6	18	12	8	1	8	4	13	2	2	2
K10636	7	1	9	1	3	4	8	1	10	3	2	4	0	5	4	4	0	9	1	4	4	7	4	2	7	9	4	17	4	2	5	5	4	5	4	0	7	11	11	9	27	17	17	11	8	9	17	6	3
K10631	13	10	7	3	10	4	15	6	1	10	18	13	4	16	7	9	8	17	9	5	3	15	16	0	15	7	11	12	3	8	13	13	8	8	9	4	22	14	11	15	4	12	7	13	14	5	10	3	22
K10146	2	0	0	1	1	0	0	0	0	2	4	0	0	2	6	0	0	2	3	1	5	3	0	3	6	0	1	0	2	1	2	0	2	5	0	0	3	1	4	0	1	5	0	1	0	0	3	0	1
K10145	0	0	0	0	0	0	0	0	0	0	0	0	0	1	0	0	0	0	0	0	0	0	0	0	0	0	0	0	0	0	0	0	0	0	0	0	0	0	0	0	0	0	0	0	0	0	0	0	0
K10144	7	4	4	7	4	11	4	1	20	11	2	5	4	4	12	15	8	6	6	1	4	10	2	1	16	8	4	11	4	7	1	13	1	18	3	1	13	3	2	1	0	6	3	3	1	6	3	0	10
K10149	0	0	0	1	0	1	1	0	0	0	6	0	0	0	0	0	0	0	0	1	0	0	1	1	3	5	0	0	0	2	1	0	0	0	0	1	0	0	0	0	0	0	0	0	0	0	2	0	0
K10148	1	3	0	1	1	0	0	0	0	0	0	0	1	0	0	1	0	2	0	0	0	1	1	0	4	1	0	1	0	1	1	1	1	0	3	0	0	4	1	0	3	5	1	1	0	2	0	0	1
K10639	4	3	3	0	3	2	2	1	3	9	19	27	4	4	2	20	2	7	5	2	10	14	9	9	9	8	4	5	3	8	9	2	10	1	3	3	6	4	5	0	5	0	0	0	12	4	2	0	1
K10638	6	8	1	5	8	8	13	4	7	7	2	6	2	8	3	2	5	0	7	3	7	5	3	8	4	2	5	3	0	3	6	7	8	3	3	1	2	4	3	11	0	3	5	2	4	3	9	0	4
K06829	0	0	0	1	1	0	1	0	2	0	0	3	0	3	0	2	0	0	1	0	2	0	3	0	0	0	0	0	0	0	0	1	0	1	0	0	0	0	1	1	0	0	0	1	0	0	0	0	0
K01860	5	7	25	52	13	8	11	12	11	4	17	0	1	7	7	7	11	3	13	4	3	9	8	5	4	14	2	4	18	7	3	9	12	12	6	3	6	7	14	11	10	13	6	10	0	2	9	1	5
K25319	0	0	0	0	0	0	0	0	0	0	0	0	0	0	0	0	0	0	0	0	0	0	0	0	0	0	0	0	0	0	0	0	0	0	0	0	0	0	0	0	1	0	0	0	0	0	0	0	0
K01866	5090	5908	4831	5170	6628	5487	5105	5052	5659	5694	4990	5357	1255	4901	5339	5911	4351	5365	5297	4550	5749	5373	5015	4543	5007	5122	5744	5544	5101	4926	6062	5546	5801	5310	5214	2684	5580	5203	4403	5519	4876	4698	5154	4855	4789	4520	5028	2703	4408
K01867	4838	5451	4164	4414	6239	5171	4692	4548	5155	6386	4793	4793	1125	4595	4834	5427	3684	4567	4361	3972	5152	4752	4609	3749	4229	4576	5802	5407	4427	4673	5460	5113	4957	4757	4511	2274	5348	4428	4026	3661	4085	3722	3677	4210	3919	3506	3990	1912	4010
K01865	29	23	45	36	27	38	39	36	70	26	22	19	13	23	50	22	16	25	34	32	34	86	41	69	21	16	46	36	24	13	33	76	47	60	81	19	39	18	18	15	21	21	33	24	10	40	61	1	36
K25352	0	1	1	0	1	0	0	0	2	0	0	2	0	3	0	0	0	3	2	1	1	1	0	0	1	1	0	2	3	1	2	2	0	1	1	1	5	1	1	0	1	3	5	0	1	7	3	0	1
K16768	12	9	6	13	6	12	12	9	7	11	10	6	1	12	10	8	10	12	22	4	15	8	4	2	9	2	7	13	8	4	9	3	17	10	14	13	17	9	3	5	24	10	7	13	5	7	11	3	5
K01868	8082	9355	7708	8418	10398	9254	8188	8010	9399	10530	8232	8586	2170	8289	9018	9589	7052	8485	8303	7387	9262	8385	8610	7341	7795	7945	9980	9171	8176	8194	9232	9122	9523	8622	8144	4215	9055	7259	6112	6869	7043	6754	6797	7964	7066	5916	7039	3567	7106
K01869	10501	11708	9876	10995	13077	11024	10612	9993	11718	11748	9713	10244	2581	10112	11433	12165	8557	10731	10326	9604	11788	10011	9722	8962	10007	9727	12597	11594	9897	10916	12084	11058	12267	11168	10943	4936	11054	10777	9142	12962	9961	9876	10932	10762	11352	8753	10139	6279	9791
K06060	0	0	2	0	0	0	0	0	0	0	0	0	0	0	0	0	0	0	0	0	0	1	0	0	0	0	0	0	0	0	0	0	0	0	0	0	0	0	0	0	0	0	0	0	0	0	0	0	0
K16346	0	3	9	5	3	0	0	16	7	7	4	2	13	0	5	15	882	218	0	599	0	2	4	17	28	3	2	13	6	31	289	7	11	2	876	0	13	8	114	132	35	13	26	38	64	200	16	1	2
K23159	0	0	0	0	0	0	0	0	0	0	0	0	0	0	0	0	0	0	0	0	0	0	0	0	0	0	0	0	0	0	0	0	0	0	0	0	0	0	0	0	0	0	0	0	0	0	0	0	0
K15519	18	6	6	32	6	13	11	8	35	64	11	2	18	8	12	33	5	22	10	12	21	5	7	10	23	4	31	27	5	15	42	7	30	32	5	6	22	10	13	148	10	1	1	41	129	22	0	116	53
K15518	13	15	67	29	19	3	16	9	18	40	10	16	18	13	29	35	4	24	4	13	23	10	8	52	42	3	22	12	15	14	26	14	31	31	8	11	43	13	25	18	7	11	15	27	18	27	23	7	21
K15049	0	2	1	2	20	0	0	7	0	0	0	11	0	0	12	5	0	8	1	3	11	1	1	0	9	5	19	0	0	0	0	16	1	2	4	0	23	0	0	0	0	0	0	3	0	0	0	0	1
K15048	11	11	1	2	7	5	9	2	5	3	8	4	1	13	1	2	2	7	4	4	11	10	16	22	16	8	2	3	5	7	6	1	6	4	3	5	5	1	1	1	2	0	2	2	3	3	2	0	4
K15513	0	3	1	0	3	1	0	0	0	2	0	2	0	0	0	2	0	2	1	0	1	0	1	1	0	2	1	2	1	1	0	2	1	0	1	0	1	3	0	0	0	9	3	6	0	0	1	1	4
K15512	0	4	2	2	2	1	0	0	3	1	0	0	0	1	0	0	3	0	2	2	1	13	0	0	1	4	2	1	2	1	6	2	1	1	5	1	0	0	0	1	0	0	1	1	0	1	1	0	0
K15047	38	16	13	16	40	27	21	30	10	34	43	31	12	26	43	13	60	18	17	16	36	30	28	18	29	34	19	17	16	21	17	17	32	33	21	9	36	10	3	1	16	7	7	14	10	12	5	1	22
K15510	3	3	0	1	3	1	2	3	0	0	0	5	0	2	2	2	2	2	1	3	3	2	0	0	5	2	0	1	1	1	4	0	0	1	0	0	1	0	3	1	0	0	1	0	0	6	2	0	3
K15041	0	0	0	0	0	0	6	0	0	0	0	0	0	0	0	0	0	0	0	0	0	0	0	0	0	0	0	0	0	0	0	0	0	0	0	0	0	0	0	0	0	0	0	0	0	0	0	0	0
K15040	4	0	10	3	14	7	6	1	0	2	0	2	1	2	2	8	1	5	4	5	3	0	3	7	6	3	2	3	2	1	1	2	4	0	4	0	0	3	5	14	2	0	5	5	2	4	5	0	7
K15043	2	4	3	2	4	3	0	1	4	3	0	6	2	5	7	2	7	2	4	1	6	1	2	0	2	3	5	5	3	1	0	1	1	3	6	2	9	2	4	4	2	2	6	2	2	7	0	0	2
K15514	0	1	0	0	0	0	0	0	0	0	0	0	0	0	0	0	0	0	1	0	2	0	1	1	0	1	0	0	0	3	0	0	1	2	0	2	0	0	0	0	0	0	0	0	0	0	1	0	2
K13736	2	3	7	4	0	1	3	2	0	6	0	3	0	1	2	0	0	1	3	8	3	1	0	0	2	0	0	3	4	2	3	4	4	3	3	1	2	0	0	1	6	0	1	0	1	1	0	1	0
K05026	8	4	5	5	3	7	1	5	8	6	2	4	2	9	5	5	3	4	1	0	1	4	3	10	1	3	2	2	7	2	6	11	7	3	0	2	5	2	1	0	0	0	0	2	2	0	1	1	2
K09668	19	36	8	40	19	22	30	23	16	21	20	10	13	26	49	25	9	33	7	24	50	20	12	22	19	14	35	23	13	14	12	10	25	45	27	3	16	35	5	61	5	4	2	27	56	2	10	44	18
K16345	432	127	595	157	122	35	162	307	78	145	139	179	57	197	202	134	931	464	293	609	162	125	62	228	575	263	224	139	298	345	399	256	301	281	1208	20	143	1453	1803	1000	1076	713	968	622	1227	1471	1015	185	570
K09669	2	3	6	1	3	1	7	3	0	20	4	4	3	4	7	10	7	4	2	6	8	2	11	5	11	0	11	5	3	6	2	3	5	3	11	1	4	37	2	2	32	15	5	5	1	12	7	1	12
K10518	9	5	7	11	4	4	7	8	6	10	8	16	2	8	7	19	4	5	5	7	11	18	15	2	5	13	11	8	5	8	11	5	4	4	24	1	3	13	3	14	2	5	4	4	1	2	3	2	9
K09664	1	1	0	0	1	1	2	0	2	0	2	0	0	0	3	0	3	2	2	1	1	2	5	1	0	1	2	3	0	0	2	1	0	0	1	1	0	1	0	0	1	1	1	2	0	1	1	0	1
K09665	0	2	0	1	0	0	0	0	0	0	0	0	2	1	0	0	1	0	0	0	1	0	0	0	2	2	0	1	0	2	0	2	0	0	3	0	0	0	1	0	0	0	1	1	2	1	0	0	0
K16344	0	0	0	0	0	0	0	0	0	0	0	0	0	0	0	0	0	0	0	0	0	0	0	0	0	0	1	0	0	0	0	0	0	0	0	0	0	0	0	0	0	0	0	0	0	0	0	0	0
K17320	0	0	0	0	0	0	0	0	0	0	0	0	0	0	1	0	0	0	0	0	0	0	0	0	0	0	0	0	0	0	0	0	0	0	0	0	0	0	0	0	0	0	0	0	0	0	0	0	0
K06146	3	1	2	3	5	6	4	10	4	19	0	4	0	3	3	2	8	131	3	409	0	8	1	1	21	11	6	3	8	8	0	16	7	2	5	1	12	11	99	0	23	9	14	5	34	4	8	0	6
K09667	29	21	51	33	18	25	48	27	20	41	8	35	10	29	19	40	14	46	39	36	34	12	20	19	45	27	50	21	26	38	12	21	26	54	27	9	30	40	54	69	9	51	40	50	39	41	48	20	38
K24503	0	0	0	0	0	0	0	1	0	0	0	0	0	0	0	0	0	0	2	0	0	1	0	0	1	2	0	0	1	0	1	0	0	0	0	0	1	0	0	0	0	0	0	0	0	0	0	0	0
K14048	56	62	81	102	39	143	55	62	118	60	168	98	7	78	80	33	126	55	95	23	52	117	136	139	58	108	46	55	160	89	84	53	97	33	48	52	91	30	21	30	48	48	41	22	15	158	31	5	22
K09660	2	0	6	1	0	2	2	1	0	2	4	2	2	4	7	0	2	2	1	1	2	0	0	2	2	3	3	4	0	3	0	2	1	4	3	1	3	0	1	0	0	0	2	1	1	3	3	0	3
K09661	0	0	1	0	0	0	2	0	0	0	0	0	0	0	2	0	1	0	0	1	0	0	0	0	1	1	0	1	0	0	3	0	2	0	0	0	0	0	0	0	0	1	1	1	0	0	0	0	0
K09662	6	2	0	0	1	2	0	8	1	0	0	0	0	0	0	9	0	2	0	2	0	0	1	0	0	1	0	1	1	3	3	1	1	0	0	1	0	2	4	0	0	3	2	1	0	3	9	0	1
K10483	1	0	1	2	1	0	1	2	0	1	2	1	2	0	0	2	0	3	4	1	6	0	0	1	5	1	2	1	4	1	1	1	1	1	3	1	0	5	3	2	0	0	1	1	0	1	1	0	1
K09663	0	0	0	0	0	3	0	2	1	1	4	0	0	1	0	3	0	1	0	0	0	0	1	0	0	3	0	0	0	0	0	0	0	0	1	0	1	0	1	0	1	0	0	0	1	1	1	0	0
K05288	25	30	34	16	44	23	38	14	21	20	48	22	7	23	22	27	29	25	21	24	31	46	27	22	26	37	29	32	34	28	32	38	24	31	8	10	31	22	23	13	18	22	29	20	29	7	19	71	42
K04766	2	0	2	1	0	0	5	0	0	0	2	4	12	0	2	7	0	0	1	1	3	2	1	0	2	1	1	0	0	0	0	0	1	3	1	0	10	1	1	1	0	1	2	1	0	2	2	0	3
K04767	385	156	71	121	121	241	110	181	189	142	70	70	37	81	114	281	69	125	109	163	98	68	97	106	57	67	167	96	78	100	373	88	56	94	82	47	57	71	194	83	43	79	76	56	73	109	78	30	91
K04764	78	28	25	54	23	29	40	37	53	17	9	22	13	18	19	36	188	58	23	136	25	6	8	27	39	32	48	39	38	53	70	14	32	40	170	3	21	41	117	240	36	60	74	71	248	92	60	136	138
K04765	298	263	199	253	239	186	214	263	238	271	177	144	55	178	262	257	772	312	185	575	287	190	153	109	191	145	249	241	161	179	282	191	251	198	694	94	263	116	343	124	111	112	132	251	155	190	115	39	169
K04762	444	399	673	569	422	351	482	376	422	385	366	453	131	377	303	339	523	576	403	437	373	300	351	506	470	440	485	400	459	411	437	491	459	466	640	220	493	700	938	956	510	715	762	614	962	710	740	455	635
K04763	8094	8235	8695	8168	7987	8528	9278	8870	7626	9323	8212	8486	2066	8228	7843	8202	8018	8789	9465	7002	7830	7984	8766	7881	8829	8784	8474	8766	7748	8908	8351	8035	7415	8976	6535	4049	8626	8196	7860	8235	7441	7573	6844	8673	6910	6978	9520	2968	8036
K04760	75	5	3	8	9	15	9	12	4	34	0	10	8	11	10	14	273	131	11	194	14	9	7	11	19	7	4	21	32	11	77	14	8	14	287	7	15	55	120	66	21	25	42	30	194	69	48	11	61
K04761	1507	1681	1844	1449	1674	1716	1175	1324	1608	1631	1671	1697	362	1510	1452	1554	2454	1729	1370	1765	1385	1524	1573	1856	1587	1663	1123	1570	1758	1333	1671	1692	1663	1695	2656	775	1777	1548	2114	1147	1685	1558	1491	1569	1963	1990	1774	1106	1580
K23045	0	0	0	0	0	0	0	0	0	0	0	0	0	0	0	0	0	0	0	0	0	0	0	0	1	0	0	1	0	0	0	0	0	0	0	0	0	0	0	0	0	0	0	0	0	0	0	0	0
K23046	0	0	0	0	0	0	0	0	0	0	0	0	0	0	0	1	0	0	0	0	0	1	0	0	1	0	0	0	0	0	1	0	2	0	0	0	2	0	0	0	0	0	0	0	0	0	0	0	0
K04768	20	19	13	31	16	8	17	10	28	12	13	26	12	8	16	22	35	21	18	13	8	14	5	17	6	13	17	14	10	8	16	25	16	14	50	3	12	17	27	33	4	22	27	25	30	10	26	4	21
K04769	1206	1449	744	1158	1694	1592	1247	1254	1511	1484	1413	1519	262	1393	1394	1447	1053	1247	1300	1002	1389	1503	1317	1030	858	1182	1436	1502	1092	1148	1481	1473	1411	1222	1186	717	1515	873	238	49	802	637	401	669	207	600	492	94	547
K11226	5	4	3	2	7	6	3	10	8	8	2	0	0	11	3	3	6	4	3	3	5	5	5	0	6	10	2	5	3	4	1	0	8	4	5	3	5	1	2	1	1	0	1	4	0	1	2	1	0
K09302	14	3	13	15	2	6	6	12	11	5	6	13	2	10	10	9	3	7	15	4	14	7	7	6	11	4	7	5	7	8	9	6	11	1	7	5	8	9	2	3	2	5	6	7	2	6	3	3	45
K09301	13	4	8	11	2	4	4	2	2	3	2	5	3	4	7	5	1	4	3	3	3	11	5	4	7	6	7	5	4	7	6	4	14	4	1	0	10	1	4	4	2	4	3	3	0	3	0	0	2
K09300	0	4	0	0	1	0	0	0	1	2	2	2	0	3	0	1	0	1	0	1	0	2	2	5	1	2	0	0	2	2	1	0	0	0	0	2	1	1	0	0	1	0	0	0	0	2	2	0	0
K09307	1	1	0	1	0	0	4	1	0	0	0	3	1	1	3	2	0	2	1	0	3	1	1	3	0	1	2	2	0	2	1	0	0	5	0	0	2	0	0	0	0	3	0	0	0	0	1	0	1
K09306	1	0	0	0	1	1	0	0	0	2	0	0	0	1	0	3	0	0	2	1	1	0	0	1	0	2	0	1	0	0	0	1	1	0	0	0	1	1	0	1	0	0	2	0	1	1	0	0	0
K09305	7	3	0	1	2	1	1	2	1	2	0	0	0	3	2	1	1	2	2	2	5	1	1	0	1	3	3	1	2	1	2	0	1	1	1	0	0	2	0	1	0	0	0	1	0	1	0	0	1
K09304	50	9	16	5	20	6	25	15	17	14	14	15	3	7	18	19	26	25	17	10	15	20	14	12	16	13	19	15	18	15	9	18	14	19	9	4	10	4	4	6	8	7	10	14	5	5	4	0	9
K09309	28	11	11	7	12	5	23	12	13	13	14	16	1	8	11	13	6	11	12	9	10	12	18	12	27	18	17	18	17	16	9	18	7	8	3	3	3	5	7	3	16	10	10	12	2	8	25	0	7
K09308	39	6	9	1	6	6	13	11	6	7	6	9	2	6	0	11	11	9	11	8	8	7	12	12	6	8	9	13	7	11	9	10	4	7	7	1	9	1	0	1	5	2	2	3	3	4	5	0	7
K22271	0	0	0	0	0	0	0	0	0	0	0	0	0	0	0	0	0	0	0	0	0	0	0	0	0	1	0	0	0	0	0	0	0	0	0	0	0	0	0	0	0	0	0	0	0	0	0	0	0
K08313	179	76	53	22	39	144	19	110	51	46	23	22	9	20	46	69	374	131	47	284	35	20	66	66	56	33	25	40	29	75	155	39	26	9	466	28	20	20	256	81	20	11	47	27	35	76	67	4	51
K08312	99	3	7	4	4	10	4	6	0	31	2	0	7	3	6	3	432	93	3	281	6	7	7	11	17	3	8	4	5	10	111	5	3	1	377	3	15	14	88	29	10	12	11	10	131	70	33	3	7
K08311	102	118	19	26	61	41	118	80	29	55	20	40	22	89	25	63	329	113	70	260	80	42	140	88	129	42	86	53	51	39	117	29	53	96	315	38	44	85	90	50	17	21	24	64	125	66	57	6	48
K08310	97	78	16	24	76	131	37	61	51	73	31	51	26	45	33	132	272	106	53	237	78	85	54	37	60	41	89	58	25	55	143	20	66	55	279	18	72	64	60	46	35	33	63	57	41	60	50	5	90
K08317	113	12	9	11	12	32	3	17	8	54	4	16	10	8	7	14	536	130	9	355	9	2	11	17	12	11	27	24	13	32	141	23	9	10	629	3	19	8	92	71	16	12	23	23	67	127	29	0	2
K08316	1240	1221	908	1050	1508	1298	1025	1141	1234	1175	1317	1332	229	1065	1168	1256	1206	999	1092	867	1252	1149	1066	1023	910	1069	1163	1192	1080	1013	1304	1188	1128	981	1152	573	1242	880	753	547	843	752	699	831	703	749	737	332	690
K08315	115	56	35	28	64	42	15	42	27	66	28	10	12	32	27	67	327	102	17	311	57	18	28	24	18	7	64	27	21	8	112	48	16	25	329	4	38	12	82	53	9	4	19	18	44	68	14	1	2
K08314	142	54	34	31	39	70	34	68	26	47	27	34	15	25	26	50	417	126	36	294	38	20	77	45	37	32	68	58	30	32	177	28	23	52	458	33	24	83	152	78	18	22	60	27	70	126	65	6	21
K05149	4	32	7	25	8	5	25	8	15	20	71	9	1	7	12	7	5	10	12	13	6	11	18	4	3	1	38	1	9	4	19	9	11	157	13	6	19	32	1	0	4	17	2	4	0	0	4	0	9
K05148	0	0	0	0	0	0	0	0	0	2	0	0	0	2	0	0	0	0	0	1	0	2	2	0	2	1	0	1	2	0	0	0	0	0	1	0	1	0	0	0	1	0	1	0	0	1	0	0	0
K08319	2	2	0	6	3	2	4	8	0	0	2	2	0	3	5	0	456	147	2	364	3	1	0	7	18	1	1	2	4	2	142	7	9	1	599	2	3	4	74	40	17	11	23	20	42	111	10	1	5
K08318	129	15	3	3	17	7	9	26	4	21	0	2	9	0	6	9	454	116	3	418	12	2	8	13	23	5	13	9	8	29	189	13	12	4	591	0	31	5	97	73	22	8	41	25	53	163	23	2	5
K04442	2	0	0	1	1	0	0	0	0	0	0	0	1	1	4	2	0	0	1	2	0	0	2	1	2	1	0	1	0	0	5	0	1	3	0	2	1	0	0	0	2	0	0	1	1	2	1	1	2
K14648	16	11	2	9	12	9	5	10	4	5	13	14	2	2	10	13	4	9	5	5	13	2	7	8	15	6	20	10	8	6	0	5	13	9	7	0	7	3	4	4	6	8	7	10	1	6	0	1	15
K14649	10	8	4	13	6	2	9	6	10	2	16	18	2	11	8	9	6	12	5	27	19	13	10	6	4	9	12	5	10	10	20	12	14	4	5	2	12	30	16	10	3	2	5	11	3	3	1	42	7
K14398	117	28	33	12	16	16	41	47	29	36	39	35	3	39	51	52	27	38	45	36	55	45	47	50	37	48	43	45	27	33	34	21	19	32	14	9	19	13	12	12	15	16	25	41	18	8	3	1	18
K14399	18	21	22	17	28	21	23	14	23	3	12	9	11	17	16	24	11	12	23	19	14	34	17	12	9	11	30	16	19	17	32	9	21	28	10	15	11	31	7	26	5	21	7	23	1	15	9	5	16
K15850	15	13	11	23	9	14	12	15	9	14	14	28	3	18	9	7	22	12	18	6	15	18	17	16	17	23	12	13	30	18	10	20	17	19	13	4	7	12	17	3	10	51	19	15	7	19	40	4	23
K05309	3	1	5	1	1	3	6	10	4	4	4	3	2	6	4	5	1	3	3	2	8	4	3	3	8	19	2	2	4	4	20	3	3	3	4	0	1	1	3	10	5	6	5	3	0	5	2	0	8
K14392	516	534	295	445	402	605	377	357	676	408	380	557	102	224	353	372	1361	417	408	905	225	393	725	550	381	321	204	337	412	327	523	671	298	231	1247	239	322	185	676	490	227	183	380	179	304	726	303	64	236
K14393	335	87	75	120	91	55	98	90	99	127	110	76	77	67	76	81	1044	311	69	751	95	74	130	104	72	114	70	76	97	99	405	92	66	80	1290	23	106	86	344	183	110	90	130	132	233	352	140	27	104
K14390	1	2	5	6	0	1	11	4	2	1	2	2	0	1	1	1	0	1	3	1	0	1	2	6	3	2	6	3	4	10	0	3	4	10	1	0	3	0	4	0	13	2	2	2	0	1	2	0	0
K14391	3	2	1	2	2	0	4	3	2	0	0	0	0	1	0	2	0	0	1	0	1	1	0	2	2	2	1	2	0	0	2	2	2	2	0	0	1	0	3	1	0	1	2	0	0	1	3	0	2
K14396	30	26	19	12	32	16	23	18	13	15	14	18	4	15	19	19	10	28	29	11	21	25	21	22	20	18	27	20	14	23	22	10	23	23	19	2	10	18	17	28	15	14	2	21	40	7	10	0	28
K14645	294	454	493	315	392	339	351	328	414	316	291	361	103	343	298	397	142	495	393	190	284	310	316	526	532	338	434	372	380	340	257	448	390	773	340	177	421	443	405	711	399	458	428	426	581	407	602	387	513
K14394	10	8	15	7	8	17	17	8	14	5	2	4	1	2	5	14	4	12	10	11	13	5	10	4	4	14	4	9	13	6	7	16	15	11	5	1	14	22	25	31	25	30	39	18	14	40	31	1	19
K14647	156	217	210	197	255	217	175	211	162	145	346	239	30	175	139	158	224	163	152	149	133	215	285	187	119	237	100	153	205	179	176	174	185	152	167	120	218	78	51	17	117	61	79	76	41	161	107	18	87
K01689	6056	6500	5536	6734	7151	6875	5458	4886	7030	6713	6629	6510	1091	6692	5432	5611	5858	5598	6362	4668	6132	7178	6937	5945	5918	6908	5205	6027	6204	5779	6794	6557	6890	4888	6050	3190	6385	6296	4075	5604	5371	5171	5333	4745	5338	5592	5236	2779	4285
K01686	2715	1625	2481	2831	1626	1376	2113	1947	1809	1811	1689	1798	546	2304	2058	1493	2422	2442	2356	1746	2410	2339	1599	2135	1819	2325	1639	2017	2800	1861	2508	2374	3154	2401	2716	736	2218	4657	3900	4234	5708	4598	5144	2915	4100	4295	5208	1502	2741
K01687	7611	6484	6180	8904	8181	6448	5875	6302	7598	5910	8711	6565	1152	7027	6699	5776	6460	5731	6561	4406	6566	8664	7895	7453	5255	6633	4935	6985	7848	5564	7392	8538	9289	4801	7302	4297	8226	6335	4860	6187	8304	5723	6987	5876	6677	6017	6788	2926	4637
K01684	412	405	500	661	397	241	524	343	469	191	304	224	109	390	419	310	859	358	515	609	303	268	363	312	232	236	354	584	368	287	517	698	591	618	1189	99	512	586	386	240	282	272	362	620	325	1091	515	47	342
K01685	2020	1617	2334	2859	1428	1529	2060	1478	2079	1602	1509	1294	407	2130	1986	1245	2039	1852	1694	1535	1824	2221	1191	1561	1525	1903	876	1982	2418	1541	2560	2691	2953	1596	3762	544	2371	3409	2678	3989	3782	3607	3679	2516	3874	2639	3578	1844	1857
K01682	397	39	57	59	41	47	57	63	78	109	54	60	37	47	106	50	1637	413	68	1133	55	101	47	75	98	53	45	78	74	85	595	118	119	51	1994	18	105	51	444	291	137	71	129	122	961	372	171	16	66
K01683	0	0	0	0	0	0	0	0	0	0	0	0	0	0	0	0	0	0	0	0	0	0	0	0	0	0	0	0	0	0	0	0	0	0	0	0	0	0	0	0	0	0	0	0	0	0	0	0	0
K01680	0	0	0	0	0	0	0	0	0	1	0	2	0	0	0	0	1	0	0	0	0	0	0	0	0	0	0	0	1	0	0	0	0	0	0	0	0	0	0	0	0	0	1	0	0	0	0	0	0
K01681	8531	8248	7171	8896	9954	8897	7324	8202	9051	7179	9228	8586	1529	7811	7317	7495	8692	7234	7603	7179	7724	9196	9293	6933	6622	8388	6646	8672	7707	7079	8964	9102	9536	6466	9474	4024	9041	7312	5528	7770	8394	6735	6658	6830	7071	7577	7473	3717	5881
K05308	16	19	28	26	15	5	14	10	30	7	6	6	4	19	25	11	1	13	13	13	14	23	7	10	11	10	13	19	11	22	10	25	17	42	21	3	19	14	15	6	19	27	67	14	17	31	44	4	14
K18065	10	3	1	0	2	3	2	4	3	2	0	0	1	2	8	4	2	5	0	2	6	1	5	2	0	2	5	3	5	1	2	0	1	3	1	2	2	1	0	1	1	1	1	1	0	0	0	1	1
K14354	7	8	6	3	14	6	3	12	4	9	4	10	3	16	2	13	3	5	4	3	1	1	8	2	4	3	7	10	3	6	1	7	14	5	4	1	6	2	3	0	2	2	1	4	2	2	1	0	6
K18066	0	0	0	0	0	0	0	0	0	0	0	0	0	0	0	0	0	0	0	0	0	0	1	0	0	0	0	0	0	0	0	0	0	0	0	0	0	0	0	0	0	0	0	0	0	0	0	0	0
K14024	0	2	5	0	0	0	0	0	2	2	0	0	0	1	0	0	2	1	1	0	2	2	0	0	0	0	4	1	0	0	1	2	0	1	5	0	0	3	0	0	0	0	5	5	0	0	2	0	0
K14025	1	0	0	4	1	3	3	2	1	2	0	0	0	2	1	2	0	1	4	0	1	1	0	1	1	2	1	3	1	1	0	3	3	2	3	2	0	4	4	3	8	6	13	2	3	2	3	0	0
K14026	31	41	33	41	26	29	85	59	51	46	28	32	24	56	71	39	40	57	59	30	68	39	82	39	67	34	86	47	45	43	31	44	41	49	75	13	45	87	52	64	36	39	49	79	42	47	47	19	93
K14027	1	1	1	1	1	0	0	1	2	0	2	0	0	0	0	0	0	2	0	1	0	0	0	1	2	0	0	1	1	0	0	0	0	2	0	1	0	0	0	0	1	1	0	1	0	0	0	0	0
K02889	18	5	1	0	11	6	27	12	0	36	0	4	16	15	10	36	1	22	3	73	16	1	1	0	0	1	21	14	0	15	2	6	4	17	5	1	11	0	1	4	0	1	1	5	1	0	0	0	12
K02888	1220	1321	1101	1098	1490	1294	1229	1200	1340	1484	1187	1211	338	1280	1405	1468	1066	1281	1217	1071	1478	1147	1167	1107	1167	1261	1508	1407	1111	1286	1400	1224	1285	1171	1177	621	1228	1117	980	918	815	951	824	1047	1002	795	850	343	932
K14022	3	2	0	0	0	3	0	0	0	4	0	2	0	2	0	0	2	0	2	1	3	0	0	1	1	1	4	2	0	0	1	1	0	1	1	0	0	0	0	0	0	0	0	0	0	0	0	0	0
K14023	6	1	0	4	2	8	6	5	1	1	6	0	2	3	7	2	12	4	4	1	2	3	3	5	5	4	3	5	4	3	1	1	6	4	10	1	6	12	1	0	11	4	1	7	0	2	1	1	4
K02885	48	14	6	13	23	30	38	45	18	52	16	14	13	55	59	82	4	31	11	109	42	15	8	6	9	6	49	16	10	26	19	12	19	22	13	6	42	4	2	7	11	4	10	16	37	6	1	1	20
K02884	1308	1401	1396	1304	1648	1420	1431	1308	1452	1477	1269	1294	333	1354	1417	1498	1191	1337	1230	1137	1374	1323	1355	1211	1279	1248	1593	1549	1381	1356	1431	1310	1419	1294	1329	583	1266	1222	1179	1202	1058	1227	1020	1240	1115	1022	1057	584	1140
K02887	1361	1599	1342	1395	1712	1628	1531	1401	1539	1535	1426	1433	332	1474	1498	1723	1255	1397	1383	1234	1659	1423	1300	1177	1422	1333	1689	1605	1316	1419	1724	1410	1515	1433	1301	713	1473	1232	1173	873	1022	1117	946	1141	1030	977	1075	430	1138
K02886	3374	3790	3016	3321	4334	3748	3110	3027	3756	3787	3275	3287	845	3216	3394	3634	2707	3323	3268	2616	3518	3340	3346	2824	3004	3251	3719	3754	3208	3345	3800	3630	3693	3181	3389	1537	3617	3038	2321	3461	3021	2987	2841	3350	3327	2575	2987	1836	2975
K02881	1451	1611	1341	1343	1858	1694	1485	1373	1738	1732	1536	1605	399	1463	1560	1620	1359	1480	1382	1244	1623	1490	1467	1210	1433	1487	1641	1667	1439	1474	1646	1595	1599	1464	1399	749	1570	1461	1284	1266	1296	1267	1188	1369	1279	1055	1178	669	1243
K02880	7	2	0	0	1	9	0	2	0	5	0	0	5	7	4	5	0	3	6	3	4	1	5	1	4	4	2	1	0	1	2	2	2	4	7	3	2	0	0	0	1	0	3	0	1	0	1	0	19
K02883	25	0	0	2	7	10	18	18	2	34	2	3	18	17	20	30	1	28	1	84	33	1	1	1	3	1	31	12	1	12	1	4	2	17	11	1	10	2	0	2	1	1	2	2	0	3	4	21	14
K02882	1	0	0	1	1	4	0	0	0	1	0	2	2	6	5	0	0	1	3	1	1	0	0	2	1	0	0	2	0	2	2	0	0	1	10	1	1	0	0	0	2	0	4	3	1	0	0	0	10
K25676	1	0	0	0	0	0	0	0	0	0	0	0	0	0	2	0	0	0	0	0	0	0	0	0	0	0	0	0	0	0	0	0	0	0	0	0	0	0	0	0	0	0	0	0	0	0	0	0	0
K04366	0	0	0	0	1	0	1	0	0	0	2	0	0	0	0	4	1	0	0	0	0	0	0	0	0	1	0	3	0	0	0	1	1	1	0	0	0	0	4	0	0	4	0	0	0	1	3	0	0
K14596	1	1	0	0	0	0	0	0	0	0	0	0	0	0	0	0	0	2	0	0	0	0	1	0	0	0	0	0	0	0	0	0	0	0	0	0	0	0	0	0	0	0	0	0	0	0	0	0	0
K13743	0	0	0	0	1	0	0	0	0	0	0	0	0	0	0	0	0	0	0	0	0	0	0	0	0	0	0	0	0	19	0	0	0	0	0	0	0	0	0	0	0	0	0	0	0	0	0	0	0
K06197	21	1	1	1	0	0	0	4	0	2	0	0	2	0	0	3	115	27	4	101	0	0	0	1	3	0	0	1	4	5	44	0	0	0	83	0	0	2	25	11	3	4	2	5	6	27	5	0	0
K11222	3	0	0	0	0	0	1	0	1	0	0	4	0	0	0	3	0	0	0	0	0	0	1	2	0	2	0	1	0	0	0	1	0	1	1	0	0	0	1	0	8	0	0	0	0	0	3	0	0
K16760	4	5	2	3	0	3	2	1	9	4	4	0	0	5	4	13	3	5	5	1	3	3	7	0	8	4	10	0	4	5	6	4	3	3	4	3	3	0	7	3	1	2	1	1	1	2	2	1	4
K02085	56	33	24	52	20	14	26	54	28	15	12	30	17	37	20	21	7	21	25	12	22	69	15	27	20	26	19	11	24	17	14	55	41	101	30	6	11	72	53	176	46	148	220	26	58	65	75	18	56
K02084	4	5	11	9	6	1	5	1	1	3	6	0	3	4	7	2	0	3	0	3	3	0	1	2	5	4	2	3	1	3	8	2	3	18	3	0	3	2	2	1	5	0	1	0	2	2	3	1	4
K02087	2	0	1	0	0	0	0	0	0	0	0	0	2	0	0	2	0	0	0	1	0	1	2	1	1	3	3	1	0	0	1	0	1	0	2	0	0	0	0	0	0	0	1	0	0	3	1	0	2
K02086	320	177	114	126	169	251	106	142	205	368	191	112	38	134	131	245	141	130	144	120	154	187	161	101	107	148	141	174	165	155	347	151	162	96	92	73	136	76	27	2	80	40	39	64	26	84	39	18	49
K02081	445	496	495	415	411	466	364	511	338	480	379	402	120	281	451	404	1090	519	288	816	455	288	450	789	561	323	429	258	307	332	582	391	545	403	958	295	498	201	643	239	236	459	425	388	217	449	522	47	379
K02080	98	15	41	16	8	4	3	18	8	7	4	5	11	9	11	2	414	95	2	335	3	4	11	19	30	8	6	6	2	28	162	5	23	20	484	0	16	4	73	93	17	16	47	44	41	137	4	3	19
K02083	243	169	113	85	131	76	72	225	157	77	127	102	25	86	99	211	812	202	163	615	72	92	106	141	98	90	233	124	106	104	252	107	99	71	782	40	78	47	177	111	69	61	87	99	131	252	145	16	112
K02082	541	337	259	123	262	455	235	360	187	90	276	229	85	208	480	276	974	276	139	486	480	218	202	201	100	199	166	374	442	163	658	806	764	127	1052	36	438	91	256	223	673	62	295	209	121	231	121	39	172
K20534	0	0	0	0	0	0	0	0	0	0	0	0	0	1	0	0	0	0	0	0	0	0	0	0	0	0	0	0	0	0	1	0	0	0	0	0	0	0	0	0	0	0	1	0	0	0	0	1	0
K20537	0	0	0	0	0	0	0	0	0	0	0	0	0	0	0	0	0	0	0	0	0	0	0	0	0	0	0	0	0	0	0	0	1	0	0	0	0	0	0	0	0	0	0	0	0	0	0	0	0
K02089	25	10	6	7	5	6	8	7	10	4	6	1	1	14	14	8	4	9	5	2	11	19	7	2	1	2	5	5	13	6	4	8	11	3	4	1	8	4	11	0	7	6	3	8	3	3	4	1	3
K02088	1	0	0	1	0	0	0	0	0	0	0	0	0	1	0	1	0	0	0	0	0	0	0	0	0	0	0	0	1	1	0	0	0	0	1	0	0	0	0	1	0	0	0	0	1	2	0	2	2
K09085	9	3	2	5	19	2	1	4	0	1	2	5	0	9	8	4	0	3	4	2	2	0	5	4	3	5	4	4	2	3	5	2	2	7	3	2	1	1	11	0	1	0	0	4	0	3	3	0	1
K11054	1	0	0	0	0	0	0	0	0	0	0	0	0	0	0	0	1	0	0	0	0	0	0	0	0	0	0	0	0	0	0	0	0	0	0	1	0	0	0	0	0	0	0	0	0	0	0	0	0
K05282	0	0	1	2	0	1	0	0	1	0	0	0	1	1	2	0	0	1	1	1	1	0	0	3	2	1	0	2	5	1	1	0	3	0	3	0	0	0	0	0	2	0	0	2	1	1	0	2	3
K03428	67	62	53	66	85	82	47	66	90	107	92	83	16	48	56	73	58	80	67	38	49	62	70	47	49	51	63	57	69	59	62	70	58	74	60	27	48	40	50	25	30	31	35	38	20	51	50	5	32
K03429	1837	1765	828	1059	1828	1745	1075	1319	1244	1728	1152	1010	269	1006	1508	1733	691	1142	928	1019	1375	960	1167	882	1119	881	1743	1501	970	1053	2174	1365	1060	1386	882	708	1280	679	404	171	408	329	441	587	288	642	559	305	618
K03938	1	0	0	0	0	1	0	1	0	4	0	0	0	1	0	0	0	0	0	0	0	0	0	2	0	0	3	0	0	0	1	0	0	0	0	0	0	0	1	0	0	0	0	1	1	0	0	0	0
K03939	7	0	2	0	2	2	6	2	1	0	2	0	0	3	0	1	2	1	2	2	1	1	0	1	0	0	1	1	0	2	0	1	0	1	1	0	2	0	0	0	1	0	0	5	0	3	1	0	1
K03424	4350	4326	3995	3780	5097	4463	3719	3730	4150	4122	4001	4275	1030	4062	4130	4195	4251	4109	3726	3749	4136	3992	4102	3677	3663	3886	4148	4249	3878	3708	4408	4140	4280	3902	4857	1969	4306	3948	3577	2970	3731	3783	3521	3916	3256	4125	3461	1475	3380
K03425	26	0	1	0	0	3	0	1	0	5	2	0	1	0	3	0	97	19	1	64	0	0	2	0	4	0	0	1	2	3	25	3	1	0	107	0	2	0	22	12	4	2	2	3	14	25	7	0	0
K03934	13	3	1	7	12	16	3	7	7	14	8	10	13	12	13	7	12	3	4	5	14	9	21	9	8	8	8	43	5	16	4	29	4	7	17	5	9	3	10	0	1	5	0	1	5	10	8	1	50
K03935	3	5	3	3	2	0	3	2	1	4	4	0	15	6	7	2	0	2	0	2	5	1	0	0	2	3	1	36	1	6	2	4	2	2	11	0	1	5	5	4	5	9	19	5	4	14	8	0	66
K03932	76	133	149	94	76	60	106	67	90	60	71	55	31	62	87	95	19	109	42	28	116	117	113	286	235	81	186	72	118	65	77	73	73	111	96	83	66	44	70	242	39	93	64	172	95	55	87	209	120
K03933	272	353	97	187	133	136	143	177	122	164	145	160	47	117	109	171	212	185	82	163	108	97	104	104	130	117	235	132	109	91	96	207	134	152	139	161	182	90	60	240	34	58	65	73	76	63	132	89	84
K03930	498	227	179	158	162	239	236	294	193	222	233	173	54	304	258	214	234	304	151	238	216	319	256	160	132	187	203	329	421	159	230	147	193	154	122	153	237	279	30	9	306	165	54	97	79	93	136	16	67
K03931	682	498	1633	867	196	42	341	633	317	281	123	673	236	743	580	258	1248	1257	594	963	619	218	259	787	405	1052	485	327	1049	690	748	1115	873	729	2206	41	362	1138	1867	5223	3349	3319	5195	1148	1230	3093	3176	172	815
K12394	0	1	0	0	0	2	0	0	0	1	0	0	0	0	0	0	0	0	0	0	0	0	0	0	0	0	0	0	0	0	0	1	0	0	0	0	0	0	0	1	0	0	0	0	0	0	0	0	3
K12395	1	0	0	0	0	0	0	0	0	0	0	0	0	0	2	0	0	0	0	0	1	0	0	0	0	0	0	0	0	0	0	0	0	0	1	0	0	0	0	0	0	1	0	0	0	0	0	0	0
K12396	42	30	23	29	32	44	31	40	27	41	22	29	10	35	18	36	28	30	42	21	39	33	43	22	20	28	40	44	25	22	24	20	23	19	17	7	22	26	16	22	21	17	19	34	19	22	24	3	40
K12397	67	53	52	65	79	94	70	54	61	73	96	92	11	90	78	84	81	56	96	48	74	73	101	69	55	92	34	59	54	60	92	67	82	42	67	42	74	43	46	14	37	22	26	22	90	33	29	4	35
K12390	2	1	0	0	1	0	0	0	0	0	0	0	0	1	0	5	0	1	0	3	1	1	1	2	1	0	1	1	1	0	0	0	0	0	0	0	0	0	0	0	0	0	1	0	0	2	1	0	0
K12391	19	15	19	23	8	6	11	9	15	8	14	11	8	31	13	14	20	12	21	16	8	11	14	22	19	13	12	28	22	12	6	4	20	17	16	8	9	7	19	3	9	8	14	10	1	18	8	2	23
K12392	9	3	5	3	5	3	5	0	5	7	8	4	16	15	13	0	7	0	5	2	13	1	3	2	11	3	1	13	5	2	5	7	1	4	15	5	4	5	10	0	3	8	4	0	2	4	3	1	43
K12393	3	18	1	7	5	7	17	2	6	5	6	3	6	9	9	11	19	0	3	2	6	6	8	9	2	1	4	13	6	0	6	6	1	5	13	0	5	0	2	2	11	4	6	1	0	5	1	0	11
K15851	1	0	0	0	0	0	0	0	0	0	0	0	0	0	0	0	0	0	0	0	0	0	0	0	0	0	0	0	0	0	0	0	0	0	0	0	0	0	0	0	0	0	0	0	0	0	0	0	0
K12398	5	9	1	1	9	12	3	10	6	13	2	9	2	8	4	2	0	6	0	5	10	4	7	1	10	2	19	5	7	8	2	9	2	4	6	1	11	3	4	0	0	1	4	5	0	4	0	0	4
K12399	2	3	1	1	1	0	0	0	0	2	0	2	1	3	2	0	3	2	6	0	2	14	3	3	3	1	1	1	1	2	4	0	0	2	1	2	5	1	0	0	0	0	1	1	0	5	1	0	1
K06471	3	0	2	2	3	3	2	0	2	0	2	2	2	0	2	1	5	6	5	1	4	3	0	1	1	2	6	1	1	1	3	1	2	0	1	2	1	6	1	1	5	4	1	2	1	3	12	0	1
K02339	65	7	14	14	4	7	25	8	4	23	0	10	5	9	1	12	226	47	9	176	7	2	2	9	14	10	13	16	8	17	63	8	10	13	274	1	12	24	73	52	14	13	24	37	55	53	18	6	28
K02338	5073	5403	4509	4374	5682	5535	4834	5149	4925	5869	5015	4833	1101	4534	5178	5359	4714	4673	4776	4076	4756	4814	4661	4146	4252	4880	4799	5340	5048	4358	5368	4908	5061	4617	4560	2387	5157	3920	3608	3171	3720	3760	3448	3950	3059	4010	4052	1454	3673
K02337	14657	15879	13476	13885	17412	15348	14339	14176	15337	14613	14926	15143	3289	13997	14752	15577	12250	13941	13946	11652	15217	14267	14639	13035	13770	14535	15699	14822	14507	13387	15227	15046	14868	14772	14564	7043	14783	13927	11814	14266	13017	13458	12903	13546	13313	12761	13523	7385	12119
K02336	300	6	15	16	12	7	20	31	17	57	4	4	28	9	5	10	1237	317	15	829	13	7	11	19	57	10	8	7	7	46	358	25	28	8	1540	3	33	47	313	184	46	21	71	71	199	347	86	8	11
K02335	10263	11385	9809	9795	12189	10352	9783	9280	10810	10495	11007	9814	2389	9250	10583	10380	8983	10354	9219	7692	10284	9770	9584	8404	9256	9395	11682	9884	8844	9153	10711	10384	10909	13212	10234	4612	10363	10133	10549	10355	8634	9379	9033	10098	9337	8693	8896	4970	9186
K02334	1800	2959	955	4198	4000	1934	2775	3337	3961	1910	1942	3179	574	3092	3120	4186	1389	2282	2663	1957	2516	2372	3041	1961	1536	2393	4030	2700	1599	2063	2026	2867	3131	3557	2201	1197	2662	890	617	323	1188	923	1211	1328	394	592	1208	277	1240
K02333	3	0	1	0	3	0	0	0	1	2	0	2	0	4	1	0	1	0	1	1	0	0	0	2	10	2	2	2	0	2	0	1	0	1	1	1	2	8	9	0	0	0	0	4	0	0	2	1	2
K02332	10	20	16	21	3	19	12	11	12	13	16	13	1	15	24	22	5	17	29	14	21	15	9	10	11	23	14	14	10	9	6	14	5	27	8	9	24	32	28	11	7	21	4	13	10	12	6	0	21
K02331	89	100	52	68	86	117	77	94	91	140	72	70	28	118	102	114	80	101	57	77	73	60	74	66	113	74	99	120	82	80	107	119	99	99	76	41	64	94	66	80	74	83	51	63	48	59	44	30	40
K02330	8	1	1	0	2	0	1	5	0	1	6	0	1	7	1	4	5	1	2	1	1	7	3	1	5	8	7	5	2	6	4	3	2	2	2	4	1	0	0	2	2	0	1	1	0	1	4	0	1
K16721	0	0	1	0	0	0	0	0	0	0	0	0	0	0	0	0	0	0	0	0	0	0	0	0	0	0	0	0	0	0	0	0	5	0	0	0	0	0	1	0	0	0	0	0	0	0	0	0	2
K04444	1	0	0	0	0	2	0	0	1	2	0	0	0	1	2	1	0	0	1	0	1	1	0	0	0	7	0	0	0	1	1	0	8	1	1	0	0	0	0	0	0	0	1	0	0	0	0	0	0
K16723	0	1	0	0	1	0	0	1	0	0	0	0	0	0	0	0	0	0	0	0	0	0	0	0	1	0	0	1	1	0	0	0	1	2	0	2	0	0	0	1	0	0	2	1	0	0	1	0	0
K16722	0	0	0	0	0	0	0	1	0	0	0	0	0	0	0	0	0	0	1	0	0	0	0	0	0	0	0	0	0	0	0	0	0	0	0	0	0	9	0	3	1	3	0	2	0	1	0	1	1
K16725	6	5	5	3	5	1	1	2	8	5	8	0	1	7	3	6	15	5	3	6	3	5	2	5	1	10	12	4	17	13	3	3	2	4	2	0	3	2	4	2	12	2	3	3	2	13	0	2	12
K16724	3	1	3	0	0	0	2	4	5	1	0	2	0	2	0	7	0	0	4	0	2	9	2	4	1	1	1	1	1	2	1	0	3	1	1	4	1	1	1	2	0	2	0	2	0	1	2	0	1
K16727	17	10	7	7	7	6	12	7	0	11	4	1	3	4	12	9	6	9	7	15	13	5	7	4	9	11	9	7	2	8	9	1	2	14	3	2	17	5	29	108	19	3	3	22	59	8	11	37	6
K16726	60	83	54	97	71	79	56	83	73	56	61	69	26	68	71	75	51	74	81	59	67	87	174	96	153	69	59	66	58	64	47	52	58	53	47	30	51	101	71	77	99	107	72	74	43	69	72	25	57
K16729	1	2	0	0	1	0	2	0	0	0	0	0	0	0	2	3	0	0	1	0	4	1	0	0	2	0	1	0	0	0	1	0	2	5	1	0	0	0	0	0	0	0	0	3	1	0	0	0	2
K16728	20	4	10	12	8	13	15	19	9	17	4	14	7	15	4	14	18	8	9	9	21	4	23	6	7	11	15	19	9	10	20	6	9	16	11	5	5	14	8	8	7	20	13	11	2	13	11	2	20
K03688	2289	1118	1440	767	2891	1847	1181	1892	1231	1312	1770	2339	262	759	1700	1609	2370	1305	1112	1958	1376	1895	1808	1198	779	1245	1019	901	898	1760	1781	1729	1537	859	1847	821	1248	199	1150	289	636	456	460	361	261	1094	393	97	709
K03689	0	0	0	0	0	0	0	0	0	0	0	0	0	0	0	0	0	0	0	0	0	0	0	0	0	0	0	0	0	0	0	0	0	0	0	0	0	0	0	0	0	0	0	0	0	0	0	0	0
K01314	8	14	1	0	9	4	4	7	0	15	0	4	0	2	6	6	0	9	1	0	5	0	6	0	3	2	11	6	5	7	2	7	1	1	0	1	8	0	2	0	1	0	0	0	4	0	3	0	12
K16262	4	7	13	4	5	6	5	18	13	12	4	2	1	5	0	2	2	11	7	7	3	11	9	5	19	3	3	2	1	8	3	7	4	3	2	1	6	1	0	0	0	2	0	3	0	2	1	1	2
K05109	0	2	0	0	0	0	0	0	0	2	4	0	0	0	0	0	0	1	1	0	0	2	1	1	0	0	0	0	0	2	0	5	7	4	10	0	7	0	1	0	0	0	0	0	0	1	0	0	0
K03874	1	7	1	3	8	8	4	4	10	1	1	4	0	3	13	8	4	2	9	7	6	2	0	0	1	4	8	7	5	3	4	4	5	8	12	1	4	0	4	0	1	1	2	5	0	3	2	1	1
K03680	33	35	25	34	29	35	28	29	57	49	24	28	9	31	51	35	21	30	33	28	35	41	40	27	20	17	29	38	31	49	30	31	39	26	16	7	28	26	14	8	34	28	34	34	7	11	9	4	44
K03681	6	8	3	1	1	3	2	2	2	4	4	5	0	6	4	3	6	1	1	5	6	14	5	6	3	5	2	2	4	0	8	10	5	0	4	0	3	6	3	2	7	2	0	2	0	0	14	0	0
K03683	69	0	3	3	9	10	6	15	9	18	6	9	12	5	15	7	381	86	10	225	7	4	9	7	12	7	6	14	5	16	85	18	37	14	349	0	18	13	64	42	31	12	18	23	144	56	22	5	7
K03684	400	330	318	148	792	250	368	350	215	140	276	356	80	171	392	297	803	238	249	682	331	277	399	282	373	207	378	172	171	190	334	236	233	245	827	80	224	110	202	182	68	107	98	217	224	289	165	63	199
K03685	2652	3082	2792	2607	3487	2965	2832	2613	2982	3089	2471	2922	652	2726	2901	3029	2269	2675	2453	2192	2892	2571	2609	2366	2588	2526	2888	2887	2514	2415	2893	2758	2839	2468	2570	1292	2850	2733	2673	3106	2343	2433	2267	2703	2861	2394	2116	1702	2490
K03686	5983	6383	5622	5803	8157	6929	5555	5270	6781	5898	6838	6788	1321	5638	6150	6257	4914	5268	5631	4462	6259	6512	6104	5003	4781	5695	5665	5928	5657	5381	6406	6860	6772	5144	5405	3007	6524	4607	3243	3073	4737	4090	3770	4433	3410	4109	3806	1594	3296
K03687	2323	2341	2190	1938	2538	2597	2235	2255	2243	2397	2153	2387	553	2212	2314	2362	2163	2292	2031	2119	2433	2191	2211	1891	2078	2071	2422	2335	2081	2183	2335	2244	2195	2053	2222	1074	2176	1813	1905	1629	1836	1797	1688	1879	1712	1662	1649	911	1747
K12170	0	0	0	0	0	0	0	0	0	0	0	0	0	0	0	0	2	0	0	2	0	0	0	0	0	0	0	0	0	1	0	0	0	0	0	0	0	1	0	0	0	0	0	0	0	0	0	0	0
K12171	8	2	11	2	4	2	4	7	5	3	11	4	0	5	14	6	5	4	7	3	9	9	11	7	1	5	11	8	7	3	5	5	3	3	1	1	3	3	1	10	5	6	6	8	11	1	1	3	2
K12172	30	25	21	21	47	19	17	17	29	30	30	32	10	33	17	29	17	23	32	15	27	37	28	21	19	44	18	14	10	27	42	19	46	33	10	11	26	88	38	27	24	31	39	33	36	15	19	24	35
K12173	0	1	0	0	0	1	1	0	1	0	0	0	0	0	0	0	0	0	0	0	1	0	0	0	0	3	0	1	0	0	0	0	1	1	0	0	0	0	2	0	0	1	0	0	4	0	0	1	0
K12174	2	1	2	0	0	0	0	3	0	2	2	0	1	0	0	3	0	0	1	0	0	0	0	0	1	0	0	0	0	1	3	1	0	1	0	0	0	4	2	0	0	2	3	1	0	0	2	0	11
K12175	2	0	2	5	1	1	1	6	2	6	0	3	1	3	4	0	0	8	3	1	2	3	3	2	4	4	2	6	2	4	11	1	11	1	5	1	2	48	3	4	2	4	2	1	2	4	0	1	1
K12176	11	10	5	15	4	8	4	4	14	6	12	10	2	8	16	10	10	9	10	3	4	19	25	6	6	6	20	11	21	3	4	6	8	5	7	8	15	4	5	2	3	1	3	5	1	12	0	0	6
K12177	4	2	15	1	3	3	6	7	6	23	2	2	1	5	4	3	5	3	5	1	3	7	4	4	5	5	4	6	3	2	1	2	2	3	3	4	4	1	9	7	0	5	10	1	0	5	6	0	18
K12178	0	1	1	1	1	2	2	1	3	1	6	0	1	1	0	3	0	3	0	1	1	0	3	1	0	4	1	1	0	6	1	2	0	5	3	0	2	2	3	0	2	9	3	7	3	6	6	0	2
K12179	2	2	2	3	3	3	0	0	1	4	2	6	2	0	2	0	2	5	1	3	3	4	2	7	2	1	12	3	4	0	2	1	2	4	3	0	0	9	1	0	3	0	1	2	2	0	2	0	0
K05649	0	2	1	1	0	0	0	0	0	0	2	0	0	0	0	2	3	3	5	1	2	0	2	4	1	0	1	2	0	11	1	1	1	0	2	0	1	0	4	0	0	1	12	2	0	1	4	0	0
K11307	9	7	10	2	7	3	7	13	7	12	6	4	1	7	9	9	10	8	5	4	7	15	6	9	3	15	6	7	10	6	32	8	9	14	3	4	3	3	9	1	7	4	5	7	6	13	11	0	6
K16649	53	50	98	88	41	32	47	58	42	120	70	51	15	93	95	66	15	68	58	41	125	63	45	55	58	83	51	79	77	89	53	68	72	35	139	23	103	54	75	89	113	127	114	57	75	98	108	14	19
K07301	2192	2101	2193	2834	2922	2671	2316	1853	2327	1897	3006	3421	384	3102	2220	1908	2992	2499	2679	1764	2677	3326	2724	2603	2306	2762	1616	2571	3016	2566	2762	2966	2958	1359	2494	1466	2866	3353	1579	1092	3240	2769	2574	1977	1308	2377	2626	303	1278
K07300	185	64	60	48	103	69	72	50	57	157	140	62	20	52	85	83	775	231	48	475	62	97	87	52	65	76	65	46	76	81	288	91	67	61	627	33	79	68	144	113	107	64	75	61	82	212	116	13	58
K07303	135	137	96	162	198	158	131	79	178	88	160	131	27	131	187	137	80	106	144	107	152	145	121	104	88	132	135	135	132	113	133	157	191	107	140	64	158	86	54	33	148	75	74	105	88	104	85	6	85
K07302	13	52	35	59	28	42	17	26	61	35	32	15	7	11	32	37	11	23	24	37	27	17	19	25	28	20	33	16	45	23	27	27	27	42	32	9	21	9	5	13	10	8	20	26	7	13	10	2	13
K07305	147	106	59	101	105	81	117	111	66	94	57	51	35	69	98	98	285	164	71	318	77	52	48	48	57	44	117	63	67	89	105	63	58	153	247	42	80	51	76	24	53	24	45	128	111	80	65	6	114
K07304	460	201	234	176	158	242	168	153	251	269	178	195	96	267	276	253	585	303	278	359	199	209	168	137	247	273	203	423	240	285	559	330	311	172	606	66	552	469	525	345	402	308	394	425	857	460	239	316	219
K07307	255	340	156	223	276	101	121	230	290	104	121	96	34	123	147	112	360	122	85	378	144	157	581	161	137	123	119	115	123	125	309	211	153	118	398	207	149	102	113	182	62	94	158	92	160	145	157	53	143
K07306	958	691	345	468	694	251	351	377	729	265	266	239	78	305	299	202	1495	429	226	1358	272	343	1575	433	278	283	198	418	359	275	875	427	342	204	1504	407	381	270	418	393	227	190	296	204	339	498	326	61	337
K07309	314	143	126	87	127	35	54	116	131	99	49	41	30	43	51	69	1235	325	36	98	32	39	263	74	94	59	24	44	48	87	409	96	47	41	1289	78	75	90	216	144	44	46	96	98	165	273	113	42	79
K07308	302	123	149	95	138	38	38	78	93	74	50	60	20	40	23	75	485	124	21	425	41	56	301	88	39	36	32	39	46	83	230	88	74	33	519	65	44	20	88	96	16	15	33	49	65	167	39	13	14
K02616	5	14	15	35	15	10	13	5	14	14	14	4	8	1	17	12	498	108	13	14	12	28	15	18	16	7	16	5	24	18	138	19	22	12	542	8	17	14	56	49	14	28	16	36	45	96	44	1	13
K04814	1	2	0	1	0	2	1	0	1	2	0	0	0	3	3	1	0	1	0	0	2	0	0	0	2	0	0	0	1	0	0	0	0	0	1	0	0	0	2	0	6	1	0	0	0	1	0	0	4
K02965	1072	1217	903	965	1332	1180	1107	1045	1277	1202	1110	1131	289	1066	1074	1227	908	1121	1067	898	1140	1070	1085	908	1019	1082	1242	1291	1102	1137	1333	1135	1120	968	1092	538	1084	1092	1078	828	865	904	823	962	834	773	747	392	958
K05301	3	14	1	4	3	2	3	1	3	5	0	2	2	1	0	2	2	0	1	9	7	3	1	1	1	2	3	0	0	0	2	6	0	2	0	1	7	0	0	0	0	0	0	0	0	0	3	0	1
K04815	2	2	0	0	0	3	0	1	0	0	0	0	1	0	0	1	0	0	1	0	0	2	0	0	3	1	0	0	1	1	3	0	2	0	2	0	1	0	0	0	1	2	2	0	0	0	0	0	2
K16092	526	230	558	480	206	186	323	366	372	224	205	357	120	270	360	292	1208	696	318	815	438	171	356	482	505	377	421	262	448	439	615	323	395	516	1447	83	333	793	1367	1367	856	1197	1340	743	1085	1387	1116	439	737
K16091	59	40	95	103	28	20	62	71	53	135	36	40	19	73	62	48	2343	399	51	30	69	37	59	53	132	57	64	30	80	93	431	67	62	67	1740	13	103	175	381	340	546	247	194	147	275	210	142	238	192
K16090	260	41	79	38	23	20	43	62	35	84	47	45	24	49	36	36	1033	287	44	747	46	40	34	64	108	58	51	28	72	89	316	49	73	47	1259	8	62	112	226	237	174	170	240	138	269	419	172	26	82
K02963	819	896	761	639	989	849	734	730	821	893	750	807	219	791	839	891	667	758	776	594	774	752	815	716	756	676	872	838	794	734	842	751	778	660	724	338	800	761	800	760	587	584	555	687	843	629	665	407	659
K08562	0	0	0	0	0	0	0	0	0	3	0	0	0	0	0	2	0	0	1	1	1	0	1	4	1	0	1	2	0	0	0	1	4	0	0	0	9	0	1	0	0	1	1	0	1	0	0	0	6
K08180	0	2	3	0	2	0	1	1	1	1	2	2	1	1	4	0	1	0	0	0	1	1	1	0	0	1	1	0	0	0	0	0	2	5	0	0	0	2	0	2	0	0	0	1	1	0	2	0	2
K02960	0	2	0	0	2	6	0	0	0	0	0	0	1	6	0	0	0	1	0	1	2	0	0	0	0	1	0	3	1	0	0	1	0	0	5	0	1	4	0	2	0	1	0	2	0	0	2	0	5
K23208	0	0	0	0	0	0	0	0	0	0	0	0	0	0	0	1	0	0	0	0	0	0	0	0	0	0	0	0	0	0	0	0	0	0	0	0	1	0	0	0	0	0	0	3	0	0	0	0	0
K08829	7	3	6	6	0	1	5	0	1	7	17	7	3	5	0	9	1	4	12	4	3	5	3	9	4	5	6	8	5	2	2	3	7	6	10	2	2	10	2	0	2	6	5	14	0	11	14	43	4
K02961	1119	1264	983	971	1258	1371	1089	1156	1267	1252	1018	1176	282	1159	1134	1344	948	1096	1114	919	1249	1141	1020	921	1081	1123	1263	1289	1131	1129	1347	1114	1073	1077	1031	507	1085	1048	1207	1015	863	928	808	1078	897	826	855	470	912
K08828	0	0	1	0	0	1	1	0	1	0	0	0	1	0	0	0	0	0	0	1	0	3	1	0	0	0	1	2	1	1	1	2	0	0	0	0	2	1	0	1	0	1	0	2	0	0	0	0	0
K11055	1	0	0	0	0	0	0	0	0	0	0	2	0	1	0	0	0	0	0	0	0	0	1	0	0	1	0	1	0	0	0	0	0	0	0	0	0	0	0	0	0	0	0	0	0	0	0	0	0
K22870	0	0	0	0	0	0	0	2	0	0	0	0	0	0	0	0	0	0	0	0	0	0	0	0	0	0	0	0	0	0	0	0	0	0	0	0	0	0	0	0	0	0	0	0	0	0	0	0	0
K06057	6	3	4	3	1	3	1	0	3	3	8	4	1	4	7	2	0	3	2	3	4	5	1	1	1	2	5	2	2	5	4	4	8	2	0	2	0	2	3	1	2	14	2	3	1	1	3	0	2
K16647	1	4	2	2	5	0	0	2	2	0	0	4	0	2	3	4	0	2	1	6	1	1	0	3	3	1	5	3	1	2	3	1	1	2	1	4	3	0	2	3	1	18	0	4	2	5	0	1	0
K04813	1	0	0	0	0	0	0	0	1	0	4	2	0	0	0	2	0	0	1	0	0	1	0	1	0	0	3	1	0	0	0	2	1	1	0	0	0	0	0	0	0	1	1	0	0	1	1	0	1
K08825	55	40	27	21	22	25	40	30	31	42	41	42	12	46	25	37	23	43	39	31	50	25	27	34	26	27	26	48	40	32	63	25	31	23	18	16	31	37	15	42	18	28	30	29	14	30	30	1	21
K08824	13	13	7	17	44	17	11	35	18	20	13	39	3	15	17	18	18	16	14	18	24	15	27	35	9	13	17	17	23	16	20	12	11	11	16	9	20	10	5	18	1	16	5	15	10	8	5	19	14
K20548	0	0	0	0	0	0	0	0	0	0	0	0	0	0	0	0	0	0	0	0	0	0	0	0	0	0	0	0	0	0	0	0	0	0	0	0	0	0	0	0	0	0	1	0	0	0	0	0	0
K25351	0	0	0	0	0	0	0	0	0	0	0	0	0	0	0	0	0	0	0	0	0	0	0	0	0	0	0	0	0	0	0	0	0	0	0	0	0	0	0	0	0	0	0	0	0	0	0	0	0
K21378	0	0	0	0	0	0	0	0	0	0	0	1	0	0	0	0	0	0	0	0	0	0	0	0	0	0	0	0	0	0	0	0	0	0	0	0	0	0	0	0	0	0	0	0	0	0	0	0	0
K20549	0	0	0	0	0	0	0	0	2	0	0	0	0	0	0	0	0	0	0	0	0	0	0	0	0	0	0	0	0	0	0	0	0	0	0	0	0	0	0	0	0	0	0	0	0	0	0	0	0
K24183	0	0	0	0	0	0	0	0	0	0	0	0	0	4	0	0	0	0	1	0	0	0	0	0	0	0	0	0	0	0	0	0	0	0	0	0	0	0	0	0	0	0	0	0	0	0	0	0	0
K16644	0	0	0	0	0	0	0	0	1	0	0	0	0	0	0	1	0	0	1	0	0	0	0	0	1	0	0	0	0	0	0	2	4	0	1	0	0	0	0	0	0	0	0	7	1	0	0	2	0
K16338	2	1	0	0	0	0	0	0	3	0	2	2	1	0	0	4	0	0	0	0	6	0	0	0	1	1	0	0	3	0	0	1	7	1	0	0	1	3	0	0	0	4	0	1	0	0	0	0	0
K05105	3	4	4	4	8	4	4	1	6	14	3	4	0	9	3	7	4	3	3	2	9	6	5	0	6	6	6	2	6	2	7	6	7	10	2	6	4	1	5	13	16	8	8	7	2	2	25	0	20
K04819	3	0	1	0	3	1	1	0	3	2	0	0	0	3	2	0	0	2	2	1	2	3	0	2	2	0	0	0	1	1	0	4	0	2	2	2	1	2	3	3	0	1	1	0	2	0	0	0	2
K09686	5751	4061	6873	5410	4873	5667	4368	4663	5536	7924	6088	6482	1206	5394	5762	4469	6105	5405	4703	7606	5941	6889	5950	6405	4612	5829	5216	5842	5954	5517	6019	5431	5601	4028	5004	2447	6721	5899	4707	6875	6900	5672	5996	5058	6129	5143	5987	3622	4703
K09687	15671	13928	11278	12165	14112	16126	11746	13060	12664	15099	17284	16985	2241	12866	14428	12755	17300	12257	12383	13798	13878	17020	17958	12226	9402	13686	12002	14326	13444	13489	13787	13616	12835	8853	9579	8305	15408	8548	4934	1912	9577	7256	4349	6580	2795	6549	6400	1532	6751
K09684	294	518	397	336	415	468	390	488	494	384	461	460	146	419	441	427	502	345	502	386	344	387	608	513	270	402	407	406	483	327	295	372	421	377	318	228	319	181	177	52	228	153	150	232	58	357	233	59	275
K09685	508	87	35	92	106	91	121	113	153	315	151	106	53	79	229	202	159	229	176	124	121	100	109	24	37	117	162	141	81	111	583	139	346	236	125	50	111	71	44	70	41	159	61	22	61	105	66	11	67
K09682	13	16	17	7	12	24	14	9	13	6	10	17	6	16	11	12	21	13	16	7	17	18	13	14	6	16	8	15	25	22	24	11	12	4	12	8	4	19	2	0	30	6	2	5	6	3	23	0	10
K09683	1	0	0	0	9	0	19	7	24	0	0	0	1	2	2	23	19	0	22	1	0	2	0	1	0	0	2	0	0	0	0	9	0	0	0	0	0	6	10	4	5	15	9	0	6	13	11	2	10
K09680	285	282	481	629	351	139	618	380	424	210	118	225	144	251	397	300	46	434	301	147	300	164	109	414	324	330	520	366	324	322	246	326	297	659	329	35	225	1179	654	2493	523	969	1064	868	1906	774	1063	1270	964
K09681	315	350	241	202	406	400	216	238	279	271	373	289	83	376	249	329	409	282	264	304	297	331	420	367	178	208	268	256	234	227	292	304	247	246	359	158	239	120	231	113	196	93	64	195	250	176	146	135	138
K09688	123	3	6	11	13	12	19	20	6	12	8	7	7	7	12	10	1	116	7	271	6	7	7	6	30	7	14	19	18	10	7	8	19	12	12	5	10	10	59	16	32	8	30	8	31	13	9	1	14
K09689	184	23	9	17	11	18	31	28	25	48	24	11	7	8	34	36	17	111	13	377	24	13	25	11	27	20	38	33	24	19	22	13	12	15	31	12	18	12	87	26	14	6	18	17	25	11	9	4	20
K05962	11	14	31	22	16	11	15	11	33	14	14	12	3	18	22	19	13	14	24	26	19	40	15	26	41	14	23	18	16	13	23	30	12	28	26	12	23	33	29	24	22	18	33	27	20	16	32	10	24
K05961	0	0	0	0	0	0	1	1	0	1	0	0	0	2	0	2	0	5	0	0	0	0	0	1	0	2	3	0	0	0	1	0	0	3	2	0	0	1	2	0	0	0	3	0	0	0	0	0	8
K05960	0	0	0	0	0	0	0	0	0	0	0	0	0	1	0	0	0	0	0	0	0	0	0	0	0	0	0	0	0	0	0	0	0	0	0	0	0	0	0	0	0	0	0	0	0	0	0	0	0
K05967	90	102	75	55	72	51	100	48	45	79	40	61	25	91	36	36	11	61	54	69	66	26	71	93	49	31	50	47	44	42	209	73	62	28	51	31	28	156	6	3	168	12	21	21	20	64	53	8	14
K05966	200	177	69	123	100	96	167	152	207	147	126	107	51	104	129	221	433	223	99	488	130	104	147	67	90	122	163	70	94	89	198	139	168	258	535	17	148	61	163	122	290	63	164	114	175	151	86	10	83
K11159	8	7	6	5	5	4	10	7	3	5	8	2	1	4	5	17	5	9	5	10	6	8	5	7	22	3	9	7	9	7	1	14	4	10	9	6	5	6	4	52	7	17	5	17	67	7	9	39	9
K05964	82	124	52	95	106	101	65	108	131	90	63	68	15	38	72	75	284	116	81	166	78	113	79	64	63	76	86	50	77	83	96	83	127	166	312	14	80	25	94	66	177	20	76	44	61	65	43	11	30
K11157	6	0	1	1	3	0	0	0	0	0	0	2	1	1	0	1	1	0	1	0	0	1	0	0	2	0	0	1	3	3	1	1	1	5	2	0	1	0	0	0	0	0	1	0	0	0	2	1	2
K11156	0	0	0	2	6	0	4	0	4	0	0	0	0	0	0	1	0	0	0	0	0	16	0	0	0	0	1	0	0	0	0	1	0	9	0	0	0	0	0	0	0	0	1	0	0	0	0	0	4
K11155	8	3	4	5	2	3	0	12	5	3	2	1	3	2	11	3	3	1	6	3	9	2	5	4	5	3	6	1	3	2	7	1	2	1	6	7	3	17	15	14	11	16	14	7	12	11	4	1	8
K11154	8	1	6	8	1	0	3	4	7	2	4	3	4	1	0	7	2	5	4	1	0	2	1	5	9	1	7	3	4	9	1	3	1	4	5	1	0	12	11	2	5	5	7	0	2	16	10	0	4
K11153	1	5	21	12	3	6	9	6	1	5	0	4	6	4	5	2	4	10	7	3	6	2	2	2	3	9	12	1	5	8	1	5	6	3	4	0	2	11	10	6	21	22	15	11	5	8	12	1	5
K16694	13	9	46	25	7	6	6	14	19	7	12	8	5	16	14	11	12	23	13	13	3	3	6	12	12	28	19	28	20	33	19	6	19	13	13	24	7	26	66	81	38	106	41	20	93	61	45	41	81
K04424	3	5	1	0	5	3	0	1	4	4	4	2	2	17	2	7	2	1	9	2	4	7	6	2	4	2	4	2	4	7	14	10	3	5	3	0	13	3	5	7	0	3	1	3	11	2	2	13	24
K11150	50	54	50	70	31	43	52	59	37	31	38	33	14	43	38	37	172	34	27	66	54	22	40	25	54	23	43	45	48	42	17	22	52	69	35	22	36	35	39	15	37	58	53	30	13	66	60	4	71
K16642	0	0	0	0	2	0	0	1	0	0	0	0	0	0	0	2	0	1	1	0	1	0	2	0	0	0	0	0	0	0	1	0	0	0	0	0	0	0	0	0	1	0	0	1	0	0	0	0	0
K00308	3	3	0	0	1	0	0	0	0	0	2	0	0	0	0	0	0	0	0	1	1	3	0	0	1	1	0	1	1	1	0	1	0	0	1	0	0	0	0	0	2	0	1	0	0	9	0	0	2
K00309	28	3	11	7	2	11	4	4	5	61	22	2	2	8	11	36	5	37	2	2	17	16	13	10	11	8	30	15	5	8	48	20	23	25	8	4	40	9	18	7	4	1	5	3	3	32	10	0	3
K00658	889	853	883	993	730	723	774	706	800	652	627	690	210	811	700	689	1196	884	690	1425	796	636	864	692	935	811	776	600	916	784	718	799	882	1012	1450	339	937	511	753	453	943	886	1007	757	623	1385	866	141	777
K00659	3	0	1	1	0	3	2	1	2	0	0	0	0	3	0	1	4	0	3	1	0	0	2	1	1	3	2	1	2	0	1	0	1	2	0	0	2	2	0	0	0	0	0	0	1	1	0	0	2
K00656	12226	13694	11215	11290	14081	14525	10090	12804	11778	11562	12595	11675	2193	11717	10171	11648	15571	10486	11549	13662	11078	11255	14424	13086	9405	11673	9588	12167	11381	10582	14616	13211	12650	8436	15158	6328	11519	9159	8411	10479	12140	9216	11375	8016	9779	12214	10955	4064	7521
K00657	608	681	905	682	443	414	786	773	605	669	350	556	194	565	767	586	792	803	530	683	645	564	434	687	601	569	879	501	680	805	644	746	743	837	798	264	689	781	707	981	746	987	926	778	897	784	1051	466	855
K00654	23	23	24	21	17	37	41	12	60	24	31	17	16	31	30	34	27	23	15	20	24	23	13	22	18	23	40	39	33	17	21	38	57	29	18	6	37	37	34	68	38	76	27	112	111	23	31	78	66
K00655	2938	2683	2468	2405	3378	3255	2755	2556	2932	2681	3487	3434	564	3223	2708	3059	3014	2883	2706	2182	2841	3080	3059	2850	2396	3117	2382	3590	3051	2635	3112	3184	2955	2352	3284	1376	2915	2570	2030	1719	2510	2547	2063	2215	1797	2447	2036	900	2040
K00652	898	1227	1646	1604	754	340	1283	1323	991	579	518	820	425	828	969	879	1292	1573	1010	1342	1026	332	683	1174	1351	1066	1827	842	889	1176	904	758	1049	2087	2256	258	555	2541	3271	3808	2102	2835	3180	2115	3383	2924	3360	1621	2223
K00301	5	27	13	5	6	17	4	9	17	5	8	6	25	2	13	19	14	7	7	18	8	6	7	10	6	5	9	22	3	12	10	13	2	19	26	4	9	4	16	3	3	9	8	1	8	13	7	0	9
K00302	1797	2318	1792	2068	2525	2619	1783	2081	2220	1749	2710	2166	366	1635	1785	1754	1653	1515	1747	1721	1912	2493	2139	2013	1381	1672	1402	1812	1690	1606	2139	2392	2126	1496	1111	1245	2498	968	442	258	1236	457	730	1137	547	786	866	188	997
K00651	3142	2800	2313	2470	3239	3255	2504	2730	2756	2873	2993	2793	534	2852	3071	2581	2657	2481	2800	2042	2806	3112	2668	2308	1999	2953	2224	3202	2864	2446	3003	3306	3284	1645	2707	1401	2951	2601	2608	2034	2637	2504	2301	2393	2326	2362	2472	1101	2407
K10828	0	0	0	0	0	0	0	0	0	0	0	0	0	0	0	0	0	0	0	1	0	0	0	0	0	0	0	0	0	0	0	0	0	0	0	0	0	0	0	0	0	0	0	0	0	0	0	0	0
K06432	1	0	0	0	0	0	0	1	0	0	0	0	0	0	0	0	0	0	0	0	0	0	0	0	0	0	0	0	0	0	0	0	1	0	1	0	0	0	0	0	0	0	0	0	0	0	0	0	0
K06433	0	0	0	0	0	0	0	0	0	0	0	0	0	0	0	0	0	0	0	0	0	0	0	0	0	0	0	0	0	0	0	0	0	0	0	0	0	0	0	0	0	0	0	0	0	0	0	0	0
K06434	1	2	0	1	0	2	1	0	0	1	4	0	0	8	0	1	2	0	1	0	0	0	5	4	1	0	0	2	3	0	6	0	0	1	0	0	1	2	0	0	0	0	0	0	1	0	0	0	0
K10329	0	0	0	0	0	0	0	0	0	0	0	0	0	0	2	0	0	0	1	0	1	0	0	5	2	1	0	0	0	0	0	0	0	0	1	0	1	7	0	0	0	0	0	0	0	2	1	0	0
K06436	178	383	56	49	375	261	130	184	268	796	65	71	89	189	211	489	50	259	119	107	363	71	96	43	158	52	401	208	84	259	493	133	161	237	188	39	88	103	16	9	30	73	18	44	6	105	32	4	3
K06437	0	0	0	0	3	0	1	0	1	0	4	2	0	1	0	1	0	0	0	0	0	1	0	0	1	2	0	0	4	0	0	1	1	0	0	0	3	0	0	0	0	0	0	10	1	0	1	1	1
K06438	628	916	367	561	921	831	691	606	704	831	711	747	132	861	748	852	597	696	638	491	807	774	673	563	468	624	862	721	683	587	963	595	573	724	576	321	583	569	112	22	441	432	113	331	177	308	314	52	235
K06439	0	0	0	0	0	1	0	1	0	0	0	0	0	0	0	0	0	0	0	0	0	0	0	1	0	0	0	0	0	0	0	0	0	0	0	0	0	0	0	0	0	0	0	0	0	0	0	0	0
K10822	0	0	0	0	1	5	0	1	0	0	0	0	0	0	0	0	0	0	0	0	0	0	0	0	0	0	0	0	0	1	1	0	0	0	0	0	0	0	0	0	0	0	1	0	0	0	0	0	0
K10823	2968	2480	2213	2683	2838	3376	2498	2474	3224	2392	3883	2596	602	2841	3419	2466	3372	2698	3209	2176	2731	3392	2760	2013	1557	3054	2574	2582	3171	2530	3044	3479	4093	2219	2849	1474	3370	1405	916	388	2878	1354	1657	1415	906	1208	1334	219	1902
K10824	160	51	82	64	70	61	110	34	48	74	65	70	32	65	61	27	462	165	89	284	59	37	86	36	47	79	83	77	92	55	215	50	56	71	554	42	113	29	150	138	46	31	94	56	129	161	76	9	60
K10826	5	12	23	6	5	10	11	5	9	3	14	10	1	4	6	8	1	8	7	15	3	0	4	5	1	11	5	5	2	4	6	6	1	12	1	4	6	10	2	2	15	1	1	4	3	6	1	0	9
K10827	10	6	5	14	3	5	4	3	1	2	0	0	1	22	3	13	3	3	4	0	4	2	3	3	4	8	0	6	10	4	1	3	3	3	3	2	3	4	0	5	1	0	2	0	2	1	9	0	13
K11301	1	0	0	1	0	0	0	0	0	0	2	2	0	0	0	0	0	0	1	1	1	1	0	0	0	0	0	3	0	0	0	1	0	1	1	0	1	0	0	0	0	0	1	1	2	0	0	0	0
K09167	107	84	51	49	99	34	28	35	65	47	37	19	29	34	47	121	28	25	35	74	44	48	70	31	53	29	52	41	21	19	74	56	64	59	28	24	66	11	55	11	21	40	20	19	18	27	27	8	13
K16269	0	0	0	0	0	0	0	0	0	0	0	0	0	0	2	0	0	0	0	0	0	0	0	0	0	0	0	0	0	0	0	1	0	0	0	0	0	0	0	0	0	0	0	0	0	1	0	0	0
K05106	6	1	2	0	1	1	1	4	0	0	4	0	0	3	7	0	0	1	2	1	1	1	4	1	0	2	3	1	5	3	0	1	5	2	0	0	0	0	0	7	2	0	1	2	0	1	0	1	2
K08181	2	1	2	0	1	0	1	2	0	1	0	0	0	0	0	0	1	0	0	1	0	0	3	0	1	0	0	2	0	1	0	1	0	0	0	0	1	6	1	0	0	0	1	0	0	0	0	0	0
K06322	19	35	32	24	25	41	19	10	43	18	32	20	0	46	18	17	36	13	27	10	21	27	34	27	24	17	12	22	25	18	15	16	31	16	35	34	12	42	28	9	27	80	19	28	11	29	17	9	11
K04188	1	0	1	1	0	0	0	1	1	0	0	0	0	0	1	0	0	0	1	3	0	0	0	0	1	2	0	4	1	0	0	0	0	0	1	0	0	1	0	1	1	0	1	1	8	0	0	3	11
K16207	1	1	0	0	0	1	1	0	2	0	0	0	0	0	0	1	0	0	0	0	0	0	2	0	0	0	0	0	1	0	0	0	0	0	0	0	0	0	0	0	0	0	0	0	0	0	0	0	0
K04189	2	4	0	0	0	0	0	0	0	0	0	0	0	1	1	0	0	0	2	0	2	0	1	1	0	0	0	0	1	0	0	0	0	0	0	0	2	0	0	0	0	0	1	0	0	0	0	0	0
K06956	970	495	465	376	965	658	413	451	591	614	571	414	105	394	368	268	1236	543	446	915	337	612	656	501	316	518	242	318	409	402	709	502	756	369	1118	189	432	144	577	439	387	110	186	241	236	672	283	74	199
K16640	0	0	0	0	0	0	0	0	0	0	0	0	0	0	0	0	0	0	0	0	0	0	0	1	0	0	0	0	0	0	0	0	0	0	0	0	0	0	0	0	0	0	0	0	0	0	0	0	0
K12552	17	16	4	12	15	41	2	22	11	41	16	18	3	11	7	27	12	11	4	7	20	6	23	14	9	19	22	20	11	16	15	20	29	9	12	4	18	8	4	5	13	5	15	5	1	6	1	0	8
K05680	1	3	1	0	1	1	0	0	0	0	0	2	0	0	2	1	0	0	1	1	1	0	0	0	0	0	0	0	1	0	0	1	0	0	0	3	0	0	0	0	0	1	1	0	0	0	0	0	0
K05101	0	0	0	1	0	0	0	0	2	1	0	2	1	0	2	0	0	0	1	0	0	0	0	0	0	1	0	2	0	1	1	0	1	1	0	0	0	2	1	0	0	0	3	0	0	1	0	0	2
K06549	7	4	6	0	4	5	2	2	3	4	2	6	2	2	3	6	0	2	5	1	6	5	4	1	6	3	5	3	0	6	3	4	2	2	7	0	4	3	1	1	0	6	2	11	31	5	11	20	0
K16204	0	0	0	0	1	0	0	0	0	0	0	0	0	0	0	0	0	0	0	0	0	0	0	0	0	0	0	0	0	0	0	0	0	0	0	0	0	0	0	0	0	0	0	0	0	0	0	0	0
K06098	3	1	5	0	0	2	4	3	0	3	0	0	0	0	4	2	9	1	9	3	2	2	1	1	2	0	0	1	1	0	0	0	1	3	1	0	2	0	4	2	3	4	8	0	0	5	3	1	5
K01350	0	0	0	0	0	0	0	1	0	0	0	0	0	0	1	0	0	2	0	1	0	0	0	0	0	0	0	0	0	1	0	0	0	0	1	0	0	0	0	0	0	0	0	0	0	0	0	0	0
K06099	2	0	1	0	0	0	3	1	1	2	2	4	1	1	2	3	3	2	2	3	0	2	2	0	1	1	4	2	1	4	1	1	2	0	1	0	4	0	1	2	0	0	0	3	1	0	0	0	3
K16200	17	20	12	19	14	24	24	27	22	28	28	14	5	19	18	28	15	25	25	19	28	26	18	20	19	22	28	16	34	18	19	21	39	18	24	10	25	7	8	3	7	14	7	7	1	6	3	1	13
K20296	1	0	1	0	0	0	0	1	2	0	0	0	0	1	0	0	2	0	0	0	1	0	0	0	0	1	0	0	0	0	0	0	1	0	0	0	1	3	0	0	0	3	0	0	0	0	5	0	0
K14117	6	1	0	0	3	3	9	11	0	18	0	0	6	12	8	29	0	13	1	42	20	2	0	1	3	2	26	1	1	8	0	0	0	9	1	1	15	0	0	0	0	0	0	0	0	0	0	0	1
K04421	0	0	0	0	0	0	1	1	3	0	0	0	0	0	3	0	0	0	1	0	1	0	0	0	0	0	1	0	0	0	0	0	0	1	0	0	0	0	0	0	8	2	0	0	2	3	2	0	1
K16659	2	5	1	0	0	5	0	3	0	1	4	1	0	3	2	1	0	0	0	0	1	0	1	0	2	0	0	0	1	0	1	0	0	0	0	0	1	1	0	0	0	0	0	3	1	1	0	0	1
K01700	1	0	0	0	2	0	3	0	0	0	0	0	0	0	0	0	0	0	1	0	0	0	0	0	1	0	1	0	1	0	0	0	0	8	1	0	1	0	0	0	0	0	0	3	0	0	0	0	1
K16641	0	2	5	4	2	8	1	3	5	8	2	2	1	0	8	2	3	1	1	1	3	16	5	4	5	1	5	4	4	0	5	5	2	4	3	1	1	3	12	4	3	2	4	3	2	0	4	0	3
K16658	0	0	0	0	0	1	0	0	0	0	0	2	0	0	0	0	0	0	1	0	0	0	0	0	0	0	0	0	1	0	0	0	0	0	0	0	0	0	0	0	0	0	0	0	0	0	0	0	0
K06743	0	0	0	0	0	0	0	0	0	0	0	0	0	0	0	0	0	0	1	0	0	0	0	0	0	0	0	0	0	0	0	0	0	0	1	0	0	0	0	0	0	0	0	1	0	0	0	0	0
K05625	7	2	0	3	23	2	0	8	3	10	0	6	1	2	7	11	9	8	1	4	8	2	3	7	2	2	1	5	2	0	2	0	4	4	3	2	4	1	1	0	1	3	3	1	0	7	1	0	6
K01353	2	0	0	0	0	1	2	2	0	2	0	2	0	2	0	0	0	0	2	0	1	1	0	0	1	1	2	0	3	0	0	2	2	0	0	0	1	6	4	14	0	1	1	8	6	7	7	1	3
K17250	0	0	0	0	0	0	0	0	0	0	0	0	0	0	0	0	0	1	0	0	0	0	0	0	0	0	0	0	0	0	0	0	0	0	0	0	0	0	0	0	0	0	0	0	0	0	0	0	0
K04186	0	0	0	1	0	0	1	0	0	2	0	0	0	2	0	0	0	0	0	4	0	0	0	0	0	0	0	0	0	5	1	1	0	1	0	0	0	4	2	1	0	0	0	0	0	0	0	0	3
K16205	0	0	0	0	0	0	0	0	0	0	0	0	0	0	0	0	0	0	1	0	0	0	0	0	0	0	0	0	0	0	0	0	0	0	0	0	0	0	0	0	0	0	0	0	0	0	0	0	0
K04187	1	4	0	1	1	3	1	1	4	1	4	0	0	0	0	1	1	0	2	1	0	1	0	1	2	2	0	0	3	1	0	0	0	0	0	2	0	1	0	0	3	0	0	1	0	1	0	0	0
K16655	0	0	0	0	0	0	0	0	0	0	0	0	0	0	0	0	0	0	0	0	0	0	0	0	0	0	0	0	0	0	0	0	0	0	1	0	0	0	0	0	1	0	0	0	0	0	0	0	0
K14259	2	0	0	0	1	1	1	0	0	0	0	0	0	0	0	0	0	0	0	0	1	0	0	0	0	0	0	1	0	0	1	0	0	0	1	0	0	0	0	0	1	2	1	0	0	1	0	0	0
K14258	3	13	19	8	16	2	20	6	7	7	6	18	5	9	12	8	12	10	12	5	22	7	25	21	13	15	8	7	9	9	3	5	15	19	8	3	8	7	17	5	10	14	9	3	22	2	11	6	20
K04184	0	0	1	0	0	0	0	0	1	0	0	0	0	0	0	0	0	0	2	0	0	1	0	0	0	0	0	0	0	0	0	0	0	1	0	1	0	0	0	0	0	0	0	0	0	0	0	0	0
K06541	1	0	0	1	1	0	5	1	0	0	2	0	0	0	2	0	0	1	3	1	0	0	2	2	0	0	0	0	0	0	4	0	0	0	0	1	0	0	0	0	0	0	0	0	0	0	0	0	0
K14253	0	0	0	0	0	0	0	0	0	0	0	0	0	0	0	0	0	0	0	0	0	1	1	0	0	0	0	0	0	1	0	0	0	0	1	0	0	0	0	0	0	0	0	0	0	0	0	0	0
K04563	2	3	7	4	1	0	1	0	3	4	4	0	1	4	1	1	2	1	0	3	3	0	5	0	0	0	7	3	1	5	0	4	4	0	0	3	2	0	0	1	0	3	2	1	1	3	2	0	1
K09168	0	1	0	0	0	0	0	0	0	1	0	0	0	0	1	1	3	0	0	0	0	0	0	0	1	3	0	0	0	1	0	0	3	0	0	0	1	0	0	0	0	1	0	0	0	0	0	0	0
K14257	1	3	5	0	3	2	2	1	0	0	0	2	0	1	0	1	3	2	3	2	2	0	2	1	0	0	1	2	0	2	1	2	0	0	3	0	0	3	1	0	0	0	0	0	1	0	4	1	4
K16657	0	0	0	0	0	0	0	2	0	0	0	0	0	0	0	0	0	0	0	0	0	1	0	0	0	0	0	0	0	1	0	0	0	0	0	0	1	0	0	0	0	0	0	0	0	0	0	0	0
K13974	0	0	0	0	0	0	0	0	0	0	0	0	0	0	0	0	1	0	0	0	0	0	1	0	0	0	0	0	0	0	0	0	0	0	1	0	0	0	0	0	0	0	0	0	0	0	0	0	0
K25068	4	3	3	0	2	0	2	0	5	2	0	0	0	1	0	3	0	0	1	0	0	0	0	0	2	0	2	1	2	0	0	0	1	0	2	1	0	0	0	56	0	0	0	8	24	0	0	18	0
K08577	0	2	2	1	0	0	0	0	1	20	0	0	1	2	0	3	1	0	0	2	0	4	0	0	0	1	1	0	0	0	0	0	0	1	0	0	0	2	0	0	0	4	2	0	0	0	2	0	0
K06091	20	7	11	19	13	6	6	4	10	9	4	21	2	29	10	7	6	10	8	4	11	29	28	8	18	8	8	13	8	18	21	6	15	17	3	8	20	11	2	8	8	7	7	10	2	13	11	3	5
K05856	0	0	0	0	1	0	0	0	0	0	0	0	0	0	0	1	0	0	0	0	1	0	1	1	1	1	2	0	0	0	1	0	1	0	1	2	0	0	0	0	0	0	1	0	0	3	0	0	0
K25060	0	0	0	0	0	0	0	0	0	0	0	0	0	0	0	0	0	0	0	0	0	0	0	0	0	0	0	0	0	0	0	0	0	0	0	0	0	0	0	0	0	0	0	0	0	0	0	0	0
K11607	24	26	16	14	12	16	20	17	4	36	26	15	1	11	11	22	47	22	14	346	21	19	15	6	31	23	8	14	21	16	14	17	24	6	14	7	48	33	71	41	23	18	19	22	68	13	31	22	11
K08575	0	0	0	0	0	0	1	0	1	0	0	0	0	0	0	0	0	0	0	0	0	0	0	0	0	0	2	0	0	0	1	0	0	0	0	0	0	0	0	0	0	0	0	0	0	0	0	0	0
K10247	0	1	0	0	0	0	0	2	0	0	2	0	0	2	0	0	0	3	0	1	1	0	0	0	0	1	0	0	1	0	0	0	0	1	0	1	0	0	0	0	2	0	0	0	0	4	0	3	0
K16650	93	17	293	41	14	30	15	543	18	88	19	97	12	23	98	28	31	31	179	17	34	23	16	14	40	130	36	94	36	126	24	64	67	46	7	39	153	30	24	4	43	72	3	41	15	248	18	18	71
K16927	1	0	0	0	0	0	0	0	1	0	0	0	0	1	0	0	0	0	0	1	0	0	1	0	0	2	0	0	0	1	0	0	0	0	0	0	1	0	1	0	0	0	1	2	0	0	0	0	1
K01308	556	1193	408	672	1220	962	757	1098	1029	729	1253	778	152	709	795	1058	288	644	572	697	1218	781	666	479	605	834	1688	701	545	746	1290	537	597	1056	823	325	685	390	117	36	198	351	169	333	74	160	262	108	320
K16653	1	1	1	0	2	1	4	3	1	2	1	5	0	8	0	2	5	1	4	4	1	0	4	1	0	1	3	0	5	2	4	4	7	2	3	0	2	0	1	1	3	1	3	1	1	1	1	1	0
K01303	459	414	799	518	341	370	437	515	532	256	305	342	130	381	604	356	178	590	521	232	464	162	240	696	566	489	607	365	575	471	352	516	718	684	490	122	416	864	793	2107	809	954	1152	926	1850	1158	1207	960	762
K08573	1	2	0	0	0	0	0	0	2	1	2	4	0	0	2	2	2	1	1	0	0	3	1	4	2	0	0	1	1	0	1	0	0	2	0	0	0	0	0	0	1	3	0	0	0	0	0	1	0
K01301	53	51	101	70	31	35	54	60	51	48	51	63	20	82	65	23	30	92	79	15	73	46	83	87	67	70	53	46	91	75	43	82	76	54	74	17	39	178	220	175	247	173	249	91	117	252	176	17	83
K11972	9	9	2	16	5	17	8	6	10	17	15	10	1	21	2	15	6	5	7	3	5	15	1	2	10	8	8	10	9	10	16	9	14	6	15	4	19	5	6	0	5	13	14	4	4	3	3	0	3
K04151	7	5	0	0	1	0	3	6	0	0	4	0	0	3	3	1	2	1	0	0	3	2	2	2	2	3	3	2	3	2	1	0	1	0	1	3	0	0	1	0	2	4	2	1	0	0	3	0	3
K04150	1	1	1	0	0	1	1	3	0	0	0	0	0	1	2	0	0	0	0	1	0	0	0	0	2	0	1	0	0	1	0	0	0	1	1	2	0	11	2	4	0	0	0	1	7	0	0	0	0
K01305	703	661	663	621	660	1297	551	537	1021	517	1262	558	103	488	666	914	1432	503	591	833	510	557	1176	786	437	647	441	507	953	572	789	786	475	376	1167	291	499	498	466	351	457	607	733	253	397	1075	678	51	624
K01304	480	492	442	560	746	612	431	490	385	626	377	379	64	266	571	412	208	310	538	388	553	581	468	230	262	425	405	354	420	344	429	529	503	280	292	164	543	159	101	68	91	159	92	300	121	292	217	27	248
K02658	196	169	346	306	143	100	166	241	162	143	188	205	49	184	167	112	112	201	279	106	157	149	160	176	245	250	160	172	308	200	178	231	233	174	213	61	151	388	417	519	437	460	465	243	466	530	395	223	252
K02659	3	2	1	0	2	0	6	4	2	1	5	0	0	3	0	4	1	0	2	1	6	0	11	0	1	6	8	1	0	10	0	1	8	3	36	4	3	0	5	0	1	13	2	4	5	0	11	1	0
K05688	2	1	0	1	0	2	1	2	2	0	0	0	1	2	0	3	0	1	1	0	0	0	3	1	1	0	1	1	1	1	1	0	0	0	0	0	1	0	2	0	0	0	0	0	0	0	0	30	0
K05689	7	0	3	1	9	8	6	2	6	0	6	2	0	1	5	1	1	4	5	13	5	3	3	3	6	4	3	4	0	11	1	4	2	2	5	2	5	9	22	3	11	1	2	0	6	3	3	1	1
K08571	0	0	0	0	0	0	0	0	0	0	0	0	0	0	0	0	0	0	0	0	0	0	1	1	0	0	0	0	1	0	0	0	0	0	0	0	0	0	0	0	0	0	0	0	0	0	0	0	0
K08796	7	7	3	2	1	8	7	3	5	2	2	6	1	1	5	6	2	4	1	2	5	1	4	1	6	3	5	11	2	6	2	1	3	1	5	2	3	2	1	0	2	1	2	2	1	8	4	1	2
K02650	201	323	288	403	297	254	289	216	394	290	293	380	308	460	270	325	253	325	332	203	304	335	242	163	205	209	299	401	277	326	190	180	222	184	307	197	203	192	99	35	79	175	72	167	26	97	158	36	240
K02651	84	86	140	96	64	41	41	88	59	81	73	97	17	47	54	43	28	106	59	36	58	61	47	111	96	137	62	72	132	138	63	61	79	67	63	9	70	151	245	52	196	315	208	140	58	222	195	54	171
K02652	1121	1406	1182	2414	2554	1551	1896	1148	2086	1485	2303	3038	577	2575	1577	1460	1857	1692	1879	848	1823	2221	2235	1834	1738	1576	1463	2193	1505	2009	1631	1496	1760	1286	1865	1325	1696	1730	583	213	1348	1680	469	1382	357	778	1232	217	1090
K02653	952	1214	919	1739	2324	1461	1592	1064	1592	1258	2088	2688	412	1958	1252	1094	1756	1292	1531	713	1338	2074	1850	1890	1154	1315	981	1843	1218	1681	1197	1381	1338	765	1416	1268	1406	1406	434	120	1147	1085	460	930	291	680	949	187	797
K02654	844	810	685	1052	1274	834	973	673	924	802	1018	1148	227	990	744	733	1052	800	857	711	811	1239	963	855	768	890	623	1025	642	892	840	633	821	562	1213	550	716	674	320	87	462	709	228	584	161	459	417	81	471
K02655	46	78	36	60	58	75	82	61	59	85	36	57	27	95	66	95	88	53	77	66	78	55	94	161	82	47	124	89	46	74	77	92	53	55	52	20	26	53	37	12	37	58	59	82	7	32	36	4	105
K02656	109	54	78	67	71	35	62	66	39	40	52	57	17	52	76	71	41	59	54	54	76	48	51	88	76	64	66	54	85	58	47	58	48	71	73	18	49	129	184	75	68	118	135	50	50	135	158	93	75
K05685	413	319	246	372	283	370	307	337	352	321	359	285	95	362	334	361	1129	519	423	809	296	338	365	278	327	250	371	487	285	271	500	297	351	289	1426	136	325	276	302	342	215	219	195	447	592	356	295	52	282
K04147	2	3	4	3	3	2	5	0	1	0	2	0	0	3	2	1	4	1	3	2	1	2	4	0	5	1	6	1	3	0	3	2	2	3	0	0	1	0	0	0	0	0	1	0	0	0	0	0	0
K00878	1623	1962	1536	1950	2731	2399	1457	1572	2085	2047	2138	1967	244	1491	1758	1647	1780	1251	1595	1216	1801	2455	2256	1505	1394	1840	1280	1805	1733	1472	1755	2356	2213	991	1703	1037	2417	781	846	1724	1564	546	986	1184	1098	917	949	678	872
K00879	610	303	169	187	190	157	428	392	180	206	225	207	69	282	128	252	1111	366	192	831	337	67	384	298	497	115	292	293	149	159	448	150	254	245	1021	113	174	413	782	247	178	232	328	308	306	590	388	34	745
K00872	1130	766	999	1004	1169	1045	478	772	952	749	708	607	141	566	859	648	920	670	740	720	823	936	742	562	613	704	696	735	707	563	1179	862	1076	553	858	433	1222	348	468	199	569	268	431	591	537	444	360	101	427
K00873	5886	6951	5550	6361	7071	5899	5813	5304	6078	5614	6194	5976	1256	5922	6285	6507	6008	5442	6088	4828	6048	6249	5965	5369	5477	5832	5028	7203	5640	5616	7058	6910	7140	4733	7285	3064	6931	5677	4699	5555	6027	5640	6169	5655	5421	5255	5895	2467	4509
K00870	150	71	204	114	92	89	44	116	77	71	140	77	16	45	131	113	61	44	104	48	130	119	131	42	52	84	139	75	107	59	85	86	86	77	43	47	132	34	47	9	34	39	28	31	23	42	18	6	43
K00871	8	4	4	19	7	5	7	0	6	33	0	8	5	25	2	4	8	11	14	11	11	4	2	6	6	10	8	9	15	5	1	16	12	1	14	4	12	12	7	2	6	28	22	14	3	19	28	1	15
K00876	4309	4409	5396	5010	4899	4672	4665	3877	5392	4949	5001	4964	1056	4726	4700	4859	3729	5119	4319	3064	4642	4694	4457	4629	4618	4585	5154	4896	4888	4525	4207	4607	5337	5000	4695	1999	4702	5670	5559	7248	5383	5630	5744	5105	6211	5109	5117	3716	4919
K00877	14	10	16	13	8	17	16	17	20	6	23	18	2	15	38	25	13	9	26	13	13	23	9	21	16	13	10	13	11	21	20	22	17	14	9	14	14	7	3	21	8	19	8	32	33	14	16	23	22
K00874	4338	3205	3807	4717	3646	3647	4053	3998	4126	3453	4139	2696	867	4216	3752	3245	3704	3380	3752	2939	4608	4006	3030	3465	3290	3690	2942	4330	4652	3168	4324	4951	5836	3550	3848	1894	4398	5143	4260	7614	6655	4156	4412	4692	6381	3922	5165	2559	3925
K00875	4	12	9	4	5	8	6	7	5	25	4	6	1	4	5	9	55	8	5	18	2	4	7	15	9	5	3	6	4	15	3	4	6	4	0	4	4	1	33	8	4	7	3	9	42	6	27	3	0
K04487	8241	9698	6147	8609	10995	10080	7866	7564	10492	9718	10437	9327	1800	9234	8452	9202	7686	8115	8434	7212	9622	10834	9342	7038	6717	8814	9437	9846	8406	7413	9392	10234	10154	7397	9038	4848	10304	5404	2127	1004	6751	4104	3797	5578	2741	3536	4368	827	4175
K04486	2273	2523	2108	2349	2721	3037	2346	2566	2418	2603	2975	3107	526	2379	2244	2508	2369	2147	2459	1817	2601	2905	2874	2553	1823	2802	1856	2503	2436	2319	2565	2795	3018	2076	1850	1386	2674	1708	1995	660	2368	2072	1858	1636	789	1949	2520	240	1898
K04485	4700	4807	4418	4869	5599	4680	4355	4203	4907	4215	4787	4989	985	4512	4898	4617	4083	4477	4404	3718	5045	4870	4163	3820	3969	4385	5080	4629	4413	4227	5251	4975	5287	4884	5053	2323	5043	4105	3264	3604	4178	4178	4020	4272	3990	3653	4303	1854	3759
K04484	70	2	0	6	15	24	45	34	4	89	12	7	22	39	49	104	0	67	1	151	48	2	4	3	5	6	67	20	9	43	6	3	9	42	1	4	19	5	6	0	4	2	3	10	2	2	5	1	6
K04483	84	5	4	1	34	27	65	48	6	119	8	10	29	45	41	131	2	72	9	262	90	5	4	16	2	5	65	39	11	35	5	2	23	67	6	2	37	5	5	2	4	6	2	4	2	9	10	2	11
K04482	1	1	1	5	4	2	3	5	4	1	4	2	4	8	4	6	1	6	0	1	9	3	1	1	2	1	6	8	1	3	1	0	10	2	13	0	2	0	0	0	0	1	1	3	0	1	1	0	14
K04817	4	1	2	4	1	6	2	0	1	6	2	2	1	1	6	0	0	0	2	0	1	3	0	1	6	5	0	7	0	3	0	19	0	3	0	0	7	0	0	3	0	0	0	1	1	0	0	0	0
[truncated: 15,418 more rows]
[truncated: 74 more columns]
