# Supplementary material for: Proteobacteria explain significant functional variability in the human gut microbiome
Source: Microbiome. 2017 Mar 23;5:36. doi: 10.1186/s40168-017-0244-z (PMC5363007; doi:10.1186/s40168-017-0244-z)
Supplement: Supplementary file 24 — Source data for figures. Figure 1, source data 1: matrix of read counts (after rarefaction) for every gene family in each sample included in the present study. Figure 1, source data 2: matrix of average family lengths for every gene family in each sample included in the present study. Figure 1, source data 3: log-RPKG abundances for every gene family mapped in the present study. Figure 2, source data 1: residual log-RPKG abundances (i.e., after fitting the linear model) for every gene family mapped in the present study. Figure 3, source data 1: counts of invariable, non-significant, and variable gene families per pathway. “Strong,” “medium,” and “weak” refer to FDR cutoffs of 0.05, 0.10, and 0.25, respectively. Figure 3, source data 2: counts of invariable, non-significant, and variable gene families for ribosomes in each domain of life. Figure 4, source data 1: residual log-RPKG scaled by the expected variance under the null model (see the “Methods” section). Figure 6, source data 1: log10 phylogenetic distribution (PD), log10 residual variance statistics (residvar), significance at 5% FDR (invariable coded as “dn”, variable coded as “up”, non-significant coded as “ns”), presence in at least one bacterial/archaeal genome in KEGG, and annotations for all measured gene families. Figure 6, source data 2: counts of significant associations of invariable, non-significant, and variable gene families with taxonomic summary statistics. Figure 7, source data 1: counts of significant associations of invariable, non-significant, and variable gene families with phylum-level abundances. Figure 8, source data 1: q values for gene families in the overall test. Figure 8, source data 2: q values for gene families in phylum-specific tests. Figure 8, source data 3: JSON-formatted lists of significantly (in)variable or non-significant gene families at 5% (“strong”), 10% (“med”), and 25% FDR (“weak”); overall test. Figure 8, source data 4: JSON-formatted lists of significantly (in)vari [file 40168_2017_244_MOESM24_ESM.bz › SourceData/Fig1-SD2-afl.csv]

	ERR260153	ERR260163	ERR260170	ERR260171	ERR260175	ERR260180	ERR260193	ERR260204	ERR260205	ERR260209	ERR260215	ERR260217	ERR260221	ERR260224	ERR260225	ERR260226	ERR260227	ERR260230	ERR260231	ERR260234	ERR260242	ERR260243	ERR260244	ERR260246	ERR260250	ERR260251	ERR260252	ERR260253	ERR260255	ERR260256	ERR260258	ERR260259	ERR260260	ERR260264	ERR260265	ERR260266	ERR260267	SRR341692	SRR341696	SRR341701	SRR341704	SRR341716	SRR341718	SRR341721	SRR341722	SRR341725	SRR413562	SRR413563	SRR413564
K01369	444.375	432.1875	460.5	453.563218391	432.5	462.142857143	443.764705882	467.571428571	465.333333333	455.222222222	439.439253488898	421.285714286	423.266666667	421.2	427.307692308	473.5	434	436.333333333	438.111111111	457.5	437.4	434.333333333	503.5	446.04	446.103448276	437.518518519	497.214285714	399.608695652	456.433333333	437.333333333	453.857142857	475.117647059	459.5	444.904761905	440.688311688	495.666666667	476.571428571	429.490196078	421.37254902	419.8	396.927272727	442.210526316	474.857142857	301	421.321428571	442	441.8	444	414.37704918
K01368	329.428571429	276	329.833333333	330.818181818	330.7	330.2	318.142857143	330.916666667	314.666666667	324.0625	321.65	315.92	330	330.846153846	324.266666667	330.466666667	312.909090909	317.333333333	327.666666667	307.5	330.272727273	331.1	320.235294118	312.6	329.8	327.36	329.6	320.555555556	322.333333333	330	324.941176471	314.5	315	328	332.461538462	286	323.571428571	285.25	330	318.163562408153	329.6	318.163562408153	316.333333333	330	330.4	328	331.583333333	318.163562408153	318.163562408153
K01324	600	611.723450655926	625	611.723450655926	611.723450655926	611.723450655926	611.723450655926	611.723450655926	569	611.723450655926	611.723450655926	611.723450655926	611.723450655926	611.723450655926	611.723450655926	569	611.723450655926	569	569	623	611.723450655926	611.723450655926	693.666666667	611.723450655926	643	611.723450655926	638	611.723450655926	611.723450655926	611.723450655926	611.723450655926	611.723450655926	611.723450655926	638	611.723450655926	611.723450655926	611.723450655926	611.723450655926	611.723450655926	569	569	625	625	643	611.723450655926	569	631	611.723450655926	611.723450655926
K01365	376.076923077	356.53125	375.3125	367.103448276	373.596153846	362.676470588	360	368.588235294	363.386363636	363.375	385.912280702	375.288461538	343.2	361.833333333	371.923076923	352	366.421052632	372.903225806	384.222222222	364.636363636	382.3125	368.657894737	357.8	367.5	366.52	385.682926829	355.708333333	346.45	368.43902439	367.545454545	388.609375	377.25	361.851851852	376.090909091	347.933333333	352.233333333	371.787878788	364	339.318181818	353.542635659	366.571428571	353.735294118	360.72	353.294117647	354.158878505	352.181818182	360.823529412	357.673684211	350.269230769
K01364	396.210526316	396.454545455	393.75	392.590909091	389.5	392.333333333	392.883495146	398	394.021276596	395.202531646	398	392.724137931	394.8125	390.714285714	391.2	394.136363636	382.888888889	394.6	397.055555556	393.358567110372	393.142857143	390.272727273	395.875	393.75	390	393.75	394.26	398	387.611111111	390.775	391.461538462	394.458333333	396	393.264285714	390.714285714	393.358567110372	396.3	392.9	394.421052632	396.055555556	396.583333333	393.466666667	393.466666667	395.571428571	388.536082474	392.574468085	395.926829268	392.258278146	391.652597403
K01367	706.983035714286	704	752	714	699.833333333	706.983035714286	715	713	706.983035714286	706.983035714286	706.983035714286	706.983035714286	706.983035714286	706.983035714286	706.983035714286	715	706.983035714286	713	706.983035714286	705	715	706.983035714286	706.983035714286	724	706.983035714286	706.983035714286	706.983035714286	710	706.983035714286	715	706.983035714286	712.25	706.983035714286	706.983035714286	713	706.983035714286	706.983035714286	706.983035714286	706.983035714286	706.983035714286	709.5	706.983035714286	704	706.983035714286	752	706.983035714286	713	752	631
K01366	348	355	353	345.142857143	335.916666667	353.8	344	343	353.75	345.5	343	333.514285714	333	342.636363636	358	349.666666667	339.285714286	349.6	341.6	332.5	350.2	335.65625	350.375	345.4	340.25	341.875	345	354.25	345.666666667	338.2	341.571428571	345.222222222	336.2	350.333333333	352.272727273	332.333333333	352.181818182	347.333333333	344.193213366291	344.193213366291	332.571428571	355	330	364	339	345	353	339	331.636363636
K01361	1582.34079602	1539.96525859	1520.11081081	1518.40148011	1539.3935908	1650.18289786	1551.72597598	1519.83653436	1560.72496263	1668.50165563	1552.99926145	1535.06374086	1576.68202765	1556.99765808	1568.24186992	1576.09253499	1583.97852029	1534.97576948	1571.80095694	1535.509758	1580.88156425	1552.49157734	1592.6794767	1637.68787879	1518.46343693	1601.59421735	1547.16302652	1630.04483837	1593.11753555	1599.70102389	1546.09196891	1624.84678523	1570.49784017	1551.50563841	1533.61254019	1597.00433839	1565.64876477	1545.46059113	1575.9378882	1662.09547739	1541.88888889	1520.11851852	1535.68608414	1552.56256921	1490.93421053	1626.5562701	1567.7084399	1542.23148148	1557.88154897
K01360	690.1	692.368421053	746.4	679.5	684.5	664.222222222	727.5	659	665.181818182	669.285714286	703.4	669.75	710	706	720.833333333	696.428571429	640.857142857	708.95	662	699.333333333	699.714285714	698.571428571	686.047619048	729.5	710.166666667	681	680.666666667	721.5	699.75	692.416666667	656.857142857	694	653.75	729.166666667	725.857142857	640.285714286	702.230769231	703.666666667	721.416666667	642.5	668.4	736.909090909	723.833333333	741.0625	678.583333333	648.75	748.75	742.333333333	709
K01363	326	347.666666667	353	392.222222222	374.5	364.2	341.4	346.889821473392	346.889821473392	350	357.666666667	374.333333333	266	330.363636364	374	345.166666667	339	357.625	370.444444444	343.571428571	342	362.571428571	356.8	374.6	359.333333333	362.785714286	372	345.230769231	368.8	365.6	375	366.25	357.5	346.889821473392	339.428571429	352	330	338.75	346.889821473392	346.889821473392	317.714285714	340	340	245	382.470588235	366.25	340	279.75	327.722222222
K01362	458.511180855	484.874179983	505.988976987	473.655029692	478.772647945	450.392909897	476.239041496	484.8704643	465.108616819	461.72798654	463.966074951	472.611601277	489.59554413	470.560722521	477.913265306	466.757976795	446.452123649	475.660604969	484.353611433	455.117533186	473.676058866	467.057640473	510.104814354	498.749718574	493.555407464	470.700684262	475.725617685	464.280525502	482.87123494	480.462031462	454.164159144	474.589366721	482.180239074	481.386269787	462.806635257	468.639147287	478.095775745	488.243943037	497.20456995	541.201162415	492.395661157	506.392219508	509.757052186	502.693744923	533.497227357	490.470555658	509.526637555	534.076846966	506.97107438
K09178	454.142857142857	452	454.142857142857	454.142857142857	454.142857142857	454.142857142857	454.142857142857	455	454.142857142857	454.142857142857	454.142857142857	454.142857142857	454.142857142857	454.142857142857	454.142857142857	454.142857142857	454.142857142857	454.142857142857	450	454.142857142857	455	454.142857142857	454.142857142857	454.142857142857	454.142857142857	454.142857142857	454.142857142857	454.142857142857	454.142857142857	457	454.142857142857	454.142857142857	454.142857142857	454.142857142857	454.142857142857	455	454.142857142857	454.142857142857	454.142857142857	454.142857142857	454.142857142857	454.142857142857	455	454.142857142857	454.142857142857	454.142857142857	454.142857142857	454.142857142857	454.142857142857
K11289	475	475	475	472.726984126976	472.726984126976	472.726984126976	472.726984126976	475	448.2	475	475	472.726984126976	472.726984126976	475	475	475	475	440.5	475	463.833333333	475	475	475	475	475	475	475	475	472.726984126976	472.726984126976	472.726984126976	475	475	475	475	475	472.726984126976	472.726984126976	472.726984126976	472.726984126976	472.726984126976	475	472.726984126976	475	472.726984126976	472.726984126976	472.726984126976	472.726984126976	475
K24685	78	78	78	78	78	78	78	78	78	78	78	78	78	78	78	78	78	78	78	78	78	78	78	78	78	78	78	78	78	78	78	78	78	78	78	78	78	78	78	78	78	78	78	78	78	78	78	78	78
K24684	NA	NA	NA	NA	NA	NA	NA	NA	NA	NA	NA	NA	NA	NA	NA	NA	NA	NA	NA	NA	NA	NA	NA	NA	NA	NA	NA	NA	NA	NA	NA	NA	NA	NA	NA	NA	NA	NA	NA	NA	NA	NA	NA	NA	NA	NA	NA	NA	NA
K02249	123.939393939364	114	123.939393939364	123.939393939364	123.939393939364	123.939393939364	123.939393939364	124	123.939393939364	123.939393939364	123.939393939364	123.939393939364	111.333333333	123.939393939364	123.939393939364	125	123.939393939364	123.939393939364	123.939393939364	123.939393939364	123.939393939364	123	123.939393939364	123.939393939364	123.939393939364	123.939393939364	140	123.939393939364	123.939393939364	123.939393939364	123.939393939364	123.939393939364	123.939393939364	123.939393939364	123.939393939364	123.939393939364	123.939393939364	125	123.939393939364	123.939393939364	123.939393939364	123.939393939364	123.939393939364	123.939393939364	123.939393939364	123.939393939364	123.939393939364	123.939393939364	123.939393939364
K04827	660.061202185787	660	660.061202185787	660.061202185787	660.061202185787	658	660.061202185787	664	660.061202185787	660.061202185787	660.061202185787	660.061202185787	649	660.061202185787	660.061202185787	660.061202185787	660.061202185787	660.061202185787	646	660.061202185787	660.061202185787	660.061202185787	649	650	660.061202185787	660.061202185787	660.061202185787	653	660.061202185787	660	660.061202185787	660.061202185787	675	660.061202185787	660.061202185787	657	660.061202185787	662.666666667	662.666666667	660.061202185787	660.061202185787	664	664	655	664	660.061202185787	662	660.061202185787	660
K24680	492	492	492	492	492	492	492	492	492	492	492	492	492	492	492	492	492	492	492	492	492	492	492	492	492	492	492	492	492	492	492	492	492	492	492	492	492	492	492	492	492	492	492	492	492	492	492	492	492
K09170	559	571	517.944444444444	517.944444444444	517.944444444444	517.944444444444	517.944444444444	517.944444444444	517.944444444444	499	517.944444444444	517.944444444444	517.944444444444	517.944444444444	517.944444444444	329	517.944444444444	544	544	517.944444444444	571	517.944444444444	500	517.944444444444	517.944444444444	517.944444444444	503	517.944444444444	526	517.944444444444	517.944444444444	517.944444444444	517.944444444444	517.944444444444	517.944444444444	517.944444444444	517.944444444444	517.944444444444	517.944444444444	517.944444444444	517.944444444444	517.944444444444	517.944444444444	517.944444444444	517.944444444444	517.944444444444	517.944444444444	517.944444444444	517.944444444444
K00695	818.472222222	818.052631579	803.833333333	815.777777778	807.41509434	832.5	806.896551724	804.473684211	810	803.7	812.625	812.4	817	814	805.263157895	845.5625	809.5	818.652173913	807.7	803	814.0625	807.894736842	866.666666667	806.894736842	828.315789474	806.863636364	814.148148148	829.428571429	841.68	853.263157895	813.227272727	813.461538462	804.777777778	822.083333333	826.409090909	812.125	808.407407407	835.710526316	820.85	815.857142857	818.473684211	823.136363636	843.515151515	828.85	834.111111111	824.677419355	842.413793103	809.25	832.625
K09172	539	539	675.249305555563	675.249305555563	792.5	675.249305555563	675.249305555563	675.249305555563	675.249305555563	675.249305555563	539	656	675.249305555563	823	656	621	606	765.5	699	765.75	675.249305555563	224	816.25	675.249305555563	642.5	339	539	675.249305555563	675.249305555563	675.249305555563	858	675.249305555563	675.249305555563	675.249305555563	675.249305555563	675.249305555563	656	926	796	699	823	675.249305555563	675.249305555563	539	675.249305555563	654.666666667	675.249305555563	675.249305555563	740.8
K09173	951.392857143	848.583333333	906	902.3	868.5	890.454545455	921.428571429	977.4	919.2	891.133333333	1006.5	859.428571429	988.25	947	934.4375	933.533333333	787.555555556	880.230769231	777.2	897	930	972.666666667	945.9	900.166666667	854.272727273	902.777777778	879.888888889	893.6	889.9	925.6	927.888888889	909.916666667	923.875	967.823529412	633	823	932.875	866.25	986	1015.6	955.666666667	835.6	887	935.833333333	929	858.214285714	863	857.765276234639	944.1
K09174	994	791.776785714295	733	994	869.5	791.776785714295	733	733	994	791.776785714295	784	733	791.776785714295	791.776785714295	791.776785714295	791.776785714295	791.776785714295	791.776785714295	791.776785714295	733	994	791.776785714295	733	733	791.776785714295	994	791.776785714295	791.776785714295	791.776785714295	733	791.776785714295	791.776785714295	733	791.776785714295	791.776785714295	791.776785714295	791.776785714295	791.776785714295	784	791.776785714295	791.776785714295	791.776785714295	791.776785714295	791.776785714295	791.776785714295	820	994	767.666666667	687
K09175	794	843.333333333	870	838.666666667	777.666666667	872.666666667	825.5	991.454545455	881.25	787.666666667	839.565837783912	807	754	825	839.565837783912	785	799.8	891.125	905	839.565837783912	948	950.333333333	750	889	820.5	867.333333333	868.5	762	875	933.666666667	927.75	858	814.25	788.4	830.8	839.565837783912	880.8	687	897.25	834	839.565837783912	808.571428571	795.75	723.666666667	839.565837783912	839.565837783912	853	839.565837783912	922.666666667
K09176	451.857142857143	460	433	451.857142857143	524	451.857142857143	451.857142857143	451.857142857143	451.857142857143	451.857142857143	524	451.857142857143	451.857142857143	451.857142857143	451.857142857143	451.857142857143	425	437	451.857142857143	451.857142857143	451.857142857143	451.857142857143	451.857142857143	460	451.857142857143	451.857142857143	451.857142857143	451.857142857143	451.857142857143	451.857142857143	451.857142857143	451.857142857143	451.857142857143	451.857142857143	451.857142857143	451.857142857143	451.857142857143	437	451.857142857143	451.857142857143	451.857142857143	451.857142857143	451.857142857143	451.857142857143	451.857142857143	451.857142857143	451.857142857143	451.857142857143	451.857142857143
K09177	457	440.511363636364	450	450	451.5	440.511363636364	440.511363636364	457	445	440.511363636364	457	421	440.511363636364	440.511363636364	446	440.511363636364	442	440.511363636364	440.511363636364	457	448	440.511363636364	421	439	441	421	440.511363636364	445	421	474	440.511363636364	440.511363636364	440.511363636364	440.511363636364	440.511363636364	457	457	440.511363636364	440.511363636364	440.511363636364	440.511363636364	440.511363636364	440.511363636364	421	440.511363636364	457	440.511363636364	440.511363636364	445
K08568	421.75	310.857142857	382.970661025514	359	358.333333333	326.333333333	469	290	459.333333333	463.5	287.5	430.666666667	488.75	407.892857143	339.75	344	382.970661025514	421	299.555555556	506	371	394.375	303	382.970661025514	336.2	417.142857143	306	463	446.8	296	342.333333333	512	272	303	459.7	355.25	469	392.8	418	559.28	348	321.52	303.166666667	457.777777778	523.285714286	382.970661025514	303	575.266666667	509.842105263
K05849	809.6	775.444444444	796.272727273	893.777777778	824	909.666666667	807.714285714	899.272727273	784.8	837	852	939	873.243923846614	893.428571429	809.444444444	663.714285714	937	895.5	938.125	829.4	914	829.5	881.9375	797	847.4	833.555555556	775.6	873.416666667	838.727272727	745.2	874.8	785.714285714	949	758.5	921	763	939.428571429	740.692307692	932.818181818	990	928.4	840.375	825	885	906.666666667	889	931.2	926.5	792
K10447	616.333333333	622.808148148133	649	649	622.808148148133	622.808148148133	622.808148148133	622.808148148133	642	622.808148148133	622.808148148133	638.333333333	622.808148148133	622.808148148133	622.808148148133	622.808148148133	622.808148148133	646	561	622.808148148133	633	622.808148148133	622.808148148133	622.808148148133	622.808148148133	633	640	622.808148148133	633	622.808148148133	633	597	622.808148148133	641	561	622.808148148133	649	608	622.808148148133	622.808148148133	622.808148148133	561	622.808148148133	622.808148148133	622.808148148133	622.808148148133	622.808148148133	622.808148148133	643.5
K24181	938	938	938	938	938	938	938	938	938	938	938	938	938	938	938	938	938	938	938	938	938	938	938	938	938	938	938	938	938	938	938	938	938	938	938	938	938	938	938	938	938	938	938	938	938	938	938	938	938
K21565	1026	1026	1026	1026	1026	1026	1026	1026	1026	1026	1026	1026	1026	1026	1026	1026	1026	1026	1026	1026	1026	1026	1026	1026	1026	1026	1026	1026	1026	1026	1026	1026	1026	1026	1026	1026	1026	1026	1026	1026	1026	1026	1026	1026	1026	1026	1026	1026	1026
K08560	460.666666667	462	461	456.849462365581	462	456.849462365581	456.849462365581	456.849462365581	456.849462365581	456.849462365581	443	456.849462365581	456.849462365581	462	456.849462365581	456.849462365581	460	456.849462365581	456.849462365581	457.333333333	456.849462365581	456	461	459	456.849462365581	456.849462365581	422.5	456.849462365581	460	461	459	456.849462365581	456.849462365581	461	443	456.849462365581	456.849462365581	456.849462365581	461	456.849462365581	456.849462365581	456.849462365581	425.5	429.333333333	456.849462365581	456.849462365581	456.849462365581	456.849462365581	455
K08561	475	472.185185185185	472.185185185185	565	477	472.185185185185	475	472.185185185185	472.185185185185	475	472.185185185185	472.185185185185	472.185185185185	438.666666667	472.185185185185	472.185185185185	472.185185185185	507	472.185185185185	472.185185185185	472.185185185185	472.185185185185	472.185185185185	472.185185185185	449	449	472.185185185185	472.185185185185	475	472.185185185185	472.185185185185	472.185185185185	472.185185185185	403	472.185185185185	472.185185185185	472.185185185185	472.185185185185	472.185185185185	472.185185185185	472.185185185185	472.185185185185	472.185185185185	472.185185185185	472.185185185185	472.185185185185	472.185185185185	472.185185185185	472.185185185185
K12762	961	848.086382113817	848.086382113817	837.4	848.086382113817	854.2	826.333333333	848.086382113817	866	961	961	833.333333333	848.086382113817	856.75	914	820	961	961	877	961	916.2	961	700.5	848.086382113817	961	961	942	919	961	961	848.086382113817	578	714.4	961	961	578	737	890.5	823	915	943.8	743	823	866	950	961	915	848.086382113817	848.086382113817
K05843	808	854.7842727272	854.7842727272	854.7842727272	854.7842727272	859	817.6	854.7842727272	850	787	854.7842727272	854.7842727272	854.7842727272	859	807	854.7842727272	841	854.7842727272	827	835.5	787	866	854.7842727272	858	848	964.5	854.7842727272	803	841	854.7842727272	854.7842727272	854.7842727272	854.7842727272	844	854.7842727272	854.7842727272	787	854.7842727272	854.7842727272	854.7842727272	884	854.7842727272	853	854.7842727272	883	854.7842727272	854.7842727272	854.7842727272	854.7842727272
K05844	301.5	306.846534653	311.593582888	309.355263158	302.180412371	319.623115578	315.085106383	311.77173913	309.222222222	311.297029703	329.545454545	310.5	302.808988764	312.707865169	313.630681818	305.523529412	305.411669368	304.997050147	311.1	301.495327103	308.684210526	302.042553191	303.032786885	307.935483871	310.666666667	302.741935484	301.875675676	305.1875	307.408450704	305.243589744	302.984189723	307.480314961	304.956043956	311.299539171	306.167414051	306.987341772	302.856	306.154411765	301.509259259	302.559322034	301.098039216	301.716981132	304.901960784	320.578680203	304.594936709	312.883435583	313.653721683	295.736842105	309.745901639
K05845	304.308539945	304.639269406	303.339285714	304.710526316	305.44488189	306.807511737	306.364864865	301.326923077	305.963709677	305.482479784	305.269767442	306.23553719	305.594936709	305.832460733	304.439215686	302.816115702	304.026385224	304.284960422	305.217592593	304.33129771	304.372483221	304.889447236	303.508849558	305.129716981	305.295238095	305.244444444	305.511312217	305.141552511	305.086757991	304.327645051	303.261501211	306.848484848	305.534188034	305.552795031	304.833333333	304.766666667	304.924050633	306.439393939	303.096842105	304.112554113	304.253424658	307.235294118	305.766169154	307.417910448	305.214285714	303.173529412	303.443113772	305.956521739	303.306878307
K05846	275.70412844	227.785488959	229.993464052	232.975103734	239.50862069	239.366459627	241.836909871	235.494481236	237.710526316	237.923780488	239.290322581	227.905063291	266.048387097	236.12987013	237.665116279	238.541884817	315.813226095	291.293556086	242.37037037	294.76424581	236.454901961	229.26344086	234.214285714	231.723897912	251.452380952	232.524663677	243.287128713	239.23030303	231.836538462	239.068119891	296.632443532	241.071823204	233.3632287	231.980237154	319.627692308	228.225352113	236.556603774	261.852459016	274.984536082	285.572881356	247.442307692	255.683823529	259.135245902	272.604255319	303.129943503	268.979274611	261.710382514	243.166666667	230.222222222
K05847	332.127982646	335.562616822	326.659491194	339.74393531	334.001893939	345.997191011	338.688372093	335.610027855	338.24403183	331.590733591	323.8	336.381294964	321.381818182	329.744479495	339.148584906	334.151248164	324.661129568	328.417883212	342.198511166	316.404	333.810267857	335.068656716	321.255223881	343.989285714	344.76056338	338.327751196	320.649456522	335.729970326	333.221982759	332.524444444	340.950639854	334.678571429	332.780058651	331.536764706	320.145555556	329.395522388	341.910377358	333.834532374	347.349272349	350.820512821	339.556390977	341.502463054	341.227091633	347.83030303	336.275132275	327.367556468	337.962121212	363.376811594	336.989208633
K00508	388.571428571	414.85	380.625	405.764705882	381.6	390.375	398.428571429	420.3	415.869565217	402	391	404	412	391.272727273	405.709677419	380.071428571	403.75	386.761904762	405.205128205	411.8	413.15	413.025	404.129032258	406.380952381	375.111111111	402.25	390.428571429	402.4375	398.75	388.4	391.666666667	406.55	401.842105263	399.25	385.5	416.333333333	407.18	412.5	378.075	378.6	407.538461538	388.4	394.555555556	408.8	396.8	387.470588235	391.5	393	415.090909091
K00509	690	718.19971264369	718.19971264369	711	718.19971264369	600	600	711	711	647.666666667	718.19971264369	718.19971264369	600	610.5	718.19971264369	600	1153	674	655.5	674	711	718.19971264369	718.19971264369	718.19971264369	673.666666667	718.19971264369	711	975.666666667	718.19971264369	600	718.19971264369	718.19971264369	655.5	711	718.19971264369	718.19971264369	631	690	718.19971264369	1153	718.19971264369	711	718.19971264369	718.19971264369	613	640	718.19971264369	718.19971264369	600
K00502	612.7	535.375	568.5	766	547.5	558.666666667	538	490	576.5	543	504.333333333	540	528.46596278722	492	538.428571429	551.25	482	504.5	522.75	530	567.785714286	546.75	668.5	492	680.333333333	532	524.5	625.25	608.6	552.666666667	527.875	506.166666667	551.916666667	530.5	586.909090909	885	567.083333333	530.333333333	481	540	528.46596278722	490.636363636	534.75	540	528.46596278722	636	497.75	528.46596278722	528.46596278722
K00503	611.5	670	613	613	610	655	619	632.666666667	617.25327051	610	613.5	610	617.25327051	640	667.666666667	616.333333333	614	631.2	599.666666667	617.25327051	580	613	574	617.25327051	610	641	572	759	617	636	622	617.25327051	617.25327051	610	574	614	634	610	655	617.25327051	617.25327051	617.25327051	617.25327051	633	625	617.25327051	585	617.25327051	725.5
K00500	286.72	383.210526316	453.375	492.8125	299.925925926	318.307692308	382.25	330.777777778	437.555555556	274.958333333	490.333333333	338.19047619	441.666666667	304.5	281.266666667	271.958333333	465.8	259.777777778	359.615384615	360.6	262.096774194	294	227	397.857142857	265.55	301.714285714	380.870967742	278.333333333	302.9	300	247.642857143	335.9375	452	396.875	294.09375	487.5	334.357142857	400.125	374.666666667	278.545454545	280.5	449.5	537.2	315.583333333	308	414.2	374.142857143	206	242
K00501	502.013709677419	502.013709677419	502.013709677419	476	502.013709677419	489	502.013709677419	574	589	502.013709677419	502.013709677419	502.013709677419	502.013709677419	502.013709677419	502.013709677419	502.013709677419	476	502.013709677419	502.013709677419	495	487	476	509.5	426.5	502.013709677419	581	497	476	589	472.25	408	502.013709677419	502.013709677419	448.75	535.333333333	574	543.5	502.013709677419	476	502.013709677419	476	510	809.5	724	336	502.013709677419	1115	502.013709677419	382
K00506	545.194289878135	535	585	585	561	545.194289878135	585	545.194289878135	585	545.194289878135	528	545.194289878135	545.194289878135	545.194289878135	545.194289878135	524	585	585	566.666666667	585	537	540.75	545.194289878135	545.194289878135	545.194289878135	526	545.194289878135	585	585	545.194289878135	545.194289878135	545.194289878135	561	537	545.194289878135	545.194289878135	585	538.6	548	548	537.647058824	537	537	535.25	537	534	537	545.194289878135	537
K00507	503.884615385	458.615384615	395	446.323529412	533.84375	425.238095238	478.047619048	474.24	474.529411765	369.295454545	488.933333333	463.2	371.857142857	413.59375	439.227272727	455.935483871	399.755555556	494.720930233	421.596774194	363.612903226	392.745454545	389.076923077	370.846153846	529.971428571	468.517241379	412.02173913	463.277777778	400.846153846	507.764705882	431.371428571	400	447.37037037	396.895833333	359.258064516	480.85	943.714285714	441.68	351.220338983	466.725	383.310344828	363.611940299	737.528089888	358.020408163	431.069767442	533.933333333	375.475	359.571428571	385.9	454.619047619
K00504	498	814.142857143	819	782.75	976	960.5	863.333333333	907.8	929.333333333	707	935	808	663	935	946.5	804.5	877.8	753.25	656.333333333	748.666666667	829.25	865.666666667	885.75	682	901.1	958	889.5	973	797.25	738.666666667	895.6	780.333333333	954	563.4	614.181818182	983.5	725.857142857	606.75	643.666666667	985	820.736891367173	877	768.666666667	820.736891367173	675.6	819	895.888888889	820.736891367173	921.5
K00505	531.692307692	492.928571429	576.384615385	424.5	449.166666667	406	366.782608696	561.666666667	656.4	337	751	393.833333333	476.5	525	425.307692308	607.777777778	397.571428571	464.833333333	524.444444444	353.428571429	534.2	632.75	381.5	393.6	733.25	597.25	481.714285714	571.928571429	537.4	521.090909091	344.375	405.428571429	578.235294118	577.666666667	558.363636364	548.5	423.375	505.666666667	433.5	751	623	519	567	470.142857143	391.142857143	291.95	718.5	439.5	463.666666667
K04469	854.8	881.333333333	721.5	850.94283465452	899.5	886	881.333333333	774	850.94283465452	886	890.5	850.94283465452	713.5	819.444444444	808.5	895.428571429	879	845.75	871	914.666666667	800.5	879	824	889.5	813.5	886.636363636	884.6	760.25	902	901	882.5	879	889	830.166666667	886	850.94283465452	898	891.666666667	917	879	548	901	903.6	879	548	879	900	850.94283465452	886
K04468	454	467	442	483.791666666667	519	483.791666666667	483.791666666667	462	483.791666666667	483.791666666667	483.791666666667	483.791666666667	483.791666666667	509.5	533	462	483.791666666667	519	459	462	483.791666666667	494.5	483.791666666667	462	432	546	483.791666666667	395	519	443	462	483.791666666667	485	489	477.666666667	483.791666666667	483.791666666667	483.791666666667	483.791666666667	454	483.791666666667	519	475	483.791666666667	483.791666666667	601	483.791666666667	483.791666666667	483.791666666667
K09280	653.142857143	573.346153846	646.538461538	604.636363636	506.444444444	590.363636364	590.263157895	593	724.8125	516.333333333	440.888888889	637.244444444	687.666666667	686.75	684.533333333	733.857142857	679.5	586.666666667	587.12	585.19047619	606.095238095	670.166666667	585.928571429	333.25	621.333333333	617.590909091	686.052631579	618.066666667	684.083333333	540.615384615	605.535211268	492.15	627.263157895	599.846153846	624	396.333333333	661.047619048	542.625	671.428571429	647.333333333	439.666666667	655.5	693.047619048	538.7	342.513513514	491.071428571	516.857142857	563.328849917761	515.733333333
K09281	225	225	225	225	225	225	225	225	225	225	225	225	225	225	225	225	225	225	225	225	225	225	225	225	225	225	225	225	225	225	225	225	225	225	225	225	225	225	225	225	225	225	225	225	225	225	225	225	225
K09286	301.238095238	306.821428571	322.3	248.428571429	346.421052632	326.275	308.333333333	306.714285714	300.333333333	299.68	321.769230769	330.555555556	293.75	304.263157895	310.388888889	305.363636364	354.818181818	310.625	309.055555556	315.733333333	305.214285714	315.733333333	297.238095238	326.384615385	323	329.9	365.894736842	336.916666667	344.692307692	306.52	270.388888889	323.307692308	354.526315789	301.2	312.25	327	314.518518519	336.428571429	354.818181818	370.75	367.848484848	360.692307692	347.214285714	316.862068966	370.733333333	277.666666667	325.076923077	363	311.153846154
K16648	1430.06666667	1426.5	1414.28	1381.94444444	1389.58823529	1397.7	1389.45	1427.2	1375.11111111	1446.23529412	1448.63636364	1430.57142857	1369	1401.61904762	1403.94117647	1396.86666667	1251.5	1377.57142857	1353.5	1481	1381.82608696	1399.5	1411.58823529	1397.45833333	1381.16666667	1401.11111111	1355.4	1409.26086957	1473.95	1416.71428571	1396.8	1350.17647059	1405.93548387	1396.58333333	1458.38888889	1348.25	1360.52173913	1444.1	1382.03448276	1604.86046512	1390.76923077	1407.1875	1436	1444	1357.57142857	1436	1401	1442	1395.875
K09284	510.666666667	488.857142857	474.076923077	483.142857143	458.2	497.75	502.363636364	488.444444444	432.333333333	512	444	471.666666667	413	474	493.4	485.571428571	496	452.444444444	506.7	486.833333333	544	500.466666667	506.5	486.111111111	492.636363636	504	483.384615385	505.545454545	509.125	499.333333333	539	486.618859175543	430	483.4	563	504	485	507	486.618859175543	486.618859175543	493	405.5	499	512.75	638.333333333	486.618859175543	499.666666667	531	475.333333333
K09285	478.785714286	449.333333333	423.333333333	483.8	593.888888889	513	579.3	560.5	563	424.6	456.333333333	535.6	379.5	496.8	449.2	478.076923077	423.625	482.428571429	532.125	406.25	572.818181818	492.125	531.833333333	539.769230769	536.416666667	513.666666667	514.125	610.5	516	537.454545455	543.5	600.166666667	561.076923077	646.444444444	416.666666667	414	420	467.333333333	541.95	470.9	387.4	523.444444444	489.111111111	459.166666667	373.6	535.5	456.25	431	541
K01101	262.695961995	267.212121212	270.009090909	273.353159851	267.938356164	265.069306931	271.051643192	270.156521739	270.25984252	272.849246231	270.116935484	273.472361809	265.4125	267.994680851	266.701657459	269.059649123	271.523316062	263.965665236	267.68487395	265.848249027	273.42081448	271.837078652	266.007380074	268.48241206	270.341772152	267.196531792	267.611111111	267.957345972	272.105263158	268.156378601	264.725055432	266.883928571	266.843220339	286.921768707	272.694444444	263.369369369	267.267045455	275.02238806	288.660714286	277.90625	277.653846154	274.013157895	269.276595745	272.27173913	273.638888889	266.956834532	276.302325581	260.090909091	273.035087719
K04460	498.830188679	526.104166667	523.351851852	513.6	531.045454545	493.705882353	538.58490566	510.781818182	504.205128205	520.789473684	509.533333333	513.18	491.681818182	518.754385965	522.597014925	507.982758621	487.6875	506.25	540.038461538	491.866666667	509.545454545	482.6	508.620689655	517.224489796	519.095890411	510.321428571	514.268292683	501.973684211	509.678571429	518.486486486	490.236842105	509.140625	531.80952381	512.641509434	525.516129032	528.307692308	499.736842105	525.568627451	527.082474227	474.018518519	514.971428571	491.865671642	507.486486486	505.35	514.152173913	516.394736842	507.594594595	446.823529412	499.766666667
K01103	520.222222222	523.111111111	505.851851852	464.547619048	557	588.552631579	489.542857143	581.769230769	509.263157895	597	506.9375	441.551724138	462.111111111	559	550.765957447	485.468085106	675.458333333	522.6	610.8125	481.933333333	627.045454545	595.433333333	545.846153846	461.083333333	487.333333333	499.35483871	499.9	484.75	505.1	510.083333333	538	486.857142857	569.724137931	448.4375	485.846153846	564.6	678.32	469.4	483.76	415.01369863	548	483.897435897	461.016949153	435.923076923	459.679245283	477.939393939	517.789473684	508.833333333	453.742857143
K09289	631	686	601	870	607.461538461538	607.461538461538	533	601	607.461538461538	607.461538461538	607.461538461538	607.461538461538	607.461538461538	607.461538461538	607.461538461538	622	559	607.461538461538	669	607.461538461538	607.461538461538	607.461538461538	607.461538461538	607.461538461538	601	607.461538461538	607.461538461538	607.461538461538	607.461538461538	607.461538461538	601	607.461538461538	607.461538461538	607.461538461538	626	533	607.461538461538	607.461538461538	607.461538461538	607.461538461538	607.461538461538	607.461538461538	607.461538461538	619	607.461538461538	607.461538461538	607.461538461538	607.461538461538	607.461538461538
K04465	652	591.351851851852	585	591.351851851852	591.351851851852	591.351851851852	591.351851851852	585	597	591.351851851852	591.351851851852	591.351851851852	591.351851851852	588	591.351851851852	591.351851851852	591.351851851852	598	591.351851851852	591.351851851852	591.351851851852	591.351851851852	591.351851851852	591.351851851852	591.351851851852	591.351851851852	591.351851851852	599	591.351851851852	591.351851851852	591.351851851852	591.351851851852	591.351851851852	591.351851851852	591.351851851852	591.351851851852	591.351851851852	591.351851851852	584	591.351851851852	591.351851851852	591.351851851852	591.351851851852	591.351851851852	584	591.351851851852	591.351851851852	591.351851851852	591.351851851852
K01104	238.523783186	233.400968646	246.969151671	246.688184115	218.435223108	229.37357513	227.975890705	246.77862166	234.389202256	231.582089552	220.840103921	224.85915493	232.882510013	233.541750359	236.042678047	236.215611193	224.552389706	238.106350185	233.031232877	240.253390159	229.446927374	226.928520029	227.140802422	235.804484305	230.721802039	231.885341412	234.490878939	225.857622378	228.997594226	230.570564516	238.218895199	238.081337325	226.805297713	242.328997931	233.044316547	219.465229111	223.278546713	228.9850898	257.379829985	210.797986155	231.748051948	252.837231057	255.386705018	237.968468468	215.956054231	248.019056848	256.0946854	212.482625483	243.860665362
K01107	451.8	396.444444444	417.6	400	488	488	413.5	402	403.428571429	488	468.444444444	488	439.55633899249	469.142857143	423.666666667	439.55633899249	488	488	438	400	488	450.769230769	445.090909091	488	488	384	400	488	488	454.428571429	447.666666667	444	473.666666667	488	396.5	488	488	436.75	368	368.75	428.5	448.333333333	400	463	413	447.333333333	400	439.55633899249	394
K01106	813	676.5	525.4	1313.42857143	750	393.333333333	783	769.166666667	975.571428571	987.25	789.333333333	453.857142857	545	631.941176471	496.5	945.076923077	979.5	1070	607.833333333	870.8	609	402	579	720.75	559.6875	590.6	751.166666667	697.4	721.44320930344	469.666666667	903.666666667	447.571428571	709.5	672.888888889	771.5	411	851.25	452.6	773.285714286	739.153846154	523.666666667	620.666666667	878.5	548.727272727	1040	513.5	721.44320930344	1042	731.294117647
K05592	565.428869323	580.159660469	590.355355842	582.796832467	563.485926384	551.07977208	577.394366197	571.190670752	575.516988062	558.414305949	555.373591448	565.305562303	580.875	572.63097455	567.187094572	551.675639894	585.801848642	580.830559345	577.792101106	579.89048188	567.032473181	559.291360813	564.356414946	586.554278729	593.515783981	570.294500912	582.050414365	569.570890841	576.575599335	573.081449275	562.102111909	570.542978723	574.287361845	577.544506612	603.086101175	559.917325228	563.104808523	595.106980135	605.861814684	610.117259846	592.06638039	606.657294139	608.492335888	593.230596405	609.902183863	603.944954128	605.198067633	608.816206	596.905817175
K05593	293.47985348	295.304932735	296.242424242	295.081967213	298.219387755	292.08839779	295.600694444	295.738197425	298.047826087	295.021186441	299.314220183	295.276595745	300.556451613	298.724444444	294.798586572	297.82	292.810344828	295.759197324	300.174273859	294.155893536	296.392473118	294.742038217	296.96506986	292.559259259	292.284382284	293.558252427	293.071174377	291.231292517	291.509043928	296.91902834	301.810760668	296.936619718	297.211302211	299.075949367	298.472868217	292.80876494	294.684039088	296.803571429	292.31202046	302.68	303.246445498	299.878787879	295.179104478	293.183908046	303.643835616	292.626865672	297.302325581	298.846153846	295.578754579
K05590	442.56097561	423.517241379	436.9375	430.8125	438.777777778	428.875	435.407407407	436.6875	439.666666667	440.172839506	438.125	447.292682927	444.772727273	438.055555556	447.545454545	429.137254902	443.839598997	443.085308057	432.96875	443.217672414	440.307692308	448.672727273	443.844444444	439.972972973	439.956521739	432.84	431.952380952	430.304347826	444.161290323	427.7375	440.990909091	438.741935484	437.617021277	442.233333333	443.953865337	440.625	438.363636364	434.032258065	443.33744856	442.979591837	438.625	407.590909091	439.727272727	434.258064516	430.9	442.152317881	431.573333333	438.454545455	419.166666667
K05591	447.907216495	449.655813953	442.126556017	448.072992701	448.502793296	460.520661157	446.517110266	447.300319489	447.758893281	452.274509804	445.24	443.014492754	445.978494624	439.48019802	445.057142857	451.24691358	456.429892142	446.575313808	442.019379845	456.31547619	444.694852941	446.389380531	450.6	442.052469136	444.315136476	439.348993289	445.921641791	446.930481283	440.131578947	444.09202454	448.393139842	443.871212121	444.898412698	448.201612903	452.849529781	459.222222222	447.102409639	437.174825175	442.003205128	447.066185319	438.367231638	440.37890625	440.14368482	446.714285714	446.49940688	441.677200903	440.844519016	452.738235294	446.981670061
K05596	300.382550336	298.843137255	299.384615385	298.57	292.061643836	299.128205128	290.384615385	297.115384615	291.850877193	295.671532847	297.722689076	298.636363636	293.459459459	297.388235294	285.925925926	296.342105263	298.867981791	298.476635514	297.793478261	297.688212928	300.085106383	295.346938776	297.146788991	299.485436893	300.402777778	296.091954023	298.081081081	300.578947368	296.952	296.728971963	299.154716981	298.34375	298.023622047	301.08988764	299.446153846	298.113207547	294.508928571	294.833333333	295.736585366	299.966292135	298.722222222	300.871794872	296.217391304	299.686046512	295.228571429	298.354651163	298.47008547	297.142857143	297.151162791
K05597	360.888888889	366.375	367.5	366	374	365	369.7	370.5	366.4	373	362	373	361.499380872127	364.666666667	344.333333333	373.25	371.333333333	345	368.666666667	357	363.285714286	368	363.2	364	367.9	362	363	359.5	353.142857143	354.4	363.6	374.25	363.666666667	368.5	359.725	362	364.833333333	361.846153846	374	360.571428571	364.75	355.666666667	356.066666667	354.7	349.125	359.6	368	365	365.941176471
K05594	101.41509434	92	101.333333333	98.6666666667	101.6	101	94.7272727273	99.2941176471	100.008947380762	100.625	95.6666666667	100.008947380762	101.4	97	101	100.008947380762	101.330645161	101.457142857	96.5	101.360215054	98.6666666667	100.008947380762	96.8095238095	101.571428571	97.2857142857	103	100.333333333	100.008947380762	104	100.375	101.341463415	101	98	96.6666666667	101.325503356	92	101.8	101	101.75	101.242424242	101.25	101.6	101.391304348	99.9	101.555555556	100.928571429	100.846153846	101	94.25
K05595	211.419152276	210.723076923	213.909302326	209.027334852	209.30952381	210.066666667	210.245798319	216.808403361	217.668103448	214.932692308	214.66	212.660455487	211.288235294	212.762135922	215.554987212	209.265306122	209.869642857	212.639846743	211.651031895	209.987043581	217.175889328	215.299401198	208.084057971	212.449557522	210.331639136	215.899186992	211.414937759	213.524390244	212.874172185	215.776699029	211.243407708	217.017817372	213.111111111	213.591623037	212.867064974	213.972222222	213	210.147468002	208.261538462	214.128463476	213.918259723	208.506048387	212.648008069	212.196754564	211.476908577	211.248275862	214.865606144	212.603846154	211.204479065
K05599	491.710344827586	491.710344827586	469	469	491.710344827586	462	491.710344827586	491.710344827586	491.710344827586	491.710344827586	491.710344827586	491.710344827586	491.710344827586	462	491.710344827586	491.710344827586	491.710344827586	491.710344827586	491.710344827586	491.710344827586	491.710344827586	491.710344827586	491.710344827586	491.710344827586	464	462	491.710344827586	491.710344827586	467.6	491.710344827586	491.710344827586	491.710344827586	463	491.710344827586	469	491.710344827586	491.710344827586	491.710344827586	491.710344827586	491.710344827586	491.710344827586	463	491.710344827586	710	491.710344827586	491.710344827586	469	491.710344827586	463
K24464	NA	NA	NA	NA	NA	NA	NA	NA	NA	NA	NA	NA	NA	NA	NA	NA	NA	NA	NA	NA	NA	NA	NA	NA	NA	NA	NA	NA	NA	NA	NA	NA	NA	NA	NA	NA	NA	NA	NA	NA	NA	NA	NA	NA	NA	NA	NA	NA	NA
K11616	446.736842105	443.175	443.069767442	449.25862069	448.266666667	443.346153846	445.103448276	444.454545455	444.936170213	444.369565217	450.133333333	448.418604651	455	443.461538462	443.3125	455.1875	444.683760684	447.380952381	443.079545455	458.958333333	445.351351351	443.428571429	442.333333333	447.933333333	444.884615385	445.793103448	452.9375	444.513513514	445.181818182	446.413793103	445.119047619	442.916666667	443.739726027	452	448.516129032	446.909090909	445.260869565	443.75	441.208791209	442.977272727	442.134680135	444.6	442.155172414	445.137931034	443.211538462	443.25	443.293333333	443.952380952	446.580645161
K08407	361	361	361	361	361	361	361	361	361	361	361	361	361	361	361	361	361	361	361	361	361	361	361	361	361	361	361	361	361	361	361	361	361	361	361	361	361	361	361	361	361	361	361	361	361	361	361	361	361
K16935	283	283	283	283	283	283	283	283	283	283	283	283	283	283	283	283	283	283	283	283	283	283	283	283	283	283	283	283	283	283	283	283	283	283	283	283	283	283	283	283	283	283	283	283	283	283	283	283	283
K24687	302	302	302	302	302	302	302	302	302	302	302	302	302	302	302	302	302	302	302	302	302	302	302	302	302	302	302	302	302	302	302	302	302	302	302	302	302	302	302	302	302	302	302	302	302	302	302	302	302
K14549	497.5	531	528.333333333	517.75	501.333333333	526.545454545	524.4	519.1	511.666666667	494	519.367448798575	683	521.666666667	508.9	534	497.909090909	556	338.5	527.3	498.2	517	529.166666667	526.5	506.375	491.25	519.367448798575	510.571428571	482.666666667	506.5	555	498.4	538.166666667	523.2	465.166666667	511	518.1	486.6	535	527	512	496	518	519.367448798575	508.333333333	519.367448798575	518.666666667	533.666666667	519.367448798575	517.714285714
K16645	215.666666667	241.8125	236.066666667	249.090909091	241	229.142857143	214.333333333	262.8	223.714285714	251	207.8	213.764705882	212.4	227.916666667	227.529411765	223.666666667	231.777777778	216.5	238.866666667	216.181818182	238.083333333	243.2	249	215.571428571	225.85	231.090909091	228.4	214.777777778	241.25	219.181818182	229.75	219.454545455	225.636363636	217.076923077	236.538461538	239	235	225.90625	225.928571429	214.405405405	243.555555556	232.868421053	253.076923077	227.870967742	245.181818182	255.222222222	252.444444444	215	235.8
K14239	NA	NA	NA	NA	NA	NA	NA	NA	NA	NA	NA	NA	NA	NA	NA	NA	NA	NA	NA	NA	NA	NA	NA	NA	NA	NA	NA	NA	NA	NA	NA	NA	NA	NA	NA	NA	NA	NA	NA	NA	NA	NA	NA	NA	NA	NA	NA	NA	NA
K14238	NA	NA	NA	NA	NA	NA	NA	NA	NA	NA	NA	NA	NA	NA	NA	NA	NA	NA	NA	NA	NA	NA	NA	NA	NA	NA	NA	NA	NA	NA	NA	NA	NA	NA	NA	NA	NA	NA	NA	NA	NA	NA	NA	NA	NA	NA	NA	NA	NA
K09179	501.6	504.172222222222	434	504.172222222222	504.172222222222	504.172222222222	504.172222222222	504.172222222222	419	504.172222222222	442	504.172222222222	504.172222222222	445	504.172222222222	461	504.172222222222	504.172222222222	432	400	504.172222222222	504.172222222222	504.172222222222	504.172222222222	504.172222222222	768	605	504.172222222222	768	504.172222222222	504.172222222222	504.172222222222	504.172222222222	504.172222222222	768	504.172222222222	504.172222222222	504.172222222222	504.172222222222	504.172222222222	504.172222222222	504.172222222222	504.172222222222	504.172222222222	442	504.172222222222	504.172222222222	504.172222222222	504.172222222222
K14543	174.590909090909	174.590909090909	174.590909090909	174.590909090909	174.590909090909	174.590909090909	174.590909090909	174.590909090909	174.590909090909	174.590909090909	174.590909090909	174.590909090909	174.590909090909	174.590909090909	174.590909090909	174.590909090909	174.590909090909	190	174.590909090909	174.590909090909	174.590909090909	174.590909090909	180.5	174.590909090909	174.590909090909	174.590909090909	180	174.590909090909	174.590909090909	174.590909090909	190	174.590909090909	174.590909090909	174.590909090909	174.590909090909	174.590909090909	180	174.590909090909	174.590909090909	171	174.590909090909	174.590909090909	174.590909090909	174.590909090909	174.590909090909	174.590909090909	174.590909090909	174.590909090909	174.590909090909
K11610	247.285714286	287.818181818	246.777777778	242.714285714	244.142857143	243.142857143	315.230769231	398.666666667	247.428571429	249.269230769	240	472.25	240	246.4	248.25	245.5	244.105263158	244.285714286	245.5	398.166666667	397.666666667	247.142857143	241.608695652	241.375	240	243.888888889	246.5	247.5	247	240.571428571	250.25	249.875	246.2	278.066666667	247.75	244.5	244.375	249.222222222	238	275.62261590385	332	248.428571429	342.9	251.25	249.2	242.5625	245.75	240	247.25
K14541	1827.75	1824.27272727	1828.625	1824.57142857	1686.1	1825	1822.66666667	1821.1	1823.22222222	1825.11111111	1836.75	1829.18181818	1835	1825.2	1841.16666667	1826.25	1830.16666667	1824.07142857	1832.2	1822.2	1829	1830.42857143	1831.72727273	1826.70588235	1835.9	1828.375	1832.125	1758.57894737	1826.1875	1829.31578947	1835.16666667	1830.46153846	1825.33333333	1826.29411765	1823.21428571	1828.25	1829.28571429	1828.75	1825.625	1821.75	1823.64285714	1823.42857143	1823.80769231	1828	1827.875	1826.66666667	1822.96	1832	1836.25
K14540	288.362191552	289.144179423	288.347337278	288.701762523	287.914245712	287.543917799	288.451509607	288.970824524	288.512897196	288.790283118	286.136597938	286.705719921	288.916512059	288.554226804	288.552366175	288.43222943	285.619977679	288.780025284	289.000416667	288.705759162	288.642451299	287.148779543	286.61987315	285.725301205	288.856814261	287.088646288	289.593570608	288.763673891	288.467807294	287.827681027	287.535430224	287.98737785	289.089306698	289.401152482	288.582052553	287.0514198	289.68902439	289.06374502	289.262910798	291.205128205	288.217741935	289.479856759	288.794486216	289.696551724	289.497942387	285.540570175	288.616161616	288.196261682	289.475288303
K14547	720	721.555555556	727	707.47057900128	725.3	716	727	732.25	684.25	720	707.47057900128	727	707.47057900128	727	733	695.5	713	727	707.47057900128	707.47057900128	727	707.47057900128	727	709	721.333333333	707.47057900128	713.6	723.6	718.5	707.47057900128	727	727	710	707.47057900128	707.47057900128	710	727.142857143	721.666666667	736	707.47057900128	714.928571429	720.5	707.47057900128	706.5	710	705.4	707.47057900128	707.47057900128	682
K14546	628.391304348	645.757575758	620.823529412	732.904761905	673.745098039	628.5	648.210526316	710.446808511	662.739130435	622.692307692	650.8	686.862745098	685	693.068965517	640.611111111	684.772727273	436.928571429	646.195121951	711.333333333	650.666666667	687.157894737	573.103448276	637.452380952	628.32	646.063829787	624	625.611111111	579.026315789	559.25862069	646.538461538	409.708737864	651.441176471	593.325	612.764705882	414.357723577	655.666666667	636.581395349	583.352941176	467.45	598.780487805	655.5	618.545454545	558.6	551.138888889	550.104166667	466.307692308	567.473684211	643.875	529.53125
K14545	353	389.4	335.142857143	340.083333333	381.545454545	318.838709677	365.5	263.8	362.333333333	284.909090909	314.75	393.047619048	615	338.818181818	405.888888889	315.857142857	366.111111111	358.9375	353.45	463.25	362.074074074	333.210526316	337.5	338.5	318	330.515151515	307	342.76	328.84	338.555555556	420.833333333	339.111111111	254.3	334.55	300.428571429	281.3	334.666666667	348.333333333	300.081081081	312.125	249.576923077	441	268.04	364.5	345.6	343.666666667	379.722222222	427.666666667	315.222222222
K14544	1195.65217391	1186.55172414	1137.75	1178.83333333	1175.57142857	1141.36363636	1142.5952381	1106.09677419	1229.93103448	1151.76923077	1195.125	1147.125	1182.3	1169	1132.22580645	1165.10869565	1169.9375	1168.4893617	1194.1875	1163.70588235	1177.67346939	1150.16666667	1064.72	1160.75	1184.74193548	1191.54285714	1149.86956522	1180.96296296	1163.33333333	1164.3	1299.57142857	1158.69230769	1140.27272727	1189.84745763	1207.55172414	1188.66666667	1205.13043478	1107.375	1177.4	1155.8	1094.37037037	1079.14285714	936.230769231	1166.9	1028.55555556	1053.11111111	1165.42105263	1191	1139.08333333
K22090	456	456	456	456	456	456	456	456	456	456	456	456	456	456	456	456	456	456	456	456	456	456	456	456	456	456	456	456	456	456	456	456	456	456	456	456	456	456	456	456	456	456	456	456	456	456	456	456	456
K09781	306.153153153	309.470588235	308.162162162	301.869565217	325.947368421	309.333333333	314.363636364	303.433333333	311.25	302.564102564	308.923076923	320.222222222	306.5	313.923076923	312.105263158	308.125	305.617886179	308.215384615	310.066666667	306.244837758	307.666666667	304.266666667	307.333333333	315	302.848484848	308.1875	303.157894737	306.285714286	310.117647059	312.692307692	306.635761589	306.2	306.04	301.571428571	306.274621212	310.333333333	309.333333333	301.744680851	305.044776119	306.11627907	310.95	309.4	302.866666667	314.851851852	306.481481481	305.734693878	306.921052632	300.142857143	304.1
K17305	1704	1704	1704	1704	1704	1704	1704	1704	1704	1704	1704	1704	1704	1704	1704	1704	1704	1704	1704	1704	1704	1704	1704	1704	1704	1704	1704	1704	1704	1704	1704	1704	1704	1704	1704	1704	1704	1704	1704	1704	1704	1704	1704	1704	1704	1704	1704	1704	1704
K25083	691	691	691	691	691	691	691	691	691	691	691	691	691	691	691	691	691	691	691	691	691	691	691	691	691	691	691	691	691	691	691	691	691	691	691	691	691	691	691	691	691	691	691	691	691	691	691	691	691
K12528	981.796078431	980.93202765	980.49112426	980.093499555	978.174311927	981.398431373	977.821052632	977.927097662	981.05778192	978.885714286	980.565185185	980.578207381	970.738562092	980.919905771	980.265454545	978.291262136	965.289849326	968.411630559	981.45027933	963.53375286	977.298701299	980.93598862	981.377664109	980.498241501	978.515742129	980.020192308	971.47763864	976.195512821	981.249233912	977.843945069	971.978810663	981.611363636	979.927816901	969.097938144	960.657478719	980.737394958	977.156275304	980.989919355	968.430839002	964.037333333	979.319829424	980.61682243	977.073221757	976.260127932	973.805869074	971.316645807	978.857446809	977.67	977.179661017
K08406	329.9333333333	329.9333333333	329.9333333333	329.9333333333	329.9333333333	329.9333333333	329.9333333333	329.9333333333	329.9333333333	329.9333333333	329.9333333333	329.9333333333	329.9333333333	321	329.9333333333	329.9333333333	329.9333333333	317.333333333	376	321	329.9333333333	329.9333333333	333	329.9333333333	333	354.5	329.9333333333	315.5	329.9333333333	329.9333333333	329.9333333333	329.9333333333	329.9333333333	329.9333333333	329.9333333333	318	329.9333333333	329.9333333333	329.9333333333	329.9333333333	329.9333333333	329.9333333333	329.9333333333	329.9333333333	329.9333333333	329.9333333333	329.9333333333	329.9333333333	329.9333333333
K22092	730	730	730	730	730	730	730	730	730	730	730	730	730	730	730	730	730	730	730	730	730	730	730	730	730	730	730	730	730	730	730	730	730	730	730	730	730	730	730	730	730	730	730	730	730	730	730	730	730
K01403	688.5	685.75	712	697.5	693.625	690	694.8	698	691.4	700.75	696.5	796.5	703.570362249133	722.875	809	714	671	689.5	747.5	705.75	716.428571429	706	691.333333333	703.570362249133	700.75	697	730	728.222222222	682.5	699.333333333	691.5	698.666666667	703.570362249133	690.5	683.333333333	703.570362249133	705.916666667	679	677	703.570362249133	674.347826087	707	689	706.6	714	704.285714286	706	689	703.570362249133
K07958	376	287.989130434739	237	284	287.989130434739	287.989130434739	441	287.989130434739	235	287.989130434739	287.989130434739	287.989130434739	287.989130434739	287.989130434739	235.333333333	287.989130434739	287.989130434739	441	441	287.989130434739	287.989130434739	240.75	287.989130434739	292.333333333	287.989130434739	287.989130434739	329.5	244	287.989130434739	287.989130434739	287.989130434739	441	244	287.989130434739	287.989130434739	287.989130434739	287.989130434739	235	287.989130434739	240	287.989130434739	287.989130434739	287.989130434739	287.989130434739	287.989130434739	287.989130434739	287.989130434739	287.989130434739	287.989130434739
K19733	5358	5358	5358	5358	5358	5358	5358	5358	5358	5358	5358	5358	5358	5358	5358	5358	5358	5358	5358	5358	5358	5358	5358	5358	5358	5358	5358	5358	5358	5358	5358	5358	5358	5358	5358	5358	5358	5358	5358	5358	5358	5358	5358	5358	5358	5358	5358	5358	5358
K07959	189.4	189.4	189.4	189.4	189.4	189.4	189.4	194	189.4	189.4	189.4	189.4	189.4	189.4	183	189.4	189.4	189.4	189.4	189.4	189.4	189.4	189.4	189.4	189.4	189.4	189.4	189.4	189.4	189.4	189.4	189.4	176	189.4	189.4	189.4	189.4	189.4	189.4	189.4	189.4	189.4	189.4	189.4	189.4	189.4	189.4	189.4	189.4
K25774	NA	NA	NA	NA	NA	NA	NA	NA	NA	NA	NA	NA	NA	NA	NA	NA	NA	NA	NA	NA	NA	NA	NA	NA	NA	NA	NA	NA	NA	NA	NA	NA	NA	NA	NA	NA	NA	NA	NA	NA	NA	NA	NA	NA	NA	NA	NA	NA	NA
K18399	NA	NA	NA	NA	NA	NA	NA	NA	NA	NA	NA	NA	NA	NA	NA	NA	NA	NA	NA	NA	NA	NA	NA	NA	NA	NA	NA	NA	NA	NA	NA	NA	NA	NA	NA	NA	NA	NA	NA	NA	NA	NA	NA	NA	NA	NA	NA	NA	NA
K16065	501.714285714	504	504.272727273	413	503.472756901742	516	501	505	515	507	503.472756901742	503.472756901742	505	513	513	483.4	505	503.472756901742	503.472756901742	512	536.5	513	513	508.333333333	513.333333333	508	463	503.472756901742	443.5	466.666666667	501	510.4	515	515	513	515	501	503.472756901742	501	503.472756901742	506.333333333	503.472756901742	513	508	503.472756901742	503.472756901742	503.472756901742	503.472756901742	507
K22641	521	521	521	521	521	521	521	521	521	521	521	521	521	521	521	521	521	521	521	521	521	521	521	521	521	521	521	521	521	521	521	521	521	521	521	521	521	521	521	521	521	521	521	521	521	521	521	521	521
K06353	NA	NA	NA	NA	NA	NA	NA	NA	NA	NA	NA	NA	NA	NA	NA	NA	NA	NA	NA	NA	NA	NA	NA	NA	NA	NA	NA	NA	NA	NA	NA	NA	NA	NA	NA	NA	NA	NA	NA	NA	NA	NA	NA	NA	NA	NA	NA	NA	NA
K09171	604	501.494047619036	501.494047619036	501.494047619036	501.494047619036	431	569	569	501.494047619036	501.494047619036	501.494047619036	501.494047619036	501.494047619036	500	501.494047619036	501.494047619036	501.494047619036	501.494047619036	431	534	483	534	569	433	501.494047619036	501.494047619036	539.5	510	501.494047619036	551.5	551.5	431	569	501.494047619036	501.494047619036	501.494047619036	501.494047619036	501.494047619036	501.494047619036	405	501.494047619036	501.494047619036	501.494047619036	501.494047619036	501.494047619036	501.494047619036	431	501.494047619036	501.494047619036
K02360	2032.43589744	1997.63636364	2002.88888889	2011.8	2011	2060.08333333	2018.33333333	2004.44444444	1914.41666667	2031.33333333	2038	2067.25	1932	1997.90909091	2003.78571429	2011.1	2043.81818182	1950.63636364	1980.66666667	1960.41666667	2009.125	2013	2051.625	1899.54166667	2039.75	1984.57142857	2013.78947368	2036.54545455	1989.06666667	2034.42857143	2004.8	2019	2014	2020.4	2012.875	2047	2050.46153846	2048.5	1991.28571429	2046	1992.22222222	2021.25	1981.8	1993.81818182	2033.4	2000.4	1994	2013.54607329017	1982
K10569	604	626.163333333317	626.163333333317	626.163333333317	626.163333333317	626.163333333317	626.163333333317	596	894	626.163333333317	894	626.163333333317	626.163333333317	626.163333333317	652	603.333333333	626.163333333317	630	626.163333333317	626.163333333317	606	598	626.163333333317	626.163333333317	598	813.333333333	847	798	894	626.163333333317	626.163333333317	894	606	894	626.163333333317	626.163333333317	598	606	626.163333333317	626.163333333317	626.163333333317	397	626.163333333317	626.163333333317	626.163333333317	611	630	608	751
K22097	533	533	533	533	533	533	533	533	533	533	533	533	533	533	533	533	533	533	533	533	533	533	533	533	533	533	533	533	533	533	533	533	533	533	533	533	533	533	533	533	533	533	533	533	533	533	533	533	533
K00594	425.090909090909	421	425.090909090909	425.090909090909	425.090909090909	425.090909090909	417	425.090909090909	425.090909090909	425.090909090909	425.090909090909	425.090909090909	425.090909090909	425.090909090909	415	425.090909090909	425.090909090909	449	417	425.090909090909	425.090909090909	425.090909090909	425.090909090909	425.090909090909	425.090909090909	428	425.090909090909	425.090909090909	425.090909090909	425.090909090909	425.090909090909	449	425.090909090909	425.090909090909	425.090909090909	425.090909090909	425.090909090909	425.090909090909	425.090909090909	425.090909090909	425.090909090909	425.090909090909	425.090909090909	425.090909090909	425.090909090909	425.090909090909	425.090909090909	425.090909090909	425.090909090909
K10568	336.768518518519	336.768518518519	332	336.768518518519	336.768518518519	376	336.768518518519	336.768518518519	336.768518518519	336.768518518519	354	336.768518518519	336.768518518519	240.25	336.768518518519	336.768518518519	336.768518518519	376	349	336.768518518519	376	376	376	354	336.768518518519	336.768518518519	376	354	330	332	336.768518518519	336.768518518519	376	336.768518518519	336.768518518519	336.768518518519	336.768518518519	332	336.768518518519	336.768518518519	336.768518518519	336.768518518519	336.768518518519	336.768518518519	332	336.768518518519	336.768518518519	336.768518518519	336.768518518519
K12766	391.8	391.8	391.8	391.8	391.8	391.8	391.8	391.8	391.8	391.8	391.8	391.8	391.8	391.8	391.8	391.8	391.8	391.8	391.8	391.8	391.8	391.8	391.8	391.8	391.8	391.8	391.8	391.8	391.8	391.8	391.8	391.8	391.8	391.8	391.8	391.8	391.8	391.8	391.8	391.8	391.8	391.8	391.8	391.8	391.8	391.8	391.8	391.8	391.8
K09030	329.5	319.5	324.75	346	341	321.5	304.333333333	327.485883838344	330.571428571	343	331.333333333	343.5	327.485883838344	325.714285714	324.285714286	343	312	340.833333333	338	343.5	322.5	314.6	337	327.485883838344	318.333333333	342	327.485883838344	320.333333333	326.375	325	346.5	325	330	325	344.5	314.25	346	327.485883838344	327.485883838344	327.485883838344	318.5	325.333333333	327.485883838344	327.485883838344	318	343	329	330.5	325
K05141	462	462	462	516.25	474.347617449208	461.75	462	462.6	461.666666667	474.347617449208	462	493.666666667	474.347617449208	462	470.454545455	625	474.347617449208	951	462	493.333333333	474.347617449208	461	474.347617449208	462	462	462	559.8	462	462	461.666666667	462	461.928571429	462	462	474.347617449208	462	462	442.285714286	439	474.347617449208	474.347617449208	462	469.5	456.25	508.75	439	439	439	439
K08528	437.230769230769	437.230769230769	437.230769230769	437.230769230769	437.230769230769	437.230769230769	437.230769230769	460	437.230769230769	437.230769230769	437.230769230769	437.230769230769	437.230769230769	454	437.230769230769	437.230769230769	437.230769230769	437.230769230769	437.230769230769	437.230769230769	437.230769230769	346	449	449	437.230769230769	437.230769230769	437.230769230769	437.230769230769	437.230769230769	437.230769230769	437.230769230769	437.230769230769	437.230769230769	449	437.230769230769	409	449	437.230769230769	437.230769230769	437.230769230769	437.230769230769	437.230769230769	437.230769230769	437.230769230769	437.230769230769	437.230769230769	346	437.230769230769	527
K14177	NA	NA	NA	NA	NA	NA	NA	NA	NA	NA	NA	NA	NA	NA	NA	NA	NA	NA	NA	NA	NA	NA	NA	NA	NA	NA	NA	NA	NA	NA	NA	NA	NA	NA	NA	NA	NA	NA	NA	NA	NA	NA	NA	NA	NA	NA	NA	NA	NA
K19855	677	677	677	677	677	677	677	677	677	677	677	677	677	677	677	677	677	677	677	677	677	677	677	677	677	677	677	677	677	677	677	677	677	677	677	677	677	677	677	677	677	677	677	677	677	677	677	677	677
K11684	758.513513514	822.179487179	801.933333333	735.948717949	837.15625	813.307692308	714.179487179	868.09375	746.5	823.611111111	805.702702703	762.266666667	749.333333333	788.918918919	811.965517241	794.468085106	777.794117647	778	800.814814815	839.961538462	729.526315789	753.518518519	736.724137931	800	795.692307692	772.206896552	838.114285714	721.051282051	766.697674419	733.333333333	730.866666667	812.25	793.75	822.7	811.5	789.666666667	745	738.888888889	794.785714286	777.833333333	707.769230769	802.4	774.5	731.346153846	554	633	757.307692308	691.5	773.892857143
K14174	542	542	542	542	542	542	542	542	542	542	542	542	542	550	542	542	542	542	542	542	542	542	542	542	542	542	542	542	542	542	542	542	542	542	542	542	542	542	542	542	542	542	542	542	542	542	542	542	542
K19907	312	312	312	312	312	312	312	312	312	312	312	312	312	312	312	312	312	312	312	312	312	312	312	312	312	312	312	312	312	312	312	312	312	312	312	312	312	312	312	312	312	312	312	312	312	312	312	312	312
K24689	559	559	559	559	559	559	559	559	559	559	559	559	559	559	559	559	559	559	559	559	559	559	559	559	559	559	559	559	559	559	559	559	559	559	559	559	559	559	559	559	559	559	559	559	559	559	559	559	559
K10564	729.666666667	757.75	483.555555556	653.5	649	433	574.666666667	516.25	536.75	580.666666667	434.5	526.4	536.752124418798	544	677.6	549.090909091	426	537.25	872	831.909090909	653	653.5	768.75	574	655.75	574	656	588	579	432.333333333	761.25	504.666666667	435	724.5	729.666666667	803.333333333	555	433	415	458	658.5	415	571	500.571428571	429	445	423	536.752124418798	430.5
K08404	350.461538461538	350.461538461538	350.461538461538	337	350.461538461538	350.461538461538	350.461538461538	350.461538461538	339	350.461538461538	350.461538461538	350.461538461538	350.461538461538	367	367	350.461538461538	337	350.461538461538	350.461538461538	350.461538461538	350.461538461538	367	350.461538461538	350.461538461538	350.461538461538	367	350.461538461538	350.461538461538	350.461538461538	350.461538461538	350.461538461538	367	350.461538461538	350.461538461538	350.461538461538	350.461538461538	350.461538461538	350.461538461538	350.461538461538	344	350.461538461538	350.461538461538	350.461538461538	350.461538461538	350.461538461538	350.461538461538	350.461538461538	350.461538461538	350.461538461538
K02456	150.436170213	150.909090909	144.905982906	148.372168285	152.813229572	147.739583333	150.873015873	146.355555556	152.179591837	151.25390625	150.934210526	151.9375	151.153846154	150.791666667	146.596774194	154.549668874	151.219101124	150.919708029	147.571428571	149.808731809	153.009803922	154.519736842	152.883248731	154.126984127	150.930481283	153.193333333	149.56302521	151.797235023	149.333333333	152.185185185	151.127659574	150.473684211	149.437086093	152.893491124	150.14439946	152.151515152	149.663793103	157.527559055	145.756906077	146.22826087	156.5	153.580152672	149.258064516	147.933333333	142.363636364	150.8203125	151.974789916	142.406779661	149.871559633
K05337	69.012987013	65.8090909091	67.1370967742	71.1367521368	68.9513888889	68.1691176471	71.8187919463	70.8699186992	69.4462809917	64.6231343284	69.8365384615	68.9673913043	68.2222222222	73.7413793103	68.4039735099	65.9838709677	78.231292517	67.0729927007	70.5288461538	76.4761904762	70.2471910112	67.424	72.7328244275	71.1885245902	71.8657718121	68.2589285714	69.7883211679	66.1456953642	73.3111111111	70.9484536082	69.1417004049	73.0738255034	70.7142857143	67.9202453988	73.7272727273	70.6229508197	66.16875	65.6363636364	66.37	65.0416666667	69.7171717172	67.813559322	68.734375	70.3578947368	67.1904761905	70.2906976744	78.1509433962	61.5	67.5108695652
K02454	505.879562044	505.819078947	531.145454545	529.956521739	526.059649123	505.279329609	529.004032258	517.764705882	521.044665012	513.965092402	523.955555556	519.421052632	519.099009901	529.565349544	512.099137931	522.115755627	506.419642857	506.965824666	528.770992366	498.333601286	517.599315068	525.772925764	524.661087866	488.886486486	512.918831169	513.990243902	530.0078125	532.371191136	529.834285714	512.231843575	508.025125628	508.256198347	517.816849817	514.766891892	501.773339123	521.81300813	521.335	524.053231939	497.482504604	500.864628821	522.817073171	529.973451327	491.31779661	510.884393064	507.142857143	507.972560976	511.58411215	514.322033898	509.958333333
K02455	406.125874126	404.421487603	406.880952381	406.58302583	406.016949153	405.278688525	405.972222222	402.757009346	404.2109375	401.358208955	405.618055556	404.637096774	405.941176471	404.884297521	402.99047619	404.992063492	406.592047128	402.597701149	405.817307692	402.389830508	404.027272727	404.858695652	402.20610687	403.348314607	403.041666667	407.346938776	406.175	404.664335664	408.421052632	404.090909091	399.811797753	403.974025974	404.034782609	405.395833333	402.19789357	403.656716418	404.307017544	405.93220339	402.738019169	399.370165746	403.175925926	405.187969925	403.704081633	404.048387097	404.763636364	406.406091371	403.492537313	404.44	405.673913043
K02452	285.831050228	245	275.178571429	237.5	268.931034483	274.3	282.090909091	281.073170732	286.083333333	282.678571429	302.2	268.793103448	287.185185185	272.944444444	257.564102564	240.5	295.258064516	274.774193548	268.194444444	285.750369276	261.125	256.7	272.285714286	279.333333333	276.785714286	263.294117647	246.75	245.24	270.4	286.316666667	271.240963855	260.148148148	258.551020408	277.388888889	280.308863026	285.916666667	242.565217391	228.647058824	274.339901478	281.611111111	278.5	271.863636364	283.30952381	283.029411765	282.25	308.837398374	275.454545455	276.6	273.913043478
K02453	696.02862254	847.989864865	713.006369427	818.130252101	847.43556701	692.95	860.596285435	832.880733945	760.172727273	695.186813187	742.272058824	847.769886364	830.117647059	853.959314775	770.715909091	745.161616162	724.808574879	663.712100139	853.586397059	686.626766784	843.642458101	734.244444444	862.68454039	846.897916667	845.310225303	792.230215827	845.604690117	789.633027523	740.939655172	735.604895105	659.182952183	749.02	825.760820046	821.923220974	662.586510264	863.788944724	777	760.716814159	664.797658863	600.630952381	697.196319018	699.006535948	702.777777778	791.582623509	674.336769759	689.959654179	779.284122563	583.789473684	827.903339192
K02450	483.051903114	493.094488189	515.271604938	501.135483871	526.278195489	465.032258065	516.392156863	505.208633094	502.436046512	501.162162162	496.95	530.184397163	510.275862069	486.179856115	534.686131387	478.092198582	516.472868217	503.558718861	511.721428571	493.947949527	519.976470588	527.754901961	519.580645161	505.040816327	512.96460177	533.902439024	510.222222222	502.698529412	505.417582418	500.659090909	495.250614251	509.619047619	528.197674419	516.686567164	492.485158649	529.023809524	520.153846154	494.546875	476.672131148	489.957446809	517.161290323	527.708860759	510.306122449	511.011764706	466.057692308	476.282828283	479.784615385	513.733333333	502.88
K02451	241.294117647	268.848484848	244.25	275.090909091	258.5	261.5	247.916666667	246.853658537	275.75	248.2	225.5	243.041666667	230.6	257.9	260.176470588	243.666666667	206.527272727	152.736842105	257.166666667	149.496124031	243.631578947	290.6	252.782608696	254.85	229.3	260.230769231	270.3125	242.153846154	281.526315789	249.428571429	170.435897436	251.615384615	215.846153846	250.6	145.71978022	260.875	269.052631579	287.142857143	178.180327869	148.045454545	209.714285714	245.230769231	211.230769231	235.875	320.095890411	271.111111111	204.833333333	252	326.166666667
K06799	761.583333333333	761.583333333333	761.583333333333	761.583333333333	761.583333333333	728	783	761.583333333333	728	761.583333333333	761.583333333333	761.583333333333	785	761.583333333333	761.583333333333	785	728	761.583333333333	761.583333333333	761.583333333333	761.583333333333	761.583333333333	761.583333333333	728	761.583333333333	761.583333333333	783	787	728	761.583333333333	761.583333333333	799	787	761.583333333333	761.583333333333	761.583333333333	761.583333333333	728	761.583333333333	761.583333333333	761.583333333333	761.583333333333	761.583333333333	761.583333333333	761.583333333333	728	761.583333333333	761.583333333333	761.583333333333
K08138	482.274698795	488.117346939	479.380993151	483.80620155	490.866935484	487.306451613	487.48582996	473.734913793	488.400801603	488.863414634	488.847533632	481.647482014	484.016042781	473.434466019	482.562222222	478.955932203	490.926605505	482.384204909	482.176470588	488.145833333	483.401826484	486.215311005	486.228	482.809823678	484.913793103	481.191347754	484.01532567	486.924433249	476.942562592	480.897959184	489.642405063	475.460251046	485.176282051	485.168421053	488.952916374	482.054945055	485.1	486.641717116	482.44494382	485.611727799	471.893300248	482.550440744	478.120545535	487.418001526	487.756974582	478.06231003	484.729591837	490.363636364	487.514029181
K02108	253.804693414	258.851081884	279.594701987	268.803431022	253.120399037	244.200850507	266.911378556	263.003913043	256.250505051	253.871382637	248.411979325	250.348972708	274.27972028	254.471928136	255.978306508	252.235033259	250.117498421	264.86545925	258.569830508	256.5169613	256.680400891	243.966217999	250.91215526	262.107680723	264.584621814	256.49436796	271.354186718	251.862033195	256.457815566	260.823673469	252.422582826	252.21744325	258.382045322	273.481917211	261.792619926	245.81703026	254.696619474	284.246305419	314.784829721	347.342316096	275.645851656	306.770387965	309.197492163	291.267432322	328.819570753	297.08379413	305.733917016	339.258477287	306.906305506
K02109	172.553675304	176.96243597	174.402291918	174.14660936	172.728542094	173.503320053	172.988206388	173.358926342	173.80396679	173.602906977	171.294203962	170.533815552	172.646341463	173.497733454	173.574045802	173.626168224	171.181436371	170.900884956	172.069167073	173.877217885	174.329292929	173.714594595	173.515285778	172.859328727	176.056146572	171.461672474	173.452732644	173.000447027	173.012987013	171.338674033	168.203679369	173.605996622	171.984995945	172.677613941	170.107413011	174.524871355	172.063291139	171.932359307	168.731210191	167.969937606	171.92970123	171.581409118	169.782556027	171.350030921	168.440248027	169.927316778	170.257317073	169.083333333	171.110785033
K02458	130.173913043	127.08	123.176470588	138.818181818	135.947368421	133.117647059	128.952380952	142.238095238	136.724137931	126	130.571428571	165.357142857	125	138.608695652	222.875	189.181818182	124.454976303	124.247619048	150	133.175257732	178.692307692	141.4375	134.272727273	140.384615385	143.129032258	149.357142857	164.6	130.307692308	136.4	126	127.375	133.277777778	127.941176471	220.625	123.781818182	130.266666667	140.428571429	128.285714286	122.666666667	152.785714286	127.142857143	132.5	125.722222222	129.4375	123.076923077	126.818181818	125.5	126	139.923076923
K02459	210.073770492	242	240.372093023	231.793650794	241.741935484	236.16	232.253164557	226.803921569	231.652777778	228.785714286	225.895522388	227.941176471	221.214285714	229.449275362	224.575	227.790697674	200.133995037	205.995192308	238.351351351	198.898190045	233.5	229.875	227.020408163	216.413043478	217.08	225.914893617	234.043478261	235.597402597	228.222222222	226	203.895953757	230.2	213.862068966	236.73015873	198.563084112	242.72	225	224.346938776	206.344632768	224.84	213.68627451	218.586206897	216.405405405	212.651162791	202.0625	203.866666667	226.392156863	225.6	230.75862069
K08137	464.228985507	468.557377049	461.657534247	465.875	469.148648649	468.791666667	466.830188679	464.039215686	470.072727273	466.661538462	467.189189189	464.37755102	466.173913043	463.807692308	465.12962963	466.615384615	464.377682403	463.211604096	466.785714286	464.3792	467.928571429	466.957446809	465.671875	467.567375887	465.546052632	467.314814815	467.548780488	464.394736842	464.75862069	465.756302521	464.529411765	466.103448276	466.844827586	465.647058824	464.189484127	467.35	467.91011236	463.507042254	461.347583643	464.210526316	469.611111111	461.655555556	458.097297297	464.415584416	464.916256158	461.507142857	462.926829268	458.25	461.025316456
K07956	213.6	213.6	213.6	213.6	213.6	213.6	213.6	213.6	213.6	213.6	213.6	213.6	213.6	213.6	213.6	179	213.6	213.6	213.6	213.6	213.6	213.6	213.6	246	213.6	213.6	213.6	213.6	243	213.6	213.6	213.6	213.6	213.6	186	213.6	213.6	213.6	213.6	213.6	213.6	213.6	213.6	213.6	213.6	213.6	213.6	213.6	213.6
K08136	564.916666667	434.1	430.833333333	441.625	493	411.6	464.777777778	471.4	491.333333333	542	436	438	433	448.833333333	454.5	449.6	586.78125	480.125	457.583333333	529.1	464.5	409	482	438.5	484.75	439.875	497.857142857	432.714285714	440.75	464	532.6	478.714285714	407.4	462	575.676470588	417.666666667	522.75	412.6	564.333333333	602	389.85	473	560.5	528.4	546.166666667	539	514.75	494.590249996777	499.083333333
K07957	256.064285714286	256.064285714286	256.064285714286	133	262	256.064285714286	262	269	264	133	264	256.064285714286	256.064285714286	250.75	256.064285714286	257.75	264	250.666666667	256.064285714286	268	256.064285714286	256.064285714286	270	264	256.064285714286	267	265.6	302	268	267	265.333333333	256.064285714286	256.064285714286	256.064285714286	133	256.064285714286	256.064285714286	256.064285714286	268	256.064285714286	241	256.064285714286	256.064285714286	256.064285714286	256.064285714286	264	256.064285714286	256.064285714286	256.064285714286
K08135	1397.25	1392.33333333	1422	1411.35714286	1165.28571429	1289.90909091	1305.77777778	1194.83333333	1389	1129.75	1384.66666667	1318.69230769	1272	1254.61538462	1350.66666667	1340.6	1367	1414	1360.92307692	1383	1196.42857143	1333.85714286	1186.28571429	1497	1237.83333333	1289.57142857	1238.66666667	1291.63636364	1272	1245.14285714	1386	1384.33333333	1321.25	1331.77777778	1302.85714286	834	1097.66666667	1328.33333333	1377.07142857	1297.75	1237	1369	1343	1015.33333333	1447.2	1026.6	1368.18181818	678	1414
K23860	975	975	975	975	975	975	975	975	975	975	975	975	975	975	975	975	975	975	975	975	975	975	975	975	975	975	975	975	975	975	975	975	975	975	975	975	975	975	975	975	975	975	975	975	975	975	975	975	975
K03851	459	456.666666667	458.055555556	458.333333333	457.411764706	459.10142159086	459.5	455.5	458.466666667	459	454.75	463.5	459.5	459	460.5	452	459.666666667	455.5	458.625	460.529411765	459	459	457.333333333	457.777777778	459.166666667	456	458.666666667	459.428571429	458.3125	461.375	456.857142857	460	456.538461538	457.166666667	457.866666667	459	457.25	455	459.62962963	456.166666667	457.25	458.727272727	457.379310345	459.361111111	457.111111111	459.10142159086	457.4	460.666666667	457.785714286
K03850	517.545454545	549	509.666666667	504.666666667	503.4	548.857142857	496.857142857	568.5	569.714285714	491.461538462	493	500.625	500.5	446.695652174	564	540.714285714	507.8	447.833333333	539.125	533.142857143	516.5	554.25	588.25	558.333333333	566.444444444	574.75	487.272727273	747	561.285714286	534.777777778	529.857142857	521.428571429	443.666666667	541.25	457.857142857	562.75	555	631.6	564.714285714	498.75	558	518.230769231	496.888888889	548	496.684210526	471.727272727	504.5	454	541.333333333
K03853	699	721.035204991118	699	721.035204991118	699	721.035204991118	762.666666667	721.035204991118	721.035204991118	715	721.035204991118	721.035204991118	767	721.035204991118	721.035204991118	721.035204991118	721.035204991118	707.5	721.035204991118	721.035204991118	721.035204991118	721.035204991118	721.035204991118	700	721.035204991118	890	721.035204991118	721.035204991118	721.035204991118	700	721.035204991118	721.035204991118	699	721.035204991118	721.035204991118	721.035204991118	721.035204991118	675	675	703.363636364	732.5	700	700	788	721.035204991118	721.035204991118	697	890	721.035204991118
K05414	195.431818181818	200	195.431818181818	195.431818181818	200	195.431818181818	195.431818181818	195.431818181818	195.431818181818	195.431818181818	195.431818181818	182	195.431818181818	195.431818181818	195.431818181818	193.5	195.431818181818	195.431818181818	196	195.431818181818	195.431818181818	195.431818181818	195.431818181818	195.431818181818	200	262	189	200	195.431818181818	195.431818181818	195.431818181818	189	195.431818181818	195.431818181818	195.431818181818	200	195.431818181818	195.431818181818	195.431818181818	195.431818181818	195.431818181818	195.431818181818	195.431818181818	195.431818181818	195.431818181818	195.431818181818	195.431818181818	195.431818181818	195.431818181818
K03855	95.5625	96.6363636364	94.0952380952	95.0909090909	95.6551724138	96.5	96.5	95.2592592593	94.0769230769	96	94.5	97	95.9166666667	99.3636363636	95.2307692308	95.8181818182	95.7914285714	95.7037037037	95	95.625	95.0882352941	96.8235294118	95.4285714286	95.8666666667	95.9130434783	96	99.2916666667	95.6666666667	97.4545454545	95.5	95.5726495726	96.0952380952	95.8	95.75	95.7186761229	95.6923076923	95.2142857143	96	95.3055555556	95.7	95.625	96.3333333333	95.7058823529	94.2083333333	95.1578947368	95.8076923077	95.6363636364	94.8	101.6
K03854	503.785714286	489.2	482	547.333333333	465.571428571	436.8	491.777777778	490.333333333	471.666666667	462.470588235	479.6	507.6	521	434.25	480.545454545	472.333333333	465	489	470.285714286	498.25	505.714285714	448.8	394.666666667	505.333333333	477.857142857	438.181818182	475.166666667	458.181818182	494.6	516	473.25	452.5	438.636363636	455.666666667	495	469.984806877537	467.5	508.25	445.75	491.5	461.333333333	483.5	508	470.5	457.333333333	453.5	476.5	480	480
K03857	486.194444444	509.359375	558.413043478	479.790697674	502.636363636	455.75862069	489.456521739	581.333333333	493.45	498.4	464.473684211	519.050632911	498.25	543.885714286	474.5	441.083333333	475.555555556	492.4	494.96	456.142857143	500.285714286	527.166666667	524.305555556	515.964912281	480.678571429	488.459016393	500.852459016	565.76744186	517.125	469.208333333	493.275	580.795918367	525.871794872	478.666666667	491.5	499.6	568	486.277777778	496.775	609.642857143	645.390243902	516.767123288	686.791666667	525.115384615	576.25	515.173913043	771.806451613	565.117647059	511.884615385
K03856	336.070284698	336.023619428	336.140321217	336.988176281	336.107774968	336.729072595	336.71301336	336.742256214	336.076666667	335.31465848	336.172941663	336.916017798	335.108490566	337.004873294	336.887400434	335.964499402	337.869711216	336.444444444	337.609115489	335.210059172	336.185751748	337.647470177	336.392508143	337.34159292	336.565642458	337.021033379	335.4864	337.379095164	337.6292765	336.982822086	336.356232939	336.600065725	337.535471596	335.784008307	336.500623441	336.593703148	337.386315471	337.566480447	338.020684169	336.549822064	338.456175299	338.128113879	337.925393566	336.180869565	339.004385965	336.548414023	337.930196078	337.328282828	337.090277778
K03859	456.166666667	361.75	385.833333333	293	300.657142857	327.8	320.1	376.8	301.5	383.2	354	407.75	344.008719521017	348.8	367.5	379.75	382.909090909	452.25	375.166666667	363	365.083333333	378.8	340	354.333333333	396.75	357	385	345.25	383.25	414	393.333333333	434.75	313	393.857142857	340	314.2	419.777777778	289	508	511	293	307	314.333333333	399.363636364	344.008719521017	304.5	345.8	344.008719521017	282.166666667
K03858	238.153846154	190.75	233.654455690495	233.654455690495	282	209.5	227.333333333	204	209	271.5	233.654455690495	228	203	212.333333333	263	263	233.654455690495	239.5	221.285714286	193	216	226.625	231	224.333333333	221	211	240.714285714	247.2	232.833333333	233.777777778	233.083333333	235	260	271.25	282	299	246.6	252.333333333	241.333333333	188	210.2	233.654455690495	225	265	267.666666667	231	231	233.654455690495	231
K18328	NA	NA	NA	NA	NA	NA	NA	NA	NA	NA	NA	NA	NA	NA	NA	NA	NA	NA	NA	NA	NA	NA	NA	NA	NA	NA	NA	NA	NA	NA	NA	NA	NA	NA	NA	NA	NA	NA	NA	NA	NA	NA	NA	NA	NA	NA	NA	NA	NA
K19601	338	338	338	338	338	338	338	338	338	338	338	338	338	338	338	338	338	338	338	338	338	338	338	338	338	338	338	338	338	338	338	338	338	338	338	338	338	338	338	338	338	338	338	338	338	338	338	338	338
K02196	70.7916666667	101.75	66.2	66.6	82	66.5	62	65	65	71.2	64.3333333333	69.8544962324363	69	80.3333333333	61.5	78.5	69.2777777778	68.16	62	68.950617284	76.25	69.8544962324363	66	84.2	71.1	60	58.6666666667	85.5	77	69	68.1891891892	63.3333333333	59	74	69.528	77	67	67.6923076923	71.6086956522	68.4666666667	69.8544962324363	70.9090909091	65.1	69.9090909091	73.375	69.0526315789	69	69.8544962324363	65.5555555556
K13018	252.137931034	265.707865169	245.275423729	225.638297872	248.648351648	226.07826087	242.93902439	268.391304348	238.984732824	239.46969697	214.055555556	228.489583333	210.757575758	264.836734694	245.243243243	238.632075472	237.1	251.131578947	254.514285714	267.753623188	238.803738318	221.708333333	214.448275862	243.616161616	230.563829787	204.861538462	258.550898204	259.55	221.61971831	256.642857143	203.234693878	251.139534884	274.307692308	245.309278351	206.854166667	266.130434783	308.320987654	219.565384615	220.575342466	219.702380952	276.573333333	252.709090909	222.181102362	214.333333333	258.709677419	231.9375	265.651006711	218.923076923	240.151111111
K13019	360.333333333	360.421052632	359.46875	359.885714286	360.086956522	361.555555556	360.066666667	358.931034483	359.423728814	361.8	356.5	358.825	356.818181818	472	356.6	360.867647059	362	367.088888889	359.090909091	367.702702703	361.057142857	362	360.115384615	360.481481481	357.175	356.857142857	359.622641509	361.533333333	358.25	372.470588235	357.079207921	357.571428571	358	362.256410256	359.990740741	358.4	358.065217391	356.381355932	352.673076923	357.933333333	358.233870968	358.423076923	358.055555556	356.739130435	358.957142857	361.1	357.988857939	357.25	358.049295775
K05621	677	681.407407407	670	674.083333333	682.25	679.333333333	679.333333333	688.153846154	669.75	678.19047619	674.658145862212	679.333333333	679.333333333	682.25	680.5	673.857142857	680.666666667	675.6	670	684	686.2	677	678.166666667	670	675.090909091	672	680.529411765	679.333333333	676.363636364	675.090909091	675	680.888888889	670	672.333333333	679.058823529	678.4	682.444444444	671.75	672.545454545	684	674.658145862212	676.944444444	670.777777778	681.666666667	674.658145862212	671.076923077	674.242424242	678.333333333	670
K08131	806.75	742.434782609	718.652173913	726.090909091	848.565217391	733.15	740.489361702	706.833333333	772.888888889	755.909090909	713.5	762.424242424	721.75	748	793.780487805	792.9375	738.882352941	716.653846154	716.458333333	772.523809524	739.222222222	710.257142857	704.615384615	773	744.033333333	796.785714286	733.025	714.930232558	737.857142857	726.80952381	728.909090909	729.043478261	760.2	813.088888889	760.5	811.666666667	800.625	728.64516129	752.274509804	714.18	707.746268657	713.179487179	724.098591549	700.772727273	747.32	706.823529412	725.289473684	925.333333333	734.88
K05841	755.421052632	1136.39393939	979.083333333	1296.69230769	824.791666667	978.666666667	910.567567568	1444.04	909	1083.02857143	854.851851852	872.181818182	866.625	980.117647059	822.238095238	1038.40625	1033.48387097	832.517241379	822.626865672	937.884615385	1016.93333333	1185.60526316	1301.28571429	1275.45454545	1362.65384615	969.954545455	1057.6875	1003.03333333	1255.80952381	1070.96666667	1242.03225806	861.512820513	718.572413793	832.397849462	726.388888889	815.307692308	1324.38461538	1119.92307692	1073.57142857	1349.69230769	1235.42857143	716.882352941	1094.125	755.454545455	1013	1074.5	1060.63333333	1538.46153846	1042.875
K13010	380.227571116	380.852336449	384.214666667	381.911867365	381.917383821	375.49691358	377.813405797	378.597701149	379.800399202	378.243947858	378.648841355	381.803782506	381.596273292	379.116232465	379.836893204	382.693266833	379.32735426	383.005758157	384.268907563	381.487106017	378.348460292	378.737672584	374.410358566	379.663656885	378.537209302	377.162376238	383.933471933	380.245327103	378.893258427	382.985010707	378.927392739	379.817288802	378.292626728	384.198198198	383.557692308	382.314655172	378.4736	376.065315315	374.248587571	375.432692308	374.31261426	384.513605442	380.966832504	379.381818182	376.844192635	379.921182266	379.676778243	369.863636364	385.084309133
K13011	NA	NA	NA	NA	NA	NA	NA	NA	NA	NA	NA	NA	NA	NA	NA	NA	NA	NA	NA	NA	NA	NA	NA	NA	NA	NA	NA	NA	NA	NA	NA	NA	NA	NA	NA	NA	NA	NA	NA	NA	NA	NA	NA	NA	NA	NA	NA	NA	NA
K13012	203.758957655	202.932975871	202.78929385	205.787510841	204.302158273	209.737899543	204.296251511	204.123756906	206.018691589	202.505429418	218.305160142	204.900815217	201.510791367	203.144721234	205.520562771	204.166469894	204.387195122	205.698216735	205.417874396	203.445333333	201.875687569	208.142475512	207.230386052	202.43758967	203.025036819	204.451674641	205.183063512	204.024955437	206.803203661	202.43525741	206.998211091	203.458466454	205.075590551	204.875384615	203.310829817	207.555309735	208.763608087	212.629310345	201.21749409	209.099125364	205.954607978	203.591724138	203.40443686	202.751958225	204.590909091	200.728395062	205.704787234	198.238993711	201.630591631
K02194	223.914529915	234.759259259	234.29787234	229.886792453	234.125	230.088235294	228.869565217	234.666666667	236.2	222.41025641	225.822222222	226.142857143	224.411764706	231.75	227.594594595	235.730769231	219.90070922	221.371134021	229.40625	221.864754098	226.906976744	226.333333333	235.605769231	230.480769231	227.763157895	228.604166667	232.75	223.818181818	227.1	224.096774194	226.503759398	225.181818182	225.542857143	227.973684211	220.464444444	235.625	224.421052632	222.162162162	221.322916667	221.089285714	219.216216216	224.642857143	221.388888889	222.039473684	221.021505376	223.181818182	221.866666667	220.916666667	224.465517241
K13014	296.210526316	298.333333333	298.214285714	299.409090909	295.666666667	301	298	296.214285714	297.8	296.324324324	297.5	299.6	297.090909091	299	299.473684211	299.666666667	296.678004535	296.125	298.166666667	296.124183007	296.636363636	298	295.5	297.5	295.95	297.166666667	298.894736842	298	299	297.615384615	296.047904192	298.1	299.470588235	297.833333333	296.107991361	299	299.892857143	297.111111111	298.155688623	296.22972973	296	298.384615385	297	297.516129032	298.469135802	296.790322581	298.625	297.780640970533	298
K13015	438.705882353	437.186147186	438.423809524	437.537815126	437.333333333	437.163346614	437.619047619	437.915254237	437.332103321	438.852941176	437.090909091	436.181818182	438.484848485	439.295454545	437.864583333	437.218181818	441.420289855	439.75	438.088235294	439.310344828	437.642105263	436.741935484	437.78030303	437.670103093	439.518518519	437.373737374	437.248175182	437.646551724	437.379310345	437.629032258	438.838709677	438.145833333	437.75	438.535714286	438.574879227	437.483870968	437.774774775	437.339130435	439.947368421	439.531914894	437.308943089	437.365079365	437.395833333	437.570093458	437.889908257	439.735849057	437.502762431	437	438.715909091
K13016	312.769230769	316.606060606	320.223880597	317.5625	316.875	312.921052632	317.474226804	317.85	316.137931034	311.973684211	312.794117647	319.927272727	320.625	315.09375	317.236842105	309.745762712	316.454545455	317.121212121	318.239130435	309.766666667	312.275	316.083333333	314.111111111	317.226415094	319.781818182	319.375	318.547619048	311.577777778	317	315.333333333	321.684782609	314.689655172	314.169811321	317.904761905	320.25	315	314.636363636	317.333333333	319.571428571	321.545454545	319.638888889	321.206896552	318.09375	318.619565217	322.795454545	315.888888889	321.78968254	315	315.761904762
K13017	367.995	371.517799353	373.989270386	381.043782837	368.069069069	363.165975104	376.035190616	372.042194093	367.025316456	370.592274678	373.662650602	375.469298246	371.748251748	379.136200717	368.729257642	367.878116343	366.534883721	373.789731051	366.467741935	377.039370079	369.213375796	369.49609375	367.914383562	366.373219373	370.403669725	370.963917526	368.871465296	375.232758621	373.983277592	370.770833333	378.719665272	370.065116279	369.43438914	369.826086957	371.905109489	366.611464968	370.864197531	368.833333333	377.914179104	363.992840095	370.061433447	370.555248619	370.720512821	371.399082569	367.220952381	365.125899281	374.49246988	363.831818182	373.880184332
K13195	176.464285714	180.533333333	180.391304348	172.826086957	179.428571429	165	178.375	178.709677419	179.1875	179.545454545	178	183	179.625	180.428571429	177.235294118	182.909090909	183.285714286	180.84375	178.454545455	178.6	181.461538462	183.4	185.866666667	181.102040816	180.447368421	180.555555556	176.12	179.076923077	181.978723404	179.888888889	180.3	182.157894737	179.625	176.878787879	179.833333333	179.4	175.588235294	185.15	181.381818182	181.277777778	181.594594595	179.877192982	180.227272727	179.76	181.111111111	182.630434783	179.674418605	180	179.619047619
K04889	724.875	706.666666667	721	706.876150793657	738	668.666666667	757	757	659.25	753.5	706.5	605	706.876150793657	706.876150793657	747.6	706.666666667	706.876150793657	722.125	760.333333333	757	681.25	644	668.2	717	716.75	696.333333333	746.875	720.5	697.333333333	757	700.5	738	691	757	762.666666667	706.876150793657	761	706.876150793657	597.5	757	769	769	749	753.2	795	644	706.876150793657	706.876150793657	706.876150793657
K04888	442.666666667	514	658.333333333	490	624	577.939383715702	633	639	631.5	633	577.939383715702	577.939383715702	577.939383715702	628.5	624	647.5	533.5	638	642.666666667	647.5	654.5	660.333333333	518.666666667	624	636	655.333333333	435.5	631.5	671	247	533.25	671	636	577.939383715702	577.939383715702	639	577.939383715702	577.939383715702	243	577.939383715702	577.939383715702	577.939383715702	624	631	624	671	577.939383715702	577.939383715702	671
K12359	316.543010752677	316.543010752677	316.543010752677	317	316.543010752677	316.543010752677	316.543010752677	316.543010752677	317	316.543010752677	284	316.543010752677	340	340	316.543010752677	284	311	315	299	317	311	284	317	284	298.5	340	316.543010752677	316.543010752677	316.543010752677	284	316.543010752677	435	316.543010752677	317	316.543010752677	316.543010752677	316.543010752677	316.543010752677	301	284	316.543010752677	316.543010752677	316.543010752677	316.543010752677	316.543010752677	514	316.543010752677	316.543010752677	308
K04883	342.714285714	352	343	364.3	335.9	343.771428571	351.333333333	346.454545455	358.875	336	336	348	362.6	346.666666667	331.230769231	357.428571429	355.307692308	353.733333333	347.222222222	334.769230769	398	327	336	350.666666667	338.866666667	336	340.083333333	345.736842105	344	371.4	349	372.6	334.272727273	358	338	333.6	343	346.381818182	348.1875	415.513888889	356.5	325	369	416	417.115942029	343.75	325	420.094339623	408
K04882	399.666666667	399.4	399.7	399.5	401.5	400.85861579292	401	408	400.25	400.625	399.75	400.230769231	400.85861579292	401.5	399.8	400.227272727	401	400.75	402	399	400	400.375	399.4	402.5	399.75	400	399.909090909	401.024390244	400	400.85861579292	399.666666667	399.833333333	401.125	400.25	400.95	403.333333333	402	401	400.85861579292	401	401	402	402	403.5	401	400.85861579292	401	400.85861579292	400.85861579292
K04881	564	530.674166666675	530.674166666675	530.674166666675	530.674166666675	530.674166666675	538.333333333	512	513	517.5	568	530.674166666675	530.674166666675	534.666666667	530.674166666675	513	530.674166666675	530.674166666675	530.674166666675	550	523	530.674166666675	530.674166666675	530.674166666675	577	530.674166666675	530.674166666675	550	530.674166666675	523	530.674166666675	530.674166666675	568	530.674166666675	530.674166666675	530.674166666675	530.674166666675	568	512	530.674166666675	530.674166666675	530.674166666675	530.674166666675	530.674166666675	530.674166666675	530.674166666675	530.674166666675	530.674166666675	530.674166666675
K04880	498	496.440476190486	438	496.440476190486	496.440476190486	498	498	456	496.440476190486	736	496.440476190486	498	496.440476190486	496.440476190486	496.440476190486	530	498	522	617	498	496.440476190486	496.440476190486	330	527	442	498	461.25	546	546	498	330	736	498	496.440476190486	498	496.440476190486	496.440476190486	498	498	496.440476190486	496.440476190486	496.440476190486	496.440476190486	496.440476190486	496.440476190486	496.440476190486	496.440476190486	489	496.440476190486
K04887	619.142857142857	619.142857142857	619.142857142857	619.142857142857	619.142857142857	683	619.142857142857	619.142857142857	619.142857142857	619.142857142857	619.142857142857	619.142857142857	619.142857142857	619.142857142857	619.142857142857	619.142857142857	619.142857142857	619.142857142857	403	619.142857142857	585	619.142857142857	619.142857142857	619.142857142857	592	683	619.142857142857	619.142857142857	683	619.142857142857	605	619.142857142857	619.142857142857	619.142857142857	619.142857142857	619.142857142857	619.142857142857	683	619.142857142857	619.142857142857	619.142857142857	619.142857142857	619.142857142857	619.142857142857	585	619.142857142857	619.142857142857	619.142857142857	619.142857142857
K04886	911	775.325396825405	907	775.325396825405	557.5	497	820	775.325396825405	775.325396825405	497	775.325396825405	497	775.325396825405	775.325396825405	497	775.325396825405	775.325396825405	911	775.325396825405	775.325396825405	775.325396825405	716	775.325396825405	775.325396825405	497	497	911.5	497	775.325396825405	768	911	775.325396825405	775.325396825405	775.325396825405	775.325396825405	1105	497	850	775.325396825405	775.325396825405	775.325396825405	850	775.325396825405	911	775.325396825405	775.325396825405	775.325396825405	775.325396825405	1001.5
K04885	839	797.5	901.645161290323	901.645161290323	901.645161290323	732	901.645161290323	901.645161290323	1028	901.645161290323	901.645161290323	901.645161290323	901.645161290323	901.645161290323	901.645161290323	901.645161290323	901.645161290323	901.645161290323	857	901.645161290323	873.5	872	940	984	901.645161290323	901.645161290323	901.645161290323	901.645161290323	901.645161290323	889.5	839	1028	853	898	901.645161290323	863	901.645161290323	839	901.645161290323	901.645161290323	901.645161290323	901.645161290323	901.645161290323	901.645161290323	901.645161290323	901.645161290323	901.645161290323	901.645161290323	901.645161290323
K08565	416	415.349876092584	415.349876092584	412	416	416	416.8	416	416	412	416.235294118	416	416	416	415.349876092584	415.349876092584	416	414	418	416	416	416	416	418	418	416	416	416	416	416	416.923076923	416	416	415.349876092584	418	415.349876092584	416	416	415.349876092584	415.349876092584	415.349876092584	415.349876092584	413	416	416	415.349876092584	416	416	415.349876092584
K13196	398.5	418	492	473.717886809816	272	468	432	694	411.181818182	401	395	525	443	484.5	412.833333333	399	473.717886809816	487	417.125	421	490.166666667	457	457.714285714	668.5	459	536.75	439.083333333	484.833333333	443	477.4	473.717886809816	441	450	504	546	399	468	535.333333333	488	473.717886809816	524.6	546	473.717886809816	473.717886809816	473.717886809816	473.717886809816	473.717886809816	473.717886809816	149
K08566	310.183688739222	312	310.183688739222	310.183688739222	310.183688739222	310.183688739222	310.183688739222	310.183688739222	310.183688739222	311	312	310.183688739222	310.183688739222	310.183688739222	310.183688739222	312	310.183688739222	310.183688739222	312	312	312	310.183688739222	310.183688739222	310.183688739222	310.183688739222	312	310.183688739222	310.183688739222	312	310.183688739222	310.183688739222	310.183688739222	310.183688739222	310.183688739222	310.183688739222	310.183688739222	310.183688739222	310.183688739222	311.181818182	310.183688739222	310.183688739222	310.183688739222	310.183688739222	310.183688739222	311.5	310.333333333	311.333333333	310.183688739222	310.183688739222
K08567	164.557894737	164.114754098	161.8	164.974358974	165.063492063	169.185185185	160.684210526	165.307692308	166.64516129	168.447368421	170.75	163.619047619	163.72	163.636363636	165.5	164.515151515	164.494208494	163.12745098	163.6875	164.463203463	168.791666667	168.411764706	166.8	161.852941176	163.206896552	166.575757576	163.571428571	167.461538462	165.533333333	164.125	165.054545455	162.268292683	170.75	159.862745098	163.680851064	168	167.303030303	160.294117647	166.136363636	164.202380952	162.125	161.151515152	160.849056604	159.846153846	161.591836735	162.076335878	169.72	157.6	162
K19609	1707	1707	1707	1707	1707	1707	1707	1707	1707	1707	1707	1707	1707	1707	1707	1707	1707	1707	1707	1707	1707	1707	1707	1707	1707	1707	1707	1707	1707	1707	1707	1707	1707	1707	1707	1707	1707	1707	1707	1707	1707	1707	1707	1707	1707	1707	1707	1707	1707
K13274	963.05	976.275862069	941.558139535	975.052631579	967.973684211	937.826923077	965.230769231	939.239130435	919.509803922	997.130434783	950.894736842	1020.83870968	995.5	979	966.933333333	904.4	1038.1	932	945.034482759	1000.52	946.818181818	966	1024.23333333	923.75	973.884615385	939.964285714	939.538461538	948.714285714	933.696969697	965.470588235	956.956521739	956.243243243	948.931034483	925.431372549	979.923076923	1008.4	921.666666667	985.518518519	1011	989.2	998.2	964	941	904.302325581	921.4	901.882352941	931.181818182	926.6	922.142857143
K13275	320.1875	320.390804598	320.291139241	320.140350877	320.835820896	319.672897196	321.645833333	320.744680851	320.421052632	320.414201183	320.2	320.757575758	321.75	321.475247525	319.872727273	320.58974359	321.208333333	320.411764706	320.671641791	320.297297297	320.5625	318.41	320.552083333	319.926605505	320.090909091	321	320.82278481	320.223880597	321.640776699	321.4375	319.708333333	321.0625	320.456521739	320.686868687	321.790697674	321.645833333	320.666666667	320.767857143	321.58	324.45	322.68115942	322.931034483	323.272727273	321.777777778	324.409090909	320.9140625	320.425531915	319.571428571	322.5
K13276	1447.21621622	1399.25	1429.45652174	1426.19512195	1429.85185185	1381.95833333	1418.63333333	1394.71698113	1379.38888889	1402.24324324	1368.29411765	1369.31818182	1442.33333333	1424.7804878	1476.40909091	1409.03333333	1435	1412.5625	1432.44	1453.42105263	1440.15789474	1427.14814815	1414.91666667	1409.58333333	1431.24242424	1426.625	1435.63636364	1411.62162162	1420.825	1425.89189189	1437.5625	1463.66666667	1445.85714286	1360	1444.70689655	1480.94444444	1379.76666667	1428.49462366	1447	1158	1437.2173913	1442.15	1418.25925926	1439.94444444	1380.29166667	1414.63461538	1367.76315789	1370.5	1390.66666667
K13277	581.421052632	602.076923077	592.066666667	589.047619048	574.6	598.586206897	581	575.3	597.974358974	579.105263158	595.446428571	559.258064516	580.6	582.411764706	601.769230769	592.827586207	613.41025641	588.421052632	581.675675676	585.933333333	561.9375	604.361111111	582.457142857	578.130434783	590.583333333	602	568.3125	586.342105263	586.906976744	582.652173913	582.909090909	592.6	593.325581395	608.333333333	586.666666667	575.05	586.523809524	580.96	575.571428571	577.545454545	585.333333333	578.428571429	555.666666667	606.666666667	589.666666667	586	579.933333333	562	565.333333333
K13270	NA	NA	NA	NA	NA	NA	NA	NA	NA	NA	NA	NA	NA	NA	NA	NA	NA	NA	NA	NA	NA	NA	NA	NA	NA	NA	NA	NA	NA	NA	NA	NA	NA	NA	NA	NA	NA	NA	NA	NA	NA	NA	NA	NA	NA	NA	NA	NA	NA
K13272	NA	NA	NA	NA	NA	NA	NA	NA	NA	NA	NA	NA	NA	NA	NA	NA	NA	NA	NA	NA	NA	NA	NA	NA	NA	NA	NA	NA	NA	NA	NA	NA	NA	NA	NA	NA	NA	NA	NA	NA	NA	NA	NA	NA	NA	NA	NA	NA	NA
K13273	193.355068574837	192	195	193.355068574837	234	188	193.355068574837	211.4	171	193.355068574837	192	186.884615385	193.355068574837	193.355068574837	186	188.333333333	145	186.333333333	234	192	193.355068574837	193.355068574837	194.5	234	193.355068574837	218	186	190.8	193.355068574837	183.25	193.355068574837	193.355068574837	145	186	192	193.355068574837	201	193.355068574837	193.355068574837	193.355068574837	193.355068574837	193.355068574837	193.355068574837	193.355068574837	193.355068574837	193.355068574837	193.355068574837	193.355068574837	186
K17464	1237	1237	1237	1237	1237	1237	1237	1237	1237	1237	1237	1237	1237	1237	1237	1237	1237	1237	1237	1237	1237	1237	1237	1237	1237	1237	1237	1237	1237	1237	1237	1237	1237	1237	1237	1237	1237	1237	1237	1237	1237	1237	1237	1237	1237	1237	1237	1237	1237
K13278	598.923076923	589.416666667	595.461538462	615.777777778	564	573.925925926	610.285714286	603.411764706	607.7	485.181818182	609.117647059	647.961538462	634.5	599.518518519	516.217391304	565.592592593	559.5	630.043478261	629.5	577.75	593.458333333	602.269230769	587.103448276	623.526315789	679.914285714	628.058823529	566.121212121	615	602.722222222	645.916666667	591.75862069	566.6	587.826086957	600.555555556	608.75	515.117647059	590.232876712	702.285714286	631.816326531	569.566666667	598.6	674.554216867	618.15	658.272727273	557.636363636	664.538461538	657.425	693	604.1
K13279	274.884615384615	274.884615384615	274.884615384615	274.884615384615	274.884615384615	274.884615384615	274.884615384615	274.884615384615	274.884615384615	274.884615384615	274.884615384615	274.884615384615	274.884615384615	243	199	274.884615384615	274.884615384615	198	274.884615384615	383.5	274.884615384615	274.884615384615	524	274.884615384615	274.884615384615	274.884615384615	274.884615384615	274.884615384615	274.884615384615	274.884615384615	274.884615384615	274.884615384615	274.884615384615	274.884615384615	274.884615384615	274.884615384615	274.884615384615	274.884615384615	274.884615384615	274.884615384615	274.884615384615	524	274.884615384615	274.884615384615	274.884615384615	274.884615384615	274.884615384615	274.884615384615	199
K05623	731.948717948731	731.948717948731	731.948717948731	720	731.948717948731	731.948717948731	731.948717948731	731.948717948731	731.948717948731	731.948717948731	731.948717948731	731.948717948731	731.948717948731	777	731.948717948731	731.948717948731	731.948717948731	731.948717948731	731.948717948731	731.948717948731	710	731.948717948731	731.948717948731	731.948717948731	731.948717948731	710	731.948717948731	731.948717948731	735	731.948717948731	731.948717948731	731.948717948731	731.948717948731	761	777	731.948717948731	731.948717948731	754.666666667	735	731.948717948731	731.948717948731	710	731.948717948731	735	731.948717948731	731.948717948731	710	731.948717948731	731.948717948731
K22024	222	222	222	222	222	222	222	222	222	222	222	222	222	222	222	222	222	222	222	222	222	222	222	222	222	222	222	222	222	222	222	222	222	222	222	222	222	222	222	222	222	222	222	222	222	222	222	222	222
K11024	NA	NA	NA	NA	NA	NA	NA	NA	NA	NA	NA	NA	NA	NA	NA	NA	NA	NA	NA	NA	NA	NA	NA	NA	NA	NA	NA	NA	NA	NA	NA	NA	NA	NA	NA	NA	NA	NA	NA	NA	NA	NA	NA	NA	NA	NA	NA	NA	NA
K05438	244.659259259222	244.659259259222	244.659259259222	244.659259259222	244.659259259222	244.659259259222	244.659259259222	244.659259259222	469	244.659259259222	244.659259259222	244.659259259222	244.659259259222	244.659259259222	244.659259259222	244.659259259222	469	244.659259259222	244.659259259222	244.659259259222	244.659259259222	244.659259259222	244.659259259222	244.659259259222	244.659259259222	244.659259259222	216	244.659259259222	244.659259259222	244.659259259222	163	244.659259259222	244.659259259222	244.659259259222	244.659259259222	244.659259259222	217	221.333333333	244.659259259222	244.659259259222	244.659259259222	244.659259259222	244.659259259222	244.659259259222	244.659259259222	217	244.659259259222	244.659259259222	214
K08525	535.272727273	597	537.936352745792	537.936352745792	534	537.936352745792	532.4	544.25	532	532	524	532.333333333	524	532	536.625	579.8	527.125	526.5	526.5	557.5	527.5	551	537.936352745792	537.936352745792	548.25	544.4	549	537.936352745792	527.666666667	532	532	522	537.936352745792	528	518	597	533	537.936352745792	524	537.936352745792	532	537.936352745792	623	546.25	537.936352745792	528	537.936352745792	537.936352745792	534
K12352	597	594.666666667	606.774134199145	604	699	606.774134199145	606.774134199145	575	659	754.5	606.774134199145	652.5	575	582.25	606.774134199145	606.774134199145	606.774134199145	590	613.75	612	692.5	629.5	644.666666667	689	606.774134199145	601.666666667	678	689	575	659	606.774134199145	606.774134199145	575	576.909090909	573.666666667	684	654	575	575	575	606.774134199145	580.333333333	575	597.8	575	655	575	575	710.5
K17181	364	364	364	364	364	364	364	364	364	364	364	364	364	364	364	364	364	364	364	364	364	364	364	364	364	364	364	364	364	364	364	364	364	364	364	364	364	364	364	364	364	364	364	364	364	364	364	364	364
K13199	398.8	381.586956522	381.75	396.833333333	395.8125	416.871794872	360.622641509	383.325	395.36	379.25	383.25	380.263157895	370.4	380.680851064	371.603448276	379.5	390.066666667	388.692307692	387.540540541	398.895833333	402.625	376.5	387.930693069	388.975609756	378.744680851	381.967741935	411.527027027	385.371428571	377.119402985	381.721518987	388.715909091	377.111111111	386.4	350.076923077	380.666666667	366.321428571	399.565217391	385.45	388.833333333	378.5	378.736842105	374.142857143	404.046511628	367.966666667	364.864583333	427.6	396.642857143	529.357142857	379.25
K18133	494	494	494	494	494	494	494	494	494	494	494	494	494	494	494	494	494	494	494	494	494	494	494	494	494	494	494	494	494	494	494	494	494	494	494	494	494	494	494	494	494	494	494	494	494	494	494	494	494
K13198	397.090909091	400.685438756116	399.571428571	399.25	374	404	407.833333333	450	364.5	394.5	436.333333333	352	400.685438756116	433	421.555555556	373.916666667	438.666666667	433	405.888888889	441.75	408	372.5	404.6	436	378.166666667	438	378.166666667	413.375	378.625	393.888888889	390.555555556	352	421.25	364.5	395.666666667	400.685438756116	400.685438756116	352	336	336	409.333333333	433	415.375	404.2	400.685438756116	400.666666667	418	400.685438756116	352
K03275	334.54676259	332.833333333	334.842105263	332.133333333	324.6	332.045454545	329.551724138	332.633333333	333.352941176	335.3	333.333333333	337.090909091	334.888888889	333.888888889	326.181818182	330.441176471	334.747889023	337.81779661	335.379310345	338.007575758	333.137931034	328.714285714	337.230769231	333.333333333	337.148148148	333.866666667	330.8125	335.642857143	326.416666667	335.086956522	337.927125506	332.25	332.72	331.5	338.80511811	330	330.2	334.958333333	335.901960784	337.784313725	336.217391304	334.054054054	335.755555556	336.40625	337.90625	337.917808219	336.133333333	337	334.409090909
K03274	316.838862559	327.860335196	325.218181818	325.448717949	325.875912409	323.927536232	325.887372014	323.627906977	324.336283186	327.781021898	321.925925926	326.422222222	324.608108108	326.945	324.170731707	323.20610687	317.658243081	314.927884615	325.251336898	316.468817204	326.758503401	325.45398773	327.753571429	325.1875	327.359756098	327.894039735	325.541899441	326.333333333	325.68852459	325.656050955	316.757352941	325.25	326.34375	327.039370079	315.867001255	323.365079365	327.93081761	323.126168224	323.294573643	324.428571429	324.703703704	322.666666667	323.017857143	325.951219512	317.812068966	316.443298969	324.444444444	320.65	327.4
K03277	357	357	357	357	357	357	357	357	357	357	357	357	357	357	357	357	357	357	357	357	357	357	357	357	357	357	357	357	357	357	357	357	357	357	357	357	357	357	357	357	357	357	357	357	357	357	357	357	357
K03276	338	338	331	336.25	336.923076923	334.5	335.052631579	335	336.923076923	337	338	335.207049823271	338	335.454545455	338	336.638888889	334.5	337.886486486	336.95	331.091623037	334.5	335.666666667	337.3	336.88	333.333333333	337.3	338	336.352941176	335.666666667	336.384615385	337.966507177	335.666666667	336.923076923	338	337.971602434	338	333.8	338	331.2625	335.977777778	337.275862069	335.666666667	333	332.696969697	331.777777778	331.620967742	335	338	336.055555556
K03271	205.599439776	206.544041451	207.489208633	208.200514139	216.40224359	208.45473251	203.991452991	205.997722096	208.292631579	208.460704607	211.542613636	208.848159509	210.230215827	211.405092593	214.710526316	204.701886792	205.087765957	209.032934132	199.120915033	207.333333333	211.615702479	214.115085537	199.485915493	211.245247148	203.33007335	215.883008357	200.498412698	210.183585313	212.102990033	203.039711191	208.419501134	209.177935943	216.602209945	202.549425287	203.897158322	199.453061224	206.208074534	211.710674157	206.866171004	198.923357664	220.992268041	211.225464191	207.938428875	204.244245524	211.241318423	207.91954023	212.220679012	198.08490566	201.081163859
K03270	177.404651163	174.746736292	177.459613197	174.851382488	172.971111111	177.770609319	174.168831169	175.340996169	176.689655172	174.778787879	174.664233577	171.188925081	172.730496454	172.587529976	173.198757764	176.25	185.152866242	176.966135458	175.201923077	182.0951417	175.16588785	172.457575758	177.035714286	175.567783094	175.66062603	174.559284116	175.409937888	174.018918919	175.893333333	176.186046512	179.596287703	173.872463768	176.507246377	175.766071429	182.419225634	176.641221374	174.682196339	173.883647799	176.51512605	173.924050633	172.671662125	174.924581006	175.478767694	175.829447853	174.207662835	174.878555799	175.031923384	173.453913043	174.217611336
K03273	312.951754386	320.813432836	307.128078818	361.405128205	411.685273159	378.374741201	361.196374622	379.331730769	401.123076923	340.41955836	380.868131868	379.998696219	275.745098039	380.917241379	377.907090465	322.686695279	308.133587786	288.479553903	230.559585492	241.320241692	360.209302326	418.298124383	236.764492754	350.08974359	307.594470046	373.315403423	267.830508475	383.171693735	296.487804878	251.688995215	323.985714286	377.371601208	397.810526316	251.602996255	278.211538462	404.166666667	312.136929461	344.75	267.469387755	226.55511811	407.683606557	308.2265625	254.480099502	238.260780287	406.287553648	306.757894737	296.5375	216.798387097	243.827510917
K03272	477.633540373	482.402298851	445.336309524	482	481.720472441	401.230769231	485.693832599	485.799043062	479.825726141	473.290640394	475.359504132	477.594982079	471.899224806	472.713768116	473.098814229	482.320261438	479.571692877	470.933491686	482.997530864	476.834770115	449.029360967	466.145695364	488.777777778	478.743215031	487.2079566	446.583090379	479.6201373	475.212765957	469.7	440.72	472.773127753	469.681818182	479.464615385	478.38277512	475.591774562	490.786407767	449.570342205	468.956790123	474.285714286	471.522776573	467.013422819	464.617845118	465.230145867	476.336601307	477.521419829	471.865196078	466.420792079	479.681818182	480.599056604
K21742	NA	NA	NA	NA	NA	NA	NA	NA	NA	NA	NA	NA	NA	NA	NA	NA	NA	NA	NA	NA	NA	NA	NA	NA	NA	NA	NA	NA	NA	NA	NA	NA	NA	NA	NA	NA	NA	NA	NA	NA	NA	NA	NA	NA	NA	NA	NA	NA	NA
K17185	229	229	229	229	229	229	229	229	229	229	229	229	229	229	229	229	229	229	229	229	229	229	229	229	229	229	229	229	229	229	229	229	229	229	229	229	229	229	229	229	229	229	229	229	229	229	229	229	229
K03279	338.10106383	353.810126582	353.5	346.64516129	352.7	355.181818182	346.447368421	354.857142857	356.088235294	350.805555556	359.25	351.5	339.095238095	342.527272727	340.617647059	337.1	337.224570674	339.48	343.173913043	350.3	339.772727273	348.7	344	339.958333333	340.804878049	352.72972973	346	341	343.689655172	341.441860465	348.632653061	341.296296296	350.275	348.90625	338.807692308	343.076923077	344.093023256	343.12244898	335	336.837837838	339.818181818	346.166666667	335.048780488	339.259259259	338.234375	337.625	338.947368421	337.168539326	337.558139535
K03278	337	337	337	337	337	337	337	337	337	337	337	337	337	337	337	337	337	337	337	337	337	337	337	337	337	337	337	337	337	337	337	337	337	337	337	337	337	337	337	337	337	337	337	337	337	337	337	337	337
K14210	612.428571429	612.1	629.625	617.791666667	599.866666667	630.714285714	610.153846154	598.928571429	564	551.5	600.727272727	493.75	653	660.25	641.416666667	566.166666667	620	590.555555556	619.176470588	593.2	654.142857143	613.5	633.2	651.75	618.8	574	579.833333333	608.428571429	597.9	615.153846154	676.333333333	602.833333333	582.85	600.586206897	664	593.333333333	637.944444444	644	666.7	651.727272727	660.166666667	664.923076923	641.435897436	605.739130435	662.615384615	620.454545455	665.416666667	480.6	621.222222222
K24208	NA	NA	NA	NA	NA	NA	NA	NA	NA	NA	NA	NA	NA	NA	NA	NA	NA	NA	NA	NA	NA	NA	NA	NA	NA	NA	NA	NA	NA	NA	NA	NA	NA	NA	NA	NA	NA	NA	NA	NA	NA	NA	NA	NA	NA	NA	NA	NA	NA
K12277	153	153	153	153	153	153	153	153	153	153	153	153	153	153	153	153	153	153	153	153	153	153	153	153	153	153	153	153	153	153	153	153	153	153	153	153	153	153	153	153	153	153	153	153	153	153	153	153	153
K12276	585.566666667	579.027027027	578.931034483	578.257142857	576.314285714	580.446808511	575.913043478	578.2	580.14	578.307692308	580.309090909	581.72	585.611111111	578.946808511	575.242424242	581.6	578.923076923	576.975609756	574.915254237	587.818181818	581.757575758	575.322580645	582.514285714	576.888888889	580.958333333	584.342105263	574.631578947	577.623762376	578.038461538	578.276595745	582.3	577.257142857	579.214285714	578.611111111	580.381578947	583.666666667	581.642857143	582.763636364	576.02	575.388888889	581.761904762	578.269230769	569.128571429	583.12195122	589.833333333	580.125	577.58490566	584.142857143	578.724137931
K12275	401.02173913	385.40625	366.684210526	324.72972973	323.421052632	373.65	378.225806452	378.936170213	370.757575758	342.535714286	349.451612903	351.857142857	351.416666667	377.045454545	361.342105263	338.431034483	375.041666667	354.911764706	308.166666667	380.352941176	394.918032787	370.27027027	362.0625	371.176470588	373.073170732	394.302325581	372.029411765	367.294117647	380.32	352.189189189	390.581395349	344.80952381	388.4	325.444444444	368.285714286	361	385.28	394.24	375.44	358.378378378	390.785714286	356	367.205882353	398.085714286	376.085714286	358.5	349.090909091	372.5	371.518518519
K09421	731.5	797.39609704643	919	909.666666667	797.39609704643	797.39609704643	583	891	725	727	919	919	1076	752	739	797.39609704643	797.39609704643	748.5	782.25	797.39609704643	891	731.666666667	824	797.39609704643	721	1076	765	835.857142857	752	797.39609704643	788.428571429	835.5	913.5	797.39609704643	807.666666667	919	797.39609704643	791.5	797.39609704643	797.39609704643	797.39609704643	797.39609704643	797.39609704643	502.333333333	751	800.333333333	901.5	797.39609704643	745
K12273	223.75	268	254.263118470527	254.263118470527	254.263118470527	211.5	230	266	245.857142857	192	251.333333333	279	266	254.263118470527	215.428571429	233	257	268	266	239	268.8	259.5	263.75	266	222	263	254.263118470527	249.2	232	262	264.5	228	270	211.5	253	222	336	202.666666667	266	254.263118470527	239.391304348	254.263118470527	256	804	198	242	251.684210526	254.263118470527	223.714285714
K12272	391.529411765	370	418	280.8	260	279	286.428571429	632.307692308	273.904761905	255.285714286	300.666666667	416.2	340.171132727536	424.5	517.181818182	289.375	267.727272727	312.416666667	252.973684211	330.76	541.65	338.277777778	664.9	388	367.941176471	405.357142857	688.538461538	333.272727273	259.25	275	262.428571429	268.153846154	237.083333333	406.888888889	256.8125	331	348.6	289.421052632	361.5	251.777777778	253	332.2	294	561.333333333	270.25	373.333333333	652.6	211.5	238.5
K12271	372.666666667	373	383	373	361	365.555555556	381.666666667	337.875	373	362.716699329216	382	435	362.716699329216	228	361	357	366	362.716699329216	321.1	373	298.4	362.716699329216	361	373	372.25	362.716699329216	367	362.716699329216	362.716699329216	368.166666667	396	373	362.716699329216	362.716699329216	362.716699329216	362.716699329216	362.716699329216	362.716699329216	362.716699329216	362.716699329216	423	297	377	285	285	386.666666667	362.716699329216	362.716699329216	374.142857143
K12270	174.823529412	219.75	147.5	158	178.471910112	176.766666667	181.743589744	179.31372549	224.470588235	204.375	177.294117647	178.406153846	178	163	179.228915663	187.777777778	179.322222222	169	178	261.5	180.119047619	177.120253165	181.729411765	191.663366337	186.571428571	190.25	175.1	152	178.810344828	177.710344828	177.773584906	175	179.696969697	178	261.5	147.333333333	183.76056338	319	206	274.8	319	319	319	319	319	256.454545455	252.857142857	319	178.722222222
K11058	NA	NA	NA	NA	NA	NA	NA	NA	NA	NA	NA	NA	NA	NA	NA	NA	NA	NA	NA	NA	NA	NA	NA	NA	NA	NA	NA	NA	NA	NA	NA	NA	NA	NA	NA	NA	NA	NA	NA	NA	NA	NA	NA	NA	NA	NA	NA	NA	NA
K15547	682.280487805	634	673.2	673.642857143	689	683	680.625	678.8	701.285714286	655.055555556	700.826086957	710	683	676.714285714	689.75	698.5	679.188322368	682.692307692	713.333333333	682.115231788	708	707.142857143	701.9	683.72972973	682.674418605	701	685.4	700.333333333	691	682.228571429	682.820627803	688.75	685.722222222	675.984086740115	682.978708304	610	689.470588235	683.5	670.65625	676.525252525	683.268292683	681.25	681.733333333	674.3	664.483870968	681.318644068	658.911764706	667.8	680.9
K07556	323.666666667	218	283	285.666666667	265.5	365	525.5	306	294.786651543062	387.333333333	294.786651543062	328	294.786651543062	339.8	378.714285714	781	361	306	341.111111111	358.555555556	355.8	340.333333333	281	410.5	337.25	339	329	336.666666667	289	294.786651543062	292	781	537	424.2	353.777777778	294.786651543062	348	238.8	217	217	235.6	270.153846154	240.625	262	243.8	296	238.6	263	321
K12279	370.272736418507	370.272736418507	370.272736418507	318	323	370.272736418507	480	306	322.666666667	370.272736418507	481	293	370.272736418507	481	370.272736418507	370.272736418507	446.25	445.25	487	293	297.2	370.272736418507	370.272736418507	370.272736418507	306	370.272736418507	306	205	318	396	480	318	363.666666667	302.5	370.272736418507	313	508	317	306	370.272736418507	487	311.5	306	317	387	370.272736418507	370.272736418507	370.272736418507	311.5
K12278	408.307692308	404.714285714	407.939393939	407.095238095	406.25	406.30952381	406.944444444	406.105263158	406.68852459	405.8	407	406.947368421	406.125	407.104166667	406.64	406.885714286	404.976190476	407	405.217391304	405.107142857	406.84	406.25	405.210526316	406.222222222	407.928571429	407.178571429	405.791666667	407.24137931	406.6875	407.227272727	405.724137931	406.125	406.947368421	407.25	406.424242424	408.2	406.391304348	407.477272727	408.892857143	408.230769231	407.266666667	409.142857143	405.9	410.3	409.2	405.75	404.307692308	408	405.666666667
K16196	1544.22727273	1514.91549296	1395.83333333	1531.73333333	1494.43137255	1507.56164384	1554	1591.72115385	1456.48387097	1520.65454545	1516.95121951	1565	1506	1399.81818182	1566.33802817	1548.29069767	1551.19811321	1489.89655172	1564.53191489	1536.16666667	1478.42718447	1576.88311688	1508.37894737	1513.72131148	1490.14754098	1516.58823529	1487.68965517	1496.96551724	1534.72222222	1532.9	1497.56962025	1544.25233645	1532.09302326	1512.47058824	1502.07142857	1541.92857143	1466.94252874	1615.01298701	1548.23076923	1324.94444444	1579.77272727	1510.03448276	1499.42696629	1582.37037037	1375.32258065	1532.29268293	1543.63636364	1620.77272727	1488.98717949
K16197	246.997801418447	246.997801418447	246.997801418447	245	245	245	246.997801418447	246.997801418447	246.997801418447	245	246.997801418447	246.997801418447	249	244	246.997801418447	245	246.997801418447	245	246.997801418447	245	245	245	246.997801418447	246.997801418447	246.997801418447	246.997801418447	245	244.5	245	245	246.997801418447	246.997801418447	244.25	244	246.25	246.997801418447	245	246.997801418447	245	245	246.997801418447	245	245	245	245	246.997801418447	246.997801418447	246.997801418447	247
K16194	593.538461538	712.571428571	667.071428571	643.090909091	543.384615385	539.333333333	635.857142857	612.666666667	649.846153846	734.538461538	528.916666667	692.315789474	452	551.05	464.222222222	592.6	673.5	432.333333333	578.473684211	675.210526316	603.692307692	554.555555556	562.846153846	616.611111111	602.6	703.363636364	452	497.6	580	699.666666667	595.6	543.666666667	623.333333333	466.333333333	605.666666667	350	527.1	592.28125	578.451612903	582.5	685.2	350	587.5	665.333333333	625.764705882	745.4	664	628.8	476.782608696
K07225	342.89261745	363	348	346.5	343.428571429	354.6	347.805304848462	346.2	347	344.24	338	344.666666667	342	356	352.384615385	355.666666667	343.245614035	346.8	349.222222222	343.046875	347.4	344	354.166666667	353	331.529411765	381	349.888888889	347.333333333	347.805304848462	344.333333333	354.866666667	357.4	346.708333333	345.75	352	347.805304848462	343.15	348	343.181818182	348	351.2	349.090909091	361.214285714	366.666666667	343.671428571	345.333333333	344.263157895	347.805304848462	340.5
K16192	77	77	77	77	63.5	77	77	77	77	77	75.625	77	77	77	77	77	77	77	77	77	77	77	77	75.625	77	77	77	77	77	77	77	77	75.625	77	77	77	77	77	75.625	75.625	77	77	77	75.625	75.625	50	77	77	77
K16193	324.875	324.875	324.875	324.875	385	324.875	324.875	324.875	324.875	324.875	324.875	324.875	324.875	324.875	324.875	385	324.875	324.875	324.875	324.875	324.875	385	324.875	324.875	324.875	324.875	324.875	324.875	324.875	385	324.875	324.875	324.875	175	324.875	324.875	324.875	324.875	324.875	324.875	324.875	324.875	324.875	324.875	324.875	324.875	324.875	324.875	385
K16190	594	514.299238351242	514.299238351242	514.299238351242	899	899	514.299238351242	540.333333333	620	353	514.299238351242	331	514.299238351242	330	353	746.5	514.299238351242	514.299238351242	638	514.299238351242	514.2	514.299238351242	514.299238351242	514.299238351242	514.299238351242	594	514.299238351242	514.299238351242	514.299238351242	514.299238351242	514.299238351242	514.299238351242	514.299238351242	474.5	366	514.299238351242	514.299238351242	495.5	494	514.299238351242	514.299238351242	366	514.299238351242	433.4	594	453.25	638	331	454.111111111
K16191	335.371949666076	385.5	337.727272727	333.333333333	332	335.371949666076	326	330	333.375	351	332	332	334	383.5	334	345.875	329.6	335.371949666076	332	329	332	335.371949666076	332	335.371949666076	330.5	329	332.5	334	332	332.666666667	332	335.371949666076	332	336.578947368	332.8	332	332	335.371949666076	333.111111111	333.989637306	335.371949666076	335.371949666076	335.371949666076	333.714285714	334	332	330.8	334	335.301369863
K07550	385.666666666667	385.666666666667	385.666666666667	385.666666666667	385.666666666667	385.666666666667	385.666666666667	380	385.666666666667	385.666666666667	385.666666666667	385.666666666667	385.666666666667	385.666666666667	390	385.666666666667	385.666666666667	385.666666666667	385.666666666667	385.666666666667	385.666666666667	385.666666666667	385.666666666667	380	385.666666666667	385.666666666667	385.666666666667	385.666666666667	385.666666666667	385.666666666667	385.666666666667	385.666666666667	385.666666666667	385.666666666667	380	385.666666666667	380	385.666666666667	385.666666666667	385.666666666667	385.666666666667	385.666666666667	385.666666666667	385.666666666667	385.666666666667	385.666666666667	385.666666666667	385.666666666667	385.666666666667
K16198	341	286.227272727273	286.227272727273	286.227272727273	286.227272727273	220	286.227272727273	286.227272727273	286.227272727273	286.227272727273	286.227272727273	286.227272727273	286.227272727273	286.227272727273	286.227272727273	286.227272727273	286.227272727273	286.227272727273	286.227272727273	286.227272727273	286.227272727273	286.227272727273	286.227272727273	286.227272727273	390	220	220	286.227272727273	286.227272727273	286.227272727273	286.227272727273	286.227272727273	286.227272727273	286.227272727273	286.227272727273	390	286.227272727273	286.227272727273	286.227272727273	286.227272727273	286.227272727273	286.227272727273	286.227272727273	286.227272727273	286.227272727273	286.227272727273	286.227272727273	286.227272727273	259.5
K16199	540.857142857	539.525	542.947368421	540.583333333	539.923076923	541.795180723	539.56097561	542.260869565	544.659090909	539.478873239	537.76744186	544.5	544.444444444	542.025641026	540.544117647	542.671875	543.956521739	542.555555556	540.170212766	541.243243243	539.826923077	542.793650794	538.395348837	541.210526316	540.648648649	538	542.917808219	540.971428571	540.157894737	541.518518519	540.5	540.411764706	542.946428571	541.756756757	542.931034483	541.458333333	541.853658537	541.789473684	545.2	536.666666667	538.235294118	536.125	539	541.578947368	545.333333333	534.4375	533	523	543.5
K13906	137	454.875	454.875	454.875	454.875	454.875	454.875	454.875	454.875	454.875	454.875	454.875	454.875	454.875	138	139	454.875	454.875	454.875	454.875	454.875	454.875	454.875	454.875	454.875	454.875	454.875	454.875	454.875	454.875	454.875	358	454.875	454.875	454.875	454.875	454.875	454.875	454.875	454.875	454.875	454.875	454.875	454.875	454.875	454.875	454.875	454.875	454.875
K13907	97	102.392857142857	102.392857142857	97	146	101	97	102.392857142857	97	102.392857142857	97	102.392857142857	97	97	102.392857142857	102.392857142857	97	102.392857142857	97	102.392857142857	102.392857142857	97	97	102.392857142857	98.5	97	102.392857142857	97	97	102.392857142857	97	97.75	97	102.392857142857	102.392857142857	97	97	102.392857142857	102.392857142857	102.392857142857	102.392857142857	99	102.392857142857	102.392857142857	102.392857142857	102.392857142857	102.392857142857	100	102.392857142857
K13904	149.2	149.2	149.2	149.2	149.2	149.2	149.2	149.2	149.2	149.2	149.2	149.2	149.2	149.2	149.2	149.2	149.2	149.2	149.2	149.2	149.2	149.2	149.2	149.2	149.2	149.2	149.2	149.2	149.2	149.2	149.2	149.2	149.2	149.2	149.2	149.2	149.2	149.2	149.2	149.2	149.2	154	149.2	149.2	149.2	149.2	149.2	149.2	149.2
K13905	156.9	156.9	156.9	156.9	156.9	156.9	156.9	156.9	156.9	156.9	156.9	156.9	156.9	156.9	156.9	156.9	156.9	156.9	156.9	156.9	156.9	156.9	156.9	155	156.9	156.9	147	156.9	156.9	156.9	156.9	156.9	156.9	156.9	156.9	156.9	156.9	156.9	156.9	156.9	156.9	156.9	156.9	156.9	156.9	156.9	156.9	156.9	156.9
K13902	149.5	150	149.5	149.5	149.5	149.5	149.5	149.5	149.5	149.5	149.5	149.5	149.5	149.5	149.5	149.5	149.5	149.5	149.5	149.5	149.5	149.5	149.5	149.5	149.5	149.5	149.5	149.5	149.5	149.5	149.5	149.5	149.5	149.5	149.5	149.5	149.5	149.5	149.5	149.5	149.5	149.5	149.5	149.5	149.5	149.5	149.5	149.5	149.5
K07220	210.617256637	210.021052632	212.079192547	212.249169435	209.334140436	208.585365854	212.360576923	211.908396947	209.932075472	210.201298701	208.910714286	211.826530612	210.891089109	212.514285714	209.172064777	209.223844282	209.21875	212.917771883	211.543778802	209.834080717	210.794642857	209.616	208.646575342	211.478142077	212.586402266	212.430939227	210.912442396	210.324242424	212.643636364	211.062893082	210.509505703	210.88071066	211.639097744	212.039711191	212.556074766	210.153846154	210.142857143	215.169491525	212.801189465	213.598393574	214.708624709	214.622504537	214.520446097	212.813953488	214.07239819	214.050520059	214.319444444	212.322033898	212.977848101
K13900	NA	NA	NA	NA	NA	NA	NA	NA	NA	NA	NA	NA	NA	NA	NA	NA	NA	NA	NA	NA	NA	NA	NA	NA	NA	NA	NA	NA	NA	NA	NA	NA	NA	NA	NA	NA	NA	NA	NA	NA	NA	NA	NA	NA	NA	NA	NA	NA	NA
K13901	289.6	289.6	289.6	289.6	289.6	289.6	289.6	289.6	289.6	289.6	289.6	289.6	289.6	289.6	289.6	289.6	289.6	289.6	289.6	289.6	289.6	289.6	289.6	289.6	289.6	510	289.6	289.6	289.6	289.6	289.6	289.6	289.6	289.6	289.6	289.6	289.6	143	289.6	289.6	289.6	289.6	289.6	289.6	289.6	289.6	289.6	289.6	289.6
K21733	715	715	715	715	715	715	715	715	715	715	715	715	715	715	715	715	715	715	715	715	715	715	715	715	715	715	715	715	715	715	715	715	715	715	715	715	715	715	715	715	715	715	715	715	715	715	715	715	715
K23648	NA	NA	NA	NA	NA	NA	NA	NA	NA	NA	NA	NA	NA	NA	NA	NA	NA	NA	NA	NA	NA	NA	NA	NA	NA	NA	NA	NA	NA	NA	NA	NA	NA	NA	NA	NA	NA	NA	NA	NA	NA	NA	NA	NA	NA	NA	NA	NA	NA
K07221	399.726086957	428.286792453	397.942891859	417.126929674	450.142857143	464.9	428.166071429	407.618181818	420.231788079	436.897810219	430.764044944	407.667701863	408.1875	410.182	411.177664975	415.943037975	442.169642857	393.686567164	411.57826087	442.809160305	422.848	410.648648649	440.389830508	418.548192771	429.230055659	403.889705882	432.896788991	411.235632184	390.512585812	404.159132007	426.188235294	398.296587927	408.771349862	424.123839009	396.872131148	457.548387097	429.346153846	397.906403941	404.126420455	391.926222222	394.124161074	404.014117647	390.130460105	407.461157025	396.022617124	389.861111111	406.610516934	415.944444444	413.792805755
K13908	4220.5	3678.66666667	3916	4751.25	6412.2	4438.14285714	5909.66666667	4641.25	3520	5503.33333333	3902.33333333	4138	3036	4400	6084.6	3926.4	4521.74277261734	3885.25	5360.4	3619.16666667	4079.71428571	4595.25	4531.33333333	3472.33333333	5665.07692308	4042.28571429	3586.5	4984.6	4143.57142857	4157.14285714	4939.33333333	5285	5100.16666667	3334	4401	3417.5	5280.33333333	4525	5824.66666667	4521.74277261734	4392	4810.75	4068.33333333	3247.375	4662.5	3916	3649.2	5024	4525
K09287	361	355.455858614627	361	355.455858614627	406	369	325	361	364.5	331	349	355.455858614627	355.455858614627	372.714285714	355.455858614627	348.764705882	355.455858614627	349	355.455858614627	355.455858614627	355.455858614627	355.455858614627	355.455858614627	337	399.666666667	349	355.455858614627	349.5	357	370.333333333	355.455858614627	349	325	355	351	355.455858614627	325	325	355.455858614627	355.455858614627	459	325	357	355.455858614627	355.455858614627	355.455858614627	355.455858614627	355.455858614627	352
K06737	355.714285714	309.666666667	310.333333333	312	334.75	274.571428571	293.142857143	359.25	336.8	310.5	343	320.222222222	314	300.571428571	314.666666667	282.2	310.5	303.75	309.555555556	314	323	315.125	314	308	306	318.375	266.666666667	323.5	314.25	176	347	269.166666667	258.6	222.333333333	266.375	304.422811251358	242.571428571	268.125	314	176	330.666666667	291.846153846	304.422811251358	304.422811251358	369	366	176	304.422811251358	312
K06319	81	81	81	81	81	81	81	81	81	81	81	81	81	81	81	81	81	81	81	81	81	81	81	81	81	81	81	81	81	81	81	81	81	81	81	81	81	81	81	81	81	81	81	81	81	81	81	81	81
K06735	317	371	300.691056910561	243	312	300.691056910561	300.691056910561	312	300.691056910561	300.691056910561	300.691056910561	243	300.691056910561	312	294	300.691056910561	312	300.691056910561	312	295	315.75	312	312	300.691056910561	271.333333333	300.691056910561	300.691056910561	312	312	294.75	295	300.691056910561	312	317	312	312	317	243	300.691056910561	300.691056910561	303	300.691056910561	300.691056910561	300.691056910561	300.691056910561	294	300.691056910561	300.691056910561	312
K06734	258	269.466666666667	269.466666666667	269.466666666667	269.466666666667	269.466666666667	269.466666666667	255	222	269.466666666667	269.466666666667	269.466666666667	269.466666666667	269.466666666667	269.466666666667	269.466666666667	269.466666666667	269.466666666667	269.466666666667	269.466666666667	269.466666666667	269.466666666667	282	269.466666666667	269.466666666667	269.466666666667	269.466666666667	269.466666666667	269.466666666667	269.466666666667	259	269.466666666667	269.466666666667	269.466666666667	258	269.466666666667	269.466666666667	240	269.466666666667	269.466666666667	269.466666666667	269.466666666667	269.466666666667	348	269.466666666667	269.466666666667	264	269.466666666667	269.466666666667
K06733	285.684210526316	285.684210526316	285.684210526316	335	285.684210526316	285.684210526316	285.684210526316	285.684210526316	285.684210526316	285.684210526316	285.684210526316	335	285.684210526316	335	285.684210526316	285.684210526316	335	285.684210526316	335	285.684210526316	285.684210526316	285.684210526316	337	285.684210526316	285.684210526316	285.684210526316	285.684210526316	285.684210526316	285.684210526316	285.684210526316	285.684210526316	335	285.684210526316	285.684210526316	285.684210526316	285.684210526316	333	285.684210526316	285.684210526316	285.684210526316	285.684210526316	285.684210526316	285.684210526316	335	285.684210526316	285.684210526316	285.684210526316	285.684210526316	285.684210526316
K06732	835.6	922.75	853.5	841.8	845.111111111	801.8	848	845.5	854	851.6	850.5	843.5	848	874.125	1025	848.333333333	843.5	843	810.411764706	835.75	832.75	842.333333333	852.909090909	836	843	833.5	840.454545455	849.8	799.166666667	854	854	862.5	803.5	820.166666667	934.25	852	843.714285714	845.607418754248	803	813	846.625	854	844	832.333333333	850	840.333333333	823.6	845.607418754248	974
K06731	174.275956284164	167.5	184	150	174.275956284164	174.275956284164	174.275956284164	165	180.5	174.275956284164	182	172	174.275956284164	174.275956284164	150	174.275956284164	150	170	165	161	180	174.275956284164	181	165	172	174.275956284164	174.275956284164	174.275956284164	179.5	172	163	167.5	174.275956284164	174.275956284164	174.666666667	174.275956284164	150	184	174.275956284164	174.275956284164	174.275956284164	174.275956284164	172	186.5	180	174.275956284164	174.275956284164	174.275956284164	174.275956284164
K06730	607.703703703711	607.703703703711	607.703703703711	601	607.703703703711	607.703703703711	587	607.703703703711	613	607.703703703711	607.703703703711	619.5	607.703703703711	629	623.666666667	610	607.703703703711	607.703703703711	629	613	560	607.703703703711	608	607.703703703711	607.703703703711	618.5	607.703703703711	607.703703703711	607.703703703711	586.5	607.703703703711	610	607.703703703711	560	607.703703703711	607.703703703711	610	615	610	607.703703703711	610	611	560	611	607.703703703711	611.5	611	607.703703703711	613
K06739	NA	NA	NA	NA	NA	NA	NA	NA	NA	NA	NA	NA	NA	NA	NA	NA	NA	NA	NA	NA	NA	NA	NA	NA	NA	NA	NA	NA	NA	NA	NA	NA	NA	NA	NA	NA	NA	NA	NA	NA	NA	NA	NA	NA	NA	NA	NA	NA	NA
K06738	442.5	442.5	442.5	470	396	442.5	442.5	442.5	442.5	442.5	442.5	442.5	442.5	470	442.5	442.5	442.5	442.5	442.5	396	442.5	442.5	442.5	442.5	442.5	442.5	442.5	442.5	470	442.5	442.5	442.5	442.5	442.5	442.5	442.5	442.5	442.5	442.5	442.5	442.5	442.5	442.5	442.5	442.5	442.5	442.5	442.5	442.5
K09909	218.83	231.25	216	220	211	213.4	238.666666667	214.235294118	171.25	219.909090909	220	205	214.533333333	233	214.8	193.375	219.938596491	219.855555556	226	219.855721393	226.5	225.25	224	220.666666667	219.333333333	223	187	163.375	221.857142857	221.285714286	220.107843137	220	233.333333333	205	220.180555556	240	232.294117647	222.363636364	217.181818182	188.727272727	217.588235294	216.142857143	220	184.8	161.705263158	220.710526316	223.181818182	142.705882353	180
K09908	135	138.642857143	138.421052632	135	144.9	140.307692308	138.222222222	137.35	155.25	148.357142857	171.058823529	169	154.833333333	139.6	135.727272727	138.666666667	133.635738832	137.802469136	155.5	135.288461538	133.5	138.615384615	141.625	136.3	139	138.5	137	140.75	137.769230769	136.764705882	135.677083333	139.666666667	137.25	137.8	135.093862816	153	140.136363636	138.931034483	133.543209877	135.508474576	135.970588235	138.423076923	135.955555556	144.6	136.363636364	135.236842105	136.045454545	139.928571429	138.875
K06116	245.076923077	240.166666667	247.84	250.941176471	244.235294118	248.388888889	245	225.631578947	236.142857143	247.3125	246.666666667	249.235294118	250.666666667	245.296296296	248.375	245.7	247.142857143	249.482758621	247.4	242.888888889	243.083333333	240.846153846	245.5	248.714285714	243.5	247.130434783	247.818181818	240.571428571	249.12	246.875	252.037037037	248.263157895	245.5	248.096774194	230.7	226.25	248.076923077	251.142857143	248.775	251.133333333	242.815789474	251.511627907	250.755102041	243	248.055555556	248.4	248.428571429	247.251426508959	247.28
K12050	323.814285714286	323.814285714286	323.814285714286	323.814285714286	323.814285714286	323.814285714286	323.814285714286	323.814285714286	352	323.814285714286	323.814285714286	323.814285714286	323.814285714286	352	323.814285714286	388	389	323.814285714286	323.814285714286	323.814285714286	247	323.814285714286	298.5	323.814285714286	352	323.814285714286	323.814285714286	247	323.814285714286	370	323.814285714286	323.814285714286	323.814285714286	323.814285714286	323.814285714286	323.814285714286	323.814285714286	323.814285714286	352	250	323.814285714286	323.814285714286	323.814285714286	323.814285714286	323.814285714286	352	323.814285714286	323.814285714286	378
K12057	311.714285714	278	315.5	258.6	316	299.363636364	316	276.384615385	298.333333333	299.595238095	318.333333333	262	262.941176471	309.1	279.666666667	293.615384615	262.292479109	255.894273128	273	256.415540541	302.363636364	268	292	344	302.157894737	285	297.571428571	294	277.28	264.285714286	293.888888889	266.8	259.666666667	301.136363636	325.333333333	262	312.157894737	311.473684211	284.855263158	308.653846154	298.125	307.333333333	327.625	291	258.465753425	324.55	297.863636364	299.666666667	289.826086957
K12056	1086.55555556	1055.11111111	1133.2	1031.3	979.461538462	982.307692308	1083.20833333	971.115384615	1055.625	1058.26315789	1061.55555556	1239.54545455	962.645833333	1068.16666667	1093.05555556	1054.53333333	959.982392027	953.164691943	1063.72727273	947.965804837	1074.31818182	1027	926.071428571	1015.4	939.1	1080.76470588	1008.14285714	1115.65	1158	965.256756757	1072.6	1080.51515152	1202.63636364	1086.43478261	1037.375	987.666666667	1085	911.357142857	969.214876033	1117.41176471	988.684210526	976.068965517	1147.83333333	1065.1	953.510703364	962.045226131	993.4	1061.66666667	1056.10810811
K12055	330.25	294	303.333333333	293	316	293	277	298.152052859421	298.152052859421	285.333333333	298.152052859421	295	294	289.75	292.5	277	404	295.333333333	284	289.857142857	283.5	296	294	298.152052859421	291.666666667	298.152052859421	301.666666667	298.152052859421	293.6	296.5	298.152052859421	293.75	295	304.4	289.666666667	298.152052859421	293.666666667	292	293.333333333	291.392857143	294	295	293	294.166666667	290	294	298.152052859421	298.152052859421	282
K01100	371.5	359.499717514136	359.499717514136	359.499717514136	359.499717514136	389	374	390	359.499717514136	359.499717514136	359.499717514136	359.499717514136	359.499717514136	389	368	387	387	332	359.499717514136	359.499717514136	374	383.75	364	359.499717514136	341	374	334	333	388	387	387	374	359.499717514136	387	359.499717514136	359.499717514136	308	359.499717514136	339	359.499717514136	359.499717514136	359.499717514136	339	359.499717514136	325	325	359.499717514136	359.499717514136	341
K09901	115	110.735013075677	108.5	117	113	107	107	107.4	107	108.333333333	108	110.735013075677	117	107	118.2	110.735013075677	114.256880734	112.255813953	110.735013075677	114.786163522	107	107	107	107	117.666666667	107	107	109.6	107.666666667	115	112.909090909	107	107	110.735013075677	113.457894737	110.735013075677	109	107	111.608695652	115.526315789	107.666666667	112.142857143	116.8	121	111.526315789	113.777777778	112.714285714	107	111
K09900	103.827586207	103.338819880289	103.338819880289	105	103	103.338819880289	106	103	102	103.352941176	103.338819880289	103	103	107	103.338819880289	104	103.547945205	104.184210526	103	103.547445255	103.833333333	103.75	93.75	103	103	103.338819880289	103.338819880289	106	103	103	103.319148936	118	103	103.338819880289	103.517241379	103.338819880289	104	105.222222222	104	104.92	103	106.166666667	103	102.583333333	102.794117647	103	104.333333333	99.5	102
K09903	237.604584527	237.661553851	237.3	237.061506565	238.170040486	237.078438031	237.19184742	237.49787234	237.060752503	236.699959399	235.534926471	235.585772508	237.312312312	236.226167503	237.946276399	237.168175938	236.3902133	236.621111111	236.558766107	237.118415508	237.029850746	235.795272436	236.353070175	235.679001721	236.905306122	236.078058252	239.671699325	236.439958232	235.959677419	237.083954492	237.6	236.237317582	237.058207979	238.267137809	237.141743444	236.490112994	236.725550964	235.790579992	236.500464253	236.390808569	235.572799332	236.131407648	236.209229566	237.27817565	236.756889392	236.272602111	236.086434574	236.148432056	237.442118753
K06222	269.238738739	271.16	271.3	269.739130435	270.543478261	270.858585859	270.42	269.635416667	271.797297297	270.554455446	269.683823529	271.64556962	269.444444444	270.735042735	270.308411215	270.509615385	267.606666667	268.24137931	269.188405797	267.869469027	270.756521739	270.024590164	271	269.537815126	270.268518519	270.130434783	269.593023256	270.504065041	270.066666667	271.127118644	267.593495935	270.416666667	270.455445545	269.693333333	267.401481481	271.582417582	270.987179487	270.739130435	267.822222222	270.174242424	270.080645161	267.6	269.329268293	269.545454545	270.756410256	267.820627803	268.221153846	270.80952381	270.344827586
K06225	1378.6875	1343.66666667	1265.66666667	1225.1	1281.61904762	1271	1358.25	1341.33333333	1289.3	1378.11111111	1264.27272727	1250.5	1168	1227.90909091	1427.55555556	1316.89285714	1236	1370.58823529	1255.96428571	1308.125	1303.84615385	1280.28	1310.73076923	1507.625	1331.3	1322.83333333	1364.21428571	1270.5	1276.37037037	1304.4	1264.61538462	1235.17857143	1227.88	1276.5	1285.8	1334.08333333	1232.83783784	1245.45454545	1188	1266	1205.1025641	1233.33333333	1202.59090909	1306.07692308	1169.75	1409	1263.5	1453	1283.25
K09904	74.90625	70	75	74.7801402731527	74.7801402731527	74.7801402731527	74.7801402731527	70	74.7801402731527	73	70	74.7801402731527	75	74.7801402731527	74.7801402731527	74.7801402731527	76.4351145038	75	74.7801402731527	75	74.7801402731527	75	71.6666666667	75	74.25	74.7801402731527	74.7801402731527	71	75	75	75	74.7801402731527	74.7801402731527	74.7801402731527	75	70	74.7801402731527	73	78.3125	76.05	75	76.2	75	78.5	82.7894736842	75	81.5	74.7801402731527	72
K09907	188.349206349	190.70303142466	188	190.70303142466	179.5	189	190.70303142466	188	185	188.555555556	197	190.70303142466	188	190.70303142466	188.125	188.5	188.528052805	187.984615385	186	188.315068493	190.70303142466	196.333333333	190.666666667	189.2	188	187	190.70303142466	191.5	188	190.25	188.075471698	190	188.5	190.70303142466	188.209302326	187	188	189.571428571	188.125	189.08	188	188.25	188.25	187.833333333	189.724137931	188.130434783	189.777777778	187	190.75
K09906	186.677966102	182	182	181.5	202.75	182	210	182	180	182.65	180	182.945583928347	182	183	176	185.75	182.411564626	182.153846154	178	181.963917526	183	181.333333333	182	182	181	181	182.945583928347	182.945583928347	183.25	182.166666667	182.581395349	181	180.8	184.666666667	182.546448087	187	181.8	178.4	182.014492754	181.966666667	182	181.222222222	181.8	182	181.96969697	182.083333333	182.235294118	182	180
K11500	238	244	244.333333333	244	251.5	248	251.5	247	256	164	250	247.462063492053	244	283.25	247.462063492053	256	340	242	251.4	244.5	260.5	250.666666667	247	248	244	251	252.666666667	240.25	262.25	267.2	246	241.333333333	244	247.462063492053	247.462063492053	256	245	240	247.462063492053	247.462063492053	245	247.462063492053	247.462063492053	238	247.462063492053	246.571428571	247.462063492053	247.462063492053	247.462063492053
K11501	674.392857143	578.444444444	701.5	673.714285714	742	893	852.333333333	735	844.6	756.4	726.5	930.170910613291	930.170910613291	719.727272727	2618	641.25	803.5	1082.8	723	659.333333333	673.25	930.170910613291	930.170910613291	766.181818182	841	582	1373.66666667	930.777777778	584	764.5	1309.14285714	716.5	519	733	1359.66666667	689.333333333	639	729.666666667	1078	893	810	708.6	1244.57142857	756.5	893	826.666666667	779.2	714	713.636363636
K16222	243	243	243	243	243	243	243	243	243	243	243	243	243	243	243	243	243	243	243	243	243	243	243	243	243	243	243	243	243	243	243	243	243	243	243	243	243	243	243	243	243	243	243	243	243	243	243	243	243
K03234	745.671280277	781.339805825	819.475409836	789	752.365591398	779.563535912	754.827751196	755.899159664	768.454545455	745.106666667	752.666666667	771.889908257	756.645833333	753.963800905	752.531496063	735.864285714	781.459016393	746.058823529	777.254385965	736.010238908	749.672413793	753.494949495	778.236842105	764.022988506	782.095238095	809.320987654	743.917695473	758.772413793	808.780487805	762.780898876	789.863636364	755.145631068	748.297101449	739.57591623	771.010638298	742.3	756.700819672	788.289855072	801.130434783	777.9	752.720720721	806.488888889	791.075757576	755.662790698	740.566666667	762.24137931	768.666666667	773.857142857	804.232142857
K11504	345.165139074595	345.165139074595	345.165139074595	345.165139074595	339	339	365	339	353	345.165139074595	345.165139074595	348	339	339	348	339	339	348	384.75	345.165139074595	348	345.165139074595	345.165139074595	345.165139074595	339	348	345.165139074595	345.165139074595	342	345.165139074595	345.165139074595	345.165139074595	345.165139074595	345.165139074595	345.165139074595	345.165139074595	345.165139074595	353	346	339	346	345.165139074595	345.165139074595	345.165139074595	345.165139074595	345.165139074595	345.165139074595	345.165139074595	343.5
K11505	152	182.346153846154	182.346153846154	182.346153846154	182.346153846154	182.346153846154	203	182.346153846154	182.346153846154	181	182.346153846154	182.346153846154	182.346153846154	182.346153846154	182.346153846154	184.5	182.346153846154	182.346153846154	182.346153846154	182.346153846154	182.346153846154	182.346153846154	182.346153846154	180	182.346153846154	182.346153846154	182.346153846154	182.346153846154	182.346153846154	182.346153846154	182.346153846154	182.346153846154	182.346153846154	182.346153846154	182.346153846154	182.346153846154	182.346153846154	182.346153846154	182.346153846154	182.346153846154	182.346153846154	182.346153846154	182.346153846154	182.346153846154	182.346153846154	182.346153846154	182.346153846154	182.346153846154	182.346153846154
K11506	354.4	355.5	346.428571429	337	366	356.333333333	341	351.5	345	366	342.444047619059	337	337	339.666666667	344	342.444047619059	349.5	366	366	342.444047619059	366	350	349.5	345	342.444047619059	345	366	366	340.2	337	281.5	342.444047619059	337	366	337	366	342.444047619059	342.444047619059	337	337	351	342.444047619059	277.5	342.444047619059	342.444047619059	345	342.444047619059	342.444047619059	337
K16227	76	76	76	76	76	76	76	76	76	76	76	76	76	76	76	76	76	76	76	76	76	76	76	76	76	76	76	76	76	76	76	76	76	76	76	76	76	76	76	76	76	76	76	76	76	76	76	76	76
K11508	287	282	280.661616161606	280.661616161606	287	280.661616161606	287	287.5	280.661616161606	280.661616161606	280.661616161606	280.661616161606	280.661616161606	287	280.661616161606	283	280.661616161606	287	280.661616161606	280.661616161606	280.661616161606	280.661616161606	280.661616161606	280.661616161606	287	280.661616161606	280.661616161606	287	280.661616161606	287	280.661616161606	280.661616161606	280.661616161606	287	286.5	280.661616161606	280.661616161606	280.661616161606	280.661616161606	280.661616161606	280.661616161606	280.661616161606	280.661616161606	259.333333333	280.661616161606	280.661616161606	287	280.661616161606	280.661616161606
K11509	524	268	297.124164133745	277	297.124164133745	524	297.124164133745	524	297.124164133745	196	297.124164133745	297.124164133745	297.124164133745	297.124164133745	297.124164133745	406.8	245.333333333	266	297.124164133745	268	297.124164133745	268.666666667	297.124164133745	297.124164133745	297.124164133745	268	524	268	270	374	524	397	297.124164133745	297.124164133745	297.124164133745	297.124164133745	268	270	297.124164133745	297.124164133745	374	297.124164133745	297.124164133745	196	297.124164133745	266	297.124164133745	297.124164133745	164.25
K04464	796.615384615	843.111111111	627.764705882	667.090909091	843.916666667	651.214285714	846	929.375	736.2	671.8	842.5	855.857142857	913	804.714285714	881.076923077	813	671.75	728.153846154	799.857142857	681.333333333	833.307692308	898.428571429	851.428571429	800.833333333	829.857142857	845	815.25	806.2	731.461538462	961.2	683.428571429	722.666666667	730	798.5	881.333333333	730.6	824.6	612	779	1096	763	654.5	796.166666667	557.666666667	552	517	498.5	614	865
K00771	943.217391304	859.75	838.75	664.8	843.777777778	885.4	890.583333333	906.222222222	881.5	844.777777778	712.615384615	803.333333333	960	836.533333333	889.928571429	960.5	866.111111111	888.555555556	889.416666667	857.125	883.933333333	875.888888889	814.352941176	918.631578947	886.75	897.384615385	888.555555556	837.4	900.6	961	712.615384615	856.454545455	908.6	886.1	762.6	733.5	939.25	884	820	846.409090909	958.4	813.5	839.428571429	877.166666667	844.930232558	947	802.75	850.537634083782	829.5
K00770	1169.33333333	1177.75	1138	1138	1138	1153.6	1162.60147186127	1162.60147186127	1177.5	1162.60147186127	1162.60147186127	1162.60147186127	1162.60147186127	1162.60147186127	1151	1162.60147186127	1162.60147186127	1162.60147186127	1157	1162.60147186127	1163.5	1144.5	1162.60147186127	1162.60147186127	1151	1138	1162	1151	1138	1171.33333333	1138	1162.60147186127	1162.60147186127	1162.60147186127	1162.60147186127	1162.60147186127	1162	1162.60147186127	1162.60147186127	1162	1162	1150	1162.60147186127	1162.60147186127	1162.60147186127	1162.60147186127	1155	1162.60147186127	1162.60147186127
K00773	393.547596607	379.526044884	382.128393809	380.137806638	388.266346509	384.571613181	388.668535389	392.412109833	381.846976553	390.92054971	382.836006208	383.750726744	393.377560107	386.36742703	390.63831692	393.765599676	380.209961229	387.027390791	380.659416708	412.677916556	386.688292477	383.811678463	380.963075367	380.370089787	380.636625622	382.678727226	387.673904382	383.065996503	383.669475902	387.309154577	381.191747028	382.200803213	381.341860992	383.342330763	379.050490548	380.57688172	385.451286765	381.150217077	379.362662586	376.743243243	380.227166276	379.660675381	379.059684362	379.018843235	377.348788198	384.035232137	379.006541078	376.312049434	380.808836524
K00772	260.516949153	270.69047619	282.455882353	262.716981132	264.686046512	264.94011976	263.584415584	268.139784946	285.681034483	255.181818182	304.5	274.393939394	278.926829268	259.597938144	270.873831776	259.77245509	265.296296296	274.391666667	264.235294118	255.044692737	273.16	266.728813559	287.841059603	272.085106383	284.52173913	289.457831325	274.099415205	263.214953271	276.064102564	282.438848921	254.523076923	265.088235294	298.417721519	281.433566434	269.451612903	307.307692308	278.141025641	256.642857143	277.827751196	273.211009174	255.289473684	268.574074074	265.431818182	267.742424242	266.953488372	269.255813953	272.6	273.677419355	272.553459119
K00775	316	381	330.181818181818	336.285714286	341.5	330.181818181818	316	330.181818181818	316	367	367	330.181818181818	330.181818181818	231	320.714285714	450	380	330.181818181818	330.181818181818	291	330.181818181818	291	381	381	316	322	316	374	330.181818181818	330.181818181818	330.181818181818	330.181818181818	330.181818181818	330.181818181818	339.5	291	367	381	352.5	330.181818181818	330.181818181818	380.5	330.181818181818	381	330.181818181818	330.181818181818	367	330.181818181818	330.181818181818
K00774	745	658	587.567864800729	361.333333333	341	213	325	295	587.567864800729	587.567864800729	587.567864800729	587.567864800729	265	213	587.567864800729	304.25	213	587.567864800729	658	720	554	329	494	330	587.567864800729	628.75	328	687	512.5	745	451	587.567864800729	587.567864800729	341	587.567864800729	587.567864800729	587.567864800729	745	745	745	745	660	745	587.567864800729	587.567864800729	745	745	745	745
K00777	257.365248227	262.164444444	263.777777778	288.416666667	276.68	276.214689266	255.539823009	278.219047619	275.651898734	258.751295337	276.683544304	285.330769231	253.918918919	269.904	261.306122449	258.028571429	305.743589744	259.76146789	255.604166667	272.427745665	262.347826087	267.623853211	275.452991453	289.338582677	272	266.88961039	278.786407767	273.465346535	273.376344086	260.236842105	276.583732057	305.748091603	262.355072464	280.152866242	267.225806452	268.632911392	275.685483871	261.430107527	259.987804878	252	253.722222222	268.609756098	319.842105263	276.974137931	253.125	252.782608696	284.704545455	274.428571429	301.308571429
K00776	560	560	560	560	560	560	560	560	560	560	560	560	560	560	560	560	560	560	560	560	560	560	560	560	560	560	560	560	560	560	560	560	560	560	560	560	560	560	560	560	560	560	560	560	560	560	560	560	560
K00779	474.94	474.94	474.94	363	474.94	537	508.5	474.94	474.94	474.94	363	474.94	474.94	474.94	495	474.94	474.94	474.94	474.94	495	474.94	663	501	474.94	474.94	460.333333333	474.94	474.94	474.94	474.94	474.94	474.94	474.94	474.94	474.94	474.94	501	474.94	351	474.94	474.94	514	474.94	474.94	474.94	474.94	474.94	474.94	355
K00778	435.815789473684	435.815789473684	406	439	493	473	458	473	405	435.815789473684	473	435.815789473684	435.815789473684	435.815789473684	473	404	406	435.815789473684	435.815789473684	449.5	479.666666667	435.815789473684	405	404	435.815789473684	473	473	435.815789473684	418.5	473	435.815789473684	450.333333333	405	473	435.333333333	435.815789473684	435.815789473684	435.815789473684	435.815789473684	435.815789473684	435.815789473684	435.815789473684	403	435.815789473684	435.815789473684	452	404	474	435.815789473684
K04466	863.428571429	914.166666667	925.066666667	916.315789474	942.8	935.8	949.8	943.25	944.428571429	942	881.690568346695	905.75	964.5	953	976.333333333	943.5	825	948.5	930.571428571	960	935.333333333	951	881.690568346695	775.333333333	957.75	933	931.571428571	669.666666667	939	972.5	816	881.690568346695	881.690568346695	895.666666667	948.5	946.5	955	954	955	881.690568346695	945.5	893	873.6	950.727272727	955	418	946.25	881.690568346695	972.375
K19081	324	324	324	324	324	324	324	324	324	324	324	324	324	324	324	324	324	324	324	324	324	324	324	324	324	324	324	324	324	324	324	324	324	324	324	324	324	324	324	324	324	324	324	324	324	324	324	324	324
K09873	251	272.333333333	251.666666667	253.5	260	249.166666667	257.5	268.25	230.5	258.355650097033	252	252	266	256.333333333	269.666666667	258.355650097033	255.8	253.5	250	256	254.5	258.355650097033	258.355650097033	265.5	250	253.666666667	258.355650097033	248.333333333	264	258.355650097033	256.25	260.4	252	249.75	251	249	266.666666667	257	271	256	256	256.666666667	259.5	258.355650097033	262	264.5	251	258.355650097033	261
K06312	396.5	397	392.571428571	398.75	360.833333333	395	395	394	396.625	402.648648649	394.333333333	418	397.333333333	368.428571429	394.5	391.333333333	399.333333333	393.833333333	400.888888889	394.4	393.2	401.142857143	396.666666667	394.571428571	394.5625	392	397.2	395	394.5	401.5	403.6	394.428571429	394	398.8	414.4	396.5	401.4	394	394	404	394.428571429	393	394	395.6	399	398.4	397.5	396.248818804202	393.5
K06315	78.1666666666667	78.1666666666667	78.1666666666667	78.1666666666667	78.1666666666667	78.1666666666667	78.1666666666667	78.1666666666667	78.1666666666667	78.1666666666667	78.1666666666667	78.1666666666667	74	78.1666666666667	78.1666666666667	78.1666666666667	78.1666666666667	78.1666666666667	78.1666666666667	78.1666666666667	78.1666666666667	78.1666666666667	78.1666666666667	78.1666666666667	78.1666666666667	78.1666666666667	78.1666666666667	78.1666666666667	79	78.1666666666667	78.1666666666667	78.1666666666667	79	78.1666666666667	78.1666666666667	78.1666666666667	78.1666666666667	78.1666666666667	78.1666666666667	78.1666666666667	78.1666666666667	78.1666666666667	78.1666666666667	78.1666666666667	78.1666666666667	78.1666666666667	78.1666666666667	78.1666666666667	79
K25317	537	537	537	537	537	537	537	537	537	537	537	537	537	537	537	537	537	537	537	537	537	537	537	537	537	537	537	537	537	537	537	537	537	537	537	537	537	537	537	537	537	537	537	537	537	537	537	537	537
K06314	244.0625	241.333333333	246.875	237.966666667	241.730769231	241.95	250.833333333	242.25	231.473684211	227	244.666666667	238.444444444	231.380952381	236.476190476	235.933333333	233	257.941176471	225.25	231.25	241.933333333	231.583333333	234.966666667	245.892857143	235.541666667	235.60952381	237.6	219.473684211	248.230769231	244.666666667	234.333333333	233.611111111	240.769230769	245	212.25	257.212121212	232.777777778	239.636363636	235.682926829	232.952941176	233.576923077	237	235.654061625	236.338274933	229.466666667	234.357142857	235.592727273	236.046838407	235.769230769	227.769230769
K23190	NA	NA	NA	NA	NA	NA	NA	NA	NA	NA	NA	NA	NA	NA	NA	NA	NA	NA	NA	NA	NA	NA	NA	NA	NA	NA	NA	NA	NA	NA	NA	NA	NA	NA	NA	NA	NA	NA	NA	NA	NA	NA	NA	NA	NA	NA	NA	NA	NA
K09877	316.5	321	292	293	290	300.172308612434	307	293.4	291	449	321	300.172308612434	300.172308612434	294	294	288.5	300.172308612434	291.5	306	290	449	324	293	300.172308612434	288	289	297.5	292	290	324	300.172308612434	287	290	292.545454545	300.172308612434	300.172308612434	302	300.172308612434	300.172308612434	300.172308612434	296	291	300.172308612434	371.5	300.172308612434	289	300.172308612434	300.172308612434	300.172308612434
K09876	293.625	293.625	293.625	293.625	293.625	293.625	293.625	293.625	293.625	293.625	293.625	293.625	293.625	293.625	293.625	293.625	293.625	292	293.625	293.625	293.625	293.625	293.625	292	293.625	293.625	292	292	293.625	293.625	293.625	293.625	293.625	293.625	286	293.625	293.625	292	293.625	293.625	293.625	292	293.625	293.625	293.625	293.625	293.625	293.625	293.625
K23706	298	298	298	298	298	298	298	298	298	298	298	298	298	298	298	298	298	298	298	298	298	298	298	298	298	298	298	298	298	298	298	298	298	298	298	298	298	298	298	298	298	298	298	298	298	298	298	298	298
K18481	707	707	707	707	707	707	707	707	707	707	707	707	707	707	707	707	707	707	707	707	707	707	707	707	707	707	707	707	707	707	707	707	707	707	707	707	707	707	707	707	707	707	707	707	707	707	707	707	707
K17672	175	175	175	175	175	175	175	175	175	175	175	175	175	175	175	175	175	175	175	175	175	175	175	175	175	175	175	175	175	175	175	175	175	175	175	175	175	175	175	175	175	175	175	175	175	175	175	175	175
K10201	294.842293907	296.530042918	298.76146789	300.076372315	295.88125	296.276264591	296.65010352	297.350293542	297.241150442	298.059490085	295.559535334	294.563081009	300.984615385	296.152173913	295.789983845	296.505399568	295.47260274	297.7	295.766666667	298	298.196832579	295.541605839	296.276923077	296.33814433	297.146341463	296.382978723	298.227906977	295.851099831	297.294285714	297.068767908	296.572981366	296.342028986	295.518954248	297.702439024	295.252830189	295.796561605	295.914746544	295.943573668	294.191588785	295.739130435	294.372972973	295.595555556	294.293103448	296.521390374	294.097297297	297.798941799	295.758992806	295.104477612	294.817857143
K24742	NA	NA	NA	NA	NA	NA	NA	NA	NA	NA	NA	NA	NA	NA	NA	NA	NA	NA	NA	NA	NA	NA	NA	NA	NA	NA	NA	NA	NA	NA	NA	NA	NA	NA	NA	NA	NA	NA	NA	NA	NA	NA	NA	NA	NA	NA	NA	NA	NA
K18681	523	523	523	523	523	523	523	523	523	523	523	523	523	523	523	523	523	523	523	523	523	523	523	523	523	523	523	523	523	523	523	523	523	523	523	523	523	523	523	523	523	523	523	523	523	523	523	523	523
K18683	466	466	466	466	466	466	466	466	466	466	466	466	466	466	466	466	466	466	466	466	466	466	466	466	466	466	466	466	466	466	466	466	466	466	466	466	466	466	466	466	466	466	466	466	466	466	466	466	466
K18684	NA	NA	NA	NA	NA	NA	NA	NA	NA	NA	NA	NA	NA	NA	NA	NA	NA	NA	NA	NA	NA	NA	NA	NA	NA	NA	NA	NA	NA	NA	NA	NA	NA	NA	NA	NA	NA	NA	NA	NA	NA	NA	NA	NA	NA	NA	NA	NA	NA
K18686	773	773	773	773	773	773	773	773	773	773	773	773	773	773	773	773	773	773	773	773	773	773	773	773	773	773	773	773	773	773	773	773	773	773	773	773	773	773	773	773	773	773	773	773	773	773	773	773	773
K20849	NA	NA	NA	NA	NA	NA	NA	NA	NA	NA	NA	NA	NA	NA	NA	NA	NA	NA	NA	NA	NA	NA	NA	NA	NA	NA	NA	NA	NA	NA	NA	NA	NA	NA	NA	NA	NA	NA	NA	NA	NA	NA	NA	NA	NA	NA	NA	NA	NA
K18689	420	420	420	420	420	420	420	420	420	420	420	420	420	420	420	420	420	420	420	420	420	420	420	420	420	420	420	420	420	420	420	420	420	420	420	420	420	420	420	420	420	420	420	420	420	420	420	420	420
K24772	702	702	702	702	702	702	702	702	702	702	702	702	702	702	702	702	702	702	702	702	702	702	702	702	702	702	702	702	702	702	702	702	702	702	702	702	702	702	702	702	702	702	702	702	702	702	702	702	702
K22364	NA	NA	NA	NA	NA	NA	NA	NA	NA	NA	NA	NA	NA	NA	NA	NA	NA	NA	NA	NA	NA	NA	NA	NA	NA	NA	NA	NA	NA	NA	NA	NA	NA	NA	NA	NA	NA	NA	NA	NA	NA	NA	NA	NA	NA	NA	NA	NA	NA
K07176	237	179	199	188	254	232	226.5	215.206640849133	235	242.333333333	173	215.206640849133	215.206640849133	207.9	215.206640849133	215.206640849133	215.206640849133	228.666666667	202	215.206640849133	195	173	234	192	215.206640849133	225	198.5	215.206640849133	194	218.666666667	212.142857143	226.666666667	201	218.75	191	215.206640849133	215.206640849133	215.206640849133	215.206640849133	218	198	215.206640849133	217	215.5	215.206640849133	210.5	215.206640849133	215.206640849133	215.666666667
K07177	345.719745223	348.365079365	317.477987421	345.677165354	304.816272966	336.161290323	322.833333333	304.238493724	345.303030303	338.514563107	329.993506494	316.531073446	337	349.415929204	325.243119266	339.271356784	349.403669725	344.918367347	334.144067797	356.260273973	336.126760563	329.150943396	344.429292929	348.203125	340.182608696	332.145348837	328.786516854	342.257281553	345	329.590163934	357.005791506	340.490066225	341.278787879	335.149425287	352.701298701	345.409836066	335.280612245	342.140350877	357.735294118	354.725806452	343.76119403	350.125	355.393939394	340.325301205	352	318.2	347.645833333	348.02173913	325.298850575
K07174	218.833333333	219.333333333	223.842105263	208	232	216.3	216.25	211.7	219.285714286	223.764705882	227	224.333333333	203.666666667	217.266666667	213.047619048	216.8	223	221.875	218.8	217	227.473684211	223	221.6	226.571428571	211.5	219.333333333	221.1	219.35	227.4	216	205.588235294	223	210.25	217.375	218.833333333	220	221.523809524	226.125	217.823529412	206	207.925925926	225.714285714	205.642857143	211.041666667	213	215.714285714	208.961538462	206	227
K07175	454.984830805	453.217391304	448.467105263	449.78584392	454.791322314	456.784682081	458.700431034	452.65940902	454.597796143	454.456140351	452.836795252	453.638184246	457.388429752	455.691994573	455.621428571	456.082608696	456.552922591	452.984042553	453.391982183	454.452554745	450.755632582	455.833740831	458.717073171	449.431338028	453.762278978	455.926553672	452.037848606	457.471428571	452.976434426	449.928571429	454.827683616	450.416829746	449.059139785	450.674943567	455.925770308	455.685714286	453.894849785	463.722287048	448.126728111	458.474452555	445.127192982	442.725547445	446.737089202	456.869987849	453.276536313	444.414396887	444.260932945	479.409090909	452.158974359
K07172	79.1403508772	82.3333333333	81.4285714286	82.6428571429	80.8947368421	84.24	85.7083333333	81.8	81.0317460317	81.9090909091	80.7945205479	82.2619047619	79.3333333333	82.7826086957	82.186440678	82.7966101695	81.1887550201	83.1408450704	82.612244898	81.2047244094	81.6363636364	81	80.5048543689	82	80.6093418259	82.9677419355	80.7826086957	82.2444444444	81.9565217391	80.4460093897	82.6785714286	83.35	83.3561643836	82.5853658537	82.5675	82.7777777778	81.1020408163	81.7733333333	80.6860465116	81.5	82.1779661017	82.0574162679	81.6384615385	82	81.3235294118	81.8305084746	81.6324884793	81.5217391304	81.5714285714
K07173	158.534042553	157.062660944	158.589041096	157.413137424	156.674603175	158.111184646	158.516213848	158.436114044	158.154607768	157.083769634	156.414825374	156.81372549	158.921052632	158.016286645	156.815668203	157.589344262	160.277357192	157.948613377	157.31795302	159.5982231	156.703030303	157.025528811	157.037795276	158.178244973	157.879618594	156.978325859	157.09623431	157.602498163	157.957098284	157.249007937	158.568655643	156.788108792	156.308488613	157.391397849	161.580792683	155.89213894	155.774516822	159.406727829	160.952716298	164.39469697	158.673692428	159.927272727	159.734331151	159.973267327	163.502425502	161.116974494	160.493601463	163.839240506	160.281498297
K07170	164.213389121	160.348623853	160.399274047	167.887681159	158.89017341	160.612794613	159.324324324	160.010033445	160.975124378	160.70877193	162.737327189	160.00862069	166.03125	159.760416667	162.841897233	159.491525424	167.814814815	163.810810811	161.85	165.594164456	162.235955056	165.870967742	159.258333333	163.568106312	160.041237113	160.962318841	162.274011299	161.657992565	164.027548209	160.721649485	163.616052061	160.086956522	162.282208589	162.371875	164.867783985	160.157894737	160.615763547	163.089715536	161.627622378	160.367781155	165.255319149	161.206896552	162.152112676	161.073770492	159.924119241	163.240625	161.77027027	156.323529412	160.728571429
K07171	119.793778224	121.449181576	119.783055199	119.486753247	119.16580534	120.158018868	119.779821074	119.966650556	120.154526316	120.123655914	120.093631379	118.842945417	119.692118227	120.222121074	120.35409679	120.141389432	118.970559372	120.164658635	120.392872855	118.950477327	120.049442559	120.480367586	119.428445619	119.275095785	117.574534161	120.580645161	120.500230947	121.348518355	120.344757033	118.335888836	119.905991736	120.357174393	120.940838127	120.603448276	122.301070265	120.827751196	120.556081573	118.578595318	118.554396423	117.004587156	121.352497644	117.007982583	115.28250774	121.256497948	119.297766749	118.831746032	112.330022918	117.450643777	119.309160305
K07178	393.975609756	496.918367347	468.220338983	540.052631579	467.531914894	415.323943662	396.841121495	379.568627451	507.532258065	365.066666667	395.128571429	437.455696203	448.206896552	400.074074074	437.195121951	357.829113924	509	401.869230769	504.354166667	297.859090909	397.119402985	596.5	441.825581395	494.840909091	558.346153846	504.223529412	373.420454545	497.681818182	503.662162162	431.333333333	602.358208955	499.718309859	525.648148148	399.222222222	421.666666667	576.717391304	446.64556962	440.934782609	320.942028986	378.982758621	316.307692308	509.760683761	363.298245614	420.363636364	495.844155844	346.472527473	400.808823529	413.75	699.829545455
K07179	431.769230769	456.7	434.943396226	420.645833333	433.416666667	423.105263158	458.879310345	424.970588235	398.767857143	426.901639344	471.931034483	424.393939394	481.933333333	423.7125	419.739130435	415.044776119	428.64	385.76	424.436363636	497.547619048	440.979166667	423.985074627	437.170731707	432.649122807	424.733333333	428.06	417.396226415	420.213114754	423.155172414	432	416.119047619	436.032786885	451	463.985915493	441.75	470.133333333	433.285714286	462.093023256	489.516129032	447.636363636	454.662162162	397.542372881	431.54	456.443037975	486.666666667	450.727272727	450.886792453	429	404.569620253
K00195	170	179	164.47690476192	159	164.47690476192	182	191	164.47690476192	164.47690476192	164.47690476192	164.47690476192	170	164.47690476192	170	170	146	164.47690476192	164.47690476192	164.47690476192	164.47690476192	164.47690476192	164.47690476192	164.47690476192	164.47690476192	164.47690476192	164.47690476192	164.47690476192	147	164.47690476192	164.47690476192	164.47690476192	164.47690476192	164.47690476192	164.47690476192	164.47690476192	164.47690476192	182	159	145.5	145.5	164.47690476192	159	159	149.25	164.47690476192	164.47690476192	159	159	170
K00194	316.374670185	319.538641686	314.506393862	316.651639344	320.122494432	313.478386167	315.836177474	313.618421053	315.851239669	315.973039216	315.212317666	314.308357349	326.73015873	314.962099125	315.412451362	316.459584296	313.697628458	315.16802168	314.650406504	321.851265823	316.127058824	319.448863636	313.765917603	314.522522523	325.181268882	315.187096774	320.249370277	316.189839572	316.081799591	315.329815303	317.848635236	318.12195122	317.985257985	317.453924915	327.354085603	316.751173709	318.14893617	326.633802817	327.538461538	350.777777778	319.02238806	341.017241379	329.738095238	329.979310345	378.119047619	313.407942238	323.609375	312.727272727	326.267605634
K00197	454.625250501	454.351493849	451.295180723	450.952592593	455.251114413	455.25534188	458.611386139	450.813359528	451.767732962	457.78245614	449.911434978	452.853608247	447.872093023	448.202469136	449.688405797	458.734860884	448.656697009	455.405405405	456.53968254	452.300458716	452.233384853	450.769892473	449.167650531	447.861932939	453.925851703	450.320235756	453.784070796	454.937888199	450.179331307	451.391608392	451.76386037	450.409867173	453.495274102	462.269859813	457.100543478	450.66	462.1025	448.805084746	448.563636364	501.444444444	447.517766497	453.786885246	472.132075472	457.281938326	445.774193548	449.120643432	449.959016393	447.4	454.373417722
K00196	163.313043478	161.012195122	158.565217391	163.393939394	163.607142857	165.977777778	166.083333333	159.666666667	166.181818182	163.516483516	165.068965517	163.346153846	163.423076923	163.454545455	162.522222222	165.3	161.222222222	163.207792208	161.666666667	164.733333333	164.08988764	157.892857143	163.277777778	160.633333333	158.444444444	159.076923077	164.088235294	165.465116279	159.821428571	164.857142857	161.565217391	157.631578947	164.712121212	159.442622951	162.333333333	165.192307692	163.090909091	159.25	164.1875	155.315789474	157.43902439	160.822222222	158.09375	159.925925926	161.785714286	150.025641026	157.27027027	163.75	153.923076923
K00190	644.998130841	637.210873147	635.62962963	637.391366906	637.043740573	637.234320557	640.099787686	636.964028777	638.994666667	639.220895522	634.748127341	637.669941061	639.897435897	635.395752896	637.742857143	636.538341158	636.313496281	636.946593002	638.976744186	638.020522388	635.605863192	639.096428571	635.522988506	637.226138032	640.925858951	639.48034188	638.042352941	637.479279279	640.832298137	637.281195079	638.591117917	635.8256	637.341463415	638.040498442	639.628770302	635.455764075	638.18018018	642.926829268	636.032786885	629.666666667	640.398230088	651.108108108	642.357142857	638.597402597	657.178571429	638.536764706	639.637168142	670.923076923	638.258503401
K00193	691.391304348	630.6	663.666666667	618.058823529	670.68	652.476190476	575.869565217	659.866666667	595.151515152	643.476190476	628.517241379	626.214285714	665.777777778	624.65	581.5	626.34375	633.052631579	618.5	650.676470588	621.071428571	668.730769231	630.55	655.19047619	689.285714286	619.222222222	623.666666667	615.9	666.428571429	619.222222222	636.289473684	652.083333333	613.290322581	655.8	656.384615385	620.761904762	635.047619048	667.4	494.620689655	483.772727273	537.75	695.333333333	497.6	564	708.954545455	525	577.533333333	608.888888889	714	628.066666667
K00192	780.166666667	716.588235294	702	735	792	793.5	782.416666667	786.045454545	785.76	703.444444444	624.8	774	790	799.777777778	707.538461538	729.083333333	786.5	793.333333333	790.777777778	784.818181818	791.2	795.75	731.555555556	777	779.5	687.625	791.153846154	770.55	781	792.25	763.538461538	787.25	788.333333333	777.75	748.666666667	776.666666667	669.9	800.8	716.857142857	800.333333333	599.5	799.739130435	797.857142857	799.8	798.25	805	780.222222222	802	742.3
K16111	294	294	294	294	294	294	294	294	294	294	294	294	294	294	294	294	294	294	294	294	294	294	294	294	294	294	294	294	294	294	294	294	294	294	294	294	294	294	294	294	294	294	294	294	294	294	294	294	294
K00198	631.707505519	635.681034483	643.694915254	629.810945274	628.348920863	644.271477663	634.218604651	628.515151515	657.613924051	642.114441417	639.025114155	643.895043732	649.659574468	650.242574257	645.1125	633.951612903	635.398773006	653.826865672	636.759803922	635.746963563	652.814332248	644.258687259	629.390688259	628.100795756	652.581027668	655.4	630.860576923	654.411078717	652.597260274	645.901960784	645.566838046	633.039145907	648.719072165	664.113360324	645.884210526	624.745901639	652.325301205	694.30651341	633.730088496	635.942857143	629.120481928	656.214876033	633.291925466	632.37254902	668.666666667	632.139573071	674.026315789	692.473684211	640.225
K21952	801	801	801	801	801	801	801	801	801	801	801	801	801	801	801	801	801	801	801	801	801	801	801	801	801	801	801	801	801	801	801	801	801	801	801	801	801	801	801	801	801	801	801	801	801	801	801	801	801
K14548	839	677.933333333	772.857142857	809.882352941	763	793.294117647	835.923076923	746.578947368	865.65625	855.277777778	762.333333333	855.444444444	765.5	737.846153846	865.357142857	768.444444444	757.619047619	834	832.038461538	796.888888889	758.8	898.028571429	824	838.230769231	807.631578947	809.111111111	664	833.421052632	787.173913043	818.5	921.105263158	917.424242424	826.875	835.615384615	776	824.25	780.416666667	1132.77777778	830.294117647	778.875	1021.7	980.592592593	1077.86956522	861.727272727	951	939.333333333	846.25	751	905.472222222
K10109	517.647577093	550.333333333	541.416666667	550.75	531	541.285714286	561.384615385	538.84	533.7	515.090909091	556.833333333	622	518.529411765	568.6	567.5	531.166666667	515.228280961	515.879032258	526.8	514.599688474	553.615384615	586	562.25	537.210526316	518.743589744	575	535.2	557.428571429	533.333333333	523.263157895	516.341176471	583	540.833333333	556.75	514.64744186	591.333333333	527.531914894	549.647058824	514.969230769	514.951612903	518.606060606	522.772727273	516.232876712	518.220338983	520.46361186	515.891891892	517.605263158	514	477.823529412
K10108	412.183673469	394.375	399.563380282	395.5	400.615384615	394.90625	392.089285714	401.222222222	397.382978723	402.425	392	389.071428571	410.25	392.631578947	405.277777778	396.127659574	413.59483871	410.326996198	397.569230769	412.272890485	400.583333333	398.105263158	396.333333333	394.659090909	400.2	395.333333333	403.6875	395.727272727	395.655737705	402.684210526	411.071672355	395.342857143	399.558823529	401.125	413.510465116	392.75	406.79245283	394.795918367	412.805309735	407.904255319	401.25	401.833333333	411.444444444	413.931818182	398.719298246	406.697674419	407.927536232	401.555555556	404.4
K10107	388.725274725	433.5	554.333333333	415.333333333	486.5625	434.588235294	438.054054054	407.16	454.2	441.777777778	455.166666667	394.636363636	392.555555556	465.181818182	465.733333333	619	518.5	387.634831461	515.444444444	382.83234714	472.736842105	515.571428571	487.655172414	563.083333333	410.363636364	453.916666667	453.818181818	426.888888889	522	435.333333333	443.652173913	440.52173913	449.56	466.037037037	442.722222222	493.642857143	412.076923077	550.090909091	395.625	404.538461538	448.56	483.615384615	436.088235294	452.25	405.782051282	469.5	410.04	407.666666667	434.347826087
K10106	722	731	711	692.5	715.117330842671	636	702.5	715.117330842671	671	715.117330842671	715.117330842671	706	715.117330842671	529.333333333	715.117330842671	715.117330842671	715.117330842671	715.117330842671	715.117330842671	667	715.117330842671	718	715.117330842671	715.117330842671	715	715.117330842671	711	715.117330842671	715.117330842671	692.5	650	610	758.333333333	715.117330842671	167	715.117330842671	715.117330842671	758	747.666666667	715.117330842671	671	715.117330842671	758	688	715.117330842671	729.333333333	758	715.117330842671	715.117330842671
K10105	394.3	391.5	385.666666667	388.7	398.886792453	390.5	377.818181818	370.857142857	352	344.571428571	372.489704965456	378.75	402	378.888888889	327.8	338.166666667	393.75	404.6	374	353.8	343.260869565	378.166666667	373.857142857	358.2	379.533333333	302.5	358	381.888888889	369.5	361.272727273	370.2	388	385.142857143	386.222222222	390.111111111	373	344.5	351	373	372.489704965456	372.489704965456	372.489704965456	408	366.75	372.489704965456	369.333333333	408	372.489704965456	349.6
K10104	338.666666667	332.333333333	303.863636364	312.666666667	306.666666667	306.933333333	299	351.923076923	301	298.125	319	301	280	291	284	309.333333333	297	315.5	351.8	320.6	310.6	297.230769231	305	344.611111111	328.25	297	301.2	308.6	306	309.5	296.142857143	284	301.9	310.923076923	293.25	284	287	308.882352941	311.491017316157	319.6	306.5	323.8	314	317.227272727	311.491017316157	311.491017316157	305.666666667	319	320
K10103	274.75	274.75	274.75	253	274.75	274.75	274.75	274.75	274.75	274.75	274.75	274.75	274.75	274.75	274.75	274.75	274.75	274.75	274.75	274.75	274.75	274.75	274.75	274.75	274.75	274.75	274.75	274.75	274.75	274.75	274.75	274.75	282	274.75	282	274.75	274.75	274.75	274.75	274.75	274.75	274.75	274.75	274.75	274.75	274.75	274.75	274.75	274.75
K10102	266.966666666667	266.966666666667	266.966666666667	266.966666666667	266.966666666667	266.966666666667	266.966666666667	266.966666666667	266.966666666667	266.966666666667	266.966666666667	280	266.966666666667	266.966666666667	266.966666666667	266.966666666667	280	266.966666666667	266.966666666667	266.966666666667	266.966666666667	266.966666666667	266.966666666667	266.966666666667	280	266.966666666667	266.966666666667	266.966666666667	266.966666666667	266.966666666667	266.966666666667	266.966666666667	266.966666666667	303	266.966666666667	266.966666666667	266.966666666667	271.5	175	266.966666666667	266.966666666667	280	266.966666666667	266.966666666667	266.966666666667	266.966666666667	266.966666666667	266.966666666667	263
K10101	280.6	280.6	280.6	286	280.6	280.6	280.6	280.6	280.6	280.6	280.6	280.6	280.6	277	280.6	280.6	280.6	280.6	280.6	286	280.6	280.6	280.6	280.6	280.6	280.6	280.6	280.6	280.6	280.6	280.6	280.6	280.6	280.6	280.6	277	280.6	280.6	280.6	280.6	280.6	280.6	280.6	280.6	280.6	280.6	280.6	280.6	280.6
K10100	206	306.10333333332	306.10333333332	306.10333333332	306.10333333332	306.10333333332	306.10333333332	306.10333333332	306.10333333332	306.10333333332	306.10333333332	306.10333333332	295	316	324.333333333	306.10333333332	306.10333333332	306.10333333332	306.10333333332	306.10333333332	306.10333333332	306.10333333332	306.10333333332	265	306.10333333332	286	306.10333333332	306.10333333332	306.10333333332	306.10333333332	306.10333333332	306.10333333332	306.10333333332	288	306.10333333332	306.10333333332	306.10333333332	306.10333333332	206	306.10333333332	306.10333333332	306.10333333332	306.10333333332	316	306.10333333332	286	267	306.10333333332	306.10333333332
K15557	270	270	270	270	270	270	270	270	270	270	270	270	270	270	270	270	270	270	270	270	270	270	270	270	270	270	270	270	270	270	270	270	270	270	270	270	270	270	270	270	270	270	270	270	270	270	270	270	270
K15556	327	327	327	327	327	327	327	327	327	327	327	327	327	327	327	327	327	327	327	327	327	327	327	327	327	327	327	327	327	327	327	327	327	327	327	327	327	327	327	327	327	327	327	327	327	327	327	327	327
K15555	257.930348259	260.016666667	264.12244898	261.755905512	264.423076923	261.662162162	264.362694301	261.550295858	262.287804878	262.5	261.952755906	260.757575758	261	267.15942029	263.165775401	265.009803922	258.465076661	259.22705314	267.008849558	257.991620112	265.312849162	263.848101266	262.963636364	264.516431925	262.972789116	261.76993865	264.227722772	260.395833333	265.808510638	260.633879781	259.461988304	261.046082949	264.101604278	261.411347518	257.875638842	264.452054795	261.273913043	258.728682171	258.738461538	257.175925926	264.764150943	264.014925373	262.477777778	260.746478873	258.188679245	258.788235294	264.225352113	262.846153846	265.97037037
K15554	273.276595745	310.829059829	287.824561404	281.617449664	280.463636364	285.569343066	288.026315789	298.84375	290.872	301.877777778	294.898148148	293.436170213	285.714285714	283.820895522	296.3	277.230088496	267.496376812	272.156069364	297.390804598	272.333333333	312.339285714	288.71942446	289.666666667	288.692307692	283.55	283.333333333	290.696202532	282.891089109	285.868131868	288.515625	282.12109375	278.508982036	283.488721805	277.204819277	287.989520958	312.891304348	290.535714286	284.743589744	280.354166667	269.157142857	276.635135135	272.863636364	286.2	302.915966387	281.485436893	270.097014925	283.930232558	276	307.329268293
K15553	324.666666667	337.171428571	334.902777778	340.555555556	332.708737864	334.734177215	333.057692308	334.680412371	333.009433962	328.558823529	331.87804878	333.965116279	333.533333333	335.147368421	335.931506849	330.67768595	321.55964467	325.160427807	335.825242718	322.659817352	336.285714286	338.011363636	336.719626168	333.184397163	331.452631579	336.675925926	342.790322581	338.738317757	333.341614907	333.019230769	326.843283582	334.706349206	337.545454545	338.054945055	323.626955475	329.108695652	336.699346405	333.533834586	325.574074074	324.071090047	328.793478261	336.284210526	333.492753623	333.798816568	325.307086614	328.060773481	330.754189944	329.027027027	340.608695652
K15552	283.007692308	282.320754717	325.888888889	281.526315789	287.315789474	288.770491803	281.595238095	270.971830986	280.208333333	271.835443038	360	267.256097561	274.3125	274.65625	270.714285714	277.230769231	275.21657754	277.65648855	282.384615385	274.865900383	284.621621622	273.928571429	277.862068966	264.690721649	281.392857143	270.145454545	294.033333333	278.76744186	269.782608696	279.012987013	274.98	282.714285714	304.553191489	280.52	277.646808511	274	275.914285714	284.6	278.709677419	286.785714286	279.549295775	296.863636364	307.56	317.347826087	273.863013699	276.62295082	277.042553191	266.5	290.2
K15551	323.186666667	338.68	335.833333333	332.95	339.285714286	343.628571429	334.923076923	330.90625	340.735849057	332.223880597	340.5	343.963636364	330.823529412	345.358490566	331.184210526	336.35483871	321.17383821	321.587096774	342.428571429	321.348909657	332.283018868	338.913043478	341.8	341.485294118	331.9375	340.403846154	341.857142857	340.71875	342.410958904	333.022222222	324.11299435	332.375	335.903225806	338.5	321.302806499	335.9	330.047619048	342.5	322.870503597	320.584269663	336.787878788	329.352941176	324.228571429	332.647058824	324.699029126	322.96124031	327.54	329.75	341.352941176
K01829	285.357142857	224.315789474	336.266666667	317.75	214.757575758	231.214285714	246.553398058	300.979166667	310.571428571	373.947368421	216	214.823529412	287	234.9	367.555555556	352	182.540540541	269.636363636	217.05	251.772727273	221.857142857	257.833333333	200.089552239	201.893617021	217.75	360.238095238	226.644067797	335.153846154	401.117647059	324.636363636	313.933333333	381.142857143	246.112903226	266.837209302	259.12	189.24	249.375	384.7	446.407407407	299.058823529	437	373.086956522	351.9375	293.279069767	331	394.217391304	319.68	128	278.519230769
K01826	189.237113402	270.666666667	266.672727273	278.822222222	265.078431373	280.683544304	273.363636364	261.055555556	271.493333333	249	274.076923077	275.276595745	282.235294118	278.733333333	276.512820513	270.923076923	172.779935275	265.875	279.215053763	231.338983051	278.768115942	275.776470588	278.549019608	270.93220339	275.270833333	281.384615385	285.80952381	281.23655914	267.545454545	276.059701493	274	273.291666667	268.808	277.229508197	228.1953125	279.869565217	281.357142857	267.23255814	204.730769231	206.37704918	275.319587629	239.38	258.742424242	265.321428571	225.605769231	190.395833333	250	260.533333333	257.873417722
K08098	535.555555556	473	473	561	504.666666667	580.285714286	511.181818182	483.666666667	514	529.875	581	508	470	506	497.5	670.444444444	522	563.444444444	593.833333333	540	712.166666667	596.142857143	509.333333333	496.75	562.666666667	558.25	603.083333333	598.4	470	521.714285714	589	510	573.25	543.928571429	566.5	603.964314323991	473	525	540	584.5	762	538	524.666666667	601.555555556	603.964314323991	590.75	603.964314323991	603.964314323991	555.4
K01824	215	304.5	243.181818182	228.833333333	243.683493911244	218.5	243.683493911244	213	218.75	174	211	248.5	232	272.5	243.683493911244	245.75	219	243.683493911244	230	229.666666667	242.5	219	222	219	237.4	224.25	219	246.4	220.666666667	210	219	219.75	231	242.5	266	243.683493911244	248.333333333	345	231	211	756	345	279	302.25	211	265.5	243.683493911244	219	251.75
K01825	732.115853659	723.25	725.5	726.785714286	725.4375	718.142857143	721.6	728.5	724	728.75	724	715	730.125	725.636363636	725	476.25	731.265533028	730.613300493	723.833333333	729.967509025	728.714285714	729	729.533333333	728.25	729.634615385	725.25	724.333333333	727.833333333	728.823529412	728.897959184	731.223552894	726.85	730.772727273	720	729.640271493	727.666666667	730	729.923076923	729.615730337	730.707602339	728.70212766	727.875	729.367816092	730.352112676	729.888888889	731.636363636	729.215686275	729	724.6875
K04670	699.766666666686	699.766666666686	699.766666666686	699.766666666686	1005	699.766666666686	699.766666666686	699.766666666686	1005	699.766666666686	699.766666666686	699.766666666686	699.766666666686	699.766666666686	512	699.766666666686	699.766666666686	699.766666666686	1005	699.766666666686	840.666666667	1005	514	699.766666666686	758.5	1005	699.766666666686	699.766666666686	699.766666666686	1005	699.766666666686	699.766666666686	1005	574	699.766666666686	724	699.766666666686	1005	864.5	699.766666666686	699.766666666686	699.766666666686	513	513	699.766666666686	699.766666666686	699.766666666686	699.766666666686	699.766666666686
K01823	295.355223881	257.976525822	247.137931034	287.316363636	272.765799257	288.024038462	276.726141079	293.013793103	282	282.305263158	276.973404255	266.985849057	286.487804878	267.209677419	292.035087719	304.144702842	236.052724077	272.340350877	271.81	275.468292683	269.414847162	267.706214689	270.543010753	251.376623377	240.228395062	263.107784431	294.875	274.596685083	266.363207547	277.799065421	291.345679012	266.118226601	260.098684211	267.424561404	213.547974414	257.018181818	273.383259912	270.514124294	239.637254902	248.773913043	254.701754386	270.186440678	257.121693122	234.337078652	294.041666667	256.53125	268.478947368	283.05	269.691780822
K15559	464.833333333	487.638888889	454.5	495.64516129	512.28	501.793103448	486.060606061	568.470588235	515.393939394	517.125	476.111111111	534.208333333	494.1	544.121212121	553.083333333	512.130434783	483.571428571	516.703703704	481.652173913	562.333333333	488.705882353	513	536.035714286	523.5	455.677419355	520.863636364	521.266666667	582.255813953	522.238095238	486.774193548	502.625	468.847222222	488.958333333	535.523809524	559.476190476	486.363636364	601.043478261	510.818181818	560.1875	543.75	446.297297297	514.958333333	478.892857143	467.45	694.9	507.642857143	450.076923077	500.733805961139	567.772727273
K01821	64.0652173913	84.1666666667	69.4642857143	75.8085106383	65.7575757576	68.6769230769	66.3333333333	65.6078431373	66.8823529412	69.323943662	66.6615384615	70.3015873016	66	66.95	71.675	69.2777777778	74.4608294931	70.5106382979	66.9024390244	67.1136363636	72.6166666667	67.1875	67.8860759494	66.4210526316	68.2352941176	66.6511627907	70.2835820896	70.6	67.6170212766	67.1264367816	65.4623655914	71.5652173913	64.9607843137	68.9848484848	75.1987179487	68.04	74.7818181818	71.4464285714	74.2666666667	74.9166666667	65.6046511628	69.4444444444	69.2647058824	78.6666666667	79.5076923077	72.425	67.16	71.1279069767	72.8571428571
K02286	282.721884799208	282.721884799208	286	282.721884799208	264	273	282.721884799208	286	282.721884799208	274	282.721884799208	272	282.721884799208	286	264	282.721884799208	282.721884799208	282.721884799208	289	286	268.5	287.5	271.333333333	279	282.721884799208	286	282.721884799208	286	273	272	270	280.5	286	272.75	282.721884799208	282.721884799208	275	280.666666667	287.875	282.721884799208	288	289	282.721884799208	289	273.666666667	289	278.818181818	282.721884799208	282.721884799208
K15081	586.630188679245	575	586.630188679245	586.630188679245	586.630188679245	575	586.630188679245	569.333333333	586.630188679245	549	586.630188679245	586.630188679245	392	586.630188679245	575	488	585.333333333	603.5	602.5	478.2	586.630188679245	586.630188679245	586.630188679245	586.630188679245	586.630188679245	586.630188679245	586.630188679245	658	575	586.630188679245	392	586.630188679245	586.630188679245	392	632.666666667	488	705	586.630188679245	608.2	602.666666667	586.630188679245	586.630188679245	658	586.630188679245	658	658	586.630188679245	586.630188679245	586.630188679245
K15080	253	257.5	258	257.5	257.5	257.5	257.5	257.5	258	258	257.5	257.5	257.5	257.5	257.5	257.5	257.5	257.5	257.5	257.5	257.5	257.5	257.5	258	257.5	258	257.5	257.5	257.5	257.5	257.5	258	257.5	257.5	257.5	257.5	257.5	257.5	257.5	257.5	257.5	257.5	257.5	257.5	257.5	257.5	257.5	257.5	257.5
K15083	1004.26190476	1017.32352941	1093.8125	974.851851852	962.361702128	946.567567568	1072.04878049	1088.16666667	1066.51612903	1045.75862069	1156.66666667	1198.07692308	1098	1093	1009.69767442	1007.13953488	1086.41935484	1161.4375	1073.95652174	1051.31818182	1038.95652174	1049.52173913	926.733333333	1067.27027027	1116.13793103	1116	864.892857143	941.147540984	1268.78571429	1048.13043478	1030.18644068	1127.60714286	1121.69565217	1138.53125	1014.375	876	967.6	1113.5862069	1022.9375	1090.5	1125.05263158	1101.60810811	1046.92857143	996.696969697	1036.74137931	1074.71666667	1144.46153846	891.4375	968.565217391
K15082	593	635.8	833.5	574.666666667	598	604.666666667	622.25	640	541	619	646	631.6	766	705	618.909090909	581.052631579	604.25	623.4	598.727272727	625.8	712.3	712	674.25	648.533333333	712.75	661	766	603.625	674.5	645.714285714	600.2	595.857142857	564.357142857	610	626.5	636	606.315789474	592.666666667	665.142857143	662.639091418085	704.142857143	724.25	642.25	608	674.875	715	687.333333333	662.639091418085	673.75
K15085	413.776572039077	413.776572039077	313	413.776572039077	413.776572039077	357	413.776572039077	413.776572039077	357	413.776572039077	413.776572039077	413.776572039077	413.776572039077	345	704	318	413.776572039077	357	413.776572039077	413.776572039077	357	413.776572039077	413.776572039077	704	333	413.776572039077	378.25	413.776572039077	413.776572039077	357	413.776572039077	413.776572039077	345	357	413.776572039077	413.776572039077	413.776572039077	413.776572039077	413.776572039077	413.776572039077	413.776572039077	704	704	413.776572039077	413.776572039077	755	413.776572039077	413.776572039077	330
K15084	330	329.5	402.5	370.093074912902	397	370.093074912902	383	319.666666667	355	370.093074912902	429	370.093074912902	370.093074912902	421	328	319	334	349	343	349.4	313	358.333333333	365	349	370.093074912902	399	369.5	330.8	370.093074912902	321.6	390.5	343	335.5	358	333.5	370.093074912902	351	402	381	370.093074912902	370.093074912902	316	336.666666667	370.093074912902	429	370.093074912902	345	370.093074912902	402
K15086	581	555.3	555.3	555.3	555.3	555.3	555.3	555.3	555.3	555.3	555.3	555.3	555.3	555.3	555.3	555.3	555.3	581	555.3	555.3	555.3	555.3	555.3	555.3	555.3	555.3	555.3	555.3	555.3	555.3	555.3	555.3	555.3	555.3	555.3	555.3	555.3	555.3	555.3	555.3	555.3	555.3	562	555.3	555.3	555.3	555.3	555.3	555.3
K19860	450	450	450	450	450	450	450	450	450	450	450	450	450	450	450	450	450	450	450	450	450	450	450	450	450	450	450	450	450	450	450	450	450	450	450	450	450	450	450	450	450	450	450	450	450	450	450	450	450
K00999	244.5	235.168161007435	235.168161007435	251.333333333	229.555555556	235.168161007435	235.168161007435	221.666666667	216.875	225.666666667	197.666666667	300	293	235	268.5	229.666666667	235.168161007435	236.5	240	302.4	241.333333333	220	252.333333333	235.168161007435	151	246.666666667	222.333333333	267.6	212	270	238.333333333	227.5	210.6	235.168161007435	194.5	227	235.168161007435	224	250.25	235.168161007435	228.533333333	227	235.168161007435	194	151	226.823529412	208	235.168161007435	236.571428571
K00998	273.958587089	234.732824427	234.199795082	231.587863464	233.960832313	220.927251732	237.5875	235.945864662	224.240384615	238.696374622	222.986706056	232.746551724	247.893617021	229.942817294	230.639257294	224.877850163	340.909263959	273.331210191	229.224310777	343.12350937	234.478968792	223.799761621	236.862244898	239.348754448	249.520900322	224.430311231	230.754116356	230.288135593	226.527777778	237.138297872	299.308657465	228.716346154	231.002098636	234.926328502	374.173372348	231.838565022	233.990147783	240.832997988	264.662327095	249.765760198	236.298356511	240.634285714	246.462540717	250.254487856	284.043272481	263.082255083	247.019771072	238.848946136	241.620493359
K00995	200.732136572	200.160626268	205.507868992	203.682401656	200.773608045	195.765611634	203.461426492	200.785596843	201.019170333	198.929539295	199.416666667	201.483666062	199.753846154	197.747932398	205.567435814	197.950424929	201.576276463	200.952664797	201.128508124	201.942847594	203.801279892	200.903626266	198.156935538	201.761164274	202.472545757	199.440997977	200.644444444	198.102196461	199.06271777	202.104024298	198.091047968	203.19993153	203.828183362	203.203814906	203.499440716	198.75	205.509713882	209.8246878	235.677920324	232.609429569	209.592753623	214.102550478	227.709079679	211.401388889	225.366174056	211.977066667	215.356430708	220.587104072	217.593635889
K00994	390	335	382.68	382.68	382.68	382.68	382.68	392	382.68	367.5	382.68	382.68	382.68	382.68	382.68	393	392	382.68	382.68	382.68	382.68	382.68	382.68	382.68	382.68	368.5	382.68	324	382.68	264	382.68	392	392	382.68	382.68	402	382.68	406	382.68	382.68	382.68	382.68	392	382.68	399	392	382.2	382.68	406
K00997	138.229508197	139.113207547	145.192105263	134.732227488	145.681470138	138.773504274	134.84057971	141.131182796	139.145348837	132.993377483	143.553684211	138.573459716	138.824324324	132.987841945	141.088062622	141.747252747	134.469248292	131.404669261	135.797468354	138.465227818	135.604606526	142.093434343	136.205955335	139.98943662	135.661921708	141.464	137.935483871	136.057228916	134.761764706	133.601910828	131.80458221	141.862944162	135.730679157	139.19269103	129.706666667	138.705426357	137.36622807	129.977272727	128.894514768	128.095238095	130.312195122	127.859903382	134.408450704	132.692307692	131.558333333	132.663829787	129.582677165	128.769230769	136.604790419
K00996	448.259020619	444.745743473	462.331790123	454.236545682	451.945586457	454.456323338	444.061403509	453.296718973	448.242331288	445.613316261	456.39673913	458.924037461	462.176870748	447.060294118	456.935563817	454.855737705	445.945260347	454.268217054	447.149232915	448.435233161	457.321483771	451.463840399	445.852013058	452.090909091	448.154952077	455.805594406	451.730713246	442.009459459	449.614321608	455.36489899	451.745504841	447.508551881	452.294117647	450.631578947	441.44973545	448.614107884	454.022123894	452.328358209	464.8125	475.384965831	458.580321285	456.24916574	457.304740406	456.635416667	465.571428571	449.773381295	462.120588235	482.016853933	456.005555556
K00991	240.850842021	239.119734789	236.535850496	235.341984733	244.795918367	237.995429616	237.674107143	238.939638601	241.015730337	239.195856874	238.593682919	243.895748031	239.577223089	240.694166935	243.821387941	240.407308079	237.039095439	242.954224042	241.116119726	239.510575504	240.879032258	240.99779319	238.806303116	239.834372564	238.057130204	240.079878665	241.047619048	239.266898294	241.703505843	238.409274194	238.637201508	239.079615649	239.813152071	245.536412817	238.884332689	238.618974751	239.113636364	235.742456897	230.744328922	232.670822345	232.77339488	247.87991128	233.891076115	234.789564023	232.65709598	243.965050733	246.077722063	234.879439252	235.987751877
K00990	793.182795699	869.770491803	690.319749216	777.927835052	642.554455446	711.806122449	678.25	654.327906977	693.25257732	785.438053097	654.205128205	649.011527378	837.702380952	820.845070423	666.889830508	718.437086093	887.860280659	873.665127021	748.356020942	887.033513514	704.972972973	658.872340426	740.432692308	884.457831325	835.710344828	721.323076923	679.854166667	736.182926829	766	704.315384615	848.239804241	709.903448276	694.034653465	769.572222222	889.064586754	734.50877193	694.487804878	849.856	886.078895464	877.441595442	810.034482759	826.932835821	871.401162791	824.511111111	875.998518519	781.55711775	878.410958904	853.181818182	795.978723404
K00993	410.545454545	408	396.4	392.2	403.333333333	412.2	459	426.75	405.5	460	415.75	405.5	379.8	382.5	380	395.428571429	413.666666667	393.25	391.5	392.714285714	437.571428571	408.857142857	434.714285714	395	393.333333333	399.888888889	397.1	452.25	388	384	407.75	370	398.166666667	420	388.9	428	420.461538462	388.6	400.25	412.21661666847	407.243243243	391.333333333	430.833333333	392.2	426	401.115384615	412.21661666847	386	415.928571429
K00992	232.73381295	196.950413223	243.68902439	207.066666667	152.147928994	189.817204301	201.4296875	273.828947368	220.048275862	220.195876289	154.098214286	169.495145631	220.939393939	196.03	197.171875	245.037037037	156.557971014	249.473684211	243.80952381	230.673076923	196.987654321	169.629032258	163.860465116	208.659192825	250.173228346	212.289215686	259.833333333	209.926315789	241.325688073	199.906593407	209.453900709	212.701388889	226.063829787	251.654822335	285.692982456	164.415584416	196.958333333	206	203.235294118	297.088235294	235.358851675	242.75308642	236.339130435	256.80952381	271.181102362	174.719626168	265.990291262	313.072463768	272.904
K08240	327	327	327	327	327	327	327	327	327	327	327	327	327	327	327	327	327	327	327	327	327	327	327	327	327	327	327	327	327	327	327	327	327	327	327	327	327	327	327	327	327	327	327	327	327	327	327	327	327
K18232	2147	2147	2147	2147	2147	2147	2147	2147	2147	2147	2147	2147	2147	2147	2147	2147	2147	2147	2147	2147	2147	2147	2147	2147	2147	2147	2147	2147	2147	2147	2147	2147	2147	2147	2147	2147	2147	2147	2147	2147	2147	2147	2147	2147	2147	2147	2147	2147	2147
K18235	510	510	510	510	510	510	510	510	510	510	510	510	510	510	510	510	510	510	510	510	510	510	510	510	510	510	510	510	510	510	510	510	510	510	510	510	510	510	510	510	510	510	510	510	510	510	510	510	510
K18234	534	534	534	534	534	534	534	534	534	534	534	534	534	534	534	534	534	534	534	534	534	534	534	534	534	534	534	534	534	534	534	534	534	534	534	534	534	534	534	534	534	534	534	534	534	534	534	534	534
K18237	539	539	539	539	539	539	539	539	539	539	539	539	539	539	539	539	539	539	539	539	539	539	539	539	539	539	539	539	539	539	539	539	539	539	539	539	539	539	539	539	539	539	539	539	539	539	539	539	539
K18239	NA	NA	NA	NA	NA	NA	NA	NA	NA	NA	NA	NA	NA	NA	NA	NA	NA	NA	NA	NA	NA	NA	NA	NA	NA	NA	NA	NA	NA	NA	NA	NA	NA	NA	NA	NA	NA	NA	NA	NA	NA	NA	NA	NA	NA	NA	NA	NA	NA
K14232	NA	NA	NA	NA	NA	NA	NA	NA	NA	NA	NA	NA	NA	NA	NA	NA	NA	NA	NA	NA	NA	NA	NA	NA	NA	NA	NA	NA	NA	NA	NA	NA	NA	NA	NA	NA	NA	NA	NA	NA	NA	NA	NA	NA	NA	NA	NA	NA	NA
K07296	271.5	261	247	261.2	267.428571429	243	246.666666667	248.333333333	245	256.047619048	249.967720346618	248.4	256.333333333	245.666666667	248	255.6	244	247.7	247	263.333333333	247	242.666666667	249.967720346618	251.5	244.875	242.666666667	256.5	243	245	257.25	256	248.4	256.2	248.5	247.8	249.967720346618	243.2	244	275	247	250.5	247.111111111	247.9	257.2	249.967720346618	248.75	245	249.967720346618	251.875
K11816	485	420.25	444	461.2	471	446.666666667	431.459498085378	416.333333333	453.714285714	438.833333333	408.25	448.4	396	458.666666667	479.4	431.459498085378	431.459498085378	422.666666667	408.5	400.206896552	379	395.5	419	431.459498085378	397	411.25	420	412.5	406	402	440.666666667	436.75	444.555555556	399	422	405	436.1875	401.5	493.2	554	384	431.459498085378	422	426.833333333	393.142857143	414.5	437	431.459498085378	419.857142857
K15333	1378	1354.33333333	1320	1394.80843230224	1320	1377	1404.93333333	1320	1423	1345	1320	1377	1408	1394.80843230224	1394.80843230224	1440	1342.8	1440	1358.5	1394.80843230224	1396	1439.45454545	1353.2	1436	1320	1390.85714286	1378	1100.66666667	1395	1394.80843230224	1440	1380	1374.5	1408	1434	1397	1434	1409	1394.80843230224	1408	1383	1394.80843230224	1411	1439	1423	1394.80843230224	1394.80843230224	1394.80843230224	1370
K15332	674.764705882	625.790123457	639.039215686	602.333333333	636.559322034	649.092307692	639.543859649	628.790322581	630.567901235	597.983050847	676.785714286	654.581395349	661	633.305084746	656.505376344	617.508196721	621.538461538	636.403225806	646.822580645	657.857142857	619.872093023	671.714285714	658.170212766	737.1875	630.791666667	650.333333333	602.868421053	685.176470588	658.918367347	632.387755102	622.68115942	648.563218391	657.1125	612.602941176	624	628.486486486	661.567901235	712	686.727272727	744.75	763.225	630.452380952	719.073170732	654.142857143	646.333333333	563.5	589.210526316	637.4	662.113636364
K15331	543.28	449.842105263	577.636363636	536.333333333	539.363636364	487.764705882	509.142857143	538.357142857	546.210526316	577.222222222	535.2	509.333333333	519.470588235	478.136363636	466.090909091	503.357142857	523.142857143	504.878787879	552.909090909	589.666666667	508.5	537.538461538	490.5	530	488.7	583.714285714	515	533.714285714	559.1	578.428571429	562.692307692	533.238095238	516.555555556	504.933333333	496.777777778	453.52	544.333333333	494.090909091	524.75	634.142857143	545.375	644	479.5	497.363636364	471	481.333333333	443	512.333333333	580.714285714
K15330	649.298780488	649.145604396	649.829268293	649.443579767	649.726744186	649.044897959	649.221153846	648.815789474	648.673913043	649.546875	647.926136364	650.236486486	650.41025641	649.931034483	649.490272374	648.492163009	646.468253968	649.331428571	648.305676856	649.198198198	649.472868217	648.379888268	648.995192308	648.203539823	648.611111111	650.034013605	650.083333333	649.561264822	648.798882682	650.510638298	649.846560847	648.430693069	648.955882353	648.289377289	648.947368421	649.951219512	648.8	648.577319588	647.981132075	646.333333333	649.052631579	650.470588235	650.13253012	648.872	644.5	647.111111111	648.280898876	645.6	650.03
K15337	81.3095238095167	80	81.3095238095167	81.3095238095167	81.3095238095167	81.3095238095167	81.3095238095167	81.3095238095167	81.3095238095167	81.3095238095167	81.3095238095167	81.3095238095167	81.3095238095167	81.3095238095167	81.3095238095167	83	81.3095238095167	81.3095238095167	82	81.3095238095167	81.3095238095167	81.3095238095167	81.3095238095167	81.3095238095167	81.3095238095167	81.3095238095167	81.3095238095167	81.3095238095167	81.3095238095167	81.3095238095167	81.3095238095167	81.3095238095167	81.3095238095167	80.8571428571	81.3095238095167	81.3095238095167	81.3095238095167	81.3095238095167	81.3095238095167	81.3095238095167	81.3095238095167	81.3095238095167	81.3095238095167	81.3095238095167	81.3095238095167	81.3095238095167	81.3095238095167	81.3095238095167	81.3095238095167
K15336	458.5	404	683.6	400.995658892373	377.769230769	384.666666667	378	373.333333333	468.4	400.995658892373	378	364.875	400.995658892373	415.666666667	384	434.5	365.384615385	378	363.75	458.5	385.083333333	373.727272727	358	374.555555556	360	365.333333333	353.714285714	378.8	349.666666667	385.142857143	378	357.615384615	365.666666667	361.5	525.4	400.995658892373	382.230769231	338	378	400.995658892373	367.377358491	373	539	329.5	328.666666667	357	406.6	400.995658892373	356.333333333
K15335	559.333333333	604.647058824	821.375	544.256410256	864.842105263	716.576923077	602.022222222	605.976744186	537.872727273	461.793103448	729.285714286	552.571428571	445.928571429	692.787878788	572.491803279	673.263157895	846	668.5	678.88	540.1	780.617647059	625.894736842	613.351351351	878.15	668.466666667	697.673469388	509.540540541	716.76	687.391304348	696.367346939	588.282051282	615.111111111	552.38	567.888888889	539.837209302	505.25	579.454545455	713.052631579	727.421052632	611.96969697	785.279069767	658.805555556	727.117647059	706.204545455	768.873239437	911.974358974	670.696969697	630.384615385	704.673469388
K15334	774.481481481	782.466666667	791.466666667	805.25	850.653846154	793.608695652	844.736842105	835.863636364	765.821428571	844.454545455	779	834.833333333	1035	788.875	846.545454545	827.36	861.4	762.666666667	748.258064516	810.363636364	840.652173913	795.588235294	763.275862069	862.2	838.555555556	778.111111111	799.615384615	802.411764706	779.620689655	814	788.441176471	802.923076923	781.259259259	877.057142857	814.80952381	797	842.181818182	809.192307692	824.416666667	768.85915493	795.84375	838.25	798.954545455	785.096774194	777.444444444	762.071428571	799.066666667	766.366666667	846.857142857
K15889	414	386	421.8	407.666666667	417.692307692	415.888888889	388.875	400.142857143	409	374.25	404.333333333	427.285714286	398.253413390782	420	387.181818182	417.25	394.333333333	414.3	399.25	411	407.333333333	396.2	392	371	403.833333333	386.2	407.222222222	424.333333333	426.25	416.2	426.6	397.444444444	407.222222222	410.666666667	397	401	412	412	396.5	398.253413390782	357.666666667	419.5	376	384.666666667	398.253413390782	408	412	376	376
K15888	260.743589744	262.608695652	264.705128205	263.130434783	264.714285714	263.848837209	263.05	262.945945946	262.948051948	259.454545455	267.230769231	272.346153846	257.04	268.52	260.919642857	262.534883721	272.233333333	259.111111111	268.62745098	256.502617801	261.181818182	270.392156863	272.914285714	260.739130435	268.235294118	268.942307692	271.156716418	263.489361702	267.931818182	264.382716049	265.675	265.155555556	272.857142857	269.022222222	264.871794872	267	263.961538462	266.80952381	267.522727273	265.75	284.551724138	262.765957447	271.828571429	265.368421053	268.571428571	262.894736842	264.111111111	279.2	255.522727273
K15339	813.666666667	753.333333333	743	739	918	822	739	767	819.5	792.875392918516	792.875392918516	853	840	792.875392918516	817.4	725	792.875392918516	792.875392918516	739	792.875392918516	884	792.875392918516	911	864.5	768	768	689	785.25	749	874.25	686	911	739	754	792.875392918516	792.875392918516	632	858	817	792.875392918516	792.875392918516	751.666666667	839.5	732.5	834	771.5	800.153846154	903	748.666666667
K15338	784.507692308	776.206896552	816.602040816	825.863636364	824.346153846	733.6	791.262295082	815.880952381	798.210526316	739.958333333	644.888888889	771.435897436	825.111111111	771.771428571	779.837837838	722.434782609	827.578125	820.987804878	806.688888889	826.173913043	814.404255319	779.5	750.37037037	809.28	813.615384615	816.2	789.913043478	811.625	820.609756098	775.854545455	818.419354839	808.325581395	783.29787234	802.2875	822.422459893	733.941176471	767.757575758	828	827.338028169	828	820.266666667	823.297297297	819.782051282	806	826.328244275	827.991071429	828	811.659090909	810.833333333
K05435	286.5	131	286.5	286.5	286.5	286.5	286.5	286.5	286.5	286.5	286.5	286.5	286.5	286.5	286.5	286.5	286.5	132	286.5	286.5	286.5	286.5	353	286.5	286.5	286.5	286.5	286.5	286.5	286.5	286.5	286.5	286.5	286.5	286.5	286.5	286.5	286.5	286.5	286.5	286.5	286.5	286.5	286.5	353	131	286.5	286.5	286.5
K24540	NA	NA	NA	NA	NA	NA	NA	NA	NA	NA	NA	NA	NA	NA	NA	NA	NA	NA	NA	NA	NA	NA	NA	NA	NA	NA	NA	NA	NA	NA	NA	NA	NA	NA	NA	NA	NA	NA	NA	NA	NA	NA	NA	NA	NA	NA	NA	NA	NA
K24328	NA	NA	NA	NA	NA	NA	NA	NA	NA	NA	NA	NA	NA	NA	NA	NA	NA	NA	NA	NA	NA	NA	NA	NA	NA	NA	NA	NA	NA	NA	NA	NA	NA	NA	NA	NA	NA	NA	NA	NA	NA	NA	NA	NA	NA	NA	NA	NA	NA
K24548	2482	2482	2482	2482	2482	2482	2482	2482	2482	2482	2482	2482	2482	2482	2482	2482	2482	2482	2482	2482	2482	2482	2482	2482	2482	2482	2482	2482	2482	2482	2482	2482	2482	2482	2482	2482	2482	2482	2482	2482	2482	2482	2482	2482	2482	2482	2482	2482	2482
K16555	378.595794393	375.967370441	379.418560606	378.736185383	379.946564885	366.914110429	376.784172662	391.120512821	379.253275109	386.297979798	377.662995595	392.19843342	383.17	389.546063652	374.871086556	369.117505995	364.738544474	376.723646724	383.367010309	390.557562077	382.033860045	369.594758065	393.946830266	391.520408163	374.432712215	369.46803653	392.14	387.070588235	381.735294118	364.674300254	355.46275395	367.476923077	370.591872792	396.391862955	371.204081633	374.268907563	376.879661017	381.285245902	371.508264463	335.1796875	368.592833876	370.646766169	366.882539683	360.258928571	347.258974359	373.537593985	417.933333333	353	395.598930481
K02625	431	431	431.313613155223	431	431	431.313613155223	431.313613155223	431	431.313613155223	431.313613155223	431.313613155223	431.313613155223	431.313613155223	431	431.313613155223	431.313613155223	431.313613155223	431	432	431	431	431.313613155223	431	431	431	431	431.313613155223	431.313613155223	431.313613155223	431	431	431.313613155223	431.25	431.313613155223	429.473684211	431	431	431	431	431	431	431.313613155223	431	431.666666667	431	431	431.083333333	431.313613155223	431
K05434	150.972972972973	150.972972972973	150.972972972973	150.972972972973	150.972972972973	150.972972972973	150.972972972973	150.972972972973	150.972972972973	150.972972972973	150.972972972973	150.972972972973	150.972972972973	152	150.972972972973	152	150.972972972973	150.972972972973	142.5	150.972972972973	150.972972972973	152	150.972972972973	150.972972972973	150.972972972973	150.972972972973	150.972972972973	150.972972972973	150.972972972973	150.972972972973	152	152	152	150.972972972973	150.972972972973	150.972972972973	150.972972972973	152	152	150.972972972973	150.972972972973	152	150.972972972973	150.972972972973	150.972972972973	152	152	150.972972972973	150.972972972973
K05153	284	285	260.214285714286	260.214285714286	260.214285714286	260.214285714286	260.214285714286	260.214285714286	260.214285714286	260.214285714286	260.214285714286	260.214285714286	260.214285714286	260.214285714286	260.214285714286	260.214285714286	260.214285714286	260.214285714286	260.214285714286	260.214285714286	260.214285714286	260.214285714286	260.214285714286	260.214285714286	260.214285714286	260.214285714286	260.214285714286	260.214285714286	260.214285714286	260.214285714286	260.214285714286	260.214285714286	260.214285714286	275	260.214285714286	260.214285714286	260.214285714286	260.214285714286	260.214285714286	260.214285714286	260.214285714286	260.214285714286	260.214285714286	260.214285714286	260.214285714286	260.214285714286	260.214285714286	260.214285714286	260.214285714286
K13489	247	237.513110698837	446	237.513110698837	237.513110698837	237.513110698837	218	237.513110698837	237.513110698837	237.513110698837	237.513110698837	237.513110698837	237.513110698837	237.513110698837	237.513110698837	237.513110698837	237.513110698837	237.513110698837	229	237.513110698837	237.513110698837	237.513110698837	237.513110698837	250	227	237.513110698837	231	247	237.513110698837	237.513110698837	250	237.513110698837	237.513110698837	237.4	240.909090909	237.513110698837	247	229.428571429	227	237.513110698837	237.513110698837	237.513110698837	226	204	237.513110698837	247	250	204	230.714285714
K13488	161.005555555556	161.005555555556	159	161.005555555556	161.005555555556	161.005555555556	161.005555555556	165.75	167.5	161.005555555556	162	161.005555555556	156	153	161.005555555556	161.005555555556	171	153	161.005555555556	161.005555555556	161.005555555556	153	157.5	159	153	161.005555555556	153	168	153	171.75	161.005555555556	153	156	156	168	156	161.005555555556	153	161.005555555556	161.005555555556	161.005555555556	161.005555555556	161.005555555556	163	155	166.75	161.005555555556	161.005555555556	171
K13483	221.626373626	196.214285714	215.464285714	207.25	198.16	195.75	184.714285714	205.857142857	199.348837209	189.923076923	193.764705882	213.826086957	190	202.956521739	213.238095238	199.071428571	226.812138728	218.605042017	197.6875	212.357142857	203.4	202.130434783	206.846153846	199.32	205.631578947	210	196.84375	202.272727273	194.291666667	203.142857143	226.832061069	199.925925926	200	205.260869565	226.802850356	198	203.294117647	186.2	226.4	217	200.4	216.235294118	188.875	205.684210526	219.533333333	218.269662921	199.8	229	197.5
K13482	786.561983471	802.374045802	804.923076923	811.676258993	796.389705882	800.97826087	822.968085106	787.828947368	812.386740331	818.289473684	793.720930233	830.283950617	790.65	821.077777778	830.919254658	794.64084507	812.880434783	797.708737864	803.285714286	803.180645161	809.045454545	814.304761905	803.481481481	807.295454545	795.978947368	818.04109589	791.072	818.772277228	815.720720721	830.042857143	850.246376812	822.574257426	836.458333333	801.057142857	797.793103448	810.755555556	804.033333333	848.484375	819.121212121	786.9	825.832	823.026315789	849.935897436	819.92	891.777777778	818.322033898	882.672413793	899.666666667	809.719512195
K13481	483.272727273	492.565217391	484.888888889	469.238095238	493.571428571	490.64	488.3	490.916666667	484.428571429	499	472.114285714	487.266666667	477.4	497.5	462.233333333	521.772727273	482.266666667	506.35483871	500.756756757	489.222222222	488.333333333	504.181818182	495.545454545	502.6	505.071428571	473.583333333	502.121212121	515.59375	504.083333333	482.75	490.25	484.076923077	497.357142857	491.5	493	478.153846154	482.56	494.142857143	472.636363636	457.5	482.1	497.4	498.25	477.111111111	463.230769231	506.5	482.666666667	457	482.461538462
K13480	160.333333333	160.5	160.333333333	159.833333333	159.833333333	159	160.5	159.444444444	159.5	161.5	159.333333333	159.8	159	159.6	160	162	159	170.419354839	161	159.035294118	160	159.4	159.727272727	159.5	159.214285714	160	160.75	160.5	159.727272727	159.2	159.05	159.555555556	159.857142857	159.933333333	159	160	160	160	159.217391304	159.129032258	160	160.5	159.666666667	160	159.533333333	159.671428571	160.25	163	160.857142857
K13487	555.6	611	542.333333333	556.1	606.6	561.5	567.636363636	548.888888889	566.111111111	565.4	481.5	637.428571429	548.3	623.705882353	598.4	580.266666667	590	561.272727273	556.529411765	598.333333333	564.58974359	548.322580645	577.625	617.714285714	517.111111111	575.428571429	571.65	586.285714286	524.5	594.466666667	540.923076923	632.444444444	546.3	600.681818182	546.982142857	550.2	551.428571429	553.714285714	684	540	549.647058824	453.454545455	534.2	572.388888889	543	499.666666667	590.75	471	598.833333333
K13486	468.714285714	430.666666667	431.888888889	439.933333333	406	412.769230769	423.933333333	423.818181818	435	452	430.011644439369	415.466666667	419.6	425.142857143	428.333333333	415.333333333	416	439.375	433.666666667	425.2	448.777777778	441.111111111	463.333333333	483.4	418.15	425.428571429	429.727272727	425.111111111	431.090909091	477	418	435.454545455	434	440.571428571	425.676470588	429	417.857142857	425.333333333	423.961538462	420.375	425.076923077	426.476190476	425.913043478	436	418.620689655	434.277777778	430.08	414.5	423.6
K13485	172	188	175	177	169	175.5	170	176.5	175.484649122807	175.484649122807	175.484649122807	168	175.484649122807	175	175.484649122807	175.484649122807	175.484649122807	175.484649122807	175	175.484649122807	200	175.484649122807	175.484649122807	175.484649122807	190	172.5	167	175.484649122807	175.484649122807	174	175.484649122807	175.484649122807	166	175.484649122807	172.125	173	175.484649122807	175.484649122807	173	188	175.484649122807	175.484649122807	175.484649122807	175.484649122807	175.484649122807	175.484649122807	175.484649122807	171.5	185.5
K13484	317	326.095238095214	326.095238095214	326.095238095214	324	326.095238095214	326.095238095214	326.095238095214	332	326.095238095214	326.095238095214	326.095238095214	326.095238095214	326.095238095214	317	316	326.095238095214	326.095238095214	326.095238095214	326.095238095214	326.095238095214	326.095238095214	326.095238095214	326.095238095214	326.095238095214	326.095238095214	326.095238095214	326.095238095214	326.095238095214	326.095238095214	326.095238095214	326.095238095214	326.095238095214	326.095238095214	326.095238095214	326.095238095214	326.095238095214	326.095238095214	326.095238095214	326.095238095214	326.095238095214	326.095238095214	324	326.095238095214	326.095238095214	327	326.095238095214	326.095238095214	317
K16581	356.1	396.200425170071	438	438	396.200425170071	438	438	438	396.200425170071	396.200425170071	438	396.200425170071	396.200425170071	336	438	416.4	438	330	384	396.200425170071	438	438	330	396.200425170071	438	438	393	438	438	438	393	438	396.200425170071	301.375	396.200425170071	396.200425170071	396.200425170071	396.200425170071	438	396.200425170071	396.200425170071	396.200425170071	396.200425170071	396.200425170071	396.200425170071	396.200425170071	396.200425170071	396.200425170071	396.200425170071
K09349	417.034482759	401.444444444	393.555555556	377.6	428.666666667	441.75	432.333333333	526.923076923	317.3	297.6	339.5	250.5	438.666666667	445.75	364	403.583333333	428.6	416	374.272727273	377.818181818	429	393.555555556	383.95	423.75	383.8	397.777777778	407.214285714	512.857142857	481.888888889	439.4375	447.142857143	463.333333333	406	340	379	453.833333333	440.2	156.5	353.333333333	412	353.2	309.384615385	365	437.333333333	307	247.333333333	360	530.090909091	297.555555556
K09348	247	271.752777777778	271.752777777778	367	271.752777777778	271.752777777778	271.752777777778	367	271.752777777778	234	234	271.752777777778	367	215	271.752777777778	271.752777777778	221	271.752777777778	199	258	199	271.752777777778	252.5	271.752777777778	283	271.752777777778	379.4	271.752777777778	271.752777777778	271.752777777778	271.752777777778	271.752777777778	258	283	271.752777777778	237.2	283	271.752777777778	271.752777777778	271.752777777778	271.752777777778	271.752777777778	271.752777777778	234	271.752777777778	271.752777777778	271.752777777778	271.752777777778	337
K09347	249.5	263.047619047619	241	239	249.5	263.047619047619	263.047619047619	237	240	509	263.047619047619	261	263.047619047619	315	263.047619047619	241	240	264	249.5	238	263.047619047619	261	263.047619047619	261	238.5	239	263.047619047619	315	263.047619047619	261	251	263.047619047619	261	234	263.047619047619	263.047619047619	263.047619047619	264	263.047619047619	263.047619047619	238	263.047619047619	241	263.047619047619	263.047619047619	263.047619047619	264	263.047619047619	238
K09346	455	564	430.016304347826	430.016304347826	432.5	430.016304347826	307	501	501	307	430.016304347826	430.016304347826	564	501	300.5	404	430.016304347826	430.016304347826	290	430.016304347826	430.016304347826	303.5	307	430.016304347826	501	501	400.5	501	430.016304347826	300	430.016304347826	501	430.016304347826	430.016304347826	307	430.016304347826	430.016304347826	435.5	301	307	430.016304347826	430.016304347826	430.016304347826	430.016304347826	532.5	430.016304347826	430.016304347826	430.016304347826	430.016304347826
K09345	320	332	319.670940170949	319.670940170949	319.670940170949	319.670940170949	315	319.670940170949	319.670940170949	315	319.670940170949	299	319.670940170949	340	322	329	324	313.666666667	329.5	320	315	324	324	319.670940170949	319.670940170949	319	322	282	340	319.670940170949	319.670940170949	319.670940170949	340	319.670940170949	319.670940170949	319.670940170949	319.670940170949	317	319.670940170949	315	319.670940170949	319.670940170949	294.5	318	319.670940170949	325	328	319.670940170949	319.670940170949
K09344	407.166666667	354	394.666666667	394	513	409.095641025646	394	409.095641025646	394	396.785714286	394	409.095641025646	409.095641025646	473.333333333	386.25	409.095641025646	513	513	399.571428571	368.5	396.785714286	354	382.571428571	354	407.166666667	374	489.2	409.095641025646	420.333333333	354	402.5	513	453.5	433.5	423.75	394	394	473.333333333	409.095641025646	294	451	294	394	391.6	354	409.095641025646	409.095641025646	409.095641025646	403.75
K09343	348.5	362	361	349.300680272095	349.300680272095	349.300680272095	365.333333333	362	349.300680272095	349.300680272095	362	349.300680272095	349.300680272095	362	365.2	364	349.300680272095	364	364	309	302	302	364	349.300680272095	352.428571429	362	334.5	302	362	366	349.300680272095	349.300680272095	349.300680272095	364	362	349.300680272095	349.300680272095	349.300680272095	349.300680272095	349.300680272095	349.300680272095	302	329	345.333333333	349.300680272095	349.300680272095	349.300680272095	349.300680272095	345.333333333
K16583	787.5	880	929	507	899	701.184890496258	701.184890496258	908	701.184890496258	915	701.184890496258	349	538	701.184890496258	701.184890496258	701.184890496258	806	710	611	701.184890496258	522.5	701.184890496258	886	854.5	831	635	701.184890496258	507	507	816.6	693.5	507	631.333333333	653.333333333	763	701.184890496258	701.184890496258	538	507	892	701.184890496258	701.184890496258	892	538	701.184890496258	507	701.184890496258	701.184890496258	892
K09341	406.75	468.333333333	367.333333333	393.873205902099	530	393.873205902099	358.428571429	365.5	296	545	204	393.873205902099	393.873205902099	425.5	478.5	322.8	393.873205902099	294	346.25	607.5	445.75	278	524.142857143	607.5	441.666666667	390.4	236	358	341.666666667	379.428571429	446.5	273	273	393.873205902099	338	545	379.75	431	373	393.873205902099	682	323	242	481	530	314	393.873205902099	393.873205902099	392
K09340	319.380952381	335	332.666666667	326.116844479958	336	337	335.333333333	318.714285714	326.116844479958	319.8	333	333.2	327	333	334.428571429	334.692307692	335.5	315	335.666666667	296	333.6	334.666666667	314.75	334.25	328	335	334.133333333	331.666666667	330.111111111	333.857142857	334.875	257	336.5	336	326.116844479958	326.116844479958	327	257	326.116844479958	335	335	336	331	334.125	291	337	326.116844479958	326.116844479958	333
K14684	413.972222222	490.55	445.357142857	444.76	415.529411765	466.1	425.6875	487.896551724	445.166666667	391	440.7	416.666666667	434	452	451.5625	435.4375	453.476190476	456.166666667	393.75	417	466.785714286	431.625	451.055555556	515.875	427.761904762	391.555555556	444.086956522	407.75	403.933333333	434.9375	462.214285714	424.842105263	388.555555556	474.75	451.086956522	444.6	432.40625	496.769230769	424	494	461.571428571	390	451.8	439.8	509	445.6	416.857142857	367.5	439.918367347
K14685	539.5	546.230769231	533.833333333	498.9	597.583333333	502.75	462.6	589.5	575.666666667	578.2	454.5	502.428571429	548.791249796509	545.3	576	563.571428571	634	666.666666667	452	609.666666667	536.083333333	547.75	600.466666667	555.4	530.166666667	473.333333333	552.333333333	493	439.428571429	552.714285714	565.04	613.5	493.916666667	576.444444444	495.666666667	456	458.2	532.6	536.636363636	394	414.806451613	516.2	462.083333333	576.6	485	512.666666667	827.307692308	588	523.333333333
K14686	313.875	154.5	252.666666667	276	171.666666667	167.25	163.8	227.5	132	183	140.1	154.833333333	178.5	254.333333333	185.357142857	216	218	179.6	227.2	365.333333333	196.6	175	270.5	233.6	202.8	139.555555556	197.5	132	136.5	171.2	196.5	244	172.5	167	188.5	199.607140158514	204.125	190	189	199.607140158514	260.2	233.333333333	189	200	199.607140158514	164	199.607140158514	179.25	149.5
K02738	219	210.666666667	220.571428571	221.25	219.614815306358	215.384615385	217.333333333	244.913043478	219.614815306358	209	209	209	226	225	245.5	227.25	209	213.4	220.333333333	209.857142857	217	210	213.833333333	209	209	258.166666667	223	219.614815306358	249.666666667	209.166666667	219.614815306358	209	209	226	228	209	228	209	219.614815306358	197	209	195.5	219.614815306358	280	219.614815306358	219.614815306358	219.614815306358	219.614815306358	218.8
K14680	394.449114359718	427.333333333	394.449114359718	451	375	358	394.449114359718	404.5	394.449114359718	354	394.449114359718	354	394.449114359718	394.449114359718	394.449114359718	394.449114359718	451	451	394.449114359718	394.449114359718	380	415.5	415.5	451	386.333333333	380	463	394.449114359718	394.449114359718	394.449114359718	413.5	394.449114359718	463	394.449114359718	376	394.449114359718	394.449114359718	380	394.449114359718	394.449114359718	394.449114359718	380	394.449114359718	354	394.449114359718	358	394.449114359718	394.449114359718	365
K05108	967.5	971.750650609105	998	964	977	981.2	971.750650609105	971.750650609105	945.5	952	968.666666667	952	952	1008	990	990	1007	972.666666667	971	952	971.750650609105	964	971.750650609105	971.750650609105	1006	990	1048	958	990	964	964	969.2	979.333333333	971.750650609105	990	943	1014.4	876	838	971.750650609105	939.333333333	964	1000.66666667	981.333333333	990	990	981.333333333	971.750650609105	990
K14682	435.333333333	378.210526316	474.095238095	413.588235294	398.486111111	445.217391304	371.055555556	390.757281553	442.8	454.448275862	416.133333333	380.957746479	404.06122449	376.03	439.527777778	452.5	425.033915725	435.438596491	368.333333333	428.103741497	369.947368421	431.852941176	370.440140845	373.188118812	375.258928571	432.52	411.901639344	433.549019608	457.46031746	426.47826087	434.463709677	452.846153846	378.455882353	398.585185185	431.181415929	393.8	446.216216216	448.20952381	433.303278689	430.882978723	433.085106383	444.766666667	440.594594595	400.52	440.751552795	431.015957447	426.198275862	446.888888889	392.035294118
K14683	524.846153846	436.923076923	537.571428571	457	517.583333333	496.176470588	427.789473684	482.4	597.153846154	589	435.833333333	441.571428571	535.75	536.416666667	459.333333333	488.3	516.571428571	453.75	469.777777778	483.347826087	593.375	513.75	425	504.583333333	485.5	475	548.2	420.2	518.272727273	460.25	490.363636364	559.875	642.333333333	482.5625	508.4	442.444444444	455.625	520.285714286	436	496	527.75	578.75	410.777777778	474.142857143	646	484	469.777777778	637	631.636363636
K08357	1029.58823529	1023.06896552	1028.42105263	1030.15555556	1028.18181818	1011.55555556	1030	1024.94444444	1019.62	1026.33333333	1017.22222222	1023.47826087	1026.1	1015.66666667	1024.73076923	1023.27272727	1010.64285714	1015.2	998	1020.73863636	1025.94736842	1029.8	1028.83076923	1029.40740741	1023.26315789	1010.91304348	1021.2	1009.94444444	1015.8	1024	1023.25	1031.85714286	1032.625	994.642857143	1021.251341	1006.84615385	1023.07692308	1017.8	1016.38888889	1019.89655172	1014.11764706	1015.40740741	1006.8	1024.91666667	996.293478261	1019	1027.08695652	1030	1026.0621118
K02732	255	243	253.686591478697	244	241	253.686591478697	236	212	241	265	236.5	253.686591478697	130	259.75	250.666666667	264.25	253.686591478697	253.686591478697	235	251	240.5	226	253.686591478697	263.5	242	250.5	239	236	227.5	253.686591478697	247	290	242	236.666666667	240.666666667	236	253.686591478697	268.5	253.686591478697	259	247.5	231	274.5	283	253.686591478697	253.686591478697	265	287	254.833333333
K02731	255	257.333333333	258.6	251	248.5	250.333333333	247.25	250.5	256.394004416611	255	256.394004416611	256.394004416611	249	267.769230769	263.272727273	252.2	253.123076923	253	256.394004416611	254.333333333	249	254.6	253.5	246	255.75	256.166666667	250.571428571	250.75	252.5	251.2	252	256.394004416611	253	254	252.8	256.394004416611	256.394004416611	250.125	249	259	248	254.8	256.394004416611	251.75	249	266	248.5	249	252.5
K02730	245.666666667	253	243.934110434227	243.934110434227	243.934110434227	243.934110434227	243.934110434227	250.909090909	253	243.934110434227	242	243.934110434227	242	253	208.75	233	243.934110434227	253	249.5	252.75	240	267	265	256	246.4	243.333333333	245	254.5	246.75	245	243.934110434227	245.333333333	252	249.25	244	243.934110434227	246	243.934110434227	253	253	247.5	253	242	243	253	242	242	243.934110434227	248.8
K02737	261.5	288	229	260.888888889	288	264.666666667	268.181818182	248.888888889	273.7979080389	285.8	248.888888889	246	264.5	266.2	273	263	262	272	273	276.833333333	263.6	273.7979080389	277.571428571	268	279	245	199	261.4	273.8	273.7979080389	313.833333333	284.545454545	275.333333333	272	274.6	245	280	275.5	273	271.7	284.714285714	276.916666667	296.2	295	272	280.857142857	284.75	273.7979080389	275.266666667
K02736	243.2	230.666666667	246.931175598372	215	215	219.2	241.142857143	246.931175598372	246.931175598372	248.666666667	241.75	237.666666667	246.931175598372	223	223.866666667	266.888888889	252.421052632	240.428571429	222.461538462	234.8	266.833333333	215	246.931175598372	246.931175598372	243.666666667	226.375	265	259.266666667	224.642857143	225.5	243.636363636	236	215	248.5	289.926829268	246.931175598372	228.857142857	254	246.931175598372	246.931175598372	215	264.5	278	244.5	215	246.931175598372	215	246.931175598372	270.583333333
K08351	768.985250737	769.6	762.038461538	776.461538462	781.333333333	774	768.363636364	751.739130435	766.9	773.405063291	777	770	766.916666667	787.125	764.357142857	774.6	772.100898411	770.410557185	779.9	765.199356913	736.571428571	792.888888889	750.794117647	760.634146341	751.378378378	770.055555556	782.2	778.666666667	772.954545455	766.666666667	770.13507109	753.428571429	773.44	777.769230769	770.357328145	772	770.893617021	772.029411765	767.465478842	770.154929577	765.58490566	761.838709677	764.510869565	768.50617284	769.781767956	764.528700906	768.243478261	766.75	767.577777778
K02734	198.5	198	202	206	204.258148016384	196	193.5	205.333333333	203	197	201	198	215	204.258148016384	204.258148016384	207	204.258148016384	203.5	204.258148016384	212	204.258148016384	207	204.5	204.258148016384	204.258148016384	204.258148016384	204.258148016384	203	204.2	199	200.8	202	219	204.258148016384	206.5	204.258148016384	205	212	209.5	204.258148016384	204.258148016384	204.258148016384	206	202.5	204.258148016384	204.258148016384	207	204.258148016384	195.666666667
K03468	655.064777328	655.411764706	655	654.142857143	655.818181818	659.6	653.066666667	654.828571429	654	655.444444444	655	655.333333333	657.3	658.230769231	655	656.6	654.841495993	655.168498168	659.75	655.055107527	655	660.75	655	655	655.037735849	655	654.6	656	655	655.179487179	655.005390836	655.25	658.307692308	660.666666667	655.084920635	658.5	655.038461538	654.75	653.220858896	654.94	655.189189189	655	654.9375	654.211538462	652.714285714	654.980237154	653.285714286	650	655.214285714
K03469	201.646997389	191.884469697	191.425806452	194.269014803	209.964779874	194.76092062	199.969128997	202.61517165	185.160531697	192.200560224	198.993407708	206.621485944	186.162679426	207.188869413	195.341630063	174.169839679	188.392717087	184.506226313	187.436756757	173.638546398	186.474911303	200.289256198	191.879957694	196.800882168	186.91864831	205.984282908	181.478744939	182.763846928	196.596120936	201.968961625	209.35546476	186.933333333	190.865671642	181.117929562	173.222722723	190.730686695	187.830889541	205.971807629	207.680242157	197.361326747	207.981454368	199.364712514	198.921131848	183.205717489	188.481953291	213.412131519	197.791304348	184.284916201	192.990196078
K02627	302.333333333	306	313.935897435885	313.935897435885	306	302	313.935897435885	313.935897435885	306	306	313.935897435885	313.935897435885	313.935897435885	306	304	306	373	306	313.935897435885	306	306	313.935897435885	313.935897435885	373	313.935897435885	313.935897435885	302	313.935897435885	313.935897435885	313.935897435885	306	282	313.935897435885	313.935897435885	313.935897435885	286	313.935897435885	313.935897435885	313.935897435885	313.935897435885	313.935897435885	313.935897435885	313.935897435885	306	313.935897435885	313.935897435885	313.935897435885	313.935897435885	313.935897435885
K16587	424	424	401	380.719594594595	380.719594594595	380.719594594595	363	424.5	380.719594594595	425	380.719594594595	380.719594594595	380.719594594595	359	361	380.719594594595	380.719594594595	367	359	263	380.719594594595	380.719594594595	425	425	380.719594594595	380.719594594595	425	380.719594594595	380.719594594595	380.719594594595	424	380.719594594595	380.719594594595	413	380.719594594595	425	380.719594594595	380.719594594595	380.719594594595	380.719594594595	380.719594594595	380.719594594595	380.719594594595	380.719594594595	380.719594594595	419	371	380.719594594595	380.719594594595
K05436	392	372.222222222222	372.222222222222	372.222222222222	372.222222222222	372.222222222222	372.222222222222	372.222222222222	372.222222222222	392	372.222222222222	372.222222222222	372.222222222222	392	392	372.222222222222	372.222222222222	372.222222222222	372.222222222222	372.222222222222	372.222222222222	372.222222222222	214	372.222222222222	372.222222222222	372.222222222222	392	372.222222222222	372.222222222222	372.222222222222	372.222222222222	372.222222222222	372.222222222222	372.222222222222	372.222222222222	372.222222222222	372.222222222222	372.222222222222	372.222222222222	372.222222222222	372.222222222222	372.222222222222	372.222222222222	392	372.222222222222	372.222222222222	372.222222222222	372.222222222222	372.222222222222
K03460	664.405560485061	668	666	669.666666667	666	663	670	680	664.405560485061	666.5	664.405560485061	664.405560485061	649	664.405560485061	654	654	669	670	658.8	664.405560485061	664.405560485061	667	664.405560485061	664.405560485061	664.405560485061	661	667	649	654	680	652	664.405560485061	664.405560485061	659	664.405560485061	664.405560485061	664.405560485061	664.405560485061	664.405560485061	670	670	664.405560485061	664.405560485061	664.405560485061	664.405560485061	664.405560485061	649.833333333	664.405560485061	659.5
K03462	477.827160494	500.5	489.5	488.642857143	475.4375	472.6	476.471698113	473.833333333	484.851851852	474.255555556	483.117647059	475.5	475.03125	477.260869565	478.409836066	470.90990991	502.75	474.106557377	491.428571429	471.216666667	470.563380282	485.68115942	517	500.444444444	491	490.45	475.669950739	484.604166667	480.134615385	472.30952381	482.6	484.875	485	480.516949153	486.472727273	489.894736842	473.8	480.322580645	485.923076923	488.333333333	477.666666667	486.066666667	487.358515819932	491.1	492.833333333	500.607142857	486.222222222	489	492.352941176
K16586	648	583.125	592	637.387199956548	589.75	569	600.5	597	588.4	570	637.387199956548	632	617	604.25	550	586	624.5	563.8	692.285714286	569	571	604.5	606.75	620.333333333	650.666666667	743.25	619	637.387199956548	615	603.5	1077	592.5	617	538.5	637.387199956548	729.333333333	838	632	1077	637.387199956548	624	610	570	632	645.181818182	1077	580.333333333	637.387199956548	615.4
K03464	94.3596290234574	93.7692307692	94.3596290234574	93	94.3596290234574	94.3596290234574	94.3596290234574	93	94.3596290234574	95.8333333333	94.3596290234574	94.3596290234574	88	96	96	94.3596290234574	96	93	96	92	92	94.3596290234574	93	92	93.3333333333	94.3596290234574	94.3596290234574	95	96	94.3596290234574	93.5	94.3596290234574	94.3596290234574	94.3596290234574	96	91	94.3596290234574	94	96	94.3596290234574	94.3596290234574	94.3596290234574	94.3596290234574	94.3596290234574	96	96	96	94.3596290234574	94.3596290234574
K03465	250.39295393	249.343715239	248.472103004	256.755965293	248.670886076	249.248579545	262.344611529	277.568345324	251.566202091	255.251930502	281.370725034	259.975270479	252.066945607	246.045138889	252.138411138	256.010091743	241.178272981	247.262701363	247.91951567	251.089810017	270.275460718	249.228654124	255.622132254	255.617486339	250.126611069	242.826680672	252.70678128	257.99068323	250.225287356	255.625212947	264.410152284	246.635897436	251.620188816	239.794308943	254.3	254.902200489	250.229166667	256.135687732	255.812199037	290.908366534	252.959770115	247.373417722	256.722610723	262.111111111	288.98630137	252.286821705	251.36036036	294.730220493	267.399558499
K03466	938.268983755	951.73014827	912.745440334	934.32315613	1012.53929811	970.118115856	958.207064555	982.592003796	934.56558998	999.878051336	983.425712689	1031.40543838	959.727549467	959.530193695	958.377175805	973.584040747	1058.80585287	976.254100281	957.385030864	1023.46245059	981.626110876	1012.4003843	947.764417495	998.940616108	1005.08581331	949.103813272	891.765179752	1069.41673205	935.829024425	983.278710247	989.714299842	977.001680296	952.38396533	932.088696726	1085.26183815	1045.45991225	992.397028436	926.36949548	930.400911162	850.062374534	914.957669123	922.331829985	882.569327431	910.567152318	882.095031774	935.155146393	898.955124654	851.657417894	987.403683241
K08564	249.25	249.25	249.25	249.25	249.25	249.25	249.25	249.25	249.25	253	249.25	249.25	249.25	249.25	249.25	249.25	249.25	249.25	249.25	249.25	249.25	249.25	249.25	249.25	249.25	249.25	249.25	249.25	249.25	249.25	249.25	249.25	249.25	249.25	249.25	249.25	249.25	249.25	249.25	249.25	249.25	249.25	249.25	249.25	249.25	249.25	249.25	249.25	249.25
K01648	619	935.571428571	678.5	908	939	632.333333333	1092	629.8	1092	663.666666667	1088	941.75	1087	979.25	1116.5	1043.28571429	532.9	922.25	1093.5	1009.84615385	941.111111111	958.888888889	806	875.5	982.75	779	922.214285714	828.285714286	879	792.2	646	1011.14285714	753.4	1128.5	975.3	646.5	853.625	904.8	574.5	628.138888889	845	838.181818182	816.4	807.294117647	866.260746806136	785.375	1013.72727273	1069	844.916666667
K01649	564.208608738	556.230728336	559.091007117	563.393902225	578.279648609	573.435154477	564.138032052	564.604492363	564.799932467	563.600316233	581.81626506	582.277777778	545.706185567	566.891752577	564.688939716	563.258163265	576.03432377	561.853271028	563.2693153	549.186345382	567.279655401	590.534122955	565.965732087	565.081898632	550.282056493	574.607971251	550.698812449	576.701915936	571.303353659	572.419937816	573.938842716	571.483242286	563.227006404	544.176470588	564.683561187	577.78556701	571.668598078	553.469532194	526.922559653	506.092001502	559.02251068	534.558538993	538.299584435	539.815373433	519.644935345	535.924119241	542.815898857	514.637826962	536.060914719
K05387	841	895.925039519018	904	895	922	911	895.925039519018	794	922	921	895.925039519018	895.925039519018	895.925039519018	895.925039519018	899.5	914.714285714	923	916.6	895.925039519018	922	885	895.925039519018	895.925039519018	895.925039519018	895.925039519018	922.666666667	901	922	895	940	895.925039519018	922.4	933	895.925039519018	860	937	895.925039519018	895.925039519018	841	895.925039519018	904	895.925039519018	863	841	895.925039519018	841	895	895.925039519018	915.5
K01643	510.437677054	507.684628975	510.725961538	510.348534202	509.306648575	512.239651416	510.724478595	507.253281853	510.492549669	506.735700197	514.856720827	514.46572935	508.489795918	510.825980392	510.21	507.719128329	509.423076923	509.188505747	508.555425904	509.033915725	508.44126506	516.042410714	515.772300469	514.127272727	510.365724382	515.713080169	507.243546577	513.931313131	514.092356688	511.724662162	512.787598945	512.736842105	513.474346563	506.599075679	510.587771203	503.548611111	510.148555708	513.011494253	513.188212928	514.333988212	516.823529412	516.163934426	515.981500514	508.923512748	512.658263305	514.623552124	514.590452261	516.06557377	507.329081633
K01640	423.614285714	368.127071823	395.646153846	326.674825175	352.02293578	458.256410256	353.26	402.043478261	414.805825243	417.961038961	372.02970297	355.8	351.903225806	427.098039216	381.401960784	361.273333333	376.266129032	356.97260274	366.742331288	375.6	393.624	417.238095238	367.305263158	344.983870968	351.028571429	370.392156863	328.119815668	376.757009346	382.211538462	333.901345291	457.41025641	367.292134831	397	372.553719008	378.387323944	383.87755102	380.144578313	420.779411765	356.243243243	338.225806452	393.775	398.84	333.308823529	350.58490566	413.9375	349.709677419	371.413461538	408.419354839	341.560606061
K01641	386.010141988	407.076923077	362.925925926	387.084507042	367.441176471	371.406779661	376.573170732	372.709302326	407.278688525	369.358851675	440.652173913	377.914285714	357.931034483	368.044117647	382.168224299	369.503067485	393.955882353	357.897196262	424.125	351.107438017	361.758241758	391.4	392.310810811	394	409.1	383.086956522	380.260162602	385.386666667	394.036144578	377.147286822	391.172932331	385.321428571	383	381.705357143	413.866666667	396.53125	370.863013699	413.266666667	423.083333333	395.857142857	420.272727273	369.181818182	379.523809524	403.25	406.375	400.931818182	385.071428571	389.9	422.897959184
K01646	97.4841269841	96.9795918367	97.8191489362	98.4812030075	98.3482142857	98.6381578947	98.0909090909	96.8416289593	97.5472636816	98.3193277311	98.606557377	98.7941176471	96.3571428571	98.9333333333	97.5037593985	97.3548387097	97.8384279476	97.8633879781	97.8308823529	97.4028776978	97.9268292683	99.2	97.9379310345	98.6666666667	97.8446601942	98.5734265734	97.0145985401	98.738317757	98.7471264368	97.8125	98.1048387097	97.9452054795	98.4137931034	96.8789808917	97.8986784141	97.92	97.5299145299	98.56	96.4230769231	95.2741935484	99.0546875	98.9166666667	98.75	97.9708737864	98.7090909091	97.5316455696	98.109375	96.7777777778	97.1666666667
K01647	444.639610964	452.286095781	451.680201155	452.497010826	450.150556165	452.888280394	447.614088159	448.214704804	452.893725179	450.074668142	452.260383387	450.305671538	445.945590994	451.788104089	451.104513064	450.467382047	448.75585157	449.353817114	451.032680823	444.593053735	449.344827586	452.210549515	449.34008494	449.070723353	449.048044693	451.286751989	448.673487544	453.887554585	452.463418955	449.746536267	445.336081058	453.098865949	451.260573199	449.38147651	450.051623495	451.606843125	451.771699267	451.515567588	444.766554142	445.876902713	452.015569114	449.82980525	447.217688679	449.922530522	445.8718115	447.690445587	447.640798226	447.698398961	447.202428081
K01644	298.037362637	297.155585106	297.801136364	296.586156112	297.474137931	298.980440098	298.281446541	296.42506812	298.581947743	298.11971831	299.772805508	298.938875306	300.84375	297.433333333	299.5078125	297.416513761	298.153256705	298.117037037	298.439856373	298.206132879	298.592326139	299.611285266	299.194690265	297.453531599	297.078740157	299.940850277	296.285932722	298.153094463	298.591022444	299.670673077	300.053742802	298.3828125	299.81037037	295.917516219	298.530319735	297.116788321	297.929006085	296.91954023	296.116847826	296.64664311	300.435072142	299.76875	299.757049892	297.219844358	298.193396226	298.92893401	298.324074074	301.94	296.264534884
K01645	259.4	259.4	259.4	267	259.4	259.4	259.4	255	259.4	259.4	259.4	259.4	259.4	243	259.4	259.4	259.4	243	259.4	259.4	259.4	259.4	259.4	259.4	259.4	259.4	259.4	259.4	259.4	259	259.4	259.4	259.4	272	259.4	259.4	259.4	259.4	259.4	259.4	259.4	259.4	259	259.4	259.4	259.4	270	259.4	259.4
K02597	113.315737699937	100.2	109.333333333	105	147	95	96	110.777777778	156	113.315737699937	99.5	113.315737699937	105	84	113.315737699937	104	113.315737699937	113.315737699937	95	164	106	142	84.5	113.315737699937	95	122.666666667	113.315737699937	163	105	123.777777778	100	113.315737699937	113.315737699937	90	113.315737699937	101	113.315737699937	113.315737699937	96	100	113.315737699937	80	113.315737699937	113.315737699937	130	98	101	142	113.315737699937
K02626	156.822222222	161.904761905	177	177.857142857	158.714285714	153	160	156.939393939	174.25	153.619047619	172.4	166	157.333333333	155.888888889	162.571428571	154.166666667	181.5	156.523809524	166.2	153	158.5	175.8	160	174.157894737	171.133333333	174.142857143	159.388888889	163.764705882	173.714285714	162.111111111	173.037617817509	177.4	169.5	161.175	177.909090909	173.037617817509	169.434782609	180.333333333	178.166666667	179.0625	165	180.055555556	177.892857143	178.315789474	175.222222222	179.052631579	177.071428571	179	171.766666667
K02595	107.985294117647	107.985294117647	107.985294117647	107.985294117647	109	107.985294117647	113	113	107.985294117647	111	113	107.985294117647	107.985294117647	119	85	107.985294117647	107.985294117647	107.985294117647	113	109	113	113	113	107.985294117647	113	107.985294117647	115	107.985294117647	117	105	107.985294117647	113	107.985294117647	107.985294117647	107.985294117647	107.985294117647	107.985294117647	113	86	107.985294117647	107.985294117647	107.985294117647	107.985294117647	107.985294117647	107.985294117647	107.985294117647	85	107.985294117647	111
K02594	383.325581395	377.72	369.711111111	378.757575758	375.784810127	374.696078431	375.34	375.904109589	375.397058824	383.378640777	381.221238938	380.258064516	375.272727273	382.602150538	381.038461538	379.764705882	375.85	382.308641975	372.483870968	376.459016393	380.422680412	381.024390244	372.519230769	374.43902439	378.410526316	377.5125	381.475247525	387.711111111	376.066666667	375.0625	383.569230769	375.714285714	379.526315789	379.927272727	380.402777778	377.660377358	382.724137931	379.531914894	380.428571429	380.75	381.027777778	380.622641509	372.642857143	387	385.764705882	384.534883721	368.714285714	378.666666667	383.351351351
K02593	69	74	69.6789855072478	71	69	69.6789855072478	69	69.6789855072478	69	69.6789855072478	69.6789855072478	69.6789855072478	69.6789855072478	69.6789855072478	69	69.6789855072478	69.6789855072478	69.6789855072478	66	69	70.5	69.6789855072478	73	69.6789855072478	69.6789855072478	67.6666666667	69.6789855072478	69	69.6789855072478	69	71	69	69	69.6789855072478	69	69.6789855072478	69.6789855072478	69.6789855072478	69.6789855072478	70.6666666667	69.6789855072478	69.6789855072478	69.6789855072478	69.75	72	69.6789855072478	69.6789855072478	69.6789855072478	69
K02592	488.636363636	456.692307692	452.5	458.166666667	459.333333333	488.25	446.6	466.818181818	494.3125	453.5	494	444.833333333	458.5	459.3	480.4	459.5	463.857142857	444.9	458.789473684	454.125	455	456.384615385	459.5	456.888888889	449.5	460.25	449.357142857	469	452.9	462.857142857	471	444.375	455.166666667	451.833333333	446	460.1	497.615384615	444.5	447	454.4	458.333333333	450.25	458.6	455.55	456.875	446	459.166666667	446.5	453.466666667
K02591	454	451.458823529	471.905660377	454.904761905	445.731707317	447.880952381	447.775	447.387755102	445.682352941	444.644444444	447.264705882	449.175	453.125	450.754098361	441.774647887	441.566037736	445.552238806	444.606557377	447.480519481	444.942028986	446.040816327	449.644067797	448.803278689	449.58490566	453.941176471	450.455882353	450.8	451.697674419	449.581395349	443.259259259	453.485714286	449.744680851	450.392156863	449.461538462	468.590909091	442.95	449.928571429	455.78125	459.032258065	468.928571429	447	447.114285714	449.055555556	461.365853659	474.772727273	453.75862069	463.166666667	449.833333333	468.818181818
K02590	120.5	123	122.333333333	114	127	120	135	121.153846154	125	118.292682927	123.5	116.857142857	157.049368318935	125.333333333	114	130.6	117.777777778	114	120.25	123.333333333	121.6	114.350877193	117.68	125.5625	117.5	121.714285714	115.222222222	117.08	128.666666667	120.5	116.476190476	115.428571429	124	129.055555556	115.705882353	114	127	117.888888889	124	157.049368318935	126.722222222	129	114	122.75	127	157.049368318935	114.517241379	1205	124.333333333
K17014	486	486	486	486	486	486	486	486	486	486	486	486	486	486	486	486	486	486	486	486	486	486	486	486	486	486	486	486	486	486	486	486	486	486	486	486	486	486	486	486	486	486	486	486	486	486	486	486	486
K17015	318	318	318	318	318	318	318	318	318	318	318	318	318	318	318	318	318	318	318	318	318	318	318	318	318	318	318	318	318	318	318	318	318	318	318	318	318	318	318	318	318	318	318	318	318	318	318	318	318
K17016	678	678	678	678	678	678	678	678	678	678	678	678	678	678	678	678	678	678	678	678	678	678	678	678	678	678	678	678	678	678	678	678	678	678	678	678	678	678	678	678	678	678	678	678	678	678	678	678	678
K05018	757.571428571	747.5	809	685.666666667	809	749	809	732.434656084648	809	688	687	687	787	676.333333333	689	699	732.434656084648	689	748	732.434656084648	809	749	732.434656084648	732.434656084648	689	809	732.434656084648	728.333333333	732.434656084648	689	686	739.666666667	809	809	809	721	767.4	732.434656084648	732.434656084648	732.434656084648	732.434656084648	732.434656084648	732.434656084648	732.434656084648	678	678	687	732.434656084648	732.434656084648
K17011	1202	1202	1202	1202	1202	1202	1202	1202	1202	1202	1202	1202	1202	1202	1202	1202	1202	1202	1202	1202	1202	1202	1202	1202	1202	1202	1202	1202	1202	1202	1202	1202	1202	1202	1202	1202	1202	1202	1202	1202	1202	1202	1202	1202	1202	1202	1202	1202	1202
K02599	2411.04166667	2523.15789474	2473.6875	2400.38461538	2434.28571429	2408.18181818	2494.40909091	2446.16666667	2493.30434783	2414.52173913	2391.33333333	2542	1763.5	2537.81818182	2455.22222222	2424.96551724	2508.53846154	2529.22222222	2479.12820513	2343.61904762	2471.30434783	2456.75	2313	2422.9047619	2490.875	2367.45454545	2417.78571429	2471.875	2310.93103448	2399.51851852	2381	2494.92307692	2460.93939394	2389.03225806	2488.71875	2610.66666667	2392.03846154	2408.9	2467.42857143	2345	2420.38095238	2443.30434783	2455.47826087	2208	2411.57142857	2488.29545455	2388.27586207	2301	2196.47826087
K02598	261.524109015	260.356164384	259.746153846	259.066901408	259.526315789	256.367901235	258.314720812	259.11969112	259.245551601	254.399477807	257.654320988	259.983673469	264.5	260.406593407	258.635983264	258.720430108	261.808695652	261.403899721	258.676549865	261.662817552	258.864628821	259.08365019	259	259.942492013	262.442307692	258.661290323	257.090909091	256.945512821	258.011267606	256.545816733	261.641468683	260.0330033	259.211805556	257.149466192	266.471181556	260.345238095	258.856	257.298429319	261.702898551	262.992125984	257.909836066	263.41025641	260.910714286	257.299065421	259.409836066	263.21971831	259.974137931	254.44	258.571428571
K02849	356.296551724	393.142857143	350.25	425.722222222	378	365.307692308	435.761904762	386.045454545	386.454545455	410.571428571	403.066666667	418.84	342.888888889	540.555555556	439.870967742	380.304347826	343.500685871	366.584070796	477.333333333	348.015873016	566.833333333	451.6	366.727272727	407.527777778	384.371428571	449.066666667	352.157894737	456.8	435.6	397.5	347.041152263	437.95	496.805555556	451.176470588	352.050167224	345	351.08	371.666666667	348.77092511	354.050724638	352.387096774	442.603773585	349.017241379	359.070175439	350.722222222	344.892086331	357.145833333	370.245283019	359.901960784
K14061	149.333333333	145	145	144	144	158.383211294098	145	156	145	142.857142857	145	158.383211294098	156	158.383211294098	143	144	148.936708861	146.823529412	158.383211294098	149.412844037	158.383211294098	158.383211294098	158.383211294098	150	152	158.383211294098	142	144	144	153	148.125	144	144.5	145	148.972111554	158.383211294098	144	144.25	147.1	148.235294118	157.714285714	144.875	148.454545455	187.631578947	145.285714286	151.346938776	143.333333333	143	144
K14062	379.909090909	343.5	380.230769231	376	377	372.279063315961	365.5	380.384615385	383	370.757575758	372.5	372.279063315961	378.423076923	331.666666667	378.212121212	304	382.234567901	377.43258427	381.5	377.589655172	329.666666667	387	372.133333333	378.909090909	377.323529412	304	352.666666667	385	372.909090909	376.914285714	378.267195767	374.5	366.571428571	377	377.619047619	304	370.5	380.666666667	377.810679612	378.294117647	379.764705882	380.571428571	374.75	377.625	378.234042553	377.411764706	378.478873239	377.6	381.625
K14063	293.111111111	281.916666667	301.666666667	292.923076923	301.684210526	301.363636364	301.575757576	301.105263158	282	301.725	301.782608696	302.625	272	302.217391304	301.114285714	301.2	301.206008584	301.256198347	301.294117647	285.333333333	290.476190476	280.454545455	290.35	284.538461538	293.724137931	291.739130435	301.291666667	287.470588235	303.181818182	292.461538462	299.362318841	287.363636364	301.5	264.290322581	300.665943601	242.125	301.481481481	302.142857143	302.147058824	301.166666667	302.133333333	292.4	302.473684211	293.833333333	301	299.627272727	296.452380952	300.6	294.696969697
K14064	141.926829268	139.25	142	142	139.8	142	141.3125	142	142	141	141.177177663427	139.25	142	139.25	142	140.666666667	141.981481481	142	142	141.969924812	141	142	138.857142857	136.5	140.5	142	140.428571429	142	142	140.727272727	142	142	138.333333333	142	141.985714286	141	142	142	141.925	142	141.5	141.177177663427	142	142	141.571428571	142	139.454545455	141.177177663427	136.5
K14065	142	142	142	142	142	142	142	142	142	142	142	142	142	142	142	142	142	142	142	142	142	142	142	142	142	142	142	142	142	142	142	142	142	142	142	142	142	142	142	142	142	142	142	142	142	142	142	142	142
K14066	430	417.166666666667	417.166666666667	417.166666666667	417.166666666667	417.166666666667	332	417.166666666667	417.166666666667	417.166666666667	419	417.166666666667	417.166666666667	417.166666666667	417.166666666667	417.166666666667	417.166666666667	417.166666666667	417.166666666667	417.166666666667	417.166666666667	417.166666666667	417.166666666667	417.166666666667	419	417.166666666667	417.166666666667	417.166666666667	419	417.166666666667	417.166666666667	417.166666666667	417.166666666667	417.166666666667	417.166666666667	417.166666666667	417.166666666667	417.166666666667	417.166666666667	417.166666666667	417.166666666667	417.166666666667	417.166666666667	417.166666666667	417.166666666667	417.166666666667	417.166666666667	417.166666666667	428
K14067	393.757840478224	396.5	392	393.757840478224	396.5	392	393.75	390	399	393.757840478224	393.757840478224	394	393.757840478224	389	388.333333333	393.75	393.757840478224	393.757840478224	394	399	399	389	393.757840478224	393.757840478224	395	399	393.757840478224	394	398.5	393.757840478224	394	393.757840478224	393.757840478224	394	394	393.757840478224	399	393.444444444	391.5	393.757840478224	396	389	389	390.75	396.666666667	393.757840478224	389	393.757840478224	389.5
K02841	327.682758621	338.285714286	338.171428571	349.083333333	335.695652174	345.04587156	341.292682927	332.757575758	341.052631579	324.095238095	341.764705882	346.348837209	338.434782609	339.457142857	342.835820896	338.176470588	326.426829268	328.168367347	327.75	325.635021097	339.5	341.538461538	342.808823529	340.6875	338.913043478	341.051282051	340.821428571	342.23880597	332.637931034	340.044117647	326.083682008	341.823529412	338.511627907	341.315068493	326.255720054	346.692307692	337.71875	329.663366337	333.799401198	330.491620112	326.5	334.58	330.014705882	339.524137931	326.835820896	326.294117647	330.489583333	331.447368421	336.218181818
K02840	363.307017544	364.687943262	359.030701754	360.089171975	362.418604651	360.676470588	363.377192982	360.289017341	362.46969697	361.878787879	360.486238532	361.817391304	361.710526316	359.684684685	361.941176471	360.041916168	361.108333333	364.113793103	358.967741935	363.5	365.333333333	362.724489796	362.184782609	360.802197802	360.391304348	359.057894737	362.028248588	363.866666667	360.206703911	360.319672131	366.325581395	359.061349693	364.807291667	356.032258065	367.759233926	363.5	364.606936416	360.446564885	360.899038462	358.574712644	357.226277372	355.895306859	355.47601476	358.965517241	362.164502165	356.857723577	356.926267281	361.131868132	358.90990991
K02843	346.388888889	344.673469388	344.881410256	346.466346154	347.046875	365.798611111	345.956331878	343.34351145	345.631840796	347.513043478	343.025641026	341.753731343	341.450980392	353.858490566	341.559748428	346.314720812	348.688050314	344.441087613	341.597826087	348.091666667	351.957805907	350.496296296	351.755813953	342.92760181	347.727272727	349.134883721	343.461538462	348.3	339.913043478	356.538461538	343.479564033	341.059701493	342.183006536	348.161870504	346.866943867	371.423076923	355.845070423	338.510204082	343.43866171	339.399375975	338.465909091	337.243644068	337.327777778	340.673740053	342.472067039	340.332644628	339.342733189	341.693251534	340.165775401
K02842	654.333333333	459.2	670.75	532	370.545454545	606.5	629.018882994944	624	623	442.428571429	350	623	350	350	684	710.5	437.5	584.5	439.666666667	768	797	473	900	594	638.333333333	538.5	441.333333333	900	551.666666667	629.018882994944	629.018882994944	480.5	623	486.5	900	629.018882994944	761	629.018882994944	629.018882994944	629.018882994944	900	580	691.333333333	558	629.018882994944	480	629.018882994944	629.018882994944	607.5
K02844	376.616714697	376.502369668	375.040816327	379.046332046	375.452830189	373.48989899	375.816793893	374.741293532	379.282828283	377.517928287	375.361502347	371.710691824	374.34375	376.608433735	371.370731707	376.614107884	374.297894737	373.3	377.522088353	374.828264758	375.388646288	373.918918919	378.038251366	375.519337017	375.380952381	375.962162162	376.701550388	374.6	375.759689922	378.781659389	373.857451404	374.786713287	374.767068273	376.004545455	374.620540541	378.705882353	377.344262295	376.527950311	373.795053004	376.216284987	378.918781726	373	375.903571429	378.196774194	377.017191977	375.760115607	378.710784314	375.614785992	373.513157895
K02847	402.246153846	403.333333333	406.166666667	408	420.333333333	379.5	412.142857143	384.583333333	419.25	416.5	417	407.166666667	403.666666667	407.222222222	410.333333333	384.6	402	404.863905325	417.333333333	416.919308357	408.428571429	417	416	416.2	409.695652174	409.5	373.6	415.666666667	393.5	405.444444444	405.122171946	402	408.428571429	411	418.894736842	408.97198551759	406.545454545	402	416.75	417.097560976	408.384615385	412.615384615	405.764705882	415.148148148	416.5	416.541666667	400.722222222	404	413.545454545
K02846	372.247787611	374.5	372.384615385	376	372.416354936363	371.5	372.666666667	372.9	373.2	372.153846154	371	372	372	372	372.333333333	372.625	372.054673721	372.016260163	372.875	372.204134367	371.333333333	371.142857143	372	371.916666667	372.421052632	372.416354936363	371.5	371.4	375.571428571	371.95	372.584615385	371.625	371.6	372.7	372.092057762	371	374.928571429	371.666666667	372.341666667	372.075471698	372.095238095	372.125	372	372	372.625	372.009615385	372.852941176	372	374.666666667
K02102	399.882352941	396.962264151	398.446428571	398.333333333	398.878787879	399.206896552	400.466666667	399.353846154	398.578947368	398.851851852	400.628571429	397.269230769	397	399.269230769	398.75862069	398.689655172	399.142857143	398.454545455	399.114285714	399.538461538	398.727272727	398.934782609	399.163265306	399.752808989	399.823529412	399.612903226	397.214285714	400.071428571	400.85	399.176470588	400.923076923	401	399.192307692	396.365853659	398.444444444	399	398.75	394	400.666666667	398.649835956991	398.117647059	396.5	394	398	404	399.357142857	399	404	401.125
K05430	136.75	136.75	136.75	136.75	136.75	136.75	136.75	136.75	136.75	136.75	136.75	136.75	136.75	136.75	136.75	136.75	136.75	136.75	136.75	136.75	136.75	136.75	136.75	136.75	136.75	127	136.75	136.75	136.75	136.75	136.75	136.75	136.75	136.75	136.75	136.75	136.75	136.75	136.75	136.75	136.75	136.75	136.75	156	136.75	136.75	136.75	136.75	136.75
K03423	635.693001288	627.729918104	641.638129804	631.512020093	627.044578313	617.332646756	629.173769044	628.171791567	629.288759078	619.254921068	631.225182778	630.620402498	624.706739526	627.710147708	626.588116633	624.886954858	664.135336942	638.043536891	630.052731491	642.203368206	620.328865222	629.61795623	632.37541467	642.448598131	633.291735733	633.249613302	625.539804096	623.964708023	636.289093573	630.699007718	635.139548239	634.253542587	632.016856638	630.570581697	666.698305671	629.168772271	630.207175742	642.85881045	660.647420567	673.583953961	654.886346104	653.367758923	669.756082346	643.794087666	683.809616634	665.852165418	661.304771948	678.73769339	641.86761382
K09758	543.374531835	538.267267267	538.905870445	541.098360656	532.654545455	538.818181818	535.401179941	547.049828179	539.135802469	541.8997669	545.276243094	539.0831643	538.329192547	540.836283186	539.923261391	544.307291667	529.368421053	542.691003911	540.123015873	537.392523364	541.392523364	542.162068966	540.418103448	541.686246418	545.911458333	539.025787966	540.720994475	537.799212598	546.479663394	539.445945946	541.20790378	541.928327645	541.997097242	535.796766744	537.976699029	542.660714286	541.375	545.135491607	542.601843318	541.401785714	545.615173172	543.418615314	543.379480841	537.231300345	540.355457227	543.462705984	544.113032476	544.735849057	541.805950841
K09759	445.704812834	447.927448609	448.031712474	446.286744815	454.050092764	449.816997519	449.368068834	446.809100999	447.564935065	446.062200957	450.405388855	454.388247639	446.723214286	447.288304624	449.732477789	448.253164557	450.430313589	447.365344468	447.559221658	448.218978102	450.81237911	450.15034965	450.613788896	450.841194969	448.342657343	448.420353982	446.404761905	446.471544715	448.720138889	451.915365653	446.257602862	450.043889264	448.99537394	447.583333333	447.599704579	451.892201835	449.245984784	445.438983051	448.370689655	446.428571429	448.834636872	446.155893536	450.866468843	444.980620155	445.55982906	446.858741259	444.730909091	447.879310345	449.185294118
K06118	394	442.555555556	406	401.953219094214	391	511	404.166666667	390.75	406.428571429	398	397.5	406.5	398	394.333333333	392.4	406.444444444	386	401.953219094214	402.714285714	392.5	413.666666667	454	401.953219094214	401.953219094214	406	409	397.666666667	382.5	401.953219094214	420	481	402	414.333333333	391.75	383	415	394.714285714	382.875	382.111111111	404	383.5	406	401	414.571428571	396	383	387.666666667	392.666666667	398
K06034	168	165	169.683269684263	169.683269684263	166.75	168	169.826086957	168	169.683269684263	168	169.683269684263	169.683269684263	168	168	169.473684211	168.545454545	169.683269684263	168	169.683269684263	168.670212766	168	169.683269684263	169.683269684263	169.683269684263	169.683269684263	168	168.208333333	168	168	168	169.683269684263	169.683269684263	168	168	169.683269684263	165	168	169.683269684263	169.683269684263	169.683269684263	169.683269684263	169.683269684263	169.683269684263	169.683269684263	175	169.683269684263	169.683269684263	169.683269684263	168
K06035	258.125	258.125	258.125	258.125	258.125	258.125	258.125	258.125	258.125	258.125	258.125	258.125	258.125	258.125	258.125	259	258.125	258.125	259	258.125	258.125	258.125	258.125	258.125	258.125	259	258.125	258.125	258.125	258.125	259	259	259	258.125	258.125	259	258.125	258.125	258.125	258.125	258.125	258.125	259	258.125	258.125	258.125	258.125	258.125	259
K06036	581.478632479	576.810810811	456.452380952	532.131578947	536.56	501.727272727	433	549.264150943	529.2	472.744680851	490.52	515.666666667	444.636363636	438.277777778	547.933333333	547.633333333	399	480.555555556	441.52	482.148148148	453.105263158	557.928571429	476.8125	532.473684211	464.259259259	521.297029703	461.642857143	412.578947368	448.161290323	513.488888889	549.018867925	476.444444444	436.555555556	497.923076923	477.882352941	454.5	467.954545455	395.102941176	554.143529412	591.908220271	434.257731959	528.708196721	549.418719212	571.407407407	494.833333333	577.785310734	506.32183908	503.333333333	506.695652174
K06037	462	462	476	476	462	462	462	462	462	462	476	462	462	462	462	462	462	462	462	462	462	462	462	462	462	462	364	462	462	476	462	462	462	462	462	462	476	462	462	462	462	462	462	462	462	462	462	462	462
K06030	897.5	830.333333333	841.642857143	856.481927711	816.25	917.32	815.294117647	767.928571429	827.863636364	902.466666667	785.416666667	806.024096386	1081.5	854.258064516	862.576923077	788.52173913	839.630434783	831.48	849.75862069	717.285714286	797.307692308	840.545454545	826.380952381	838.791666667	854.2	830.185185185	801.789473684	841.566666667	850	1031.83333333	860.769230769	839.789473684	793	740.148148148	749.85	855.388888889	792.181818182	840.882352941	866.769230769	765.4	836.555555556	829.25	825.4	871.3	864.9375	853.272727273	883.8125	834.333333333	846.666666667
K09751	438.437362637365	433	438.437362637365	438.437362637365	438.437362637365	438.437362637365	428	438.437362637365	438.437362637365	438.437362637365	438.437362637365	438.437362637365	438.437362637365	416	483	438.437362637365	438.437362637365	438.437362637365	377	334	409.5	513	513	420	438.437362637365	438.437362637365	513	416	415.142857143	513	448	466.5	438.437362637365	438.437362637365	451.5	420	513	433	432.6	438.437362637365	438.437362637365	438.437362637365	438.437362637365	438.437362637365	438.437362637365	438.437362637365	396	438.437362637365	438.437362637365
K09752	513.382352941176	513.382352941176	513.382352941176	513.382352941176	513.382352941176	513.382352941176	513.382352941176	513.382352941176	513.382352941176	513.382352941176	513.382352941176	513.382352941176	513.382352941176	513.382352941176	595	595	513.382352941176	513.382352941176	513.382352941176	513.382352941176	477	513.382352941176	513.382352941176	513.382352941176	543.25	513.382352941176	513.382352941176	427	513.382352941176	513.382352941176	513.382352941176	513.382352941176	513.382352941176	513.382352941176	513.382352941176	513.382352941176	513.382352941176	513.382352941176	513.382352941176	513.382352941176	513.382352941176	513.382352941176	513.382352941176	458	513.382352941176	513.382352941176	513.382352941176	513.382352941176	513.382352941176
K06033	237.666666666667	237.666666666667	237.666666666667	233	237.666666666667	247	237.666666666667	237.666666666667	237.666666666667	237.666666666667	237.666666666667	237.666666666667	237.666666666667	237.666666666667	237.666666666667	237.666666666667	237.666666666667	237.666666666667	237.666666666667	237.666666666667	237.666666666667	237.666666666667	237.666666666667	237.666666666667	237.666666666667	237.666666666667	237.666666666667	237.666666666667	237.666666666667	237.666666666667	237.666666666667	237.666666666667	237.666666666667	237.666666666667	237.666666666667	233	237.666666666667	237.666666666667	237.666666666667	237.666666666667	237.666666666667	237.666666666667	233	237.666666666667	237.666666666667	237.666666666667	237.666666666667	237.666666666667	237.666666666667
K05433	172.509259259259	172.509259259259	172.509259259259	172.509259259259	161	162	187	161	181	172.509259259259	172.509259259259	172.509259259259	172.509259259259	172.509259259259	172.509259259259	181	264	172.509259259259	161	187	172.509259259259	172.509259259259	161	172.509259259259	172.509259259259	172.509259259259	172.509259259259	172.509259259259	187	184	161	172.509259259259	172.509259259259	187	172.509259259259	172.509259259259	172.509259259259	172.509259259259	161	172.509259259259	172.509259259259	172.509259259259	172.509259259259	172.509259259259	172.509259259259	161	172.509259259259	172.509259259259	172.509259259259
K18075	NA	NA	NA	NA	NA	NA	NA	NA	NA	NA	NA	NA	NA	NA	NA	NA	NA	NA	NA	NA	NA	NA	NA	NA	NA	NA	NA	NA	NA	NA	NA	NA	NA	NA	NA	NA	NA	NA	NA	NA	NA	NA	NA	NA	NA	NA	NA	NA	NA
K24963	NA	NA	NA	NA	NA	NA	NA	NA	NA	NA	NA	NA	NA	NA	NA	NA	NA	NA	NA	NA	NA	NA	NA	NA	NA	NA	NA	NA	NA	NA	NA	NA	NA	NA	NA	NA	NA	NA	NA	NA	NA	NA	NA	NA	NA	NA	NA	NA	NA
K24961	619	619	619	619	619	619	619	619	619	619	619	619	619	619	619	619	619	619	619	619	619	619	619	619	619	619	619	619	619	619	619	619	619	619	619	619	619	619	619	619	619	619	619	619	619	619	619	619	619
K13498	479.106382979	482.444444444	480.131578947	483.977777778	475.622222222	477.872727273	502.723076923	619.215384615	479.727272727	495.884057971	481.853658537	481.333333333	466.444444444	529.0625	565.41025641	648.959183673	459.653645833	467.144144144	496.957446809	454.179775281	515.976190476	484.417910448	515.2	479.061538462	473.947368421	518.770114943	542.807692308	574.823529412	481.793103448	469.885245902	473.033444816	509.274193548	478.247191011	480.818181818	453.773766546	480.962962963	473.961538462	480.336448598	472.387096774	476.311594203	495.14	473.230769231	488.534482759	470.191919192	460.365853659	492.398989899	486.971428571	479.290322581	519.5
K24968	NA	NA	NA	NA	NA	NA	NA	NA	NA	NA	NA	NA	NA	NA	NA	NA	NA	NA	NA	NA	NA	NA	NA	NA	NA	NA	NA	NA	NA	NA	NA	NA	NA	NA	NA	NA	NA	NA	NA	NA	NA	NA	NA	NA	NA	NA	NA	NA	NA
K01580	476.962389381	478.449681529	477.30110935	479.456359102	479.444444444	491.758241758	475.831867058	481.265424913	484.967320261	477.390532544	485.722891566	476.206486486	474.846153846	481.360305344	483.265423242	482.402439024	467.437198068	474.43258427	477.753128555	469.730688935	477.447396387	480.729372937	475.905367232	476.017053206	473.599570201	480.770238095	475.323903819	480.34351145	480.078781513	479.938356164	473.012539185	479.433161954	477.044031311	476.984391259	467.308336506	478.670103093	477.923627685	480.407089151	474.391247551	477.418181818	481.433638444	479.577768561	479.843385538	477.665384615	478.652173913	478.410843373	479.976034016	474.477876106	478.747437775
K02702	NA	NA	NA	NA	NA	NA	NA	NA	NA	NA	NA	NA	NA	NA	NA	NA	NA	NA	NA	NA	NA	NA	NA	NA	NA	NA	NA	NA	NA	NA	NA	NA	NA	NA	NA	NA	NA	NA	NA	NA	NA	NA	NA	NA	NA	NA	NA	NA	NA
K05725	1588.85714286	1445	957.833333333	1813	1201.34863536152	975	1603.75	1581	1218.66666667	1720.2	1206.5	1096.5	1201.34863536152	1416.66666667	1201.34863536152	1678.85714286	1189	1357.83333333	1261	1304.33333333	1629	1047.4	1561	1288.66666667	1217	1258.75	1427.5	1573.4	1306.16666667	1068	1594.2	1813	1201.34863536152	1053	1201.34863536152	1201.34863536152	1171	993.333333333	1201.34863536152	976	867.4375	1813	1342.66666667	1100.08333333	1230	1201.34863536152	1058.4	1052	1057.5
K06951	197.163398693	200.341836735	199.533898305	198.595890411	196.281690141	197.526748971	197.41875	198.403361345	198.862745098	197.548913043	197.936708861	196.522875817	201.28125	197.493670886	200.22875817	197.735294118	198.411347518	198.009950249	198.934782609	201.205128205	199.244047619	200	197.333333333	197.055900621	198.25984252	198.717391304	194.842639594	197.919753086	198.240506329	197.865248227	194.623655914	196.962121212	200	199.817647059	199.497409326	199.114754098	197.495798319	199.080645161	195.792682927	197.2	199.566666667	200.946666667	199.314814815	197.720720721	198.5	197.35483871	198.916666667	198.05	199.467532468
K16360	677.333333333	711	685.428571429	699.633831310303	699.633831310303	699.633831310303	659.5	721	713	690.5	643	681.333333333	699.633831310303	691.666666667	718.2	702.666666667	720.555555556	684	700.875	710	674.625	711	725.8	689.25	698.571428571	704.571428571	726.142857143	675.857142857	693.6	687.75	717	713	622	691	742	699.633831310303	729	719	562.5	713	717	715	711	702	717	622	731.666666667	699.633831310303	711
K20060	NA	NA	NA	NA	NA	NA	NA	NA	NA	NA	NA	NA	NA	NA	NA	NA	NA	NA	NA	NA	NA	NA	NA	NA	NA	NA	NA	NA	NA	NA	NA	NA	NA	NA	NA	NA	NA	NA	NA	NA	NA	NA	NA	NA	NA	NA	NA	NA	NA
K20067	798	798	798	798	798	798	798	798	798	798	798	798	798	798	798	798	798	798	798	798	798	798	798	798	798	798	798	798	798	798	798	798	798	798	798	798	798	798	798	798	798	798	798	798	798	798	798	798	798
K20717	695	695	695	695	695	695	695	695	695	695	695	695	695	695	695	695	695	695	695	695	695	695	695	695	695	695	695	695	695	695	695	695	695	695	695	695	695	695	695	695	695	695	695	695	695	695	695	695	695
K20064	NA	NA	NA	NA	NA	NA	NA	NA	NA	NA	NA	NA	NA	NA	NA	NA	NA	NA	NA	NA	NA	NA	NA	NA	NA	NA	NA	NA	NA	NA	NA	NA	NA	NA	NA	NA	NA	NA	NA	NA	NA	NA	NA	NA	NA	NA	NA	NA	NA
K25684	680	680	680	680	680	680	680	680	680	680	680	680	680	680	680	680	680	680	680	680	680	680	680	680	680	680	680	680	680	680	680	680	680	680	680	680	680	680	680	680	680	680	680	680	680	680	680	680	680
K15985	81.3333333333333	81.3333333333333	81.3333333333333	81.3333333333333	81.3333333333333	81.3333333333333	81.3333333333333	81.3333333333333	81.3333333333333	81.3333333333333	81.3333333333333	81.3333333333333	81.3333333333333	76	81.3333333333333	81.3333333333333	81.3333333333333	81.3333333333333	81.3333333333333	81.3333333333333	81.3333333333333	81.3333333333333	81.3333333333333	81.3333333333333	81.3333333333333	81.3333333333333	81.3333333333333	81.3333333333333	81.3333333333333	81.3333333333333	81.3333333333333	81.3333333333333	81.3333333333333	81.3333333333333	81.3333333333333	81.3333333333333	81.3333333333333	81.3333333333333	81.3333333333333	81.3333333333333	81.3333333333333	81.3333333333333	81.3333333333333	81.3333333333333	81.3333333333333	81.3333333333333	81.3333333333333	81.3333333333333	81.3333333333333
K05724	1215.85714286	1063.57142857	960	1222.5	1141.41666667	1424.6	1293.42857143	1132.33333333	1151.3	1307.45454545	1187.11111111	1003.07692308	848.8	1247.63636364	1088.33333333	1080.58333333	1110.25	1378.5	1079.75	1043	1214.64705882	908.238095238	1166.06666667	1212	1144.875	1083.63636364	1043.66666667	1139.6	1180.92857143	1106.44444444	1060.91666667	1106.66666667	1021.625	1050.58333333	1190.4	986	860.8125	982	1181	527	637.777777778	1006.33333333	1469	995.875	959.058823529	1339.88888889	1461	641	1012.66666667
K13490	802.470588235	785.166666667	772.428571429	795.636363636	846.36	804.578947368	842.730769231	824.551724138	827.476190476	872.208333333	821.2	879.133333333	791.266666667	806.395833333	798.714285714	803.428571429	862.888888889	833.125	820.961538462	800.782608696	807.888888889	844.277777778	799.0625	833.785714286	813	803.024390244	802.111111111	806.518518519	798.2	828.782608696	794.470588235	791.558823529	812.44	814.684210526	770.888888889	778.727272727	819.7	842.222222222	801.222222222	775.148148148	791.193548387	795.5	793.277777778	783.543478261	811.333333333	768.12195122	774.12745098	762.4	808.5
K13491	341.5	340.111111111	337.525	339.086956522	338.476190476	338.125	334.8	341.125	338.8	346.5	336	338.058823529	340.5	339.428571429	338.25	337.25	339	338.294117647	337.076923077	338.875	336.611111111	336.923076923	341.230769231	340.6	335.8	337.052631579	338.083333333	339.666666667	337.842105263	338.869565217	342	335.368421053	338.647058824	338.2	336.34375	336.4	338.545454545	337.458333333	339.363636364	336.19047619	336.071428571	336.535714286	336.142857143	339.368421053	335.8	337	335.675675676	335.5	335.444444444
K03644	304.553480475	302.343915344	291.844017094	293.009280742	302.789308176	317.324324324	302.013435701	296.490566038	299.536842105	304.102857143	309.187919463	293.164556962	299	315.924528302	297.862980769	297.996865204	318.792569659	300.587326121	296.349680171	314.950617284	296.773451327	298.259259259	304.662895928	296.315186246	301.085650723	292.245145631	299.658959538	298.618852459	293.525727069	293.847145488	303.043933054	290.387464387	294.171875	299.116758242	310.870067372	307.557377049	299.112621359	295.241509434	294.85106383	291.954367666	288.438401776	288.008849558	288.706164384	294.565306122	296.53943662	289.358045493	289.526518063	295.764705882	295.553133515
K03645	195.75	232.090909091	180.75	180	201.25	201	185.5	222	183.75	194.785714286	180	180	185.571428571	184.8	180.285714286	222.5	192.185354691	188.989473684	180	190.052631579	192	208.333333333	180.5	187	195.933333333	180	180	183	180	189	189.433628319	208	180	187.8	187.514423077	193.455110193638	226	213	195.592592593	197.534883721	192.1875	209.333333333	189.090909091	181.5	194.941176471	189.070588235	197.473684211	214.333333333	180
K03646	369.547689282	366.565262076	369.803393214	372.389054726	351.150556031	368.124576271	360.298206278	363.942408377	364.595076401	360.539249147	359.356651376	366.697247706	364.540425532	369.542072631	361.75	355.839383938	396.729700272	377.842222222	369.944672131	382.497580645	358.687958115	362.440537746	367.53171857	365.473524962	358.926966292	365.821391485	356.261363636	356.864705882	361.203333333	363.221686747	370.043243243	365.512269939	365.628942486	364.056621881	391.053128689	362.867612293	365.368839428	368.133426966	380.258536585	385.166326531	373.695534506	374.271039604	379.354207436	362.071661238	384.799614644	368.71120108	365.430379747	389.642276423	359.977941176
K03647	154.300341297	137.345454545	147.6625	152.380952381	144.71875	136.043165468	145.72	141.437956204	147.923076923	139.322580645	152.264150943	146.5	141.470588235	142.166666667	146.879310345	144.729411765	137.823754789	142.229166667	144.526315789	137.078125	143.488372093	149.666666667	139.836538462	136.888888889	134.53125	139.23880597	148.275	142.681818182	154.625	141.390625	150.122529644	139.078947368	144.290322581	142.259259259	135.918032787	146.35	148.927272727	139.428571429	137.220338983	137.633333333	139.227272727	148.545454545	137.076923077	147.263157895	137.425531915	144.206896552	137.214285714	148.75	134.184210526
K03640	389.152838428	496.345238095	545.386363636	596.579608939	431.284671533	456.247863248	592.902730375	415.45398773	567.468023256	437.581081081	414.125	546.255681818	586.055045872	535.358851675	480.24025974	485.056122449	228.005235602	457.420353982	457.188811189	259.172077922	531.4	436.209302326	366.301886792	367.116883117	377.820652174	437.692307692	542.78030303	502.266025641	416.081081081	537.880701754	313.576190476	490.916666667	479.094444444	555.275985663	333.73125	245.652173913	430.352	382.596078431	525.874161074	599.448297214	393.26459144	468.429799427	503.456179775	559.195	567.484162896	473.294930876	393.432748538	632.129067245	565.550321199
K03641	430.962457338	439.841530055	419.221183801	437.650837989	438.828220859	419.658823529	422.602409639	411.612903226	430.162436548	433.677165354	466.666666667	426.743718593	436.457142857	424.55	434.311111111	433.558282209	430.133614627	427.204545455	416.950549451	432.256140351	446.413953488	428.416	428.572727273	430.919354839	423.751798561	427.157407407	430.948207171	444.376744186	425.694214876	421.188405797	435.048469388	427.630769231	436.846456693	454.167682927	429.047342995	430.060606061	437.79047619	418.776504298	419.244258873	419.282814614	392.911660777	422.561403509	415.322522523	433.746300211	431.676616915	413.765407555	419.369485294	430.027027027	430.664102564
K03642	306.76969697	232.274509804	249.230769231	250.325	223.928	239.540229885	211.074074074	241.520833333	228.456	254.2	240.050847458	219.342105263	234.52238806	209.588235294	264.147540984	254.029411765	332.744855967	315.184210526	227.426035503	335.864864865	212.707006369	236.428571429	196.814516129	204.988888889	216.395555556	224.064814815	220.36809816	231.030864198	254.043956044	244.128712871	318.203125	252.221052632	226.155555556	227.746753247	334.765372168	226.288888889	251.198473282	271.02919708	275.375634518	260.8	217.772727273	245.311827957	261.042857143	248.992647059	261.956164384	296.636363636	259.969465649	248.901515152	217.476190476
K03643	191.348484848	195.303030303	185.764705882	186.166666667	179.1	186.166666667	191.909090909	194.5	175.6	184.068965517	175	189.555555556	185.4	183	186.555555556	178.411764706	192.947945205	192.053333333	194.166666667	192.756198347	180.454545455	192.666666667	191.5	195.363636364	189.958333333	192.75	177.727272727	177.4	188.125	192.909090909	191.754385965	190.571428571	187.2	176.230769231	193.026570048	168.3	184.117647059	178.966666667	189.25	184.864197531	177.769230769	177.846153846	184.545454545	187.930232558	189.301587302	191.585714286	187.703703704	187.083333333	180.625
K16765	618	593.666666667	437.9	716	633.564817805483	611.8	805.583333333	552	852.8	859.333333333	327.5	785	973	818	626.333333333	511.5	712.153846154	555.666666667	805.333333333	342.666666667	703.25	815	486.2	610.5	703.25	668.25	716.2	680.285714286	740.375	517.571428571	653.666666667	663	663	644.636363636	758.285714286	789	801.5	599.8	444.111111111	588	828.083333333	636.6	641.5	656.8	808	462.153846154	570.8	797	626.333333333
K16764	805	781	749.333333333	730.059935897442	730.059935897442	730.059935897442	676	730.059935897442	730.059935897442	730.059935897442	730.059935897442	761	730.059935897442	774	761	730.059935897442	805	730.059935897442	730.059935897442	794	764	775	761	781	764	720	779	769.666666667	777.666666667	730.059935897442	730.059935897442	730.059935897442	764	764	730.059935897442	730.059935897442	730.059935897442	486	781	730.059935897442	730.059935897442	730.059935897442	748.5	764	730.059935897442	730.059935897442	486	730.059935897442	486
K16767	762	824.333333333	939	821.923076923	950.642857143	920.9	953	940.125	953	903.333333333	912.25	955	402	829.888888889	998.666666667	871.857142857	869.833333333	866.285714286	666.25	757.166666667	764.428571429	770.733333333	843.6	750.75	432.636363636	560.5	935.333333333	807.5	943.8	849.333333333	667.2	907	950	909.818181818	885.125	955	884.6	535.8	837.24137931	602.8	945.333333333	517.375	928.666666667	763.5	652	530.64516129	932.8	953	910.666666667
K16766	864.384615385	862.5	805.466666667	861.888888889	662	624.5	905.833333333	742.823529412	743.5	822.315789474	878.5	909	777.791939455504	830.5	751.538461538	637.421052632	765.8	726.25	706.1	657.857142857	747.666666667	768.875	781.181818182	828.111111111	682.818181818	847.846153846	646.4	872.142857143	733.333333333	581.818181818	749.3125	653.166666667	676.75	741	760.181818182	761	745.571428571	788	967.818181818	808	730	743.357142857	776.428571429	737.454545455	816.857142857	838.454545455	789.357142857	747	686.090909091
K03648	229.674808095	234.01937046	227.548479633	227.341843088	231.324836601	229.762948207	231.076744186	231.261594203	229.708980419	233.816862088	233.546953405	227.667547918	226.0075	228.829959514	229.028700906	232.778053317	231.923303835	228.632864997	228.916124367	231.167748918	229.206349206	237.086239696	230.667621777	227.937632884	227.674591382	227.766361257	230.435085008	230.148	229.632840028	229.687912088	227.933060109	229.319300518	228.792490119	228.424375918	230.357142857	228.097026604	226.932475884	226.013529412	222.986979167	223.678552701	224.985775249	223.098117513	224.662975779	226.617123288	223.149057681	225.194371728	223.720470337	223.214517876	226.544510386
K03649	178.242105263	187.728813559	198.036458333	170.429118774	173.381656805	174.328651685	214.749090909	180.928205128	170.680124224	212.082949309	188.838983051	172.209059233	202.327868852	174.623239437	181.040892193	208.980769231	179.030245747	276.375451264	210.505050505	179.400437637	180.414545455	171.620289855	179.418367347	179.633802817	182.120689655	196.173611111	215.45971564	179.859728507	183.976095618	233.753623188	169.603658537	201.733727811	194.916067146	205.012048193	179.491869919	167.834394904	178.823880597	184.713592233	225.449704142	206.3125	166.985781991	169.287037037	167.119266055	182.074285714	403.932330827	171.588235294	216.397515528	680.847826087	241.838427948
K16763	704.3	688	576	618	581.6	599.5	703.8	689	648.666666667	676.816647442807	591.666666667	655	633	648	717	648.833333333	700.75	674.8	655	670	639	623	636	655	716	625.75	716.714285714	559.666666667	673.333333333	716	655.666666667	669.4	612	611	638.333333333	576	576	643.1	704	716	700.5	705.833333333	716	716	716	716	703.8	676.816647442807	503.5
K16762	521.08693151418	488	479	483.5	442.833333333	496.5	480.6	521.08693151418	521.08693151418	1213	521.08693151418	521.08693151418	492	521.08693151418	521.08693151418	408	481.666666667	513	473	494.428571429	501	521.08693151418	255	493	506.333333333	492	465.25	420.666666667	521.08693151418	483	503	501	441	466.333333333	492	494.666666667	489.5	967	482.5	479	521.08693151418	479	479	479	486	470	1925	327	475.333333333
K06691	182.014856656939	180	206	182.014856656939	206	192.2	294	156	182.014856656939	182.014856656939	182.014856656939	154	182.014856656939	182.014856656939	294	152	167	156.5	144	182.014856656939	384	152.6875	142	151.857142857	250	167	182.014856656939	206	147	182.014856656939	152.583333333	154	167	222.5	182.014856656939	182.014856656939	147	167	278	182.014856656939	182.014856656939	182.014856656939	182.014856656939	182.014856656939	206	182.014856656939	206	182.014856656939	182.014856656939
K06692	506.002472527481	551	506.002472527481	506.002472527481	506.002472527481	534	535	506.002472527481	515	551	506.002472527481	506.002472527481	499	564	504	504	506.002472527481	506.002472527481	551	551	506.002472527481	506.002472527481	506.002472527481	506.002472527481	506.002472527481	506.002472527481	485.928571429	504	521.5	319	506.002472527481	504	551	506.002472527481	504	506.002472527481	506.002472527481	506.002472527481	449	506.002472527481	506.002472527481	506.002472527481	506.002472527481	515	522	514	506.002472527481	499	506.002472527481
K06693	218	225.555555556	204.25	213.916666667	224.833333333	210	211.6875	214.625	220.85	212.444444444	199.5	239.571428571	216.99949551957	223.833333333	217.571428571	226.285714286	208.75	199.5	204	211.714285714	219.466666667	217.785714286	205.875	209.277777778	212.5	216.083333333	217.1	219.625	225.75	214.3	201.5	210.428571429	200	222.142857143	179.666666667	216.99949551957	224.636363636	205	221.714285714	207	226	209.736842105	208.294117647	218	206.333333333	237.333333333	215.863636364	190.5	230.307692308
K06694	229.888888889	232.230769231	242.833333333	219	221.235294118	215	238.733333333	234.071428571	217.5	238.25	237	224.4	228.294117647	240.833333333	234.571428571	233.739130435	245	231	221.071428571	240	244	240.9	233.125	233.666666667	230.928571429	236.5	232.2	231.235294118	239	232.8	235.739130435	243.2	212.285714286	238.8	242	232.666666667	238.666666667	231.75	230.795454545	235.5	228.9375	227.8	237.432432432	217.5	235.555555556	223.736842105	234.109090909	227	232.642857143
K06695	218.210526316	199	218.125	202	193.6	213.875	232.272727273	237.916666667	210.2	216.545454545	203	198	231.333333333	220.571428571	200	228.923076923	218.8	217.8125	217.875	200.866666667	214.0625	196.777777778	239.470588235	203.166666667	221.333333333	223.416666667	218	227.3	219.2	217.916666667	178.136363636	207.5	212.538461538	192.666666667	208	224.909090909	215.2	221	207.056910569	221.5	220.636363636	197	226	207.428571429	218.75	224.833333333	215.8	203.285714286	223.882352941
K06696	247.666666667	248.767281200859	248.767281200859	248.5	249.333333333	248.767281200859	250	248.767281200859	248.8	249	248.767281200859	248.222222222	249	249	250	249	248	250	248.857142857	248.767281200859	248.941176471	248.767281200859	249	249.157894737	244	250	249.666666667	246.5	250	248.767281200859	248.6	249.25	250	249.6	249.5	248	249.5	248.2	247.5	248	248	250	249.111111111	248.767281200859	244	250	249.5	248.767281200859	248.666666667
K06697	243.461458333344	243.461458333344	243.461458333344	243.461458333344	238	243.461458333344	243.461458333344	190	241	190	243.461458333344	243.461458333344	243.461458333344	238.6	190	246	243.461458333344	243.461458333344	239	238	190	243.461458333344	243.461458333344	243.461458333344	234.5	241	243.461458333344	243.461458333344	243.461458333344	243.461458333344	243.461458333344	243	243.461458333344	243.461458333344	241	243.461458333344	243.461458333344	243.461458333344	256	276	243.461458333344	243.461458333344	243.461458333344	243.461458333344	243.461458333344	243.461458333344	241	243.461458333344	253.666666667
K06698	254	243.379365079371	243.379365079371	243.379365079371	241	243.379365079371	241	243.379365079371	243.379365079371	243.379365079371	243.379365079371	241	249	243.379365079371	248	254	243.379365079371	243.379365079371	243.379365079371	243.379365079371	251	241	243.379365079371	241	243.379365079371	250	256.5	243.379365079371	243.379365079371	243.379365079371	252	241	243.379365079371	242	241	243.379365079371	241	243.379365079371	243.379365079371	243.379365079371	243.379365079371	243.379365079371	243.379365079371	243.379365079371	260	249	243.379365079371	243.379365079371	243.166666667
K06699	1896.04347826	1683.48717949	1926.04347826	1972.52830189	1737.8125	1893.24324324	1968.02040816	1860.44186047	1924.16	1595.97560976	2010	1640.29411765	1830	1910.23076923	2003.0952381	1771.875	1885.12121212	1945.69230769	1846.60869565	1915.77777778	1793	1834.90740741	1555.65789474	1965.15384615	1877.44444444	1854.38235294	1848.85714286	1742.16666667	1711.20454545	1720.33333333	1895.09302326	1846.86046512	1888.71428571	1861.79166667	1888.12	1982.75	1891.64150943	1995.72413793	1837.97142857	1962.90909091	1912.125	1934.83333333	1873.11111111	1902.88235294	1852.23809524	1937.33333333	1924.1875	1971.6	2048.44827586
K11814	85	104	104	102.554039115625	95	102.554039115625	104.2	105	85	105	104.5	104.142857143	102.554039115625	102.554039115625	102.554039115625	104	110	104.5	104.25	105	104.5	105	102.554039115625	104	105	102.554039115625	85	102.554039115625	105	104	104	104.5	105	104.833333333	105	105	104	102.554039115625	102.554039115625	102.554039115625	104	102.554039115625	102.554039115625	102.554039115625	105	85	102.554039115625	102.554039115625	104.5
K25556	253	253	253	253	253	253	253	253	253	253	253	253	253	253	253	253	253	253	253	253	253	253	253	253	253	253	253	253	253	253	253	253	253	253	253	253	253	253	253	253	253	253	253	253	253	253	253	253	253
K18097	NA	NA	NA	NA	NA	NA	NA	NA	NA	NA	NA	NA	NA	NA	NA	NA	NA	NA	NA	NA	NA	NA	NA	NA	NA	NA	NA	NA	NA	NA	NA	NA	NA	NA	NA	NA	NA	NA	NA	NA	NA	NA	NA	NA	NA	NA	NA	NA	NA
K12428	588.75	592.333333333	628	630.833333333	611.615384615	619.8	599.5	623.666666667	601.444444444	629.071428571	607	594.888888889	597	586.714285714	599.6875	613.153846154	604.333333333	604.333333333	604.083333333	600.555555556	625.083333333	634.5	617.125	631.8	619.75	617.777777778	625.5	611.391304348	620.5	626	638	628.571428571	587.7	587.357142857	593.238095238	574	632	599.5	607	628	632	618.25	630	597	633.5	628.75	574	616.127792792215	616.714285714
K12429	474.1	473.8	474.857142857	479.125	471.875	473.058823529	465.888888889	471.333333333	475.583333333	472.833333333	474	457	473	471.928571429	475.636363636	473.25	474.555486750417	477.625	471.545454545	481.333333333	475.272727273	473.692307692	474.470588235	469.384615385	474.625	471.818181818	473.2	474	481.125	478.222222222	473.25	472.285714286	473.333333333	475.230769231	464.666666667	461.666666667	476.363636364	477	472.846153846	483.032258065	469.2	475.125	467	477	474	468.631578947	474.555486750417	478.333333333	470.636363636
K12422	486	490.666666667	532	487.428571429	510.118300524649	540	510.118300524649	502	492.285714286	510.118300524649	502	503.142857143	502	510.118300524649	500	510.118300524649	510.118300524649	510.118300524649	529.142857143	485	530.5	503.333333333	510.118300524649	510.118300524649	510.118300524649	479.333333333	509.6	502	519.666666667	502.666666667	500.75	540	481.6	540	510.118300524649	510.118300524649	492	510.118300524649	510.118300524649	510.118300524649	510.118300524649	510.118300524649	521	510.118300524649	540	510.118300524649	521	510.118300524649	510.118300524649
K12423	573	577.73007976062	572	577.73007976062	575.5	578	578	576	581	575.5	573	577.73007976062	577.73007976062	577.73007976062	583.333333333	578	572.4	581.5	577.73007976062	572	577.73007976062	577.73007976062	574	573.5	577.73007976062	572	575.25	577.8	572	572	586	572	581	577.73007976062	581	577.73007976062	577.73007976062	573	577.73007976062	572.666666667	572.8	573	585.142857143	575.5	572.5	577.73007976062	573	577.73007976062	581.25
K12420	260.375	259.666666667	263.34375	261.818181818	263.571428571	271.8	258.666666667	259.823529412	263.8	261.111111111	260.5	264.1	275	259.375	263.857142857	263.25	259.5	259.9	261	263	261.6	259.333333333	259.142857143	307.5	262.473684211	259.666666667	260.333333333	261.230769231	267.376283946353	259.461538462	261.6	259.52173913	266	261.75	259.75	263.4	263.071428571	265.451612903	263.875	263.166666667	264.333333333	261.555555556	262.125	260.384615385	263.333333333	261.5	261.5	264.333333333	277.617647059
K12421	1178.6875	1190.4	1168.57142857	1174	1169.05263158	1168.66666667	1175.25	1165.8	1208.55555556	1161.78947368	1189.5	1184	1161	1178.4	1172.71428571	1212.26086957	1184.66666667	1173.09090909	1173.6	1188.23076923	1205.04545455	1168	1167.88	1182	1189.375	1195.25	1183.7037037	1157.16666667	1167.57142857	1172.58333333	1216.94642857	1189.27777778	1157.25	1172.33333333	1210.64	1156	1175.14285714	1152.5	1148	1174.17520765406	1157.5	1188	1174	1159.66666667	1174.17520765406	1165	1167.33333333	1168	1166.5
K12426	581.995574534161	581	583	579	581	581.995574534161	579	579	583	579	581.995574534161	584	581.995574534161	580.333333333	583	581.995574534161	579	581	579	581	581	592	581.995574534161	581.995574534161	579	581.995574534161	579	580	579.5	583	579	579	581.995574534161	579	582.6	579	581.666666667	581.995574534161	581.995574534161	588.5	581.995574534161	581.995574534161	582	581.995574534161	579	579	581.995574534161	581.995574534161	592
K12427	585.705882352941	585.705882352941	585.705882352941	580	595	585.705882352941	585.705882352941	585.705882352941	585.705882352941	585.705882352941	585.705882352941	585.705882352941	585.705882352941	585.705882352941	585.705882352941	595	585.705882352941	587	582	585.705882352941	585.705882352941	585.705882352941	582	585.705882352941	585.705882352941	585.705882352941	585.705882352941	585.705882352941	585.705882352941	582	585.705882352941	585.705882352941	585.705882352941	585.705882352941	585.705882352941	585.705882352941	585.705882352941	585.705882352941	585.705882352941	595	585.705882352941	585.705882352941	585.705882352941	585.705882352941	595	585.705882352941	585.705882352941	585.705882352941	585.705882352941
K12424	703.047619047619	703.047619047619	702	703.047619047619	703.047619047619	703.047619047619	703.047619047619	703.047619047619	702	703.047619047619	703.047619047619	703.047619047619	703.047619047619	703.047619047619	702	705	703.047619047619	702	703.047619047619	703.047619047619	703.047619047619	703.047619047619	703.047619047619	703.047619047619	705	703.047619047619	703.047619047619	702	703.047619047619	702	703.047619047619	705	703.047619047619	703.047619047619	702	703.047619047619	702	703.047619047619	703.047619047619	703.047619047619	703.047619047619	703.047619047619	703	702	705	703.047619047619	705	703.047619047619	702
K12425	584	584	584	584	584	584	584	584	584	584	584	584	584	584	584	584	584	584	584	584	584	584	584	584	584	584	584	584	584	584	584	584	584	584	584	584	584	584	584	584	584	584	584	584	584	584	584	584	584
K07619	430.363636364	363.333333333	434	426.241481700127	426.241481700127	426.241481700127	434	434.625	440	433.6	434	434	434	430	426.241481700127	434	431.5	428.5	430.333333333	434	440	456.25	426.241481700127	435.5	449.666666667	431.5	431.3	436.5	426.5	361.666666667	439	434	415	426.241481700127	426.241481700127	439	426.241481700127	426.241481700127	426.241481700127	426.241481700127	423	426.241481700127	423	435	439	428	426.241481700127	426.241481700127	426.241481700127
K07618	492	505	505	490	505	510	505	505	505	505	505	505	505	505	492	505	505	505	505	505	505	492	515	505	505	505	505	505	505	492	505	505	515	510	505	505	505	505	505	505	505	505	505	505	505	505	505	505	505
K07349	166.327380952	167.07821051264	167	167	170	167.07821051264	167.07821051264	167.666666667	167.07821051264	167.2	167	167.07821051264	166.666666667	171	167	167.07821051264	166.941573034	167.116788321	172	166.868902439	167	168	167.5	167	164.78125	171	167.07821051264	167.07821051264	166	166.55	167.413793103	165.6	167	170	167.261044177	167.07821051264	167.2	166	166.154761905	167.340425532	167.136363636	174	167.266666667	166.526315789	166.153846154	167.243589744	164.96875	163.5	167
K07348	175.846153846	175.80169798004	176	176	175.8	176	195	175	175.80169798004	174.272727273	175.80169798004	175.80169798004	176	176	175.80169798004	172	176.027027027	175.858974359	175.80169798004	175.996268657	175.80169798004	176	175.80169798004	174	176.058823529	175	175.80169798004	175	174	175.909090909	175.064516129	175.25	175.625	175.80169798004	175.890957447	175.80169798004	175	175.80169798004	175.755102041	175.75	176	175.80169798004	175.9	175.9375	175.585365854	175.8125	175.333333333	175.80169798004	175.6
K05380	244	244	244	244	244	244	244	244	244	244	244	244	244	244	244	244	244	244	244	244	244	244	244	244	244	244	244	244	244	244	244	244	244	244	244	244	244	244	244	244	244	244	244	244	244	244	244	244	244
K07345	184.529411765	190.6	186.076923077	182.6875	202.75	182	190.555555556	188.6	177	190.568965517	185.75	180.833333333	194.375	189.111111111	200.545454545	184.285714286	185.967741935	182.650246305	192.125	170.586483391	197.777777778	183.8	160.588235294	188.6875	184.466666667	206.8	227.857142857	177.333333333	224.333333333	185	189.434782609	190.789473684	185.5	204.363636364	185.367052023	178.5	188.272727273	190.230769231	181.16374269	188.442857143	183.681818182	184.421052632	185.2	184.882352941	193.432343234	185.600682594	186.787878788	186.9	179.833333333
K07344	483.012048193	457.47761194	457.768115942	469.867924528	429.95890411	452.339622642	461.773584906	471.788461538	455.555555556	438.160714286	474.053333333	439.720930233	442.133333333	489.647058824	439.205882353	466.677966102	449.548484848	443.653061224	450.833333333	454.06557377	493.611940299	466.416666667	460.238095238	450.962264151	473.942307692	468.952380952	468.655172414	427.170212766	461.218181818	471.914285714	445.215686275	456.485714286	477	473.328767123	448.76	445.5	459.224137931	446.733333333	407.985185185	451	444.458333333	464	473.12195122	458.059701493	448.983333333	458.818181818	444.810810811	428.583333333	445.367346939
K07347	816.481605351	826.616438356	841.451086957	843.35	837.613333333	830.428571429	826.753424658	848.789090909	845.147540984	838.327868852	831.134146341	833.631578947	814.800925926	824.4	845.472440945	820.490909091	820.62182686	820.348300971	829.196969697	855.386421141	834.74	847.674698795	835.692857143	789.501872659	848.646929825	831.661016949	826.734693878	835.391304348	829.642857143	845.062	849.397430751	823.336363636	849.101910828	812.397849462	813.348492218	822.129032258	842.732441472	828.648	844.978213508	821.106260297	826.808641975	833.610859729	809.745934959	838.975555556	829.747126437	827.179328622	828.96641791	844.404580153	826.452941176
K07346	240.455319149	260	245.25	241	234.666666667	256	248.5	245	251	236.942857143	248	244	244.709677419	245.375	242.222222222	236	241.926707385	242.886850153	248.357142857	243.305361305	248.272727273	239.4	245.263157895	246.2	238.5	259	238.857142857	245.285714286	243.5	240.625	241.570815451	246	241.105263158	244	242.267510549	250	239.882352941	240.333333333	241.42481203	241.411764706	243.848484848	245.2	241.519230769	238.675	241.680851064	239.425641026	240.797752809	236.125	236
K07341	130.793838863	127.492125984	129.763803681	126.927007299	129.7	130.174603175	128.477358491	130.240223464	128.914754098	128.491631799	127.541516245	128.065217391	125.5	128.945701357	127.272916667	130.762831858	126.065789474	132.35472973	123.536312849	128.422222222	128.598240469	127.079411765	132.56993007	131.2375	134.32460733	128.212121212	130.899696049	128.270833333	125.990909091	127.887387387	129.544378698	127.09623431	126.319444444	130.46875	128.090909091	132.912698413	127.694736842	133.052631579	143.711798839	140.087155963	129.295081967	127.460251046	129.353658537	129.216949153	135.226635514	132.540740741	133.786885246	131.07421875	129.325814536
K07340	162.369047619	153.595744681	156	152	155.709090909	152.653846154	151.875	154.272727273	151.892857143	155.242857143	156.833333333	154.142857143	168.642857143	150.1	152.75	152.358974359	176.853448276	174.597560976	152.709677419	176.033755274	159.060606061	154.642857143	154.375	156.2	160.4	158	152.545454545	152.5	154.041666667	170.366666667	171.591666667	153.277777778	156	153.692307692	172.901176471	159.333333333	156.212121212	158.3	168.485294118	160.355140187	161.615384615	150.227272727	165.111111111	158.12	160.083333333	170.417721519	156.290322581	152.081081081	159.85
K07343	181.220183486	134.347368421	123.545454545	167.689655172	165	145.574468085	162.722222222	132.896296296	136.291666667	161.482352941	132.282051282	117.951612903	155.32	172.90625	154.454545455	159.550561798	194.02	174.3984375	144.166666667	196.932258065	175.532110092	189.413043478	147.255102041	144.851485149	171.253164557	157.789473684	175.425531915	105.619047619	141.132075472	153.089285714	171.965714286	125.742857143	154.741935484	145.411764706	197.997005988	167.837209302	143.742857143	127.68115942	189.564814815	204.977777778	157.380952381	137.181818182	169.304347826	166	181.933333333	180.378947368	154.866666667	174.166666667	165.185185185
K07342	61.4761904762	63.75	72.2	66.2857142857	61.75	63.7777777778	59.6666666667	61.3846153846	104	61.3333333333	65	67.5	60.6	59.9230769231	60.5294117647	59.1739130435	70	61.2068965517	64.8571428571	60.8095238095	60.5833333333	64.4	71	61	66	67	59.8888888889	61.6666666667	63.2222222222	63.9230769231	63	64.8461538462	70	61.1538461538	60.6666666667	61.1538461538	62.6666666667	63.6666666667	65	65.1442527954023	77	66.3333333333	65.1442527954023	57	67.6666666667	104	65	65.1442527954023	63.0384615385
K16509	151.782608696	140.245283019	138.565217391	147.4	144.555555556	142	265.181818182	140.610294118	162.785714286	141.363157895	150	157.842105263	133.92	137.714285714	149.125	144.738636364	136.650793651	138.793103448	142.580645161	135.1875	141.970588235	140.368421053	142.590361446	138.894736842	141.236842105	139.071428571	166.26	142.957142857	144.690909091	140.795698925	147.25862069	146.538461538	138.685714286	143.37037037	141.266666667	193.791666667	138.964285714	144.7	294.5	141.75	138.583333333	140.3125	136	131.384615385	135.5	137.081081081	136.238095238	132	139.108695652
K09358	126	126	126	126	126	126	126	126	126	126	126	126	126	126	126	126	126	126	126	126	126	126	126	126	126	126	126	126	126	126	126	126	126	126	126	126	126	126	126	126	126	126	126	126	126	126	126	126	126
K25122	1029	1029	1029	1029	1029	1029	1029	1029	1029	1029	1029	1029	1029	1029	1029	1029	1029	1029	1029	1029	1029	1029	1029	1029	1029	1029	1029	1029	1029	1029	1029	1029	1029	1029	1029	1029	1029	1029	1029	1029	1029	1029	1029	1029	1029	1029	1029	1029	1029
K16501	820	884.333333333	582	858.5	852.558237302592	852.558237302592	877.5	743.5	852.558237302592	872	871	882.333333333	852.558237302592	873	883.5	913	874	842.5	776.666666667	877	863.5	885.333333333	892.5	883.8	866.4	890	770.818181818	862.666666667	887	861	860	807.5	879.25	864.6	913	841	862.333333333	852.558237302592	323	852.558237302592	913	885.5	882.333333333	743.5	852.558237302592	852.558237302592	861	887	874.5
K16500	1911.22222222	1931.125	1941.7027027	1730.83333333	1959.24	1918	1908.30769231	1850.7	2013.12	1796	2029.69230769	1908.78947368	1925.75	1896.96774194	2035.97727273	2003.5	2079.13636364	1907.33333333	1920.57692308	1870.80952381	1880.63636364	1954.58333333	1853	1963.92	1844.97674419	1944.52777778	1886.73076923	1927.58333333	1902.24324324	1923.51428571	1987.45454545	1953.71428571	1988.13793103	1912.52173913	2504.18181818	2064	1874.89285714	1984.85714286	1869.46666667	1785.83333333	2021.63636364	1805.45454545	2123.8125	1840.8	1747.75	1692.91666667	1719.73076923	1993.57142857	1770.61904762
K16503	850.6	831	884.333333333	831	831	875.113207547	880	831	831	835.375	831	831	838.995963063898	882.333333333	831	839.909090909	838.995963063898	831	831	831	831	831	846.076923077	831	850.6	850.6	747.75	831	838	836.833333333	802	831	831	911	686.5	831	831	849	831	838.995963063898	849	911	838.995963063898	700	907	838.995963063898	831	838.995963063898	941
K16502	1403	1282.33333333	1332.28571429	1348	1555.33333333	1998.66666667	1593	2278	1505.09088660495	1305.28571429	1829	1319	1294	1277	1367.4	1401.6	1505.09088660495	1170.66666667	1337.5	1441.25	1314.5	1330.66666667	1503	1303	1311	1521.2	1321.33333333	1234.53333333	2028.85714286	1997.75	1314.5	1303	1322.5	1393.66666667	1614.33333333	1412	1319	1322.2	859	1403	1306.33333333	1319	1505.09088660495	1505.09088660495	1281	1464.71428571	1319	1505.09088660495	1345.25
K16505	900.555555556	825.7	600	839	731.666666667	786.166666667	789.5	789.5	799.416666667	812	702.666666667	821	831	817.75	778	773.714285714	799.5	903.8	831	877.333333333	849	812.6	823.6	812.714285714	800.6	858.25	700.636363636	706.666666667	831	795.166666667	823	804	831	798.074074074	657	753.25	748.416666667	771.25	812	788.426523393393	790.75	826	745.833333333	830.166666667	831	788.426523393393	841	788.426523393393	688
K16504	740	787.5	732.875	732.875	788	757	732.875	732.875	787	732.875	732.875	732.875	757	146	732.875	732.875	732.875	787	732.875	732.875	787	732.875	786	732.875	732.875	732.875	732.875	274	732.875	732.875	732.875	786	757	732.875	732.875	732.875	740	732.875	787	732.875	786	732.875	732.875	732.875	732.875	732.875	732.875	732.875	740
K16507	2867.06666667	3027.7	2722.61538462	3135.14285714	2818.21428571	2752.22222222	3180.58333333	3060.45454545	2610.58333333	2732.57142857	2917.27272727	3073.55555556	3052.71428571	2991.4	2841.6	3115.38095238	3362.90909091	2906.28571429	3020.5	3208.875	2657.6	3292.58333333	3207.16666667	2831.53333333	2974.64285714	3039.41666667	2943.26923077	3045.8	3171.81818182	2575.27272727	2976.66666667	2945.07692308	2799.66666667	2645.81818182	2811.4	3227.85714286	3117.54545455	2969.125	3395.5625	3076.3	3179.17857143	2896.8	2990.26666667	2796.89473684	3201.04761905	2824	3121.97435897	3357	2928.35714286
K16506	3985.53846154	4900.125	4430.20833333	4940.41666667	4322.09756098	4143.76923077	4397.5625	4209.98039216	4096.98076923	4031.87301587	4845.09302326	4307.21428571	5178.38461538	4183.46666667	4419.56521739	4543.29545455	4759.83783784	4151.75510204	4129.85294118	4104.63636364	4051.7	4297.6875	4896.16666667	4568.34615385	3886	4368	4542.28125	3839.96	3437.38461538	4391.61111111	4327.2962963	4431.47826087	4473.71428571	4166.02083333	4557.38636364	4441.6	4311.95121951	4575.92592593	4380.81481481	4469.16666667	4417.71875	4517.26	4086.275	4443.12820513	3566.64	4170.24324324	4458.32432432	4009.63636364	4714.69565217
K06968	365.64516129	374.714285714	365	315.615384615	332.785714286	348.375	326.846153846	417.666666667	391.666666667	384.465116279	426.25	429.111111111	350.941176471	481.909090909	415.214285714	342.375	365.638297872	361.026455026	401.285714286	369.675609756	361.142857143	375	391.9	341.928571429	361.8	346.444444444	348.25	331.736842105	413	356.3125	365.589622642	325.894736842	340.615384615	455.181818182	369.503373819	363.5	407	382.178571429	368.512195122	361.864583333	365.117647059	349	360.19047619	340.76	361.141732283	366.836879433	367.755555556	344.6	342.888888889
K06969	353.904047384	343.924069728	353.8489027	353.103561549	351.530337766	351.040921919	357.282385321	351.323293608	349.708545727	344.971271288	358.664366374	361.894206549	358.276296296	354.842355009	354.964912281	349.77789133	363.431822719	357.551949229	360.431343284	348.563418217	350.594921809	358.926751082	356.230095943	363.55941704	358.953056141	358.874841284	347.735155684	357.023063973	360.42502317	355.720311875	349.529282174	350.698336184	356.176735405	356.389461037	360.871039562	351.307089298	353.576744186	366.426968584	384.012606366	393.913882097	367.069031274	370.197278912	373.813292745	365.129718876	385.41730868	367.098117513	371.191452991	388.968304279	366.013593229
K16364	537.428571429	539	536	540.8	522.25	560.333333333	548.818181818	538.291666667	604.666666667	545.888808764326	555	584.833333333	600	496.25	555.75	534	545.888808764326	535.375	554	530.2	548.428571429	547.5	504	551	545	543.5	549.333333333	551.5	523.5	551	547.444444444	553	523	547	555	556	536	523.333333333	545.888808764326	546.8	551.857142857	516.333333333	542.4	537.571428571	490.25	551	547.166666667	545.888808764326	551.625
K25832	345	345	345	345	345	345	345	345	345	345	345	345	345	345	345	345	345	345	345	345	345	345	345	345	345	345	345	345	345	345	345	345	345	345	345	345	345	345	345	345	345	345	345	345	345	345	345	345	345
K06962	171.924804688	172.015638575	172.161209068	171.793203883	171.452160494	172.124633431	170.985074627	171.342553191	171.584717608	172.050724638	172.652003142	169.91246138	172.440414508	171.717181467	172.032544379	172.111675127	171.550611791	171.764071856	171.833158447	172.354237288	171.025536261	171.946166395	172.018783542	172.099878197	171.350144092	172.187113857	171.502710027	172.205223881	171.248671626	171.552896725	172.198369565	171.734725445	172.064770932	171.822685789	172.570850202	169.885304659	171.807208718	172.214678899	172.589442815	171.868421053	171.830319889	172.242744063	172.756232687	171.69212963	172.857142857	172.305498982	171.990675991	173.468085106	171.62371134
K06963	356.375	282.285714286	333.727272727	350.4	381.125	361	235.071428571	281.466666667	338.4375	311.230769231	293.833333333	292.96	287.25	319.454545455	253.142857143	295.666666667	344.333333333	335.35	331.357142857	264.75	303.384615385	237.142857143	338.058823529	282.80952381	307.833333333	305	246.666666667	353.428571429	299.222222222	290.615384615	305.5	321.6	302.083333333	287.28	274.5	310.777777778	415.111111111	335.5	373.352941176	334	345.2	244.842105263	362	322.947368421	351	326.5	329.6	374	281.555555556
K06960	77.7377717391	78.2249388753	77.8495049505	77.0176470588	78.3759765625	77.8666666667	76.7639664804	77.1878306878	77.3272506083	77.3071808511	77.0567567568	78.1530740276	78.9764705882	77.1303744799	77.5579345088	77.8724226804	78.1276190476	76.3472222222	77.1201201201	77.4524236984	77.4306393245	76.9884910486	77.6666666667	77.9459459459	77.4873096447	77.0802377415	78.1710982659	77.096287703	76.3918305598	76.9536321484	77.1647940075	77.4968632371	77.0774032459	77.3067484663	76.5711743772	76.4048257373	76.9592356688	76.1439205955	76.7772277228	77.0714285714	76.6267605634	76.0247678019	76.7215189873	76.901826484	76.8174603175	76.3712374582	77.3946488294	76.2105263158	77.5721271394
K06961	281.487179487	348.256410256	347.173913043	344.9375	324.860465116	302.213114754	320.393442623	270.129032258	308.904761905	240.1	342.202898551	351.2	249.636363636	260.421875	295.93877551	296.327044025	323.714285714	273.033707865	345.527777778	232.076023392	283.25	267.971428571	331.027027027	353.705882353	333.448275862	300.897435897	315.831460674	317.115384615	300.322580645	294.743801653	391.028571429	392.27027027	309.875	349.068403909	309.066666667	351.6	277.357142857	345.32183908	335.054545455	370.281690141	380.047619048	367.607843137	382.069444444	369.594594595	348.173913043	367.565217391	354.351351351	278.166666667	361.057142857
K06966	223.024529378	222.130328867	209.058779201	203.586156112	222.44268559	205.201467269	220.069592476	211.518304432	204.626476072	209.801265823	211.189368771	215.156669019	226.075	212.904633983	208.273417722	212.992378049	310.375792812	237.150566289	215.180663373	296.01025641	211.908145581	215.178417266	230.644392795	231.199029126	222.273381295	206.545281824	219.105134474	207.425655977	207.998697917	210.444649446	226.782736636	202.688992731	210.428323699	223.068421053	313.194236926	216.702503682	214.221124151	194.791319597	215.950487013	204.024917724	199.518738574	201.250136836	199.957527334	207.461398176	244.225628141	216.169859515	210.753807107	183.602673147	203.776547231
K06967	236.571428571	238.225378788	237.580291971	238.171245421	239.476022567	237.472181552	239.139065817	237.810150376	237.912167607	236.493571429	239.016986706	238.859220093	238.076142132	239.026641294	237.400396432	238.348004094	239.415789474	237.497159091	237.761764706	237.925311203	238.129714811	238.747612551	237.64738676	239.058608059	238.322997416	238.01937658	236.459977452	238.509090909	237.657623948	238.170192308	237.174849268	239.56474259	238.4448	238.111979167	239.012614679	238.728021978	236.993176649	240.873397436	235.403458213	246.45890411	237.924302789	242.774907749	237.222222222	238.64847512	241.170909091	238.180265655	238.604330709	241.0625	236.703777336
K06964	58	58	58	58.4	58	58.5714285714	58	56.375	59.6	58	58	58.8	57.9203728661264	58.5	58	58	58	58	59	58	57.9203728661264	58	58	55.8333333333	58	60	62	58.8	58	58	60	58	55.4	62	59	59	58	58.5	57.9203728661264	57.9203728661264	58	57.9203728661264	57.9203728661264	57.9203728661264	57.9203728661264	58	58	57.9203728661264	57.9203728661264
K06965	355.131313131	371.8	377	397.3125	355	373.909090909	355.402985075	357.273972603	364.666666667	354.307692308	355	379.789473684	354.592592593	364.378787879	352.846153846	353.569444444	370.857142857	353.820895522	354.2	353.60251046	354.551724138	382.875	361.611111111	361.571428571	359.25	360.5	358.444444444	365.775	354.272727273	363.634146341	370.285714286	399.8	363.806451613	353.666666667	380.1	377	357.682926829	359.928571429	391	368.5	362.6	384.615384615	370	385.9	369.4	360.833333333	384.173913043	394.5	362.827586207
K16249	104.017857142857	104.017857142857	104.017857142857	104.017857142857	104.017857142857	104.017857142857	104.017857142857	104.017857142857	104.017857142857	104.017857142857	104.017857142857	104.017857142857	104.017857142857	104.017857142857	104.017857142857	104.017857142857	104.017857142857	89	104.017857142857	104.017857142857	104.017857142857	306	104.017857142857	104.017857142857	104.017857142857	104.017857142857	104.017857142857	104.017857142857	104.017857142857	104.017857142857	104.017857142857	104.017857142857	104.017857142857	104.017857142857	85	104.017857142857	104.017857142857	104.017857142857	104.017857142857	104.017857142857	104.017857142857	104.017857142857	104.017857142857	104.017857142857	104.017857142857	104.017857142857	104.017857142857	104.017857142857	104.017857142857
K15282	502	706	734.5	649	657	584.711939905805	763	502	657	657	649	584.711939905805	584.711939905805	661.5	584.711939905805	584.711939905805	502	551	655	708	657	763	584.711939905805	584.711939905805	502	763	584.711939905805	577	502	507	763	652	502	584.711939905805	584.711939905805	560.333333333	653	502	577.5	584.711939905805	502	584.711939905805	567.25	584.711939905805	502	502	604	584.711939905805	502
K22837	160	160	160	160	160	160	160	160	160	160	160	160	160	160	160	160	160	160	160	160	160	160	160	160	160	160	160	160	160	160	160	160	160	160	160	160	160	160	160	160	160	160	160	160	160	160	160	160	160
K22832	NA	NA	NA	NA	NA	NA	NA	NA	NA	NA	NA	NA	NA	NA	NA	NA	NA	NA	NA	NA	NA	NA	NA	NA	NA	NA	NA	NA	NA	NA	NA	NA	NA	NA	NA	NA	NA	NA	NA	NA	NA	NA	NA	NA	NA	NA	NA	NA	NA
K22830	NA	NA	NA	NA	NA	NA	NA	NA	NA	NA	NA	NA	NA	NA	NA	NA	NA	NA	NA	NA	NA	NA	NA	NA	NA	NA	NA	NA	NA	NA	NA	NA	NA	NA	NA	NA	NA	NA	NA	NA	NA	NA	NA	NA	NA	NA	NA	NA	NA
K08995	233.461538462	218.875	230.833333333	236.125	236.5	222.571428571	208.8	245.769230769	224.5	221	232.75	234.466666667	271	224	201	246	242.533333333	233.791666667	239.076923077	221.875	232.793103448	237.444444444	234.953488372	247.875	236.285714286	229	230.5	223.428571429	247.4375	233.75	275.833333333	232.777777778	252.166666667	234.740740741	226.5	229.444444444	233.266666667	226	208	210.428571429	254.333333333	204.625	246.333333333	238.5	240.5	206.222222222	201.5	211.888888889	237.277777778
K08994	304.524390244	309.260869565	307	322.25	307	316.285714286	313.285714286	311.714285714	320.444444444	304.515151515	342.166666667	322.363636364	299.8	332.933333333	306.904761905	309.6	304.1575	305.166666667	299.913043478	305.097859327	344.47826087	322.888888889	326.444444444	303.222222222	306.6	315.5	300.555555556	325.888888889	322	306.653846154	303.971698113	313.555555556	314.888888889	313.733333333	303.537735849	314.25	311	306.5	303.96	302.7	305.666666667	316.214285714	295.965517241	305.592592593	301.985294118	303.471428571	302.918918919	307.968249605793	297.071428571
K08997	475.922077922	476.75	474.933333333	484.777777778	483.75	478.714285714	496.333333333	475.214285714	480	478.758241758	492.666666667	483	479.777777778	475.333333333	478.44	480.333333333	475.629834254	477.479400749	478.25	475.983193277	480	479.571428571	477.4	473.913043478	472.257142857	478.666666667	480.2	481.272727273	477.538461538	468.952380952	476.706060606	478.9	480.404761905	480.785714286	476.121577218	479.454545455	477.266666667	481	480.828025478	467.87394958	476.485714286	474.470588235	474.88372093	472.564102564	478.581632653	473.382352941	477.477777778	479.5	474.333333333
K08996	190.373493976	194.333333333	204	176.857142857	176	187.166666667	175.5	188.25	172.666666667	177.388888889	165.5	179	185.194595460939	209.5	164.714285714	189.444444444	190.726190476	188.765432099	189.5	194.696969697	189.25	187	206	192.647058824	191.823529412	185.857142857	191.5	177.888888889	174.166666667	184.85	192.452830189	177.875	175.5	178.428571429	190.519354839	167	181.333333333	180.5	196.323529412	204	183.3	176	176.25	186.585714286	185.944444444	190.373134328	184.909090909	176.333333333	186.8
K08991	741.05	849.933333333	679.055555556	787.933333333	749.333333333	795.6	717.869565217	760.294117647	810.368421053	811.545454545	893	730	828.75	814.481481481	658.24137931	860.388888889	790.444444444	952.512195122	745.384615385	766.428571429	760.0625	1051.04807692	747.173913043	632.8	837.066666667	1135.35245902	862.6	834.888888889	760	761	874.619047619	743.64	1235.67857143	1023	693.95	634.333333333	704.260869565	909.666666667	639.375	642.684210526	783.214285714	808.823529412	667.708333333	681.916666667	635.8	712.794871795	780.333333333	861	681.352941176
K08990	354.204081633	346.428571429	353.363636364	374.142857143	368.4	370.75	362.272727273	362.4	366	353.657894737	363.166666667	354	358.75	365.166666667	374.4375	377.4	353.256862745	354.425742574	358.25	353.009036145	371.15	363.470588235	367	358.666666667	361.260869565	368.4375	379.789473684	366.571428571	364.125	359.5	356.980519481	357.5	360.083333333	352	353.454545455	375.777777778	358.6	357.952380952	352.88372093	353.133333333	355.714285714	350.5625	355.473684211	351.666666667	352.533333333	353.034482759	351.454545455	361.5	351.8
K08993	90.5952380952	94.5341921911622	89	95.25	90.5	94.5341921911622	94.5341921911622	89	94.5341921911622	92.2	94.5341921911622	94.5341921911622	90.75	94.5341921911622	91	94.5341921911622	89.9635416667	90.2222222222	89	89.4489795918	94.5341921911622	92	89	91.3333333333	89	94.5341921911622	97	94.5341921911622	92	90.3333333333	89.8611111111	94.5341921911622	89	94.5341921911622	89.7379679144	94.5341921911622	90	91.3333333333	91.7	93.3055555556	89.375	94.5341921911622	89.2	89.2	91.0714285714	89.74	90.9545454545	92	109
K08992	103.15625	103.887616645653	104.666666667	113	126	103.75	100.666666667	99.4285714286	103.887616645653	102.285714286	97	126	103.887616645653	94	105.2	97.4285714286	102.796178344	104.228571429	102.571428571	103.460674157	97.3333333333	96	103.887616645653	106.285714286	102	126	97.7142857143	117.333333333	102.666666667	106	103.638297872	110.5	103	97.6	103.638655462	97	106	98.25	102.842105263	102.461538462	100.5	98.4	100	105.666666667	107.916666667	103.2	102.5	97	108.333333333
K21338	999	999	999	999	999	999	999	999	999	999	999	999	999	999	999	999	999	999	999	999	999	999	999	999	999	999	999	999	999	999	999	999	999	999	999	999	999	999	999	999	999	999	999	999	999	999	999	999	999
K08999	187.287449393	182.767605634	189.709601874	189.528901734	181.587030717	181.972413793	186.654205607	185.435736677	188.411483254	192.413793103	184.176829268	187.858895706	191.666666667	186.484848485	187.71484375	188.837837838	175.18487395	193.891373802	187.890322581	185.243055556	186.990049751	187.102564103	176.052805281	183.56	180.679300292	192.442771084	186.341736695	187.643137255	190.019543974	190.18729097	188.912133891	186.953488372	187.923371648	193.671018277	193.512096774	181.742424242	190.322580645	193.362116992	194.253144654	191.789915966	189.769616027	192.179717587	191.662638469	191.280078895	191.904081633	192.544726302	190.981572482	189.863636364	189.85059761
K08998	79.0931098696	78.4454022989	79.2766393443	78.7748091603	79.8095238095	77.8482142857	80.5102459016	79.9731958763	80.8085867621	78.7647907648	80.892494929	79.9352818372	78.9710144928	81.0286738351	80.700867052	78.6747404844	79.2411167513	78.5537634409	79.5394957983	80.3686534216	79.7969230769	80.2917431193	77.5282651072	77.2172897196	79.5459882583	79.5835051546	79.7763864043	79.3957219251	80.697029703	78.6198704104	75.862295082	81.3300330033	83.6839546191	79.0111317254	79.7873684211	79.4226415094	81.7722473605	79.3138888889	78.2775665399	81.9709543568	84.9538461538	80.0878552972	80.8252427184	82.6494382022	83.8412017167	74.5489614243	77.7013422819	86.0792079208	81.9497487437
K08343	335.066666667	332.076923077	356.6	296	349.7	315.857142857	311.111111111	308	329.333333333	304.315789474	287.25	315.5	268	295.058823529	330.5	336.363636364	334.285714286	310.727272727	295	314	315.1	276	303.5	308.526315789	294.933333333	286.333333333	423	315.4	277.8	309.25	280.4	325.833333333	299.125	337	310.666666667	282.666666667	309.333333333	407.4	353.75	396.8	272.962962963	349.363636364	328	429.75	310.263157895	310	313	297.5	288.5
K25388	233	233	233	233	233	233	233	233	233	233	233	233	233	233	233	233	233	233	233	233	233	233	233	233	233	233	233	233	233	233	233	233	233	233	233	233	233	233	233	233	233	233	233	233	233	233	233	233	233
K14943	432	340	564.5	346	521	436.5	560	428.34858490566	428.34858490566	428.34858490566	428.34858490566	428.34858490566	428.34858490566	355	428.34858490566	427	764	789	428.34858490566	359	329	368.2	637	314	213	424.125	476.75	789	333	346	333	340	428.34858490566	428.34858490566	428.34858490566	428.34858490566	360	428.34858490566	428.34858490566	340	428.34858490566	558.666666667	317	521	428.34858490566	521	379	428.34858490566	215
K15284	350	433.166666667	300	313.875	300	301.764705882	351.75	355.5	315.857142857	300	300	310.810810811	470.666666667	306.25	306.666666667	300	324.666666667	309.8	304.857142857	349	306	300	300	323.08	417.7	350	300	366.6	317.277777778	312.5	300	337	331.857142857	411	300	340	366.666666667	335	300	334.741915384221	300	300	334.741915384221	334.741915384221	334.741915384221	300	300	334.741915384221	236
K17848	251	251	251	251	251	251	251	251	251	251	251	251	251	251	251	251	251	251	251	251	251	251	251	251	251	251	251	251	251	251	251	251	251	251	251	251	251	251	251	251	251	251	251	251	251	251	251	251	251
K02729	250.814476699765	250.814476699765	242	248	250.814476699765	237	250.814476699765	242	249	242.545454545	230.4	250.814476699765	142	248	250.814476699765	269	260	255	237	269	244	250.814476699765	248	245	250	249	251	272.333333333	250.814476699765	250.814476699765	250.814476699765	260	250.814476699765	335	221.5	250.814476699765	230	250.814476699765	250.814476699765	250.814476699765	270	250.814476699765	250.814476699765	250.814476699765	250.814476699765	250.814476699765	242	250.814476699765	251.5
K04251	363	363	363	364	363	363	363	363	363	363	363	363	363	363	363	363	363	363	363	363	364	363	363	363	363	363	364	364	364	363	363	364	363	363	363	363	357	363	363	363	364	363	363	363	363	363	364	363	363
K04629	428.188034188026	428.188034188026	428.188034188026	490	375	490	428.188034188026	428.188034188026	428.188034188026	428.188034188026	428.188034188026	490	428.188034188026	413.333333333	375	444	428.188034188026	428.188034188026	428.188034188026	428.188034188026	428.188034188026	428.188034188026	428.188034188026	428.188034188026	428.188034188026	428.188034188026	490	375	428.188034188026	428.188034188026	428.188034188026	490	375	428.188034188026	375	428.188034188026	428.188034188026	490	490	490	428.188034188026	428.188034188026	375	375	375	428.188034188026	428.188034188026	428.188034188026	443
K08347	226	226	226	225.982184085473	226	225.982184085473	225.982184085473	226	225.982184085473	226	226	225.982184085473	226	226	225.982184085473	225.982184085473	226	226	226	226	225.982184085473	225.982184085473	226	226	226	225.982184085473	225.982184085473	225.982184085473	225.982184085473	226	226	226	225.982184085473	226	226	225.982184085473	226	226	225.142857143	226	226	226	226	226	226	226	226	226	226
K10322	536	500.141379310345	518	500.141379310345	500.141379310345	500.141379310345	500.141379310345	500.141379310345	500.141379310345	500.141379310345	500.141379310345	500.141379310345	500.141379310345	500.141379310345	500.141379310345	500.141379310345	536	500.141379310345	500.141379310345	532.6	519	532	500.141379310345	534	534	500.141379310345	500.141379310345	492.5	453	527	532	500.141379310345	500.141379310345	500.141379310345	500.141379310345	500.141379310345	500.141379310345	500.141379310345	500.141379310345	406	500.141379310345	500.141379310345	500.141379310345	500.141379310345	500.141379310345	500.141379310345	500.141379310345	500.141379310345	500.141379310345
K08348	1001.14209115	838	940.954545455	955.666666667	1016.90322581	913.5	974.214285714	993.369565217	986.578947368	934.330357143	930.285714286	1021	994.078947368	953.25	905.266666667	784.25	994.06295082	1013.63143631	937.8	1007.81601232	908.470588235	913.5	862.392857143	1002.43902439	948.724137931	1009.84210526	987.571428571	812.454545455	1008.41176471	991.237288136	998.391304348	989.793103448	895.636363636	841.571428571	1005.00581703	990.357142857	928.916666667	942.660377358	951.555147059	993.474103586	984.016949153	963.148148148	999.39047619	977.486111111	958.757990868	1002.48125	923.967479675	897.789473684	948.904761905
K24375	770	770	770	770	770	770	770	770	770	770	770	770	770	770	770	770	770	770	770	770	770	770	770	770	770	770	770	770	770	770	770	770	770	770	770	770	770	770	770	770	770	770	770	770	770	770	770	770	770
K02725	278.666666667	514.6	491.090909091	302.4	283	396.555555556	559.875	282.5	266	532.111111111	264.75	260	268.5	560.25	266.75	261	276.5	256.833333333	669.166666667	671	624.4	274.5	282.5	273.5	467.666666667	581.25	259.333333333	514	478.5	659.833333333	1157	442.714285714	290	364	254.666666667	270	481.588235294	279	343.548246252046	288	281.19047619	262.25	380.666666667	272.25	265.666666667	267.333333333	227	275	266
K18554	NA	NA	NA	NA	NA	NA	NA	NA	NA	NA	NA	NA	NA	NA	NA	NA	NA	NA	NA	NA	NA	NA	NA	NA	NA	NA	NA	NA	NA	NA	NA	NA	NA	NA	NA	NA	NA	NA	NA	NA	NA	NA	NA	NA	NA	NA	NA	NA	NA
K22782	529	529	529	529	529	529	529	529	529	529	529	529	529	529	529	529	529	529	529	529	529	529	529	529	529	529	529	529	529	529	529	529	529	529	529	529	529	529	529	529	529	529	529	529	529	529	529	529	529
K22783	116	116	116	116	116	116	116	116	116	116	116	116	116	116	116	116	116	116	116	116	116	116	116	116	116	116	116	116	116	116	116	116	116	116	116	116	116	116	116	116	116	116	116	116	116	116	116	116	116
K22784	NA	NA	NA	NA	NA	NA	NA	NA	NA	NA	NA	NA	NA	NA	NA	NA	NA	NA	NA	NA	NA	NA	NA	NA	NA	NA	NA	NA	NA	NA	NA	NA	NA	NA	NA	NA	NA	NA	NA	NA	NA	NA	NA	NA	NA	NA	NA	NA	NA
K05114	966.045781733789	966.045781733789	889	1012	966.045781733789	1002	1012	966.045781733789	1002	1012	966.045781733789	966.045781733789	966.045781733789	966.045781733789	1012	966.045781733789	966.045781733789	966.045781733789	1011.5	1002	1011	966.045781733789	966.045781733789	1012	951.5	966.045781733789	1012	1017	966.045781733789	609	1012.66666667	966.045781733789	966.045781733789	1012	1002	889	1002	966.045781733789	1013	966.045781733789	966.045781733789	889	1013	966.045781733789	1012	1012	950.5	966.045781733789	1012
K24378	NA	NA	NA	NA	NA	NA	NA	NA	NA	NA	NA	NA	NA	NA	NA	NA	NA	NA	NA	NA	NA	NA	NA	NA	NA	NA	NA	NA	NA	NA	NA	NA	NA	NA	NA	NA	NA	NA	NA	NA	NA	NA	NA	NA	NA	NA	NA	NA	NA
K11815	119	117.666666667	124.333333333	117.5	118.6	115	119	119	116.4	117.666666667	117.968489763072	118.428571429	118.4	119	119	117.4	117	127	117.666666667	118.375	116	117	119.333333333	122	119	119	118.714285714	116	115	115	120.5	118	116	119	117	123	119	115	117.968489763072	117.968489763072	117.968489763072	117.968489763072	115	117.968489763072	117.968489763072	119	115	117.968489763072	117
K23707	NA	NA	NA	NA	NA	NA	NA	NA	NA	NA	NA	NA	NA	NA	NA	NA	NA	NA	NA	NA	NA	NA	NA	NA	NA	NA	NA	NA	NA	NA	NA	NA	NA	NA	NA	NA	NA	NA	NA	NA	NA	NA	NA	NA	NA	NA	NA	NA	NA
K05115	873.075452196372	849	873.075452196372	921	873.075452196372	873.075452196372	873.075452196372	849	873.075452196372	898.666666667	921	921	887	896.444444444	873.075452196372	894	873.075452196372	873.075452196372	817	848	891	873.075452196372	898	888	873.075452196372	873.075452196372	879	844	888	873.075452196372	894	873.075452196372	873.075452196372	873.075452196372	886.333333333	873.075452196372	873.075452196372	873.075452196372	894	873.075452196372	873.075452196372	894	817	873.075452196372	873.075452196372	894	873.075452196372	873.075452196372	894
K19743	885	885	885	885	885	885	885	885	885	885	885	885	885	885	885	885	885	885	885	885	885	885	885	885	885	885	885	885	885	885	885	885	885	885	885	885	885	885	885	885	885	885	885	885	885	885	885	885	885
K05929	274.357142857	496.857142857	490	492.5	401.692236685496	466.111111111	490.5	215	492	490	493.4	397.5	493.5	410.285714286	502	440.6	294.285714286	321.375	488	426.5	447.666666667	449.333333333	465.222222222	401.833333333	270.2	284	391.875	498	436.2	387.285714286	417.571428571	494.333333333	494.5	490	295.285714286	284	452.769230769	492.666666667	456	238.5	326.4	487	490.333333333	462.7	270	421.25	493.5	401.692236685496	457.875
K05928	286.564102564	293.458823529	287.666666667	290.771428571	294.442622951	289.728395062	286.62244898	292.095238095	288.683544304	295.676923077	292.194444444	291.672727273	287.095238095	287.537634409	287.317757009	288.101265823	289.676470588	301.792207792	304.302631579	291.857142857	291.172043011	285.85	291.981481481	285.294117647	286.322580645	287.271186441	290.150442478	291.026315789	284.044776119	290.544117647	288.087719298	288.952941176	288.435294118	292.069620253	288.348484848	286.9	288.240506329	289.518518519	283.076923077	283	299.352941176	286.142857143	283.619047619	289.575757576	280	285.409090909	286.142857143	283.666666667	295.057142857
K05927	408	394	403.9487579365	408	408	403.9487579365	396.875	400.571428571	428.5	409.2	408	392.5	393.5	385	411	403.9487579365	403.9487579365	387.666666667	379	389.5	398	396.5	408	383	393.75	421.25	392.571428571	436.6	433.5	544	408	544	384	390.75	410.222222222	408	398	448	374.5	378	401	448	427.8	394.5	379	384	392	371	396
K05926	NA	NA	NA	NA	NA	NA	NA	NA	NA	NA	NA	NA	NA	NA	NA	NA	NA	NA	NA	NA	NA	NA	NA	NA	NA	NA	NA	NA	NA	NA	NA	NA	NA	NA	NA	NA	NA	NA	NA	NA	NA	NA	NA	NA	NA	NA	NA	NA	NA
K05925	899.928571429	697.111111111	713.25	701.5	752.210526316	1288.41666667	1126.09090909	778.285714286	1296.57142857	599.133333333	1238.33333333	970	1456	920.666666667	828	658.6	747	860.384615385	840.666666667	798.75	1193.81818182	1045.5	745.294117647	1001.28571429	678.545454545	635.526315789	790.769230769	1186.66666667	1022.6	686.375	1105	646.8	885.625	646	995	1037.5	1153.75	1186	699.4	803	1327	764	739.333333333	738.3	640.625	718.454545455	1081.4	804.237080386583	478.5
K05924	250	250	250	250	250	250	250	250	250	250	250	250	250	250	250	250	250	250	250	250	250	250	250	250	250	250	250	250	250	250	250	250	250	250	250	250	250	250	250	250	250	250	250	250	250	250	250	250	250
K05922	573.428571429	589	565.2	572.666666667	557.5	584.4	570.125	566	562	571.5	576.333333333	572.5	571.2	624	571.142857143	575	563.777777778	565.714285714	587.2	563.666666667	584.2	569.818181818	556.5	512	573.428571429	578.333333333	600.5	568.666666667	580	587.666666667	614.066666667	561.5	569.714285714	573.5	575.727272727	549.5	577.090909091	580.863636364	569.638888889	572	570.666666667	573.2	569.473684211	572.384615385	576.333333333	573.871325200188	576.3	552	573.166666667
K05921	381.8203125	260.376237624	278.8125	258.829787234	260.496551724	278.223300971	260.95	277.390625	258.888888889	271.5	265.419642857	262.701388889	281.727272727	256.736842105	273.162162162	262.584415584	394.979775281	289.522727273	261.194805195	319.987341772	255.347826087	272.163522013	299.031914894	282.673913043	284.952380952	261.383838384	268	260.52173913	264.021428571	287.411764706	263.054347826	276.02173913	259.24137931	262.245810056	285.625550661	258.711111111	265.01010101	262.268656716	290.786069652	339.517241379	257.417475728	273.342857143	267.911764706	280.909836066	271.029239766	361.201438849	268.61971831	273.368421053	262.376237624
K02721	134	131.5	131.5	131.5	131.5	133	131.5	131.5	115	131.5	131.5	134	131.5	131.5	131.5	131.5	131.5	115	131.5	131.5	131.5	134	131.5	131.5	131.5	134	131.5	131.5	134	131.5	131.5	134	131.5	131.5	131.5	131.5	134	131.5	131.5	131.5	131.5	133	131.5	131.5	131.5	131.5	131.5	131.5	131.5
K10352	1982.24477612	2020.36910995	2014.64980545	2039.39792388	2021.7320442	2023.22251309	2001.47	1991.92291221	1986.30287206	1974.26495726	2049.66118421	2009.48184019	1972.84033613	1977.74153846	2008.12722646	2004.44303797	2013.83378016	1993.3369863	2000.27067669	2014.0785124	2004.57649667	2022.21621622	2035.82597403	2007.36546185	2011.08945687	1984.93730408	1996.24175824	2025.22955975	2002.4957265	2004.63636364	2025.09482759	2051.52619048	2031.021875	2055.80612245	2007.11462451	1999.39908257	1986.37280702	1993.34765625	1991.60576923	1938.2254902	2021.21343874	1975.5	1982.21126761	1974.78921569	1969.02525253	2027.2147651	2019.13333333	2062.03125	1966.94418605
K00349	212.483568075	213.9921875	213.869942197	212.822975518	213.979899497	211.74025974	214.043137255	214.264492754	212.407303371	212.946341463	216.448818898	213.727272727	212.288461538	212.515283843	213.794701987	214.797413793	211.773913043	212.501240695	212.93006993	213.462184874	214.035087719	212.246153846	214.713414634	214.488565489	214.119096509	212.108626198	214.07651715	211.879166667	213.124010554	212.578512397	213.911392405	213.122257053	213.888888889	212.192477876	212.768683274	216.734693878	215.780346821	211.567839196	211.480722892	209.692900385	211.209748892	212.067049808	211.869399428	212.131061599	210.247642992	211.587467363	212.12012012	209.235431235	211.488479263
K00698	1210.87234043	1126.10294118	1138.71698113	1119.125	1182.26086957	1233.36764706	1067.525	1300.93548387	1127.76	1002.89130435	1120.77777778	1126.6557377	1005.73684211	1215.09259259	1146.90769231	1198.48979592	977.5	1233.85294118	1236.65671642	1100.3	1132.31914894	1215.56521739	1236.02325581	1235.09756098	1183.73529412	1215.18918919	1197.71428571	1313.8852459	1119.48979592	1227.90697674	1066.75	1172.0754717	1270.88888889	1304.04081633	1159	1151.13793103	1068.25531915	1268.76086957	1361.25	1091.55555556	1122	1239	1103.85964912	1286.76190476	1178.33333333	1173.19512195	1158.34375	1782.60493827	1511.60839161
K00699	568.15	538.0625	541.166666667	521.333333333	548.333333333	578	527.695652174	530.666666667	525.625	591.260869565	514.586206897	523.078947368	514	522.869565217	537.533333333	540.285714286	547.12	548.944444444	590.1	588.037037037	566.033333333	517.846153846	534.173913043	536.7	586.909090909	526.625	555.655172414	541.583333333	540.590909091	585.363636364	537.789473684	544.384615385	543.538461538	680.785714286	579.133333333	538.105263158	543.833333333	528.088888889	662.708333333	516.666666667	523.5	528.4	540.727272727	523.25	524.56	553.761904762	545.5	518	500.324324324
K10356	1219.57432432	1241.9375	1229.18965517	1227.7755102	1215.19148936	1130.44	1203.31578947	1211.16949153	1168.45283019	1157.29824561	1182.18181818	1191.33333333	1158.86666667	1172.05555556	1179.79411765	1166.25373134	1134.44897959	1215.96666667	1209.94285714	1189.1	1212.31034483	1224.43478261	1206.91803279	1189.44444444	1220.20833333	1196.97619048	1212.22413793	1162.08695652	1169.80357143	1184.42372881	1190.35135135	1152.02702703	1154.8	1196.56756757	1170.11111111	1125.81818182	1161.57894737	1169.39130435	1120.1875	1189.24731183	1184.06976744	1130.0625	1186.62264151	1153.025	1131	1150.18518519	1104.40740741	1252.85185185	1153.76595745
K10357	1648.15	1739.65384615	1725.5	1764.44897959	1795.65217391	1651.63076923	1745.54545455	1739.89583333	1733.21276596	1736.62295082	1483.78787879	1678.88888889	1780.41666667	1657.69014085	1750.43902439	1662.74576271	1767.55172414	1786.71875	1771.22580645	1711.2962963	1743.17948718	1706.625	1793.46428571	1591.58823529	1723.49152542	1696.74358974	1747.72222222	1564.31578947	1719.27272727	1751.73469388	1636.78431373	1750	1702.225	1768.39130435	1641.47368421	1803.32352941	1645.72307692	1746.82352941	1793.08695652	1676.10714286	1769.45454545	1790.85	1721.66666667	1737.27586207	1734.03571429	1742.48387097	1676.84	1458.25	1658.65116279
K10354	377	377	377	377	377	377	377	377	377	377	377	377	377	377	377	377	377	377	377	377	377	377	377	377	377	377	377	377	377	377	377	377	377	377	377	377	377	377	377	377	377	377	377	377	377	377	377	377	377
K10355	374.365603805207	374.365603805207	374.365603805207	374.365603805207	376	377	374.365603805207	374.365603805207	378	376	374.365603805207	374.365603805207	376.1	376	376.8	374.365603805207	374.365603805207	374.365603805207	376	376	376	374.365603805207	374.365603805207	374.365603805207	360.333333333	375.5	374.365603805207	372.333333333	377	374.365603805207	374.365603805207	374.365603805207	374.365603805207	374.365603805207	376	374.365603805207	374.365603805207	376	376	374.365603805207	374.365603805207	374.365603805207	374.365603805207	374.365603805207	374.365603805207	374.365603805207	374.365603805207	374.365603805207	376.4375
K00340	101.684782609	103.307228916	102.14084507	102.230769231	102.922413793	102.36	102.954545455	102.896551724	102.333333333	102.292134831	103.523809524	102.603053435	102.573770492	102.761904762	102.161538462	102.791044776	100.617647059	101.820359281	103.135135135	101.788732394	102.986842105	102.956521739	103.562962963	102.83127572	103.080536913	102.792307692	102.696969697	103.246376812	102.243055556	102.383561644	101.440677966	102.074074074	102.1640625	102.53960396	100.807971014	103.069767442	102.162162162	102.597444089	102.447971781	102.500952381	102.276923077	102.100263852	102.167420814	102.404494382	102.429530201	101.969273743	102.16359447	102.848708487	102.640410959
K00341	632.833879781	631.621832359	634.025992439	647.296915167	631.654465593	651.510638298	635.99327505	633.827250608	651.082959641	637.460236887	637.103550296	633.350855746	636.625368732	633.620428752	636.353808354	641.858998145	618.856685348	631.860182371	631.449950446	622.111111111	631.048140044	638.497142857	623.056155508	630.226019185	630.560468833	637.497069168	633.16453202	650.598811293	635.349570201	634.439519852	628.193617021	633.892166836	633.210481826	635.789148352	625.217209302	629.836206897	634.373605948	635.176071277	635.9341731	657.553428404	634.539568345	635.52151463	635.227984596	642.417523653	654.967977396	633.743243243	635.151004889	666.225735617	649.123038811
K00342	499.891472868	494.098701299	494.254711593	494.104524181	494.018691589	500.076502732	491.615004936	495.044506259	496.676354029	497.988764045	499.012307692	492.134110787	495.042635659	492.477165354	496.351477449	499.634146341	504.820976492	497.905022831	492.829530201	504.529665588	492.885	499.824362606	487.674418605	491.096556886	491.486225895	494.115537849	492.910857143	496.280357143	494.696296296	495.058181818	499.773333333	495.81910828	493.129912664	493.22195122	503.375	492.783018868	494.379432624	493.79746166	494.988296489	495.228231598	493.832264957	493.875522139	493.845558651	493.998550725	495.065695437	495.002828854	493.614351245	495.87424594	493.90645774
K00691	763.732313576	763.696531792	769.143382353	763.21642764	760.684073107	755.721212121	762.494949495	760.178832117	756.277909739	762.182692308	757.432343234	764.326666667	768.083333333	763.200460829	759.14978602	750.783972125	758.658666667	764.783936652	761.113416321	760.020661157	764.103690685	763.171919771	763.164444444	766.208747515	764.460714286	763.949127907	760.802259887	758.705882353	766.166023166	764.297848245	766.997252747	758.612903226	761.846924177	762.913604767	761.371121718	754.62345679	763.762019231	767.653950954	767.553691275	767	767.46105919	767.888615081	769.032154341	767.002816901	768.918032787	768.484848485	767.810955961	765.771428571	768.376923077
K00344	334.872964169	334.744186047	355.004926108	352.373831776	332.843137255	330.687022901	344.621428571	339.709677419	351.24260355	336.50310559	327.681318681	346.246153846	343.536231884	342.196428571	345.624	334.921985816	330.395242452	336.479224377	356.081818182	332.901179941	343.308219178	327.393617021	330.12568306	343.837078652	337.581967213	357.945736434	340.846153846	359.122093023	352.393442623	345.393939394	335.763224181	339.276595745	346.346456693	345.938388626	331.275618375	348.627906977	337.760869565	367.467532468	339.410835214	380.098404255	347.602739726	388.073170732	369.314465409	363.01986755	361.404145078	343.120845921	353.414414414	409.807692308	364.453947368
K00697	477.989189189	520.769230769	538.933333333	529.958333333	513.75	501	503.121212121	468.346153846	498.863636364	501.952380952	485.75	486.448275862	471.208333333	474.435897436	487.675675676	480.307692308	475.104408353	479.901869159	508.346153846	473.896959459	505.676470588	498.095238095	553.230769231	485.121212121	511.256410256	458.421052632	532.217391304	498.857142857	504.42	486.217391304	487.709821429	499.142857143	528.933333333	501.5625	473.596083231	481.875	552.571428571	495.25	479.281914894	466.610778443	472.794117647	472.368421053	475.43373494	510.954545455	474.268656716	475.715736041	471.328947368	463.103448276	501.523809524
K00694	938.826597132	774.112359551	848.007751938	824.537634409	802.655172414	746.81547619	795.765957447	811.648888889	803.010309278	794.392405063	861.242424242	806.658119658	889.676470588	769.63253012	797.550561798	739.106060606	917.635245902	926.386094675	829	956.803143713	782.495934959	706.806451613	755.130952381	856.513888889	917.90052356	794.393939394	747.387096774	796.673913043	826.850746269	869.9125	829.176732359	784.56097561	775.9	831.507352941	970.014829659	775.567164179	824.006369427	912.080188679	877.495159059	959.051886792	895.139072848	803.572519084	883.58974359	921.558035714	908.53053716	941.666666667	851.17270195	898.879310345	875.59047619
K00347	393.767184035	389.378486056	389.205405405	390.522727273	391.211699164	388.007407407	394.342403628	392.140495868	391.065108514	385.34529148	394.162162162	392.820702403	391.4375	395.374429224	390.483576642	390.464891041	396.354285714	391.511182109	392.421755725	395.766536965	391.441340782	393.763636364	388.522088353	388.391100703	387.64556962	392.862809917	391.066759388	390.778508772	393.082066869	392.734662577	391.705596107	394.922056385	392.748684211	393.137276786	391.996515679	386.468085106	392.52519084	391.452225131	392.780337079	389.952095808	397.20855615	392.527842227	395.183902878	391.161931818	391.484203297	395.28067701	393.056557777	387.244104525	391.206206897
K09112	430.855238095229	430.6	430.855238095229	431	431	430.855238095229	429	430.855238095229	431	431	430.855238095229	430.855238095229	431	430.333333333	431	431	430.855238095229	431	431	431	431	430.855238095229	431	431	431	431	431	431	430.855238095229	430.855238095229	430.855238095229	431	431	431	431	430.855238095229	430.855238095229	430.855238095229	430.855238095229	430.855238095229	430.855238095229	430.855238095229	430.855238095229	430.855238095229	430.855238095229	430.855238095229	430.855238095229	431	430.855238095229
K05336	1040.16666667	764.666666667	592.454545455	855.75	889.625	888	892	1027.11111111	1080.4	1072.66666667	1143	867.75	971.666666667	791.444444444	1023	785.5	1366.4	826	711	825.833333333	998.666666667	679.714285714	927.5	745	906.272727273	1228.63636364	1067.41666667	976.6	1059.3	1055.75	938.571428571	1026.625	983.666666667	824.75	732.625	656.666666667	813.5	773	773	617.4	841.875	933.625	712.714285714	755.833333333	747	823.466666667	840.583333333	814	621.285714286
K09110	456.666666667	353	368	487.25	363	409.8	499.333333333	496.166666667	364	359.583333333	413.461538462	375.666666667	394.206974443172	335.666666667	400.333333333	535.5	353	380	382.875	424	367.933333333	552.833333333	382	369	584	351.25	655	366	347	364	460.375	394.206974443172	368	364	394.206974443172	394.206974443172	353.5	349	344	394.206974443172	344	394.206974443172	584	370.5	344	460	404	394.206974443172	432.857142857
K21113	477	477	477	477	477	477	477	477	477	477	477	477	477	477	477	477	477	477	477	477	477	477	477	477	477	477	477	477	477	477	477	477	477	477	477	477	477	477	477	477	477	477	477	477	477	477	477	477	477
K09116	289.231404959	290.118055556	294.710982659	293.225	293.606382979	291.882758621	289.533980583	291.007518797	291.303370787	289.612612613	293.658333333	294.663366337	289.517241379	290.782945736	289.353535354	290.641176471	294.53125	290.82	291.745901639	288.947780679	289.416666667	291.518518519	290.801169591	291.537735849	292.346938776	294.41509434	288.359550562	292.063291139	291.036144578	290.18852459	290.52173913	293.333333333	292.276595745	288.533333333	293.512195122	292.365853659	289.675675676	293.428571429	293.125	298	295.48	288.916666667	287.3125	288.2	286.4	290.710144928	294.588235294	286	288.130434783
K09117	147.643090316	148.337186898	148.239901072	147.105147864	147.543754675	147.456780333	148.776235906	147.866302865	147.568755847	147.795971979	146.760611205	147.133146461	148.714932127	147.68018018	147.330188679	148.063674322	147.329222011	147.796780684	148.56027001	148.878186969	148.012229539	146.868837209	148.414944356	148.384185304	148.522514071	147.369166667	148.72611465	147.488027366	147.134383689	147.299737073	147.275051125	147.321626617	147.78980322	148.244334975	147.796766744	147.4238921	147.234672304	147.526352776	148.226791277	148.32	147.592048401	147.454281567	147.806701031	148.649425287	148.137313433	147.433357611	147.476874003	147.47804878	148.526896552
K09114	282	263.5	276.545454545	206	242	293	260.41555916305	260.41555916305	291	260.41555916305	295	291	260.41555916305	260.41555916305	260.41555916305	206	260.41555916305	278	205	260.41555916305	260.41555916305	260.41555916305	132	234	265	235.5	191	250.5	288.2	542	295	260.41555916305	291	221	260.41555916305	260.41555916305	260.41555916305	260.41555916305	232	221	291.833333333	260.41555916305	260.41555916305	194.666666667	250	206	207	206	260.41555916305
K02457	179.992063492	167.854545455	169.5	174.75	167.756756757	180.047619048	163.275	170.5	162.457142857	162.244444444	205.666666667	166.222222222	185.666666667	162.333333333	164.075	167.741935484	179.352739726	176.76875	163.275862069	177.023017903	164.85	170.102564103	174.571428571	170.043478261	167.784313725	174.464285714	164.529411765	166.543859649	168.214285714	177.55	169.2	164.804347826	164.333333333	167.75	176.922834646	167.615384615	165.125	174.076923077	171.945054945	174.594594595	161.830508475	166.333333333	165.268292683	173.72972973	172.37037037	184.01754386	178.25	183	173
K04191	339.84375	339.84375	341	339.84375	342	339.84375	342	339.84375	339.84375	339.84375	339.84375	339.84375	339.84375	339.84375	339.84375	339.84375	339.84375	339.84375	339.84375	339.84375	339.84375	339.84375	342	342	339.84375	342	339.84375	342	339.84375	334.5	339.84375	339.84375	339.84375	339.84375	351	339.84375	339.84375	351	339.84375	341	339.84375	339.84375	339.84375	339.84375	339.84375	342	339.84375	339.84375	339.84375
K04190	382.882352941176	382.882352941176	382.882352941176	382.882352941176	382.882352941176	377	382.882352941176	377	382.882352941176	382.882352941176	382.882352941176	382.882352941176	382.882352941176	382.882352941176	382.882352941176	382.882352941176	382.882352941176	382.882352941176	377	361	372	382.882352941176	361	382.882352941176	361	382.882352941176	447	382.882352941176	382.882352941176	373	382.882352941176	382.882352941176	382.882352941176	382.882352941176	382.882352941176	382.882352941176	374	392	382.882352941176	382.882352941176	382.882352941176	382.882352941176	382.882352941176	382.882352941176	382.882352941176	382.882352941176	382.882352941176	382.882352941176	382.882352941176
K09118	1011.73896353	930.451380552	1040.66230937	981.12037037	1019.33227848	975.140350877	1010.38622754	1038.72155689	978.636684303	986.19395466	1029.46753247	1034.67603306	975.116666667	942.601366743	1012.89867841	949.552258065	957.455882353	949.103942652	980.388059701	941.398891967	962.202721088	1053.26095618	979.843558282	960.394190871	976.726368159	1012.44021739	966.916317992	968.619952494	1005.15039578	998.466767372	945.286177106	990.93	1016.56857143	955.472560976	935.583098592	991.766666667	1016.15189873	960.877192982	991.895238095	991.576923077	1021.13071895	956.348039216	963.478873239	994.451612903	973.009615385	1058.43302181	962.52	991.518518519	1026.35684647
K09119	142.121212121	149.666666667	150.814496215923	150.814496215923	135	133	136.8	140	150.814496215923	138.324324324	150.814496215923	141	129	124.588235294	126.727272727	132.796296296	150.814496215923	134	150.814496215923	136.833333333	130.875	168	141	142	184	162	132	149.4	146	131.142857143	150.814496215923	165	132	131.647058824	170.5	150.814496215923	146.727272727	150.814496215923	150.814496215923	150.814496215923	150.814496215923	150.814496215923	155	150.814496215923	150.814496215923	150.814496215923	150.814496215923	150.814496215923	114
K04195	551	453.794117647059	453.794117647059	442.5	335	453.794117647059	453.794117647059	436	684	453.794117647059	447	453.794117647059	453.794117647059	453.794117647059	447	453.794117647059	453.794117647059	453.794117647059	453.794117647059	453.794117647059	454	453.794117647059	453.794117647059	453.794117647059	453.794117647059	453.794117647059	447	453.794117647059	453.794117647059	453.794117647059	453.794117647059	453.794117647059	453.794117647059	453.794117647059	453.794117647059	453.794117647059	453.794117647059	453.794117647059	453.794117647059	452	335	453.794117647059	453.794117647059	453.794117647059	439	453.794117647059	453.794117647059	453.794117647059	453.794117647059
K02106	450.946202532	450.907692308	451.792899408	450.789215686	451.870786517	451.692307692	450.168591224	451.072555205	450.638613861	450.928571429	451.171641791	451.678832117	448.051282051	450.401639344	450.75	448.851851852	449.418918919	443.442028986	448.867346939	442.366612111	450.689265537	449.109243697	451.628289474	450.108527132	449.704	452.918518519	451.408730159	451.97005988	449.889908257	450.333333333	443.172535211	449.393548387	451.139705882	450.1	441.652325581	451.534722222	451.497382199	449.62745098	445.071428571	445.798418972	448.076086957	449.725274725	446.240506329	450.194533762	439.774647887	449.9125	445.436363636	452.333333333	454.540540541
K04197	424.179487179462	424.179487179462	424.179487179462	424.179487179462	427	424.179487179462	424.179487179462	424.179487179462	427	427	424.179487179462	424.179487179462	424.179487179462	424.179487179462	424.179487179462	424.179487179462	424.179487179462	424.179487179462	424.179487179462	424.179487179462	427	424.179487179462	424.179487179462	424.179487179462	424.179487179462	424.179487179462	424.179487179462	424.179487179462	424.179487179462	424.179487179462	424.179487179462	422	427	427	427	424.179487179462	424.179487179462	427	424.179487179462	424.179487179462	424.179487179462	424.179487179462	424.179487179462	424.179487179462	424.179487179462	424.179487179462	424.179487179462	424.179487179462	424.179487179462
K04196	467.375	433	536.666666667	613	398	585	538.541995614039	600.5	801.666666667	433	598.5	364.5	538.541995614039	534.75	387.4	595.5	292	616.25	613	527	602.666666667	807.5	584	538.541995614039	543.666666667	558.6	809.5	561.666666667	538.541995614039	431.5	494.4	264	584	245	1037	1037	731	550.5	538.541995614039	538.541995614039	525	398	538.541995614039	585.125	433	564	575.333333333	331	426.375
K05822	233.935483871	235.447852761	233.765100671	234.592307692	235.178807947	236.304347826	233.526315789	235.755555556	233.681481481	231.616666667	237.064935065	235.151515152	234.444444444	233	232.118110236	232.746575342	234.313432836	232.219512195	234.968253968	231.652439024	234.504587156	236.169014085	234.943661972	234.052631579	234.261904762	235.483050847	232.955555556	235.161290323	234.279411765	233.448979592	235.5125	235.247058824	234.819148936	231.710144928	233.797101449	235.057142857	232.344444444	236.793103448	235.185185185	234.807692308	233.567901235	234.21875	234.696078431	235.666666667	235.211267606	234.407407407	233.887640449	235.826530612	235.306603774
K05823	376.323251418	376.488	376.433823529	377	376.532110092	376.576576577	376.594202899	377.464285714	377.109677419	377.135338346	375.274193548	377.107843137	379.764705882	375.8	378.759259259	375.548387097	376.589473684	375.864864865	377.346666667	378.890756303	375.731481481	375.229007634	376.326086957	378.726027397	377.857142857	377.316770186	376.519230769	377.692810458	377.163636364	378.185393258	377.003034901	375.11971831	376.098039216	376.503401361	376.761904762	376.47761194	374.964912281	376.885714286	379.097222222	374.576470588	377.166666667	375.8	377	381.77992278	377.76	376.079136691	377.461538462	382.611111111	381.859872611
K05820	386.618257261	398.739669421	395.675126904	397.729885057	397.565420561	397.612903226	398.719745223	395.062992126	395.295698925	396.094545455	394.953191489	396.298076923	381.036363636	397.671875	396.111111111	399.773076923	380.900874636	389.256809339	397.682692308	385.082437276	400.644444444	396.676190476	394.345833333	397	394.344370861	394.415178571	399.450199203	394.906077348	395.980952381	394.225433526	387.965909091	394.993288591	399.278409091	397.030769231	382.467011643	394.771428571	397.452830189	351.684931507	380.06557377	387.071428571	364.203252033	362.46031746	390.2625	393.169354839	369.927152318	387.562770563	354.853333333	393.509090909	393.112781955
K08501	235	270.2	264.5	236.4	281.5	297.923076923	318.625	275	245.666666667	187	244.75	241	239.666666667	257.2	187.2	244.214285714	255	238.714285714	235	272	186.875	304.666666667	345	233.25	233.666666667	253	126	245.555555556	373	277.285714286	245.2	249.666666667	257.75	238.555555556	236	240.375	205.625	251	230.5	321	241	233.642857143	250.25	258	98.4776119403	237.75	260.4	241	255.4
K05826	57.1666666667	57.4285714286	61.8888888889	56.5	56	60.3125	56.2941176471	57.3571428571	58.25	56.4	56	55.3888888889	58.5555555556	62.1764705882	61.0294117647	56.2857142857	56.75	57.0588235294	57.9047619048	60.2	57.52	60	59	59	56.4545454545	55.5	56.5384615385	57.8333333333	56.2222222222	61.8571428571	56.25	55.9375	59.0714285714	55.6896551724	58.9090909091	58.8421052632	60.52	62.6666666667	56	62	61	55.6	57.1007919926773	56.6363636364	63.3333333333	55.5	55.3333333333	55	57.5454545455
K05827	298.411764706	285	283.875	287.8	283.5	281.315789474	281.285714286	280.142857143	280.5	273	289.75	286.615384615	296.666666667	273	282.740740741	290.571428571	287	281.428571429	273.4	285.666666667	278.4	284.714285714	277.222222222	283.714285714	287.6	272.333333333	286.777777778	281.25	291.777777778	290.6	290.8	276.666666667	275.777777778	281.666666667	286	291.5	281.4	282	284.5	283	282	287.818181818	284	287.5	281.4	275.75	282.875	287	286.090909091
K08504	151.375	167	147.052750416017	147.052750416017	184.5	145.5	190.833333333	182	136.333333333	147.052750416017	174	116	159.5	147.625	150	132.75	165	159.666666667	123.764705882	165	134	129.142857143	132	126.4	207	159.5	137.222222222	138	130.6	161	124	180	139.833333333	120	169.75	147.052750416017	142.6	146.555555556	152.875	144.1	144.5	150.833333333	138.352941176	140.142857143	160.666666667	151.947368421	158.133333333	181	120
K05825	399.279771615	400.990430622	399.82278481	399.525272547	401.674767691	399.555256065	399.288930582	400.415	400.555462886	399.882911392	400.856420627	399.381738174	399.539370079	400.117272727	399.959068454	400.133448873	399.001428571	398.885049834	399.172852598	400.704347826	399.430939227	399.855864811	401.005434783	401.4640625	398.658102767	398.936216216	399.742459397	399.942028986	400.490974729	399.140950792	400.474683544	401.307890223	401.056801196	400.881487219	400.546934866	399.135983264	399.300840336	400.147798742	397.668528864	400.069958848	399.883168317	400.073921971	398.539325843	399.341130604	400.257731959	398.255235602	399.636486486	397.923611111	400.026484018
K02100	470.618811881	468.045454545	466.536585366	467.666666667	468.086956522	471.259259259	469.142857143	468	467	471.869565217	467	466.451612903	473.722222222	470.25	468.307692308	467.6	471.588092345	470.662280702	467.75	471.618729097	468	466.903225806	470.166666667	467.571428571	467.25	466.272727273	465.807692308	468.736842105	466.977272727	470.882352941	470.615384615	468	469.230769231	467.88	471.68554095	464	469.675675676	466.730769231	471.830472103	469.853754941	468.438356164	467.791044776	469.148148148	471.208333333	471.578947368	475.566523605	470.455782313	534	466.4
K08508	362.142857143	326.333333333	469.833333333	476.857142857	354.4	421.571428571	564	417.8	513.777777778	460.555555556	511.833333333	469.486486486	608	463.846153846	539.3	427.363636364	423.777777778	421.545454545	459.846153846	468.5625	419.444444444	494.476190476	399.037037037	423.47826087	508.4	492.823529412	440.2	398.714285714	365.333333333	462.2	312.037037037	422.1	380.25	463.555555556	515	476.142857143	449.857142857	536.2	567.043478261	497.666666667	573.714285714	520.666666667	358	531.545454545	508.75	365.954545455	506.333333333	413	544.8
K05829	346.166666667	355	349	351	356.5	331.458333333	347	358.666666667	350.5	341.111111111	349	343.4	347.338470796396	350	345.125	340.933333333	346.235294118	350.9	345.8	348.285714286	351.545454545	346	350	343	347.444444444	348.5	351.166666667	345.571428571	353.8	346.285714286	351	369.6	343.333333333	348.769230769	343.448275862	349	344.4	357.5	342	343	348	345	343	345.5	336.5	337.5	340.333333333	350	359.75
K10169	796	794.2	799.913450444291	825	796	799.913450444291	799.913450444291	796	794	799.913450444291	799.913450444291	799.913450444291	806	796	796	799.2	796	795	799.913450444291	799.913450444291	800	793	796	794	796	794.5	796	794	794	799.913450444291	799.913450444291	799.913450444291	817	795	799.913450444291	799.913450444291	799.913450444291	799.913450444291	796	804	799.913450444291	799.913450444291	799.913450444291	799.913450444291	799.913450444291	799.913450444291	803	799.913450444291	799.913450444291
K02101	275.777777778	281.6	283.8	273.555555556	267.777777778	263.857142857	267.142857143	285.333333333	271.75	281.666666667	267	274	263.5	272.666666667	266.333333333	268.125	288	272.833333333	288	278.769230769	268	274.166666667	273.714285714	282.769230769	271.8	275	262	271.5	268.5	282.642857143	267	279.125	266.333333333	275.8	273.333333333	279.333333333	270.666666667	274.4	273.75	269	262	272.222222222	271.59083059848	270	268.125	272.4	270.666666667	271.59083059848	262
K00524	836.166666667	1148	970.5	1155	757	1155	1106.62192042387	1137	1554	1164.2	776	1137	1155	791	1106.62192042387	1106.62192042387	1172	1354.75	776	1106.62192042387	757	1554	1148	1172	777	1106.62192042387	947	1148	1033.33333333	1106.62192042387	1106.62192042387	1554	777	1106.62192042387	1106.62192042387	1106.62192042387	1106.62192042387	1172	1169.6	1172	1172	1172	1172	979.5	1043.66666667	804	1024.8	1106.62192042387	1154.5
K00525	800.092889681	872.798130295	837.148609634	844.60912191	843.66869469	841.992509363	884.937573616	842.288310279	834.850458716	812.81379851	823.040833688	851.367793241	848.614807873	868.945454545	833.416818537	828.795326698	781.341469552	817.638955438	864.374173138	789.616811594	862.64146583	827.308478425	902.59055355	887.430488459	888.947835991	832.671232877	860.086838868	834.61784897	834.917980152	835.216208637	780.6148382	835.757807521	847.387255954	850.263057765	786.235611511	857.224349158	836.144550448	845.263267233	837.306563823	831.87866394	842.650896766	845.785004657	843.900380862	846.021256193	833.35237484	825.509838998	849.015814366	840.594656055	858.554674457
K00526	351.065620542	353.264009963	350.972511144	350.988224638	347.118913858	351.659817352	355.633558341	346.04664723	351.998810939	346.653735632	348.18046133	348.407284768	354.076530612	353.281690141	350.928772259	354.99245283	351.54247697	355.128083491	352.227129338	361.606493506	357.091816367	348.028818444	348.257971014	352.975409836	360.336283186	348.553619303	357.327217125	350.480794702	348.709876543	351.38107753	346.414736842	350.833543506	354.449625312	355.136011276	365.834653004	347.189655172	350.506377551	364.524017467	364.204453441	361.386928105	353.006100943	355.618991794	358.41314554	352.42599278	356.34428795	354.758078603	363.331664581	350.468085106	353.795652174
K00527	739.892307692	743.161685484	740.993696664	741.108717018	745.417478947	745.853809334	744.327383544	748.575677243	744.487756453	745.515916808	744.044954128	742.786278796	749.200132979	739.9688931	743.993405229	745.02348784	733.996161579	741.548985217	738.582346167	748.861430672	746.143631235	741.60037708	742.160790062	742.370908131	738.437877885	740.436706181	745.253923729	740.829065489	738.096301233	743.316500088	737.336801712	739.110006167	745.772013068	752.467830952	734.352055352	743.943717081	741.38732622	741.268960612	749.107078907	744.279611014	742.922012454	738.570655116	740.390207568	739.696193265	746.356361069	746.876357642	739.058746736	745.427248677	747.802060793
K00520	484.204467354	508.205804749	477.797491039	480.005976096	489.920308483	535.867924528	504.060150376	488.193116635	486.719714964	498.245762712	498.2247557	485.397619048	496.957142857	495.586206897	508.543859649	510.97826087	540.871380846	493.126893939	486.683646113	510.847750865	486.812108559	490.972111554	494.479166667	470.754612546	469.83032491	484.180055402	513.266839378	492.357142857	482.909626719	481.70989011	473.454643629	495.970674487	482.283924843	481.013645224	481.569073783	485.878923767	498.339726027	474.879895561	478.370314843	492.340659341	476.504378284	467.55027027	474.672727273	479.936936937	476.124293785	482.722641509	470.213798978	509.068181818	477.721541156
K05330	486.875	486.875	486.875	486.875	486.875	503	486.875	486.875	486.875	486.875	486.875	486.875	486.875	486.875	486.875	486.875	486.875	486.875	486.875	486.875	486.875	486.875	486.875	503	486.875	486.875	503	503	486.875	486.875	486.875	486.875	486.875	503	486.875	486.875	486.875	486.875	486.875	486.875	486.875	486.875	486.875	486.875	486.875	486.875	486.875	486.875	486.875
K00522	194	200.25	207.375	203.857142857	203	211.675	240.666666667	202.666666667	206.769230769	206.705882353	223.272727273	198.75	184	191.789473684	200.642857143	215.208333333	207.125	205.80952381	196.611111111	206.444444444	207.933333333	207.181818182	209.694444444	227.8	216.964285714	222.928571429	212.882352941	214.363636364	217.25	225.12	184	199.136363636	198.545454545	223.888888889	197.111111111	200.25	218.181818182	210.5	241	206	249.666666667	243.555555556	261	225.3	201	251.777777778	232.75	216.5	203.5
K00523	321	329.375	313.214285714	346.615384615	336.285714286	317.857142857	334.4	345.5	345.357142857	343.2	334.8	351	330.25	339.333333333	345.142857143	343	354.6	339.666666667	337.444444444	343.2	345.625	328.5	332.777777778	324.833333333	344	342.722222222	326.222222222	340.222222222	332.294117647	314.142857143	344.5	289.833333333	342.9	348.15	325.761904762	336.187958370395	347.6875	339.04	347	336.187958370395	322.857142857	340.357142857	337.9375	334.777777778	342.571428571	344.5	329	334.222222222	340.594594595
K02103	367.809773124	369.082101806	368.008883249	369.933165195	368.953488372	369.270794824	369.019157088	368.281303602	369.614709111	368.829234973	370.050713934	368.931034483	369.952380952	370.235751295	367.979310345	367.80102916	368.870932755	368.849909584	368.786532951	368.047835991	369.070052539	370.822620016	369.598039216	369.029211295	369.043032787	369.939516129	368.273291925	368.947209653	369.676884838	369.055636896	369.75323475	368.72201722	368.986282579	369.072639225	369.536936937	368.410931174	369.1167979	369.123563218	369.864321608	366.21875	368.844683393	370.046413502	369.101960784	368.455197133	368.333333333	367.590909091	368.865671642	370.281553398	368.392638037
K00528	303.586998832	296.765498652	311.070140281	292.40005226	324.957153986	306.411434584	312.011306043	318.542432815	304.605396825	297.755547728	306.656173487	316.00779661	294.495741056	295.896551724	310.767731629	304.107476636	291.009673519	296.904522613	301.884036145	292.993727599	300.742908438	307.841491086	298.490080056	297.920361601	295.202976437	301.551199086	300.965017668	299.064412811	304.638342403	306.327916667	298.15549036	298.745298581	298.52	299.766982922	287.199782451	300.709011264	299.375470514	298.898830409	292.531711555	287.992492492	302.291437156	293.303754266	294.151982379	298.345532831	296.560553633	328.346896552	293.014456317	311.478915663	303.287463977
K00529	387.616714697	358.591623037	345.139344262	342.620192308	346.58	336.842105263	343.606060606	363.950310559	351.208860759	362.894366197	336.653846154	346.267175573	387.897435897	365.251851852	379.219512195	361.751677852	391.415549598	380.171428571	373.26446281	369.157894737	366.5	363.610526316	334.366812227	355.73006135	367.862385321	343.235294118	380.901315789	360.191176471	342.2	359.238095238	381.700296736	366.572413793	367.47972973	358.494565217	393.845278726	356.579545455	368.226415094	397.540540541	393.078431373	394.033333333	384.629310345	400.425287356	405.801369863	391.096774194	393.988888889	388.406976744	398.076923077	408	378.090909091
K06358	NA	NA	NA	NA	NA	NA	NA	NA	NA	NA	NA	NA	NA	NA	NA	NA	NA	NA	NA	NA	NA	NA	NA	NA	NA	NA	NA	NA	NA	NA	NA	NA	NA	NA	NA	NA	NA	NA	NA	NA	NA	NA	NA	NA	NA	NA	NA	NA	NA
K03987	247	277	237	247.646514161196	247.646514161196	250	250	253	241	250	250	247.646514161196	244	248	246	249	247.646514161196	248.333333333	247.646514161196	248.333333333	247.646514161196	244	250	247.646514161196	256.333333333	249	253	242.5	250	251.5	245.888888889	247.646514161196	247.833333333	247.646514161196	247.646514161196	247.646514161196	251.5	247.646514161196	247.646514161196	244.5	247.646514161196	247.646514161196	247.646514161196	250	247.646514161196	247.646514161196	247.646514161196	247.646514161196	241.75
K21712	435	435	435	435	435	435	435	435	435	435	435	435	435	435	435	435	435	435	435	435	435	435	435	435	435	435	435	435	435	435	435	435	435	435	435	435	435	435	435	435	435	435	435	435	435	435	435	435	435
K04463	295.526996314486	433	424.5	433	240	295.526996314486	338	240	295.526996314486	295.526996314486	240	295.526996314486	295.526996314486	373.666666667	246	240	295.526996314486	240	355.8	295.526996314486	374.333333333	295.526996314486	433	288.25	374.333333333	295.526996314486	240	433	348	433	240	246	262.8	295.526996314486	240	295.526996314486	433	295.526996314486	295.526996314486	295.526996314486	240	295.526996314486	240	352.857142857	295.526996314486	295.526996314486	295.142857143	353	246
K03986	247	245.032750242939	245.032750242939	245.032750242939	246	245.032750242939	245.032750242939	245.032750242939	246	245.032750242939	245.032750242939	245.032750242939	246.5	245	245.032750242939	245.032750242939	245	245	245	245.032750242939	246	245.032750242939	245.032750242939	245.032750242939	245.032750242939	243	245.032750242939	245.032750242939	243.571428571	245.032750242939	241	245.032750242939	245.032750242939	245.833333333	243	245	245	245	245.032750242939	245	245	243	246	245	243	245	245	245.032750242939	245
K10168	889	873	861	874	864.5	871	869.6	861.666666667	872.777777778	868	862.875	876.6	865.360480262317	858	865.666666667	871	865.360480262317	861	881	861	873	867.1	866.666666667	872.333333333	873	864.84	871	864.5	869.666666667	865.360480262317	864.5	873	872.25	865.360480262317	879.666666667	865.360480262317	874.285714286	858	859.3	865	871	865.360480262317	858	869	858	883.5	865	858	848
K03985	317	317	317	317	317	317	317	317	355	233	317	317	317	317	317	317	317	317	317	317	317	317	317	317	317	317	317	317	317	317	317	281	233	317	317	317	233	317	327	317	317	317	317	530	317	317	317	317	317
K07884	291.358974359	291.358974359	291.358974359	291.358974359	364.5	291.358974359	291.358974359	217	291.358974359	217	220	291.358974359	291.358974359	291.358974359	437.5	217.666666667	291.358974359	291.358974359	220	217	291.358974359	291.358974359	217	291.358974359	510	510	291.358974359	291.358974359	291.358974359	291.358974359	291.358974359	291.358974359	291.358974359	291.358974359	291.358974359	291.358974359	291.358974359	291.358974359	291.358974359	291.358974359	291.358974359	291.358974359	291.358974359	291.358974359	291.358974359	291.358974359	291.358974359	291.358974359	291.358974359
K03984	424.285714286	454.470588235	435	433.878787879	425.833333333	455.888888889	442.333333333	421.357142857	426.625	419.1	431.666666667	602	420	420.9	429.25	427.3	426.888888889	421.928571429	427	424.333333333	417.4	430.75	439.571428571	425.615384615	454.5	433.571428571	410.142857143	395.416666667	424.4	412.75	430.5	425.214285714	424.5	423.826086957	421.181818182	424	438	418	415.5	432	428.5	415	421	479	423	432	426	439.290717177451	417.25
K16243	330	330	331.576754385974	331.576754385974	331.576754385974	331.576754385974	331.576754385974	331.576754385974	331.576754385974	331.576754385974	331.576754385974	331.576754385974	331.576754385974	331.576754385974	331.576754385974	332	330	331	331.576754385974	330	332	331.576754385974	331.576754385974	330	330	331.576754385974	331.576754385974	331	331.576754385974	330	331.576754385974	332	331.576754385974	331.576754385974	331	331.576754385974	331.576754385974	333	331.576754385974	340	331.576754385974	331	331.576754385974	336	331.576754385974	331	331.576754385974	331.576754385974	331.576754385974
K23006	NA	NA	NA	NA	NA	NA	NA	NA	NA	NA	NA	NA	NA	NA	NA	NA	NA	NA	NA	NA	NA	NA	NA	NA	NA	NA	NA	NA	NA	NA	NA	NA	NA	NA	NA	NA	NA	NA	NA	NA	NA	NA	NA	NA	NA	NA	NA	NA	NA
K03983	570.333333333	602.75	467.444444444	482	551.25	548	581	530.8	491.333333333	541.25	577.666666667	554.108555148206	514	627.25	548.7	526.789473684	554.108555148206	485.666666667	514.333333333	494.333333333	519.9	501.5	656	454	609.5	472.5	507.75	582.4	487.833333333	530.666666667	479	534.833333333	499.125	483	534	672.333333333	517.222222222	516.75	488.25	530	554.108555148206	537.666666667	705	514.8	705	474	647.909090909	530	448
K03450	497.456140350895	497.456140350895	497.456140350895	497.456140350895	495.666666667	491	497.456140350895	497.456140350895	497.456140350895	497.456140350895	497.456140350895	497.456140350895	497.456140350895	497.456140350895	505	497.456140350895	493	497.456140350895	497.456140350895	497.456140350895	497.456140350895	497.456140350895	498	497.456140350895	497.456140350895	493	497.456140350895	497.456140350895	497.456140350895	493	497.456140350895	497.456140350895	497.456140350895	497.456140350895	497.456140350895	497.456140350895	497.456140350895	505	497.456140350895	497.456140350895	497.456140350895	497.456140350895	497.456140350895	526	497.456140350895	497.456140350895	497.456140350895	497.456140350895	497.456140350895
K14217	476.666666667	473.25	486.727272727	477.846153846	482	481.75	471.142857143	477.266666667	476.75	477.428571429	473	472.8	475.666666667	476.555555556	470.4	487.2	478	480.153846154	476.571428571	474.666666667	479.285714286	480	483	482	478	477	470.909090909	478.5	476.85	473.833333333	480	501.153846154	475.777777778	479.9375	473.125	480.5	474.666666667	477.222222222	478.789473684	479.625	482.3125	478.625	474.346153846	478	475.5	475.914285714	476	476.333333333	474.444444444
K14216	728	633.316102224378	633.316102224378	714	1087	633.316102224378	441.333333333	633.316102224378	633.316102224378	537.5	1087	1087	361	742	361	633.316102224378	1087	361	724	633.316102224378	528.666666667	1154.85714286	819.5	1086.66666667	707	551.5	607.333333333	546	361	1029.5	525.4	633.316102224378	742	749	361	633.316102224378	742	480	448.777777778	914.5	857	649.166666667	710	1157.5	633.316102224378	633.316102224378	398	633.316102224378	1035
K14215	285.104915514581	285.104915514581	296	296	296	282.8	296	296	296	257	296.666666667	296	285.104915514581	296	296	230.333333333	296	274.666666667	286.571428571	296	231	296	296	285.104915514581	231	289.2	263	296	296	296	285.104915514581	302	296.4	297	298	296	263	285.104915514581	285.104915514581	285.104915514581	285.104915514581	296	298	296	285.104915514581	285.104915514581	296	285.104915514581	296
K14214	606	745	511	553	533	455.4	383	649	714.714285714	383	596.069216133931	745	596.069216133931	639	383	413.5	553	745	596.069216133931	596.069216133931	745	596.069216133931	533	745	553	692.875	533	546.333333333	614.5	551	649	442.111111111	430.5	596.069216133931	596.069216133931	383	745	511	745	596.069216133931	686.5	626.5	524	596.069216133931	745	533	596.069216133931	596.069216133931	745
K14213	498.703703704	500	505.625	515.266666667	503.058823529	467.857142857	530.590909091	495.518518519	522.421052632	503.368421053	517.888888889	481.941176471	500.888888889	529.068965517	492.6875	498.074074074	516.933333333	490.636363636	513.466666667	473.882352941	493.55	524.875	528.842105263	499.6875	522.636363636	486.636363636	488.631578947	521.540540541	515.875	485.153846154	521.916666667	524.259259259	504.508196721	494.742857143	517.113636364	500.777777778	495.266666667	496.857142857	511.586206897	508.111111111	503.791666667	501.35483871	501.171428571	514	474.388888889	501.117647059	499.294117647	545	496.884615385
K03981	235.91875	246.6	243.185185185	253.153846154	251.3	252.681818182	250.5	245	250.958333333	239.862745098	248	244.4	246.1	262.533333333	238.517241379	247.842105263	236.571729958	238.521428571	243	236.520547945	248.565217391	248.923076923	248.5	248.857142857	245.023255814	246.142857143	242.53125	247.565217391	246.865671642	238.612244898	237.545977011	254.85	247.0625	244.44	237.79002079	246.666666667	254.793103448	242.185483871	238.119047619	244.263157895	248.837209302	244.421052632	246.677966102	243	240.478991597	237.024793388	242.415384615	244.533333333	246.014705882
K14211	849.029411765	656.529411765	779.655172414	588.037037037	745.823529412	619.5	759.723404255	801.294117647	588.515151515	902.692307692	568.535714286	790.648648649	830.111111111	794.342857143	760.884615385	660.7625	546.6	706.458333333	752.740740741	801.260869565	820.785714286	822	612.055555556	569.22	749.625	842.761904762	834.181818182	783.547619048	585.404255319	775.185185185	839.941176471	662.44	666.210526316	774.56626506	757.111111111	588.764705882	742.142857143	791.46875	764.75	847.666666667	781.875	714.363636364	899.05	866.076923077	813.5	486.551020408	781.5	759.266737692965	778.368421053
K00796	290.938084112	296.545854732	291.577658011	298.026022305	300.829610721	297.417291066	295.52991453	297.972153465	296.104297994	291.291795666	299.893574297	294.57967033	294.594164456	292.200269724	296.032187271	296.550805452	289.555901696	289.560383387	292.587554269	294.950146628	296.0368	292.991596639	295.273759713	291.296252927	287.362209667	296.708539167	296.45804465	292.43302351	291.942492013	296.973856209	293.852941176	289.167352538	296.303198887	294.125978648	287.750979295	289.637195122	294.166527197	290.002230152	295.654512635	286.55749354	289.619928401	290.463902439	291.776513427	288.808999521	287.169374352	286.708518369	291.530348259	282.656182988	289.796899225
K05339	235.373358349	236.389978214	235.482078853	235.380733945	237.228769497	235.886535552	235.783613445	235.551020408	235.758508914	235.029147982	236.336986301	236.505902192	234.153153153	235.758522727	235.564638783	236.769736842	236.440789474	235.733050847	235.919156415	236.039106145	235.449458484	236.275184275	236.657770801	235.486238532	236.232613909	235.705382436	236.405737705	235.877643505	236.056603774	235.965587045	235.022727273	235.789855072	236.319088319	236.598445596	236.408474576	236.111111111	236.394202899	236.069469835	235.766331658	233.15521978	236.074650078	234.554285714	234.215217391	235.126436782	234.714714715	233.970472441	234.534883721	234.352798054	235.0175
K00027	408.545257285	401.392991914	409.338327526	402.194663763	399.23469917	401.030861456	399.067874911	399.597085841	403.886389201	403.909170052	403.654800937	399.276401565	405.261343013	399.682242991	400.058737151	401.438805104	437.991338778	408.751477449	405.528259017	440.209960938	408.477703605	399.173317865	408.461332739	397.10997815	408.71454219	403.511563877	409.658816238	400.135576923	403.927017351	409.121869273	433.676563641	402.318026045	403.065873742	411.253562294	439.094890511	398.76565008	405.909637046	404.991792657	436.318592965	447.581239531	402.607932608	403.278142589	414.978967495	409.909390445	429.341871921	422.733980583	406.962413976	406.00234192	410.228881279
K08428	511	454.05	454.05	511	454.05	352	454.05	454.05	454.05	454.05	454.05	454.05	454.05	454.05	454.05	345	390	454.05	511	511	454.05	454.05	454.05	454.05	454.05	511	454.05	454.05	378	454.05	454.05	454.05	454.05	454.05	454.05	454.05	511	454.05	454.05	511	454.05	454.05	454.05	454.05	454.05	454.05	454.05	454.05	454.05
K00794	158.076738609	159.680722892	164.725168756	160.234475375	157.5496614	158.540540541	160.160469667	160.16395664	158.080037665	157.975	157.683087028	158.364102564	159.948717949	158.254480287	159.748040314	158.819322459	157.279069767	159.723568282	159.883977901	157.037667072	159.315304948	158.217863105	160.696969697	162.661934339	163.938125569	158.332764505	161.070826307	157.180290298	160.936507937	159.887174542	157.991185113	158.340585774	158.093536122	161.321926489	159.293617021	158.935281837	159.505586592	162.347670251	163.180851064	158.94329184	159.265259985	162.160305344	162.237909516	160.622296173	159.077791719	162.409983633	162.326480263	156.895392279	160.745861733
K16240	1058.56	1058.56	1058.56	1058.56	1058.56	1058.56	1058.56	1058.56	1058.56	1058.56	1058.56	1011	1058.56	1058.56	1058.56	1072	1058.56	1058.56	1058.56	1058.56	1058.56	1058.56	1058.56	1058.56	1058.56	1058.56	1058.56	1058.56	1058.56	1058.56	1058.56	1058.56	1072	1058.56	1058.56	1058.56	1058.56	1072	1058.56	1058.56	1072	1058.56	1058.56	1058.56	1072	1058.56	1058.56	1058.56	1058.56
K00021	453.026086957	784.625	942.5625	681.111111111	492.628571429	439.471264368	509.304761905	474.771084337	786.681818182	420.52020202	680.4	1061.2	421.216216216	482.109375	450.120567376	438.438502674	802	452.158536585	564.666666667	421.268115942	423.931034483	744.545454545	908.545454545	957	806.75	634.033333333	448.337209302	543.441860465	826.909090909	503.150943396	525.6	827	482.933333333	623.466666667	731.411764706	826.1	502.730769231	815.893617021	859.256410256	925.75	848.052631579	839.8	857.416666667	632.714285714	771.576923077	794.423076923	652.395348837	467.230769231	741.151515152
K01347	1691.92857143	1505	1681.7	1644.8	1463.62790698	1547.84	1655.1875	1618	1595.34	1396.39473684	1649.19230769	1521.26923077	1458.83333333	1546.18518519	1675.70833333	1405	1605.46	1556.60869565	1617.93333333	1300.39285714	1541.46153846	1680.5	1629.31034483	1641.77777778	1545.13333333	1526.375	1175.93333333	1520.79166667	1528.72222222	1334.3877551	1715.7037037	1703.64864865	1525.23076923	1496.22727273	1561.46666667	1628.07142857	1670.33333333	1424.28571429	1529.23076923	1744.60784314	1664.07142857	1513.65	1582.18181818	1706.08333333	1518.75	1642.20833333	1710.46666667	1809.5	1662.5
K01346	269	266	266	265	272.018518518519	272.018518518519	272.018518518519	301	272.018518518519	272.018518518519	272.018518518519	272.018518518519	272.018518518519	301	269	272.018518518519	266	272.018518518519	272.018518518519	272.018518518519	272.018518518519	272.018518518519	272.018518518519	272.018518518519	272.018518518519	269	301	272.018518518519	272.018518518519	272.018518518519	272.018518518519	272.018518518519	272.018518518519	270	272.018518518519	272.018518518519	272.018518518519	272.018518518519	272.018518518519	267.5	272.018518518519	272.018518518519	265	269	272.018518518519	272.018518518519	272.018518518519	272.018518518519	272.018518518519
K01345	341.432773109235	523.5	341.432773109235	341.432773109235	341.432773109235	341.432773109235	341.432773109235	341.432773109235	341.432773109235	341.432773109235	341.432773109235	341.432773109235	341.432773109235	310.857142857	297	420	341.432773109235	269	297	341.432773109235	420	356	341.432773109235	341.432773109235	341.432773109235	341.432773109235	341.432773109235	341.432773109235	341.432773109235	341.432773109235	341.432773109235	341.432773109235	345	341.432773109235	341.432773109235	341.432773109235	297	341.432773109235	341.432773109235	341.432773109235	341.432773109235	341.432773109235	341.432773109235	269	341.432773109235	341.432773109235	341.432773109235	341.432773109235	341.432773109235
K01344	458.863636363636	458.863636363636	458.863636363636	458.863636363636	461	458.863636363636	460	458.863636363636	458.863636363636	458.863636363636	458.863636363636	458.863636363636	458.863636363636	458.863636363636	458.863636363636	458.863636363636	458.863636363636	458.863636363636	458.863636363636	469.5	458.863636363636	458.863636363636	458.863636363636	458.863636363636	458.863636363636	458.863636363636	458.863636363636	458.863636363636	458.863636363636	458.863636363636	458.863636363636	458.863636363636	431	458.863636363636	523	458.863636363636	431	460	460	460	458.863636363636	458.863636363636	458.863636363636	458.863636363636	460	458.863636363636	458.863636363636	460	458.863636363636
K01343	499.877108768019	413.333333333	499.877108768019	558	347	546	499.877108768019	559	499.877108768019	347	499.877108768019	499.877108768019	558	546	499.877108768019	499.877108768019	566	546	499.877108768019	499.877108768019	552.5	347	552.5	499.877108768019	558	499.877108768019	452.5	559	559	499.877108768019	499.877108768019	499.877108768019	559	585	446.5	499.877108768019	546	553.2	499.877108768019	499.877108768019	499.877108768019	499.877108768019	499.877108768019	347	499.877108768019	563	499.877108768019	564	499.877108768019
K00791	315.243332334	314.160869565	311.230966638	312.120703654	316.926735527	316.175033921	314.03169487	315.178529412	314.72064149	313.463492063	317.594846321	316.248824993	312.003541913	313.496321449	314.959444444	315.14762026	316.991376213	313.495455878	313.608199753	315.753891772	314.161115414	317.037122208	314.192391643	312.852117264	310.654761905	314.004784689	312.468636474	314.319349764	313.597744361	314.10939861	312.528751369	313.81925014	313.29814353	313.113137721	314.082065997	315.670273711	314.717047452	310.350877193	307.732902917	307.144236961	310.034716093	308.093537843	306.928456159	309.717142095	308.034778576	308.809358289	307.710681696	308.718805704	310.140425532
K01341	881.782608696	894.625	857.444444444	877.473684211	835.333333333	854.625	858.4375	869.19047619	901.444444444	803.666666667	764.75	848.230769231	976	799.875	876.266666667	909.653846154	860.8125	837.266666667	898.733333333	890.75	823	868	857.45	822.777777778	836.523809524	889.238095238	867.653846154	839.470588235	873.409090909	861.944444444	862.257142857	900.25	840.833333333	888.416666667	892.9375	893	858.928571429	840.862068966	842.918918919	885.558139535	796.941176471	844.833333333	833.607142857	860.5	864.2	839.416666667	842.2	864.333333333	905.9
K01340	283.78515625	275	282	273	275	283.78515625	283.78515625	283.78515625	283.78515625	283.78515625	283.78515625	283.78515625	283.78515625	283.78515625	283.78515625	283.78515625	283.78515625	283.78515625	283.78515625	283.78515625	283.78515625	283.78515625	281.125	283.78515625	283.78515625	283.78515625	273	332	283.78515625	277.5	283.78515625	273	283.78515625	302.5	332	283.78515625	273	283.78515625	283.78515625	273	283.78515625	310	283.78515625	283.78515625	283.78515625	283.78515625	283.78515625	283.78515625	283.78515625
K00022	350.615384615	318.272727273	468.333333333	314.086956522	293.666666667	374.583333333	311.066666667	335.818181818	347.526315789	308.6	338.5	329	306.333333333	341.153846154	333.235294118	335.538461538	334	305.153846154	307.615384615	315.454545455	304.111111111	294.307692308	312.210526316	317.733333333	321.545454545	379.5	322.5	324.703703704	314	319.642857143	296.454545455	324.166666667	314.25	312.95	322.375	319.285714286	313.888888889	304.714285714	354	406.8	338.4	323	330	306.909090909	313.818181818	315.2	317.090909091	314	372.461538462
K04548	73.775	73.775	73.775	73.775	73.775	73.775	73.775	73.775	73.775	73.775	73.775	73.775	73.775	73.775	73.775	73.775	73.775	73.775	73.775	73.775	73.775	73.775	73.775	73	73.775	73.775	73.775	73.775	73.775	73.775	73.775	73.775	73.775	73.775	73.775	73.775	73.775	73.775	74	74	73	73.775	74	73.775	73.775	73.775	73.775	73	74
K01349	965	986.545454545	1107.33333333	1107.625	738	1029	1150.66666667	1191.28571429	916.428571429	588	862.333333333	652	1050.89777091526	1147.8	1090	1104.92857143	1099	1045.25	969.4	969.166666667	804.2	1109.2	1005.16666667	962.833333333	1143.875	1108.77777778	982.666666667	1185.75	1092.16666667	1108.875	1018.33333333	1117.16666667	1109.58333333	1034	1037.77777778	960	906.8	968.333333333	1201.66666667	973	1174.5	783.4	662.285714286	963.384615385	1041.6	1127.625	713.705882353	1059	1149
K01348	435.820054945071	431	435.820054945071	435.820054945071	435.820054945071	435.820054945071	435.820054945071	435.820054945071	435.820054945071	435.820054945071	435.820054945071	435.820054945071	435.820054945071	435.820054945071	435.820054945071	435.820054945071	435.820054945071	435.820054945071	435.820054945071	435.820054945071	453	435.820054945071	435.820054945071	435.820054945071	453	435.820054945071	435.820054945071	435.820054945071	435.820054945071	435.820054945071	435.820054945071	435.820054945071	435.820054945071	435.820054945071	473	435.820054945071	433	435.820054945071	435.820054945071	435.820054945071	435.820054945071	435.820054945071	435.820054945071	453	435.820054945071	435.820054945071	435.820054945071	435.820054945071	435.820054945071
K02694	174.72366666666	164	174.72366666666	257	181	164	167.5	168	171.333333333	170	167	167	174.72366666666	167	174.72366666666	168.5	167	169	166.25	181	170.333333333	167	172.666666667	174.72366666666	210.25	174.72366666666	167	184.25	174.72366666666	164	165	174.72366666666	231	167.733333333	167	168	163.5	174.72366666666	174.72366666666	174.72366666666	164	174.72366666666	174.72366666666	174.72366666666	190	174.72366666666	174.72366666666	174.72366666666	174.72366666666
K01268	533.444444444	520.842105263	549.763636364	524.266666667	521.140350877	541.542857143	530.5	554.888888889	536.152542373	545.82	515.04	530.4	532.111111111	541.523809524	538.085106383	536.272727273	511.777777778	531.566666667	518.76	516.8	539.513513514	527.666666667	537.967741935	534.964285714	560.235294118	545.789473684	543.638297872	535.127906977	537.368421053	544.518518519	570.2	520.596774194	517.023809524	542.372093023	521.325	545.947368421	556.563636364	539	568.666666667	575.296296296	507.97752809	535.72	527.484848485	542.145833333	570.074074074	522.347826087	550.428571429	585	543.03030303
K02696	39.6363636363636	39.6363636363636	39.6363636363636	39.6363636363636	39.6363636363636	39.6363636363636	39.6363636363636	39.6363636363636	39.6363636363636	39.6363636363636	39.6363636363636	39.6363636363636	39.6363636363636	39.6363636363636	37	39.6363636363636	39.6363636363636	38	39.6363636363636	39.6363636363636	39.6363636363636	39.6363636363636	39.6363636363636	39.6363636363636	39.6363636363636	39.6363636363636	39.6363636363636	39.6363636363636	39.6363636363636	36	39.6363636363636	38	38	39.6363636363636	39.6363636363636	39.6363636363636	39.6363636363636	39.6363636363636	39.6363636363636	39.6363636363636	39.6363636363636	39.6363636363636	39.6363636363636	39.6363636363636	39.6363636363636	39.6363636363636	39.6363636363636	39.6363636363636	39.6363636363636
K02697	42	42	42	42	42	42	42	42	42	42	42	42	42	42	42	42	42	42	42	42	42	42	42	42	42	42	42	42	42	42	42	42	42	42	42	42	42	42	42	42	42	42	42	42	42	42	42	42	42
K02690	785.666666667	748.23233213239	807	872	742	738	738.25	735	742	742	748.23233213239	872	748.23233213239	734	748.23233213239	748.23233213239	748.23233213239	748.23233213239	742	734	734	742	746	731	734	742	742.5	738	764.8	748.6	748.23233213239	748.23233213239	741.5	742	740	748.23233213239	742	739.333333333	739	738	742	740.5	742	748.23233213239	748.23233213239	742	740	748.23233213239	768
K02691	80.8761148904	77	81	80.8761148904	86	80.8761148904	80.8761148904	80.8761148904	82	80.8761148904	80.8761148904	80.8761148904	80.8761148904	82	81	81	81	80.8761148904	80.8761148904	78.3333333333	80.8761148904	80.8761148904	81	80.8761148904	82	80.8761148904	81	80	80.8761148904	81	80.8761148904	80.8761148904	80.8761148904	91	81	80.8761148904	81	80.8761148904	80.8761148904	80.8761148904	81	81	80.8761148904	81	80.8761148904	80.8761148904	80.8761148904	80.8761148904	79
K02692	160.491891891892	160.491891891892	141.2	142	160.491891891892	160.491891891892	160.491891891892	160.491891891892	140	160.491891891892	160.491891891892	160.491891891892	160.491891891892	142	140	204	160.491891891892	143	160.491891891892	160.491891891892	196	160.491891891892	160.491891891892	160.491891891892	206	142	160.491891891892	160.491891891892	139	160.491891891892	160.491891891892	160.491891891892	160.491891891892	160.491891891892	160.491891891892	160.491891891892	160.491891891892	160.491891891892	160.491891891892	160.491891891892	204	160.491891891892	142	160.491891891892	143	160.491891891892	160.491891891892	148	196
K02693	143	138	144	133.013071895431	143	133.013071895431	144	143	133.013071895431	89	143	133.013071895431	133.013071895431	133.013071895431	143	143	133.013071895431	133.013071895431	143	143	116	143	143	133.013071895431	143	125.666666667	143	143	133.013071895431	144	133.013071895431	118.5	143	133.013071895431	143	133.013071895431	143	143	89	143	143	123	143	106.5	133.013071895431	133.013071895431	133.013071895431	133.013071895431	133.013071895431
K05015	823.153846153872	866	863	823.153846153872	796	823.153846153872	924	823.153846153872	823.153846153872	823.153846153872	823.153846153872	823.153846153872	823.153846153872	844	823.153846153872	870	924	935.5	806	531	844	806	531	823.153846153872	668.5	823.153846153872	705.5	838.666666667	823.153846153872	924	851	891	823.153846153872	823.153846153872	870	823.153846153872	823.153846153872	846.666666667	823.153846153872	823.153846153872	823.153846153872	823.153846153872	823.153846153872	823.153846153872	823.153846153872	823.153846153872	823.153846153872	823.153846153872	823.153846153872
K02698	88.2643770923	88.2643770923	88.2643770923	88.2643770923	100	130	85	88.2643770923	88.2643770923	84.6666666667	88.2643770923	115	88.2643770923	92	84	84	86	88.2643770923	88.2643770923	88.2643770923	88.2643770923	88.2643770923	86	86	88.2643770923	88.2643770923	88.2643770923	87	88.2643770923	88.2643770923	88.2643770923	88.2643770923	84	86	88.2643770923	86	86	86	88.2643770923	90	88.2643770923	86	88.2643770923	73.5	88.2643770923	88.2643770923	88.2643770923	88.2643770923	86
K02699	159	187.251497218308	199	210.8	187.251497218308	200	196.4	187.251497218308	187.251497218308	187.251497218308	187.251497218308	161	187.251497218308	163.5	218	148	187.251497218308	155	198	159	155	191.5	198	161	187.251497218308	199	163	161	187.251497218308	187.251497218308	165.5	187.251497218308	163	158	154	165	162	192.5	175	196	214	180	181.333333333	214	214	167.333333333	186	187.251497218308	187.251497218308
K24271	690	690	690	690	690	690	690	690	690	690	690	690	690	690	690	690	690	690	690	690	690	690	690	690	690	690	690	690	690	690	690	690	690	690	690	690	690	690	690	690	690	690	690	690	690	690	690	690	690
K00836	442.004830918	443.744525547	470.459770115	450.826086957	449.275	445.074927954	458.231884058	456.20754717	433.429752066	449.986363636	433.210144928	431.350961538	432.769230769	436.287671233	432.094594595	440.015810277	447.182572614	447.906666667	445.323843416	455.863309353	441.47826087	440.369863014	456.318181818	437.585635359	439.484848485	452.670886076	433.866197183	437.857142857	474.352941176	450.132275132	486.056603774	439.005882353	431.696369637	436.810126582	449.449197861	452.017191977	435.433628319	432.23880597	465.264705882	434.612903226	468.741935484	429.423857868	487.695652174	429.715867159	453.718309859	491.882352941	453.690140845	436.323529412	435.223300971
K00837	394.763172805	398.763301501	391.425464431	391.013717421	385.942236025	400.302066773	397.511180124	391.57306956	392.728304406	400.369047619	391.247588424	393.514439221	400.680688337	396.772795217	400.376033058	407.852568876	408.075892857	396.362728785	399.414468085	419.360180995	399.406015038	389.839218633	387.92300885	389.974846626	395.435990338	393.006736069	392.465619924	396.193410616	395.590273151	396.496777658	389.009110021	401.318206086	396.9048583	393.235472461	406.928785159	386.481989708	401.436864153	393.262803235	393.572666404	394.828093453	392.159569261	395.407021203	394.563230895	394.907399202	393.603213095	387.779016935	391.901840491	391.645261845	395.465430017
K00835	417.390862944	423.894736842	422.9	410.469387755	423.525	422.833333333	424.055319149	422.734042553	404	422.275	425.222222222	424.955223881	421.147058824	424.436507937	424.210526316	416.666666667	418.63960396	419.529680365	424.296610169	419.306349206	423.93442623	422.333333333	423.916967509	423.548387097	423.251655629	423.8	424.19047619	422.62962963	418.666666667	422.162790698	417.868167203	424.642857143	424.298701299	424.870967742	418.604951561	423.566666667	421.326923077	427.222222222	420.068669528	420.00862069	420.038461538	421.4	421.765957447	423.034482759	419.938356164	418.497607656	421.859813084	430	423.363636364
K00832	407.558139535	411.894495413	413.195876289	412.032	407.479591837	413.396638655	411.061403509	411.780269058	413.74893617	412.601449275	413.868852459	409.370860927	409.953846154	412.188888889	415.34841629	411.867595819	401.01994302	405.75748503	412.513157895	399.085409253	413.064171123	412.650485437	413.913385827	409.872340426	410.869346734	412.576642336	415.172	414.466666667	410.949275362	411.813333333	405.323600973	412.037593985	413.612121212	414.405857741	399.59454191	413.051282051	413.029411765	405.857142857	408.419306184	405.452012384	406.282051282	407.148760331	406.54494382	413.231536926	402.269473684	403.483985765	407.509009009	414.570512821	410.906914894
K00833	579.67958951	531.94655704	620.97866839	587.799578059	525.76880985	438.110769231	515.881632653	588.732355637	521.675771971	510.711026616	482.075845974	575.230064161	552.707509881	543.021890547	579.589333333	516.875954198	443.260423787	591.226363636	562.085766423	482.695356738	596.739085239	487.090441932	466.387243736	567.650035638	555.064989518	619.342060811	555.029735683	532.295208655	572.788300836	612.1019678	539.294054054	613.145539906	623.977443609	573.341944256	523.75942029	446.141993958	564.724637681	610.803156917	615.628459901	599.046254399	653.520710059	685.297156727	673.907683486	577.821256039	599.643271768	639.278507993	672.596803773	567.736342043	617.532703488
K00830	385.383561644	391.689922481	388.15	390.222222222	387.329545455	390.655737705	391.666666667	386.223529412	393.391304348	393.189873418	393.152173913	393.798245614	377.135135135	384.5	386.65	387.130434783	394.275	383.321428571	387.903225806	386.833333333	389.520833333	391.421052632	389.538461538	391.05785124	380.803921569	386.654761905	387.803921569	390.256097561	383.15942029	387.773809524	391.611111111	385.247191011	388.409090909	390.105882353	391.966101695	389.387096774	385.625	383.4	385.222222222	388.376712329	375.056179775	381.972972973	370.14084507	388.084444444	363.041237113	380.639344262	382.519480519	357.886792453	386.287128713
K00831	362.650954242	359.379790941	359.711015737	360.759619737	363.967227253	363.450456053	360.748991696	358.677818515	361.208699572	361.105535055	363.814469596	362.944774076	359.626315789	362.254944525	360.062240664	360.448756681	364.196282737	360.480525803	360.908682281	361.276529161	361.123663412	363.346652031	363.076447303	362.230011261	359.530827474	362.151856018	356.679130435	362.10965561	362.585831063	362.766058485	362.576027737	362.199521843	362.022869023	356.317682318	361.615113823	362.825375171	361.508324769	361.028378378	359.443563729	357.202898551	360.935681024	359.658383319	358.912137681	359.572834646	357.740917213	360.981644899	359.756582483	357.304423749	359.849081714
K04549	69	69	69	69	69	69	69	69	69	69	69	69	69	69	69	69	69	69	69	69	69	69	69	69	69	69	69	69	69	69	69	69	69	69	69	69	69	69	69	69	69	69	69	69	69	69	69	69	69
K00838	531.25	497.6	557	494.888888889	544.421052632	569.333333333	525.75	541.090909091	519.428571429	534.428571429	496	532.111111111	510	506.8	517.545454545	524.3	500.5625	520.8	495.571428571	532.833333333	510.166666667	489.25	503.75	508.8	528	536.8	521.111111111	517.454545455	508	503.5	552.25	536.416666667	529.272727273	483.857142857	513.5	493.5	516	578	544.25	492.5	506.5	538.076923077	515.110079981844	526.444444444	511.2	501	513.625	478	529.916666667
K00839	363.677333333	367.02955665	368.976470588	369.710622711	365.62987013	368.430894309	363.848368522	370.766129032	366.239285714	372.147249191	364.338271605	362.882857143	371.92920354	369.67191601	374.620087336	370.670487106	367.376811594	370.659217877	360.044642857	374.491803279	365.990566038	360.415384615	361.892749245	365.306390977	364.459330144	363.26171875	366.143236074	367.083756345	373.644549763	366.053968254	362.20498615	373.392070485	361.622418879	364.896551724	371.521327014	359.630841121	364.746323529	366.147368421	390.121052632	375.483271375	358.892156863	364.375	373.507936508	366.814516129	390.006944444	376.717299578	362.310185185	386.05	364.923076923
K16246	352	352.928571429	353.333333333	352	351.5	352	353	352	353	352	352	352.32229049933	352	352.285714286	352	353	352.5	351.8	352.2	352.2	352.166666667	352	352.444444444	352	352	352.4	352	352.666666667	352	353	354	353	352	353	353.103448276	352.666666667	352.5	352.666666667	352	352.5	352.166666667	352.25	350	352	352.333333333	352	353	352.32229049933	351.333333333
K04963	4872.5	4755.30769231	4945.33333333	4734.14285714	4780.28571429	4413.75	3713.85714286	3735.16	4874.25	4552	4911.5	4862	3833	4467	3836	4886.71428571	4907	4477.2	4426.33333333	4940.14285714	3523.66666667	4867.33333333	4940.375	4669	4420.07692308	4895.5	4865.5	4247.25	4871.66666667	4466.2	4907	4865.5	4961	3506	4913.66666667	4933.5	4113.36842105	4857.28571429	4555.66666667	4859.5	4861.15	3344	4176.33333333	3981.14285714	4857.5	2805	3687.57142857	4278.85651559866	4961
K12135	338.666666666667	338.666666666667	338.666666666667	338.666666666667	338.666666666667	338.666666666667	338.666666666667	338.666666666667	371	338.666666666667	338.666666666667	338.666666666667	274	338.666666666667	338.666666666667	338.666666666667	338.666666666667	338.666666666667	338.666666666667	338.666666666667	338.666666666667	338.666666666667	338.666666666667	338.666666666667	338.666666666667	338.666666666667	338.666666666667	338.666666666667	338.666666666667	338.666666666667	338.666666666667	338.666666666667	338.666666666667	338.666666666667	338.666666666667	338.666666666667	338.666666666667	338.666666666667	338.666666666667	338.666666666667	338.666666666667	338.666666666667	338.666666666667	338.666666666667	338.666666666667	338.666666666667	338.666666666667	338.666666666667	338.666666666667
K09010	541.333333333	567	584	610	499	589	524.111111111	591.333333333	594.5	647	618	647	618	635.8	506.142857143	650.75	486.846153846	584.666666667	590.664516594495	590.664516594495	568	616.571428571	463	608	555.8	605.25	645	625.5	614	463	567.25	463	568.75	618	590.664516594495	514.666666667	583.857142857	513.333333333	590.664516594495	590.664516594495	614	590.664516594495	614	578.333333333	590.664516594495	590.664516594495	614	590.664516594495	614
K04467	738.54400621072	755.333333333	747.333333333	767	767	738.54400621072	761	691.833333333	750.2	699.2	738.54400621072	762.5	738.54400621072	738.54400621072	738.54400621072	767	762.5	764.5	701.4	767	767	767	753.666666667	709.333333333	760.2	731	752.25	767	741.666666667	765	755	738.54400621072	603	761.5	756	738.54400621072	767	745	767	743	767	764.333333333	757.210526316	540	766.333333333	765.615384615	738.54400621072	540	767
K17456	1234	1234	1234	1234	1234	1234	1234	1234	1234	1234	1234	1234	1234	1234	1234	1234	1234	1234	1234	1234	1234	1234	1234	1234	1234	1234	1234	1234	1234	1234	1234	1234	1234	1234	1234	1234	1234	1234	1234	1234	1234	1234	1234	1234	1234	1234	1234	1234	1234
K04335	154.283783784	168	151	151	155.5	153.218655137417	134.5	151	163	155.5	153.218655137417	153.218655137417	151	151	153.218655137417	153.218655137417	152.147410359	151.984375	151	152.415730337	189	151	153.218655137417	153.218655137417	151	153.218655137417	153.218655137417	157	143	151	152.111111111	151	143	157	152.281690141	153.218655137417	151	151	154	152.666666667	151	161.25	151	156.222222222	151	152.890909091	155.75	151	153.75
K01122	865.519542124554	884	850	859	865	865.519542124554	874	873	859	857.333333333	865.519542124554	859	874	865.519542124554	865.519542124554	865.519542124554	865.519542124554	901.5	914	865.519542124554	865.519542124554	859	865.519542124554	865.519542124554	865.519542124554	888	882	865.519542124554	862	865.519542124554	859	862	865.519542124554	915	865.519542124554	865.519542124554	863	850	850	888	865.519542124554	859	842	843.142857143	850	874	865.519542124554	865.519542124554	865.519542124554
K04441	389	409.666666667	360	361	380.75	355.526315789	386.5	417.8	363.8	301.428571429	385.2	359	368.325255910028	370.555555556	356.333333333	351	399.75	379.75	384.666666667	368.325255910028	368.325255910028	353.25	375.8	403.6	403.5	359.5	377.5	384	396.5	432	362.5	361.5	361	368.325255910028	381.777777778	362.25	368.325255910028	361	361	349	393.5	359.4	361	392	361	371	364.611111111	336	356.25
K04440	515.666666667	436	438.666666667	436.75	439	388	438	432.948619371262	410	439	445.5	430	432.948619371262	461	432.948619371262	439	442.4	436.75	423.25	432.948619371262	436.75	430	441.5	451.333333333	425.333333333	412	439	439	433	439	439	451.6	379	436	439	431	438.25	430	402.333333333	209	445.5	439	442.333333333	422.4	544.125	430	436	436.75	446
K04447	1135.5	1175.2	1115	1154.5	984.75	1163.6	1280.625	1364.77777778	1133.33333333	1176.63157895	1154.5	1148	1161	1158	1161	1213.375	1148	1226	1089.625	1148	1127	1154.5	1139.66666667	1159.35312775065	1226	1138.25	352	1174.6	1148	1159.35312775065	1503	1186.75	1054.71428571	1226.6	1161	1097	1105.8	1162	1129	1159.35312775065	1159.35312775065	1161	1135.5	1105.875	1226	1118.33333333	1122	1159.35312775065	1118.6
K01126	322.678285256	321.61258956	315.728601253	326.495225552	321.236978131	314.713835061	334.32780083	323.334507042	322.178390138	333.695850433	325.675665102	311.264572539	326.597796143	364.419402985	326.686403509	339.56737898	324.643303262	329.160565189	328.792645104	325.858670386	314.495938104	304.376894577	318.370960401	311.32211101	317.340452261	330.468839104	313.164808917	388.229321974	352.748697917	320.980603448	378.668921204	333.499814057	338.227225494	335.693768056	330.053855569	309.456486043	334.325427683	351.7796343	326.800475766	312.17494877	344.165076612	343.950160303	329.580832527	322.690920798	327.888074103	342.795667447	326.203109576	281.431902985	320.602572559
K04333	216.314606742	218.0625	215	216.333333333	219.2	217.928571429	215.111111111	217.5	218.8125	217.703703704	215.533333333	218.892857143	216	216.636363636	217.956521739	215.666666667	216.412820513	216.61038961	215.071428571	216.703296703	216.666666667	216	215.411764706	218.04	217.95	217.5	217.238095238	217.4	216.666666667	217.238095238	216.328358209	218.45	217.5	218.076923077	217.055555556	216.4	217.8125	214.166666667	217.260869565	217.5	216	219.409090909	218.619047619	215.6	216.948717949	216.397590361	217.372093023	217	220.222222222
[truncated: 17,617 more rows]
[truncated: 74 more columns]
