# Supplementary material for: Proteobacteria explain significant functional variability in the human gut microbiome
Source: Microbiome. 2017 Mar 23;5:36. doi: 10.1186/s40168-017-0244-z (PMC5363007; doi:10.1186/s40168-017-0244-z)
Supplement: Supplementary file 24 — Source data for figures. Figure 1, source data 1: matrix of read counts (after rarefaction) for every gene family in each sample included in the present study. Figure 1, source data 2: matrix of average family lengths for every gene family in each sample included in the present study. Figure 1, source data 3: log-RPKG abundances for every gene family mapped in the present study. Figure 2, source data 1: residual log-RPKG abundances (i.e., after fitting the linear model) for every gene family mapped in the present study. Figure 3, source data 1: counts of invariable, non-significant, and variable gene families per pathway. “Strong,” “medium,” and “weak” refer to FDR cutoffs of 0.05, 0.10, and 0.25, respectively. Figure 3, source data 2: counts of invariable, non-significant, and variable gene families for ribosomes in each domain of life. Figure 4, source data 1: residual log-RPKG scaled by the expected variance under the null model (see the “Methods” section). Figure 6, source data 1: log10 phylogenetic distribution (PD), log10 residual variance statistics (residvar), significance at 5% FDR (invariable coded as “dn”, variable coded as “up”, non-significant coded as “ns”), presence in at least one bacterial/archaeal genome in KEGG, and annotations for all measured gene families. Figure 6, source data 2: counts of significant associations of invariable, non-significant, and variable gene families with taxonomic summary statistics. Figure 7, source data 1: counts of significant associations of invariable, non-significant, and variable gene families with phylum-level abundances. Figure 8, source data 1: q values for gene families in the overall test. Figure 8, source data 2: q values for gene families in phylum-specific tests. Figure 8, source data 3: JSON-formatted lists of significantly (in)variable or non-significant gene families at 5% (“strong”), 10% (“med”), and 25% FDR (“weak”); overall test. Figure 8, source data 4: JSON-formatted lists of significantly (in)vari [file 40168_2017_244_MOESM24_ESM.bz › SourceData/Fig1-SD3-log-rpkg.csv]

	ERR260153	ERR260163	ERR260170	ERR260171	ERR260175	ERR260180	ERR260193	ERR260204	ERR260205	ERR260209	ERR260215	ERR260217	ERR260221	ERR260224	ERR260225	ERR260226	ERR260227	ERR260230	ERR260231	ERR260234	ERR260242	ERR260243	ERR260244	ERR260246	ERR260250	ERR260251	ERR260252	ERR260253	ERR260255	ERR260256	ERR260258	ERR260259	ERR260260	ERR260264	ERR260265	ERR260266	ERR260267	SRR341692	SRR341696	SRR341701	SRR341704	SRR341716	SRR341718	SRR341721	SRR341722	SRR341725	SRR413562	SRR413563	SRR413564
K00001	2.11982447012483	2.07348661315163	2.48592664423203	2.36352635704238	2.02805799114979	1.88383030158161	2.18373466294346	2.26380144758828	2.06375018005567	1.88219067611195	2.25262161787651	2.14325769721853	0.749025256495061	2.16153710651199	2.08856454769552	1.83601032695298	2.23479501041119	1.84684463758897	2.08160349838366	2.22626640282121	1.93418537953658	1.94346944737654	2.50608095518654	2.49050769932129	2.20890939225654	2.04282958580666	1.80609241583146	1.87752902079255	2.31554998934455	1.98153340282981	1.82415185714756	2.07381773489485	2.20956849421165	1.9867716859068	2.11743251283911	1.31475828841469	2.10505212505558	2.40128526590022	2.60299953139082	2.73762551839918	2.60417753229932	2.67462370506316	2.6984484088552	2.66828919742176	2.82057222192298	2.70809542497778	2.63150210555224	1.98726535743969	2.31974445508501
K00002	1.38908727979966	0.651039091877777	1.30453438381429	1.09167677496831	0.752063337780844	0.937427898166957	0.884376727535271	1.12999131064022	0.818795698529385	0.805005928206183	1.19394837732168	0.815858794711945	-0.2679298900391	0.837172747049049	0.820405147506909	1.09406395353309	0.81817039670588	1.02100660916572	0.89844783038434	1.3688287284512	1.15509257363169	0.724928548224633	1.4428176125446	0.832179359358883	1.0231183418431	0.746359042498222	0.961325514229733	0.780317640869817	1.08482847966763	1.14233780683569	0.653329003222903	0.464826650073125	0.92814433015258	1.37363735061409	0.282113873811739	0.0369491868579457	0.828507361436582	0.00974835568699564	-0.170682381090867	-0.231968120427053	0.46841053488899	-0.294628006973546	-0.13622290490655	0.516420105671051	-0.166304554303228	0.773669326520475	0.112972052489957	-0.6653005516409	0.393553389948644
K00003	2.79108820024379	2.64810453965892	2.73399984404039	2.83698539192426	2.78460019214267	2.86115466755166	2.64877788834082	2.73192193945575	2.71855525769179	2.54959432499548	2.99441140412417	2.8608318008	0.977873664993601	2.76005830559085	2.70519077146695	2.59485327952802	2.82319170291127	2.56462017316089	2.75512150914717	2.56662802092387	2.66357478831414	2.92328962658002	3.04415216429302	2.95039815331377	2.66060741883487	2.81937803672855	2.37980614415597	2.69158788274294	2.88301187401231	2.70626214733012	2.66176725238039	2.85434828396071	2.8792500588041	2.48494614139243	2.49952636135548	2.17286999947689	2.82768341927344	2.53876397235771	1.78862117159661	0.829466478608073	2.85012100324432	2.37317634636974	2.25352165673667	2.46739247765414	1.77834459426355	2.49587272518073	2.46751096154317	0.96401351884666	2.34004713120304
K00004	-1.78569367559768	-1.6575363704166	-1.95832497231768	-1.63202318373422	-1.69919720595827	-1.11257572917877	-1.82883094516466	-1.81066011757499	-1.67627684115229	-1.14748400276193	-1.61980172060785	-2.17424171491185	-3.73033805087108	-1.98043858043946	-2.60086334032186	-1.99113967269223	-1.60983610139799	-1.50526822650425	-2.35836969807233	-1.49115079193337	-1.65646500679529	-2.64741792242741	-1.27876292309274	-1.66286421832442	-2.07513857338162	-1.74944422183778	-1.45762651174557	-1.5052642684777	-2.12501577476665	-1.81917785141239	-1.92134598695913	-1.81435845564508	-2.19398327444093	-1.85863100304605	-2.01372609079407	-2.51363398207486	-2.39890875937842	-2.06093610439785	-2.52607442699928	-3.64010685857849	-2.30498252283077	-3.41955198484676	-2.19537876464431	-2.77485086071364	-2.88502949058945	-1.70305776050214	-2.6138904692356	-4.10207427771313	-1.95387429140761
K00005	2.07391047432974	1.91032245670467	1.68473804593449	1.37134310239011	1.65572922524634	2.00837817639939	1.38169876315934	1.87697333795422	1.46078553422196	1.90108959539673	1.94079743914899	1.64722387066021	-0.255623993604302	1.42069885190761	1.42443098101472	1.79085387319222	1.92740962579401	1.51735393556737	1.6559596603829	1.93380886696603	1.40008060658213	1.79410751936816	2.06904955168035	1.88948444334354	1.25318576526558	1.85707354268525	1.29833427840656	1.93217932824932	1.67329753811412	1.58988869533841	1.67107418747376	1.69080840365849	1.68454768829896	1.07244093214899	2.27046432108101	0.752466895744057	1.72165229825688	0.415310420119884	1.81423650968446	0.894064442297437	1.00217998361885	-0.047428091874602	0.888647218098433	1.48351774613183	0.716932049278184	1.86199017489603	1.53190018184517	0.0341761572929912	1.66523333386776
K00006	-2.58423390230857	-2.09486743277126	-2.34779550230566	-2.58781085261305	-2.35055979236005	-2.23087659361046	-2.26602444274744	-2.78943258883983	-2.95034365675675	-1.4088704541751	-4.03308427234984	-2.61068493047583	-3.66978020032967	-1.92527137509416	-2.41592689727061	-2.43566122158829	-2.26850579772109	-2.16834595868601	-2.81879833747036	-2.32728789767733	-2.48996004636191	-2.83739071533293	-3.03763082143465	-3.29277869154836	-2.82702642865961	-2.77496174351166	-2.15154357058727	-2.82960484890144	-2.83481163221136	-2.09633743148316	-2.14314940697275	-2.38099665020813	-2.61705323128219	-2.64515549990368	-2.37566821521479	-3.58694912412915	-2.61943364875924	-2.69801920615743	-3.38632865772412	-4.22023829390597	-4.49951932790416	-2.38633440525865	-2.72965237841979	-2.66916540597985	-3.07982856889391	-3.20196906068526	-2.31142377738743	-4.15962440294514	-2.27629559133546
K00007	-3.95189093201467	-4.16746472266298	-4.0289621083596	-3.57393348031797	-3.85145663206938	-4.75747322138909	-3.74590979996907	-5.80908186325837	-3.32176584153213	-2.73635294592409	-4.1052175853133	-5.89090123686794	-5.88941136450352	-4.64076739835155	-3.04331971746365	-3.90279565792199	-1.22344774437618	-3.93590327332672	-4.09558051935807	-2.69972606655401	-3.59963190457224	-2.99669975085429	-4.98580165121578	-3.1037423102263	-3.64123710092873	-4.05218081850582	-4.08564827014495	-4.75837353496933	-3.6974784832333	-2.76106561640887	-4.74838186968439	-3.97700223223344	-4.19008751149327	-5.8572041721107	-4.34741084030554	-4.17374049744354	-3.37904366608674	-3.39470860878656	-1.51184854521361	-1.89814492343952	-4.0933437401924	-3.52067394714877	-3.93011692630012	-3.48631300300872	-1.19850718252578	-3.98271430056319	-1.76003174851389	-4.3647639747376	-2.97519920462003
K00008	2.18765017984348	2.3068679196935	2.27984887211705	2.32419402555322	2.13549630267993	2.22148271716765	1.97740304004319	2.31053790122982	1.9108331917229	1.86298447999742	2.67819402687759	2.27318129447975	0.0376945748036914	2.08755961490449	1.68525972719628	1.73406952714156	2.64000132248399	1.84907656452631	2.07947687358212	2.50144538850677	1.94639358191037	2.29437535917713	2.55304144200098	2.8206866416349	1.65626151173089	2.188665844851	1.11766346972797	1.90224709117578	2.13984265720158	2.02641773062121	1.95811624067259	1.97270869470217	2.12923086156783	1.63253634931659	1.97707526350265	1.72123743662382	1.81488969823803	1.43047314897825	1.66688814156212	0.917288294972731	1.65459556711172	0.799547172569808	1.32110690518438	1.18140182422575	0.563984091158275	2.62493601066636	1.41101449792267	-0.129372620162106	1.30584414631699
K00009	0.456774770150618	0.630286825302005	1.14382389418705	0.297767836869333	-0.195706223797205	0.292068977366809	0.565105411565867	0.534686790102218	0.0994022130499716	0.857829721372833	0.35386613122897	0.386408223318315	-1.26836298777667	-0.166932427500997	-0.291947683381124	-0.0359639840945504	1.4814019301433	0.750550091944812	0.598229599100961	1.64117670693721	0.228504166699521	-0.20219459807788	0.822911085925174	1.23868372682844	0.706877721832735	-0.577560605217343	0.40135196074359	-0.240850457903112	-0.034577416843132	0.306817083652413	0.791980224061074	-0.0526821500248562	0.188838881422862	0.305598333582591	1.62458444839947	0.175986322601408	-0.405536928344712	-1.10873234282343	1.16059446033304	0.359273372325433	-0.268972469737833	-1.02178475494738	-0.431346488234164	-0.324846133807732	-0.0671665132826876	1.29075048205622	0.150601885676383	-2.97832499000013	-0.153260783207248
K00010	1.23714071440683	1.52404208911704	2.02369952248851	1.81435006554285	1.52247173905322	1.6792086509229	1.56954448468619	1.84084641673185	1.70156982256716	1.47588075727394	2.02523710890262	1.60498268130451	0.0177675169500229	1.24727846090728	1.18326683230938	1.40180861161689	1.60198711340596	1.2826896054366	1.22872009337257	1.79389478183371	1.75692394581183	1.27138527740143	2.04410311983554	1.68307137247454	1.29402401920999	1.59582239280256	1.36732398130794	1.38963077555998	1.2492345869153	1.55063238082209	1.21388937225012	1.69378368252107	1.59216740752208	1.39410865280696	1.28305209833373	0.950159886604827	1.50812643187638	1.1239306226065	1.63618629959067	1.43003207460868	1.33759074760605	1.02094907808942	1.55014545492559	1.68843910000816	1.27434591255737	1.8842927755264	1.71101407697167	0.45568133369879	1.73022616470429
K00011	0.210309393464618	-0.427221412133862	0.270392206433711	-0.291135495100285	-0.207085170218003	0.172528545855171	-0.208978529526053	0.184030895532418	0.0362218144061186	0.0886930230688288	0.125973181967043	-0.310015896366594	-1.30110755919431	-0.148685817497125	-0.371192474653973	0.0725514581621845	0.391901050855902	-0.196932251120356	-0.184785148732113	0.13625834414728	-0.00429841298067106	-0.115844617307428	0.345098199943768	-0.081945471537049	0.106013949607143	0.0093166269238587	-0.664848626143109	-0.0242791343529651	-0.24969430320266	-0.118460058846065	-0.0497048471099102	0.174016514523963	-0.100420121601091	-0.13069075122244	0.155632708779815	-0.870742560208214	-0.0745392380015109	-0.474516442574496	-0.0680998259871557	-0.327893142454868	-0.209241900339165	-0.65869774826224	0.0369796291183458	-0.0559569800111739	0.0364939558454865	0.189038356551743	-0.0915403731216306	-1.74421353115821	-0.307125768793766
K00012	2.63138761647733	2.42877337752273	3.15506266090254	3.32593221151897	2.37330035516907	2.52342405380249	2.94888438646551	2.78284892434989	2.48630917601368	2.64288415188313	2.62803413034493	2.56996679598144	1.34830758873167	2.55227470971326	2.53113468358282	2.40565702392069	2.72884710342107	2.66101369144305	2.7108890770662	2.69874130261297	2.74131897934813	2.4912664450867	2.59245940029753	2.73441599840204	3.06934868244111	2.65407987315262	2.32941848714551	2.4419117822417	2.71050697576575	2.76540056521589	2.62880123968324	2.88080142845927	2.7434942390822	2.45648043380625	2.79968644267762	1.71549873938981	2.63825895451643	2.90032722763328	3.1125085160085	3.13872782156539	2.64686602272658	3.18682414020051	3.4040411490504	2.94193996637963	3.4509040868774	3.0471197681478	3.30757914970982	2.41924583397045	3.0766875015309
K00013	2.54511639000322	2.48803607083406	2.51896134075656	2.71442025226083	2.5605299788783	2.54504144485145	2.54189874516652	2.57555304949529	2.55012614976999	2.36826224720681	2.71154307017586	2.58981987186667	0.877339900848497	2.59765185674435	2.52871173253649	2.4268811335486	2.68235867587849	2.44241062390638	2.63178766999907	2.33276492982989	2.51878317863973	2.70521514855427	2.65682794159814	2.72821840628393	2.42111237059916	2.65602054961522	2.12133506247402	2.52371917990154	2.62384286966845	2.44055722874381	2.54365778509656	2.74989190533499	2.69631025881566	2.18236457684122	2.61875914989782	1.8942161459897	2.65772306164012	2.69517769562347	2.68555323385415	2.87396966770698	2.68523074971444	2.79572029345308	2.86064522795448	2.67940730595152	2.95351626717042	2.80387878590415	2.82544908282846	2.17085246668051	2.53161159643805
K00014	2.90086369787271	2.856900789095	2.97716387833105	3.05302529821809	3.00525459860831	3.00749758431018	2.92683465199932	2.93597962156375	2.89560428439055	2.80192309590397	3.21769634819348	3.14087394716402	1.17348174307366	2.87923319960802	2.85261606911897	2.81755626560216	3.17766876772933	2.83137427679787	2.90782338509094	2.9332874024999	2.87868539275917	3.13461084085001	3.21503616382554	3.21320505289638	2.79274618016639	2.94946593060595	2.52828697780724	2.74226754698238	3.01898969456348	2.92839422583812	2.80852276534611	3.0186946845198	2.92642084682614	2.63562012809855	2.76501547745599	2.33736146655581	2.99478787997341	2.89789117302131	2.90533592676623	2.84980725265311	3.07681228345674	2.84253135565833	2.89425323728981	2.83494074248266	3.06982232083986	3.1145710026534	3.05099660735955	2.16795599390609	2.87016533920392
K00015	-0.553173874802836	-0.377376931234951	-0.222680943951712	-0.111143201815319	-0.357033279780556	-0.259210546626829	-0.1882692138448	-0.199193181357475	-0.338003086043943	-0.538585825400141	-0.0246204098054041	-0.485354731358744	-1.35904324523963	-0.499321200373823	-0.291784610848282	-0.214486043246419	-0.592402850921078	-0.366645780766028	-0.475779005237217	-0.465518608820459	-0.492510738878164	-0.446440707888854	-0.331500370292573	-0.269594875185177	-0.514776319940566	-0.152993772550527	-0.795203977435202	-0.290296163648012	-0.32156093774477	-0.376306557588689	-0.826705676341811	-0.438529295112611	-0.0783816851038364	0.0551362637492676	-0.190853192563379	-1.01129005393674	-0.304143664502856	-0.391588249071814	0.49385575221987	-0.889604207635379	-0.530775476239966	-0.0254388573102291	0.211337668349037	0.0688221289257205	-0.538685446288572	-0.361588093195875	-0.433477897752923	-0.785067235174263	-0.145137335780406
K00016	2.73236192154101	2.5218809812004	2.43207968058249	2.35949883510745	2.72420791096183	2.80280431104107	2.38299053414006	2.88255559235779	2.48492932896567	2.59639615593996	2.82422548209591	2.60534443341912	1.11935419083335	2.65540961414706	2.29882813543812	2.51796223287425	2.66073862767215	2.41789941257752	2.54273786209452	2.50245667573968	2.51238673375952	2.78463191444763	2.81612769911102	2.71240123325219	2.39251061850266	2.62357639299903	2.32337627456503	2.44699576634275	2.69981665481573	2.67044947244387	2.83484756599459	2.60945314377288	2.3880487827973	2.39893940199332	2.29897546096379	2.13992955479133	2.46617841256345	2.50357097741515	2.24492105654101	0.90691941639524	2.59689418381084	2.24105528465949	1.62427605076881	2.26099645146238	1.79782471107754	2.33002195134725	2.29079459238619	0.522377916919133	1.90515023727636
K00018	2.11840068163277	1.99776230998539	2.31398288654104	2.28349981718247	2.14173881998319	2.24888840880923	2.27724940421695	2.36386737824692	2.27440352224928	2.08516516595326	2.34581627879668	2.33412430523368	0.73044129415792	2.26102258267607	2.27072081174629	2.09616179054744	2.17381768192799	2.3212239569109	2.27629563223849	1.90687225805672	2.17168021708014	2.38721494718162	2.15207351522368	2.32448018870905	2.14790169770804	2.31989540875426	2.24991120246788	2.29008727079084	2.33061217981034	2.24453214936066	2.02781641886343	2.44933447076892	2.38161339224178	2.10027197877614	2.22748435771693	1.47592538379624	2.45526507508287	2.60932425548699	2.25670216156306	2.72047121560995	2.52946276837292	2.38454891707015	2.67161659804638	2.34844246980269	2.75873482095774	2.47441130771064	2.6969580623815	2.104080122138	2.41907933167183
K00019	-0.010215573698471	0.395757741111592	0.812748837349844	0.500874803077796	0.0153722996013842	-0.136294826004349	0.252351702512899	0.140617850069163	0.0845156994481527	0.151311828561289	0.265175702240862	-0.289963162425116	-1.36878247015221	0.0554794049321274	0.174178532119651	0.0835938116326638	0.474534454289582	0.214256558614688	0.0409380266710008	0.043234043603451	0.109491197692552	0.153985647721108	0.325274786299067	0.745275139008747	0.278731352698524	-0.260944210854197	0.141771016471077	-0.0575245386149181	0.0446727405442466	0.633843695392885	-0.140579862178038	0.176148222144941	-0.205786386513484	0.303638694473906	0.170572701823365	-0.486771682616168	-0.027225247679523	-0.0582003981387301	0.293758154549279	-0.735550465689096	0.462631129953237	0.274711041570107	0.379171812997781	0.210917638223431	0.207115572716946	0.986443253656797	0.617519365223395	-0.752685080021761	0.483291681732934
K00020	0.750163249047896	0.893954637688988	0.586410595531401	0.165634371762743	0.488255458838973	1.04751030665245	0.193466097438112	0.895608163588712	0.405353169775323	0.396262714391591	0.553443827057605	0.806579961666323	-0.906715665751675	0.200840952110103	0.653952765593069	0.633749406937076	0.899105072065127	0.303137702169956	0.316841597321534	0.656405237615254	0.143764286267425	0.267327355782316	0.518657236990428	0.512157352453341	0.140417670639964	0.50961664143877	0.236149346743301	0.209435845916696	0.196460457863276	-0.0786314318876333	0.32739585287425	0.726158145100354	0.173968500007966	0.699998174078498	0.257116691119782	-0.30401764337575	0.394208900724245	-0.0473293005932977	1.50951214489403	0.229838047499253	-0.0693792826048278	-0.495660115984955	0.266357467208643	0.0429361720300319	-0.296591452898634	0.18949678551362	0.369980608669386	-1.21306074561874	0.492827806805738
K00021	-0.964402715525163	-3.14101379649013	-3.50960327273275	-3.73510115839494	-2.40080546290553	-1.3179917703449	-1.12370038457475	-1.24845923556581	-3.24586401765209	-0.443528791570584	-3.69311182780183	-4.77365880089565	-2.00233289532601	-1.59683416685062	-0.780246236039546	-0.549154143698349	-4.06410692447384	-1.29424061249575	-2.56272025049255	0.133193482255685	-1.2227611972424	-3.71012439670224	-3.85955784342411	-3.95527635581972	-3.61910566911423	-2.59979986064934	-1.36943203973424	-2.2211828164145	-3.7826069750868	-1.76149593252216	-3.56517105680688	-3.94234186601792	-3.0604860619191	-1.66912754486678	-3.28984173838484	-3.9572769976897	-1.8855249817612	-2.2585293489618	-2.40671296215132	-3.59429167969993	-3.07624575871921	-3.281901121927	-3.44299703710199	-2.29144678985036	-2.63818810581852	-2.60875055190068	-1.96880439861771	-1.50650959500159	-2.44108090352198
K00022	-2.82267571843276	-2.32209815694864	-3.69748453071177	-1.41348307725355	-3.16442916035548	-3.0706211920436	-2.5215114241786	-2.19751894628167	-2.56864248148711	-3.02949176231304	-3.78341241999673	-3.44841024957018	-3.9351522480623	-2.7863266370181	-2.54503489077117	-2.87905580899181	-2.96499575826981	-2.6808070907376	-2.64848209589204	-2.71666248834219	-3.06533526294961	-2.62782560536656	-2.28056502464489	-2.38268179167646	-2.77927346226139	-3.5746299836247	-2.79784744490871	-2.15815829736893	-2.6601545185359	-2.58874386772116	-2.90551311563933	-3.45778008156281	-3.20616043639261	-2.26608657875017	-3.16372779237307	-3.32510125523303	-3.08221609179943	-3.06537941243772	-3.82252759228491	-3.5451990123141	-2.3806752383583	-3.71268403801945	-4.35996787587591	-2.66659170656822	-2.54949572873851	-2.58228334128108	-1.89603758742793	-4.38622402575736	-2.6403128002771
K00023	-0.268944176530429	-0.0959237060495763	0.218103540880161	0.331473435552082	-0.236602914485631	-0.144250825212165	0.0544095013994975	0.0219491651754421	-0.0228613063464445	-0.168628799629703	-0.448282402437711	-0.233695514542283	-1.83649998557031	-0.000508047292555469	-0.218879361403716	-0.176735146984035	0.0123855821826962	-0.30397165642164	0.0360203053048294	-0.210873835454558	-0.154767505595267	0.0223803461443649	-0.00869894872622835	0.0541144013291641	-0.0920322341358096	-0.0738686644713938	-0.283487451374786	-0.0641109059123856	0.0888832531625731	0.113075031631352	-0.412219659264143	0.0224442029614449	0.179540740823364	-0.063640962201266	-0.417317674135628	-0.728601788587645	0.175845571727355	0.384562488357408	0.0945365209832985	-0.585532023149556	0.583422921524115	0.168728426313264	0.303008094457093	-0.298017180531197	-0.113902450626136	0.633813847494005	0.173722225884913	-0.602457844612489	0.138746703594364
K00024	1.54876761430663	1.3835236494643	2.39751596916371	2.00778086580948	1.147940690006	-0.00224009559749621	1.81936903938149	1.66821653019542	1.27190579431589	1.0605008769948	0.520231274124494	1.49733607100602	0.522464409285523	1.43143720209663	1.36358826575155	0.967568414185007	1.76639179143723	1.82751017792056	1.5352503450008	1.51592517530336	1.45780760847285	0.640149366782379	1.35000200756087	2.28863021743935	2.22832720133675	1.57525901064538	1.48787471208544	0.919494398238395	1.80336955625287	1.90025838877838	1.59580847211175	1.50267287922691	1.70267167741348	1.99457256123948	2.08884531781704	0.248543656560851	1.58291545014601	2.52228782841826	3.01274469549952	3.22032703819197	2.76546504404372	3.01244204774698	3.26581415975964	2.54763712205041	3.0356609047802	3.12300498477949	3.13022115024788	2.19211273094251	2.61083958602753
K00025	-5.41149271241861	-4.81267753713739	-2.81581088223244	-4.2264895041037	-4.49409911739265	-3.3255421768926	-3.41832523653094	-5.32589279096414	-3.88174877480289	-4.80431228999947	-3.18224265571898	-4.71625646027688	-3.43314816258453	-3.33369181802329	-4.58238487686164	-3.89203129133483	-1.76581999441403	-3.46278107359993	-3.76039225466587	-3.86840116451068	-4.36753689198319	-4.00710377429892	-5.34206909082042	-3.81890468921762	-5.30049071235728	-4.31642092618706	-4.84778832219185	-3.46281891734173	-4.2623475665515	-3.25528319496587	-4.41105456674344	-4.04327907031707	-3.67077966734711	-3.99140623356755	-4.02592545282926	-5.4479059556332	-4.11025398089477	-3.28517308663288	-3.5397299931926	-1.30553191559756	-2.84356139983517	-2.55370013196485	-2.32185382863667	-2.85481995507786	-3.14932131542251	-2.65064149360994	-1.89994812700833	-5.13942773712265	-2.97912293248164
K00026	-3.23816629737965	-3.58065605294884	-2.38653356484959	-3.00328005273092	-3.8340323306297	-2.56516721662324	-3.34273687920457	-2.77031846067863	-2.98534316390077	-3.3947207839296	-3.51313906833056	-3.02872458429958	-3.35130619983024	-2.70994626153584	-3.7303025059944	-3.12781973599423	-2.42137175033543	-2.31680100766384	-2.99120902691447	-2.40277114264666	-3.59970837763498	-2.76191225415566	-3.60449128047687	-2.2676226969406	-3.21432207647496	-2.71303036822542	-2.22838575649934	-1.75579403114453	-2.93163776906801	-3.20764698321107	-4.01912025759023	-2.18738180125414	-3.3517508858961	-2.82635352435632	-2.68318188842973	-3.88409044868794	-2.40820202019153	-3.3020889128701	-3.00947648449944	-3.43567821038425	-2.75802473185782	-1.71451822423166	-2.64583242559749	-3.89372433452157	-0.149217724022085	-2.35498414037383	-3.97584937783525	-5.193776174456	-2.50277267532071
K00027	2.46466229923616	2.52943195923826	2.45365927269204	2.69813925635001	2.48352657969954	2.70914853207202	2.39949313065439	2.55079416650742	2.68509210694598	2.44872844525462	2.7907169711812	2.66426887533212	0.712243120395698	2.61574392937285	2.51512466275713	2.44840795753927	2.76585590397493	2.46373793624024	2.60290455449117	2.49560322709801	2.56547932709233	2.79727232911707	2.86414561997355	2.53999336336321	2.42830398718311	2.61592335015064	2.33449886186708	2.63425755503646	2.64648566595761	2.5504702997986	2.550353433855	2.76467194886874	2.73090837814876	2.33120745859038	2.6514691401666	1.90686336975061	2.65115645524225	2.31828365213368	1.48584952299918	0.961095874493126	2.62807572393752	2.34433213855116	2.07658065815558	2.35435201920327	1.57578652320311	2.3572322310918	2.26326798470254	0.722786047311781	2.09313228410818
K00028	-3.33414176893973	-3.1773214383218	-3.37798487914395	-2.75235085974408	-2.59906599905333	-3.37982349767064	-2.86130275111474	-2.70897512377915	-3.19314141904426	-3.26615338236934	-3.59112365100855	-3.95497147454971	-4.7394105161962	-3.16335107672102	-3.3571679458317	-2.77950807607593	-2.93511255211761	-4.09440367728045	-3.14389019876174	-3.13233469234921	-2.82289703897703	-2.6572776913443	-3.89060963095247	-4.26287373797245	-3.6756326357143	-3.69985125090579	-2.92318157187527	-3.27493166150526	-4.03131368686978	-3.63890113158386	-3.67318826537743	-2.22466590403522	-2.76467599933659	-3.52071179471852	-3.065544158954	-3.65569709265682	-3.30330443527574	-2.58028407603884	-4.08836257607153	-4.33816038261075	-4.60714999209653	-2.89490520534916	-3.25405628472619	-2.87056406495914	-3.89707214716683	-3.8093844549612	-2.75343684958122	-4.96119000223042	-3.234029386555
K00029	0.914453674888594	0.847726175733408	1.75207244074945	1.26223618975586	0.431064159347041	-0.345974709535289	1.42183778368223	0.926422270882927	0.775029924296606	0.400201517380553	0.0369765312554586	0.815802514351289	-0.0745793190744817	0.863910214607822	0.774259419649682	0.359194814356676	1.45344553872499	1.27267218716416	1.03532624036813	1.06392186041733	0.944092538261543	0.216010352545351	1.01027918733722	1.6463314022704	1.64602946087715	1.06966739208137	0.904979424902063	0.675690105750183	1.17074060861132	1.09208586132434	0.792515847475099	0.902739683571469	1.13968437240072	1.36982842565136	1.70900276284874	-0.388470477835976	0.916981133310178	2.08847576730011	2.44330769669271	2.87978987088652	2.08831999927439	2.28178642972795	2.61552772389003	2.05799545516042	2.80045436475364	2.37213084521165	2.48144272566795	2.07158420852918	2.10650749026682
K00030	1.14984298808632	1.27871614627386	1.42231993141354	1.57863543231037	1.31519773395058	1.55392510096449	0.979500438927115	1.57627202731457	1.15473725078965	1.18037358180329	1.11334675353273	0.665843437778448	-0.561689620836831	0.627772149981956	1.12172704038007	1.21865254369479	0.790663773323624	0.566253407389318	0.810338212917595	1.43032245193542	1.43381116082315	0.885694972915826	1.28471713629992	0.763665691467595	1.09906039897507	0.977578061507929	0.999748171955466	0.74685956091784	1.02169325159136	0.883461814192405	1.10268391645156	1.12219005055226	0.682058488329934	0.700661159876598	0.595343077300181	0.144282928741496	1.12109691783471	-0.146310025380009	1.23705875787771	0.243081344925592	1.69517670170768	0.224513333745433	0.320377195378509	1.33592036783359	-0.303055415143398	0.88841568632152	1.09053039645199	-0.958772104969593	1.20941492149657
K00031	2.54633686376722	2.40743449070485	2.39328306369568	2.529017455085	2.38404062751902	2.27118752787412	2.41501951074207	2.530709821532	2.43790993291476	2.25586181247285	2.59635858553304	2.63763795113677	0.98438701025229	2.61055730935565	2.49167443225378	2.2715273235807	2.64883526266959	2.43141189997049	2.62528332227924	2.38039607855294	2.29414849799185	2.65552849388343	2.64515455054316	2.6316230702131	2.3947403018469	2.58121849122265	2.28538207644711	2.58235829519763	2.56103232646962	2.50015693149458	2.40692593106388	2.55683484372545	2.58528397229746	2.41351423031692	2.58960338007726	1.84955791557778	2.51452028861317	2.73977641832706	2.4583500956331	2.87671515887097	2.78728940026405	2.81205982685253	2.83998732472397	2.56838049835209	2.9106313410316	2.87149526783132	2.89150794354235	2.15364729907168	2.56753023268481
K00032	-3.19554302315881	-2.84488060056491	-1.78201266122959	-3.68526640315334	-3.62606726519405	-3.88414352228394	-3.73614303757935	-3.35281866133938	-3.008809905277	-3.68679123424182	-3.15415731829299	-3.59094355630572	-4.68745077726549	-4.29049589144803	-3.79244754864558	-3.54591675722036	-3.4417133254549	-3.44411722792959	-3.14605871417967	-5.23354480845296	-3.49559609486959	-3.98286016268893	-3.23832102738012	-3.3953121965169	-3.33916039909134	-4.27913099794159	-4.40106449746771	-3.69148326336338	-3.3953967682629	-3.11964593384989	-3.40641981822993	-3.0123543745935	-2.60207573578971	-3.40861560494482	-2.31883107949326	-3.48148657286183	-3.34453173114327	-4.12137093395901	-3.33159075337271	-3.02861516454841	-5.11502560333275	-2.80563836428935	-3.94384006202371	-2.91198200427049	-3.68209325297771	-3.39750495667537	-2.97584742424281	-3.32756711416685	-4.04290959733069
K00033	0.988172523800634	0.966964440128782	1.65211160050758	0.928633066571749	1.13716106856171	0.522785335887951	1.06518369567676	1.43692015040822	0.865683430106102	0.604264873687391	0.56431233262213	1.26649297185222	-0.0697407320617493	0.435800809690569	1.07346881990382	0.171203214290853	1.33831836304223	1.26888914329405	0.861918291539708	1.32263366326397	1.11461711840235	0.55657820292923	1.0456493577313	1.17849525652847	0.871232141921579	1.19501518778062	1.23411249521256	0.483979583320876	1.09802983836527	1.35142253820547	0.772552062967721	0.692105346757019	0.955114191089232	1.4273350383024	1.56130878610653	-0.439732364792022	0.718331169855724	1.10236240227077	2.08512936726893	1.82414800570645	1.90443173680223	2.08162665970124	2.39511938223901	1.49984242402574	1.29603166259912	2.36520244097581	2.20950153567113	-0.820543630718925	1.57615561881975
K00034	-0.254172582218439	-0.0486554458992813	-0.130977584151402	-0.243149040590958	-0.0584812461383405	-0.357296422702884	-0.283514343190517	-0.184315168353299	-0.103009971576884	-0.514626848048223	-0.366947873687091	-0.548007693366598	-1.51704606535454	-0.38930657055375	-0.0455086781793841	-0.118804334050565	0.673285078773688	-0.105322696738951	-0.202777798981934	0.157146800064835	-0.220308383565968	-0.666529910260973	-0.035747839173771	-0.0298542209844335	-0.162062324655945	-0.741261289907398	-0.174654875109152	0.0542673553195238	-0.426988959357083	-0.0258127979188541	-0.0504607121756505	-0.232277234949609	-0.138369477939381	0.157459475616605	0.221406932753272	-0.921177195734415	-0.101720544480856	-0.235143123525049	-0.0763540089451529	0.153533876158682	-0.155490701510619	-0.488496198834004	-0.546936449165828	-0.360198517955168	0.0393542275442687	0.383358719616397	0.143006686415814	-0.31450552410195	-0.0741972670817842
K00035	-2.49547399544827	-1.87296245048028	-2.05076738917725	-2.03071596930318	-2.27139679604621	-2.55804190314437	-2.57730135977569	-1.92890249075684	-2.40526159108461	-2.66190199143606	-1.55119711795418	-2.62447793814011	-2.77455947615166	-2.76305916401388	-1.96990973283983	-2.23156586524458	-2.09626992575062	-2.12250776216484	-2.03677776186549	-1.71974277605868	-2.35460127696213	-2.82980876728609	-1.67901487265521	-2.56325871117187	-2.65754352078139	-2.23593303095265	-2.10401266404755	-2.7348190804566	-3.20648868233417	-2.78066873309147	-3.13751844026049	-2.58253753970344	-1.8889168029004	-2.16270680497991	-2.27194996922186	-2.97777841686368	-2.43343561723645	-3.36573285540346	-2.68783295801281	-2.67630555324053	-3.46739678050488	-2.97661181274386	-2.51879821559102	-2.39021983950832	-3.92676922263327	-2.50239925047028	-3.21715611937743	-3.67810330340618	-2.89373361586388
K00036	0.722031247905813	0.099455301871801	1.40145049081657	0.692711104679697	0.615449970240265	-0.815294813598421	0.48555341621533	1.01307171187498	-0.0853341147224705	0.0545859416242306	-0.02760662589154	0.711650738247198	-0.692265951363953	0.165400097121757	0.489007426796769	-0.345712820757552	1.29139797080555	0.99966765094089	0.560466091112246	1.04748168747214	0.473945779032239	0.135492831348112	0.0875072656578476	0.818540012702342	0.354593409048601	0.9293358963362	0.177130928529085	-0.123597224893411	0.773831774729785	0.941173770426222	0.512240044898706	0.465903924542192	0.570035641573635	0.867167264096383	1.52896533934323	-1.87611685317423	0.197970438901038	1.10788933431736	1.78272431960603	1.58477514784106	1.84889086507372	2.09587719707273	2.23503513010172	1.32026787658284	1.26786995270534	2.24038040706417	2.2367236521643	-1.11130866323618	1.43961600205572
K00038	-0.533351498106689	-0.251723674769183	-0.209635964247308	-0.509409178463907	-0.98927829117665	-0.960561123529962	-0.804337604736398	-0.493935498604581	-0.805448264755921	-0.835028510885976	-0.745244622381491	-1.13728409436627	-1.23891821638448	-0.678581636484871	-0.22472841049549	-0.53725598536186	-0.855011336814782	-0.442891212854769	-0.7075472678268	-0.715719978688223	-0.517295730717886	-0.623275303783274	-0.654545254345966	-0.187240505125261	-0.760755213731056	-0.55330396613478	-0.607718532662576	-0.874692215994516	-0.927644928670878	-0.228654886570252	-0.628858951432042	-0.878431841649872	-0.306175620505726	0.0722805068601112	-0.678700575264935	-1.59418220240708	-0.473771171157356	-0.347538438142504	-0.132790796065004	-0.960192269325468	-0.0413524295320295	0.085964214983728	-0.122126561065702	-0.290984733594621	-0.515700791652006	0.318124785192244	0.0165745516466583	-0.555822760983723	-0.168585037986651
K00039	-2.84939849189423	-3.39103519367327	-3.19139264359669	-3.61798062753925	-2.23022310617937	-2.71603873683557	-1.89973747739264	-1.89027510711728	-3.25518358114696	-2.44820531207435	-2.50054510791016	-1.72034718512882	-3.98709821298428	-3.28691742497574	-2.1230202500969	-2.89056404536932	-1.13204539892427	-1.85195827923647	-2.87489334295203	-2.49854949021382	-2.36935249850973	-1.82231195284725	-2.31203021217066	-2.1142563923973	-2.91751174143705	-3.46118534956691	-2.27314475543225	-3.60130875675944	-2.66090698579567	-1.8189207450435	-2.48294904232104	-2.84219676272103	-2.56321492153844	-3.11171687738812	-2.77158953867042	-2.92965292536744	-2.29071140695331	-2.99765825224521	-1.3150409642429	-2.65686517916331	-2.41966447768362	-3.47236598181533	-2.95120065890396	-2.72335235393054	-1.5747506717854	-2.00423652621941	-1.63140584592062	-4.15428393631382	-2.65094949867512
K00040	1.8903384446415	1.45170054734263	1.66475818220809	2.12225937685427	1.29997204745354	1.87254226273026	1.71277675991888	1.33344195908671	1.85459735109836	1.73074745665528	1.96334116332788	1.38004833453855	-0.028708582922546	1.93166754067972	1.71132142026973	1.25954681019961	2.44637768141889	1.59892109141243	1.9052690574133	1.69275867232754	1.73923999721332	2.23531926349715	2.02273659036102	1.83565044605023	1.54915554739323	1.77476585795602	0.532632396197298	1.68974666633765	2.15329922404441	1.34848307442908	1.92178051208967	2.04880188218769	2.11564196404109	1.41303680108496	2.03654614901544	0.87378603912842	1.93698365087129	1.85082312268986	1.47347614731775	2.67059817655371	2.8789074309007	1.55848206027805	1.7110593345173	1.73078765303264	2.61450107136034	1.8270714840329	1.85856349715669	2.0850028079937	1.67017012213814
K00041	1.85826358457832	1.3765277973164	2.01112461606244	2.14549522980499	1.22754756530534	1.45149370782919	1.91575315704553	1.62342212536996	1.60324571158665	1.5452014474145	1.51268297021757	1.42723254646159	-0.0259100489132222	1.92986124826825	1.8058950953779	1.28068099487373	2.01234373503741	1.66952065842178	1.81580545392548	1.70482527440338	1.77363109636491	1.95212527159695	1.42088091443327	1.67361625034593	1.6957378696077	1.80643108975894	0.824585008600741	1.81271799574928	2.04558715518665	1.66936271430114	1.85061108677695	2.03883392384053	2.15389253745524	1.67590328658924	1.96130671662594	0.495265275273769	1.96303766904684	2.50884577060397	2.31813102928522	2.70131679123259	2.71727717957343	2.67913202691637	2.63331878886185	2.05140379683127	2.76707213034918	2.36823282695723	2.67983179129586	1.96425955016768	2.02267088630633
K00042	1.46051818971982	1.35786357766243	1.1419016885402	0.678406297320772	0.81026405656135	1.09852830150701	0.93031555707558	1.17043429329694	1.01597069030156	1.28231297272127	0.487852568618948	0.423898611665843	-0.666523708418882	1.12041916870512	1.26435162264328	0.988447628422825	2.03662214921467	1.14542211136362	1.29595913798812	2.04666740748686	1.26144089824148	0.775286784149985	1.04134421219092	0.851518347963568	0.986715260682976	1.06523664661757	0.234458812928499	0.703664438709679	1.12576011691235	0.227884815467456	1.3721175263982	0.772960183817417	1.22263245329363	1.25040792166403	2.11267276147105	0.228874075702074	1.17229424796185	0.8380652858004	1.4512662018411	0.566650389565195	1.13599075926596	1.13185503476773	1.29906307727124	0.931281790835801	0.747124364663269	1.64681611025452	0.755132790875949	-1.09965900469858	0.261271409957354
K00043	-0.222335966740121	0.417697309655537	-0.105001018547606	0.151382444347545	-0.130682670120394	0.0822503553889435	-0.397373262032156	0.298169990920865	0.232015099648735	-0.205936417312568	-0.757357056592826	-0.3516905294205	-1.85168044531782	0.0532897777919841	-0.193273468358798	0.0421397674001707	-0.299314202706601	-0.00783239785292987	0.442137182344238	-0.30990960216995	-0.265968310060457	0.0485973571128455	-0.103814067474165	0.304908783431003	-0.432136672874428	0.0911629801337628	-0.0760109247851588	-0.394512071264388	-0.593680805606655	-0.282352657963522	-0.567841159691388	-0.120337193313388	0.197090885782475	0.493158272674038	-0.215126598130712	-0.71282179327912	-0.406359438925179	-0.877994415138854	-1.05335963903642	-1.3547578590996	-0.725992897420384	-0.427682965504831	-0.68421878983008	-0.632500382610655	-1.46550067116575	0.0141540443422625	-0.759545498383199	-2.47520750510896	-0.559171089380485
K00044	-4.23838899916156	-4.68851190050051	-3.40289849083069	-3.83366867007084	-4.07616925866336	-4.29131657273726	-3.33176784783521	-3.01168741167026	-3.81203693638509	-4.28370416285406	-3.32397387065616	-2.21395386564708	-4.59060095127557	-4.58687860513064	-3.7040952631661	-3.81325041348171	-5.19444405860285	-4.18741142497127	-4.24082040124749	-5.18555873830191	-3.3886219222322	-3.09380258127313	-3.66217039206355	-3.81289866515741	-3.27143575859232	-3.95953679910877	-3.38230631971676	-3.65612604503515	-3.62565995290045	-3.19360918452422	-3.53026803660258	-3.38860357220818	-3.30199739680639	-2.85025007764319	-4.25181571962451	-4.00261607176401	-5.37376631886449	-4.46239898711608	-4.38938104752056	-5.06664101768344	-3.97342623200738	-3.95281357022215	-3.57705069588836	-3.76223751427153	-5.02359279943784	-3.87136215523709	-3.66060047555081	-4.32380639618893	-3.73499337151494
K00045	-2.66104713095575	-4.81566707598576	-3.51384538029451	-0.83938021138911	-3.79417224984733	-3.14078208709518	-3.59568110472093	-3.3146656881691	-0.904925032954844	-3.26332484463826	-3.20759788815199	-1.87783998260904	-2.30954665094569	-3.71874368430122	-2.10451903204463	-2.25683821574445	-3.30037867016457	-2.80946747214911	-4.18806404880818	-3.01460776628225	-2.77609087196611	-3.58933777053219	-2.97303766892226	-3.11481049183781	-2.9286508633374	-2.61187174471491	-3.37460819907188	-4.53108586971082	-3.67551211719336	-3.71136724506513	-3.42312339915178	-2.50476195522197	-2.60360916819731	-3.53422836797807	-3.38582034920172	-4.73628827804602	-2.47446601244734	-1.33906760018238	-3.59884582782463	1.16644492281477	-2.43908142784295	-1.61982118365826	-0.558093894714236	-2.58346579776634	-2.09159264373702	-0.363940917142984	-1.51554346887601	-3.95739901533197	-0.190074273424614
K00046	2.22958071983347	1.85772654497287	2.46963536788086	2.85470384877608	1.76743603131936	1.72093303164411	2.19407701131784	2.0633940161782	2.25294719499005	1.85917904210508	2.1327706978905	1.9643522018029	0.579300662787917	2.20650941534629	2.12551414916162	1.65200347570603	1.8221691251043	1.9413449181438	2.3628489529224	1.95165114814226	2.01222093673672	2.2255746738401	2.00157423396203	2.05996575119768	2.27049607885614	2.16230428760536	1.67754498618306	2.14403513009477	2.46673213468666	2.11434100226263	2.01396340975572	2.40830755259469	2.69781693244581	2.07111547545721	1.8632778537597	1.0236077989237	2.4442049068791	2.83596299323695	2.84339985412539	3.25263297684957	3.24200600312159	2.90499673837168	3.14488933675655	2.6561204052221	3.10813342751514	2.85002032894531	3.02707988428046	2.36045789585249	2.49395205915206
K00048	2.4008851562647	2.19003255939176	2.47988444590349	2.72264231383972	2.4489432093242	2.56933267775104	2.39414471332653	2.34332663116635	2.46045313786376	2.23424854831939	2.73168158242415	2.69708018109009	0.740083130755353	2.55220300606243	2.364266174164	2.18615246926452	2.6945201588414	2.20313801202608	2.55476983195281	2.3882657197077	2.48583129080377	2.74053924447212	2.49589888221676	2.71500260684888	2.41847938066149	2.6635996583528	1.980962799066	2.3094745476753	2.73025186457841	2.41252780490804	2.52471494980154	2.71113412890998	2.61996608619706	1.9798597030623	2.49776911745138	1.94013305363923	2.64047235988659	2.85806986367316	2.64037830912185	2.3670870882648	3.09935476004543	2.75880374997124	2.91802975570753	2.55632948199105	2.1914525346925	2.94320313952118	3.00942939334199	0.98976827387578	2.48769586199197
K00049	-1.45594862028406	-1.68850315604086	-1.82532031778629	-1.58537603060178	-1.81089342503862	-1.65671541372065	-1.30479087736843	-1.40801729643006	-1.44591501978381	-1.619217558552	-1.58181118638512	-1.78416986351686	-2.55371071557191	-1.8651763148601	-1.4584150389057	-1.94187954993639	-1.85479323728375	-1.67272543047432	-1.86243224168238	-1.42832276292791	-2.39213196907967	-1.71960468169961	-1.34331352683354	-1.31319909537154	-2.20500274400765	-2.20266841433604	-2.38017465722202	-1.86887431325729	-1.73866677809944	-1.99074923908934	-1.7918114069976	-1.38573711832069	-2.01729100472894	-2.04472110522961	-1.93266814332229	-2.34376117192855	-1.76884556641829	-1.68440443224741	-2.30918507351524	-2.68753805451146	-1.92601071704695	-2.81985180154041	-1.93041740202923	-2.39619883014557	-3.23040142737328	-1.41897942975423	-1.85976024472849	-4.41448336307177	-2.42262727188246
K00050	1.0275032408072	1.25664976900657	1.42039229439421	1.7378057000101	1.06343155510843	1.15911086655459	1.18031586882366	0.8259871353078	1.50455358205467	0.984534864492222	1.00478841063764	0.948022087293794	-0.523508945883924	1.27174455752218	1.29446742199835	0.714247486274958	0.555647326709377	1.02339276544374	1.50518734349702	1.02223250757166	1.2776775632867	1.16275232256245	0.617826494651213	0.374849631064806	1.03181037505351	1.18785563168247	0.619944185748634	1.18310954952422	1.2572445097024	0.473460680821229	0.812717958079762	1.48594771855474	1.55718752540035	1.24257491316284	1.18142289858444	0.312436011198206	1.76433388481811	1.15688537308058	0.423885258391732	-0.469994958549797	2.01218253293401	1.11366296345069	1.57191976535615	1.30363403786128	0.530331260313461	-0.11561796327373	0.812014355482827	-1.55809008418704	0.57184109071245
K00051	-5.66712099384699	-5.7597615228626	-5.55929218481003	-5.57903859793708	-5.84964671422228	-5.77483405053027	-5.61917069308011	-4.92585468830417	-5.7786121621563	-5.76041889332432	-5.63340403822047	-5.66334044600209	-5.66185057363767	-5.65812822749273	-5.02018536561274	-5.76745434745037	-5.52151765642913	-4.99267590365192	-5.62376697226524	-5.51263233612819	-4.98565856391031	-5.64733494058408	-5.59769737224879	-5.45913585550278	-5.55611899378566	-5.6467633339863	-5.79487230791706	-4.65857088852281	-4.88495020191366	-5.59466756587119	-5.76360366057682	-5.68751024193457	-5.71827396440044	-4.89969692277364	-4.57339934375198	-5.70353423706158	-5.03618470803399	-4.38478838441116	-5.40460283841299	-4.31224343907608	-5.39411313100798	-5.38640387405865	-4.58915374164608	-4.7955848015667	-4.67008366191123	-5.29204905423769	-3.97509380545325	-5.39505601855103	-4.75739905137241
K00052	2.63402592000101	2.46930532764205	2.57423623143625	2.78908687117608	2.6663595154795	2.60258408348308	2.63779697086643	2.5668648003989	2.58165856544163	2.54300289656251	2.80499823072456	2.76256149071252	1.0864090536208	2.69193469759112	2.65029871865363	2.44336728762842	2.79429573315503	2.60788639001838	2.71794264582329	2.4430033957586	2.61317570052453	2.80867889791105	2.79298761904935	2.83547868927631	2.58195514005133	2.73116542289878	2.27915252384391	2.63598846885607	2.78232023194945	2.53121571564024	2.66480606430258	2.82666357219004	2.84645533484203	2.29388771713081	2.73381547646642	1.99436666367152	2.79931344978723	2.87218987332408	2.79970167543389	2.97775335855077	3.11506297060141	2.91783068196365	3.03199205187348	2.78794123003984	3.03317443136527	2.99347260836427	3.01022224144353	2.20825013210874	2.57153752583141
K00053	2.719216365852	2.59195336288373	2.68981388981447	2.81518955061691	2.76739140422149	2.56823860867167	2.71263595667866	2.77560884960881	2.62177236404374	2.65333856327902	2.82108480045187	2.8133499716072	1.01347175692291	2.76565988350042	2.76569572097842	2.50494039882837	2.8827558167478	2.66425961257355	2.78158711106997	2.51977288817571	2.68230494651506	2.91324213108022	2.86230878909597	2.84488595190877	2.66558981918492	2.85697184892273	2.30646024166985	2.72538829935523	2.86837661615644	2.69748277373339	2.73444908290777	2.8571456771206	2.88976391456112	2.32240941618085	2.74894588747773	2.13187504477114	2.8473111526136	2.85701388553236	2.75839294120602	3.04512657968967	3.07981569490105	2.93816364969103	3.09829772982965	2.7136827468329	3.08256337416777	2.98732249723225	3.10414723018244	2.3552934989994	2.68501875991874
K00054	0.306550285604614	-1.40076293196326	-1.1041563737152	-1.37185464410492	-2.4032981347357	-1.47692661827601	-1.89043115461562	-1.10760297826699	-1.26398800639647	-1.01918048515138	-1.97798446387119	-2.26914307778322	-3.44833781188744	-2.64381898357027	-0.922495976216146	-1.87864420529017	-0.780258086212668	-1.90863559110997	-2.24053700283146	-1.39896438071703	-2.88371195144035	-1.92136230701377	-1.0556324478853	-0.602669505348592	-2.27918144057717	-1.13064884074468	-1.95120098449209	-1.58991674366619	-1.27541321283215	-0.926858488211726	0.270896386615452	-1.59827744980891	-1.1504317464937	-1.00840034191098	-2.74833744262071	-2.04824245823951	-1.52668736033524	-2.26754173532318	-2.92493612687875	-4.68522309203976	-1.81632010505898	-3.2847812549771	-1.50286569773616	-1.76698707366646	-3.12772547708612	-0.419505340490056	-2.13206491075035	-3.1818973017675	-1.29049714917044
K00055	-1.61943744163354	-0.74593199713988	-1.32910761223743	-0.986007737723569	-1.24425821008819	-1.94537071927544	-1.50783696290042	-0.861968131073424	-1.64823743181525	-1.5880574589528	-1.48496106472897	-1.97594198482119	-3.19803460828377	-2.09467479371352	-2.21415047120911	-1.72628148396186	-0.948467294383472	-2.16663972422404	-1.71844141222379	-1.4846677058542	-1.30774917523033	-1.25719219567371	-0.905415451374172	-0.787863819678703	-2.354329920031	-1.17301452099667	-1.66008464685378	-1.70201119450361	-1.8677616108901	-1.17863525548283	-1.91017580658957	-2.00382542232402	-1.17687623101033	-1.00918047324177	-1.52855194229419	-2.03221091905195	-2.01468086901412	-2.93454650238562	-1.01581716194578	-3.15999191972844	-1.90370530149938	-2.51922143725394	-2.21449103510639	-1.79931347797158	-1.5715955901764	-0.649311333174013	-1.52699844728821	-2.5848998166161	-2.55654799680702
K00057	2.7654500382596	2.80329521752777	2.99145373209172	2.89413371959647	2.79869057751059	2.65945818325286	2.78509440377945	2.57878361647905	2.71581067220272	2.69488922450638	2.79494804946837	2.80638739520427	1.18717664909516	2.72618751443977	2.71724851952792	2.64129222573782	2.75044611444844	2.6626548974122	2.76524626438406	2.69759247291485	2.73042668697465	2.82279508439741	2.88965911924297	2.94214289148852	2.75905772517241	2.73145630382109	2.56492138808216	2.66218834118177	2.73198477347278	2.71618346880773	2.82897787327233	2.82588206765936	2.89465485627626	2.66457460322184	2.82103895021217	2.04093029939966	2.84432376452533	2.80298571667698	2.84646890986408	2.95413980990385	2.94266757236391	2.85448928367389	2.89928895926578	2.84353269758943	3.02546404436341	2.92419099853459	2.92093326881862	2.33778810111678	2.68909230438588
K00058	3.07358448750817	3.08557999011293	3.13830165031589	3.25368380868098	3.1763280733626	3.08084549127747	3.13855697051308	3.19531823310168	3.07659216078484	2.91302673898331	3.15895653767952	3.20643227849945	1.54173159184374	2.95018146959603	3.14253742399138	3.01092443645783	3.15069437999236	3.00619504937218	3.10868898503193	3.18991773776026	3.06972562712122	3.19492289640806	3.24089852744619	3.27437304910759	3.0365694718549	3.02766262767446	2.94325605159602	3.05070777138996	3.01695278735853	3.10779045357047	3.0116802451677	3.20143443491976	3.16202918661768	3.14502949285309	3.08674056560424	2.39022938330428	3.15734859949165	2.98684492512214	3.14915416262248	3.00818579686788	3.20084537236781	3.04410192940842	3.1646405748517	3.19894777246829	3.16464716452354	3.1461974042406	3.20510315150049	2.42469470153171	3.16929343172049
K00059	3.64880091586988	3.75883977575052	3.92150951136368	3.9289322198024	3.70262355153654	3.59587947192947	3.65077144953656	3.74956861742114	3.65951062049448	3.62798667979478	3.74572110003275	3.72652558656352	2.17385493817747	3.73831970374755	3.62556126070542	3.61991938182789	3.78706317086863	3.59551421134632	3.69116493309067	3.52075679484847	3.64245952802956	3.78102111529007	3.8494406522481	3.82177429273051	3.68588525562818	3.67301084641204	3.51324663259141	3.65796603534667	3.73662359693351	3.74501115940044	3.66932878782266	3.78516975590593	3.75373957329571	3.63690064919088	3.71756100553331	3.04026301566528	3.76788056193829	3.81132231750534	3.74415916200846	4.11967550187004	4.03492576040053	3.88581392805572	4.06176794039289	3.78776391403954	3.74991774199067	4.0786868720376	4.01552171068533	3.08934447266945	3.7067356251724
K00060	0.805859544322757	1.02278614828527	0.381495180165156	0.921364965980483	0.574122378946934	0.581428329801096	0.968559724961567	1.25334198596476	0.665941300020736	0.602034327179096	0.420921193439306	0.257844551649833	-0.660063117046622	0.335449573285581	0.799300935407853	0.786446189478722	1.7077798443646	0.921964580892113	0.567258067933488	1.5208294592283	0.718650403231989	0.0633986213510718	1.2670212726973	0.966356981015338	0.838897974282504	0.263315893041362	1.05434931084977	0.38733566847797	0.256374026456458	0.244949526890979	0.744079587286146	0.175239335304284	0.172562788492842	1.17900432750586	1.35491177491671	-0.194233957653436	0.341095631369162	-0.625724920290765	0.468408541897187	1.15470808730006	-0.106192804812649	-0.979665146469829	0.323592944059151	0.478441519310831	0.212816372665996	1.23037031280194	0.311270722732494	-1.95621562964508	0.977517397220792
K00061	-3.99236863319463	-4.43961585308389	-4.56311858888829	-3.33062600523854	-5.58473330447921	-3.52589748611317	-4.29902502330139	-3.71063317144236	-4.08929138567462	-3.84795456552843	-5.36849062847739	-3.57124635307795	-5.39693716389459	-4.661954631571	-4.01274246408189	-3.86282091323503	-3.32764086919505	-4.26248745141163	-3.98950597296658	-3.87837133682953	-4.39545935260281	-3.39839837616697	-3.96343637295014	-4.46296225958105	-4.55994539786392	-3.55197744939645	-5.52995889817398	-5.50761411035786	-4.23503175590454	-5.32975415612811	-3.89271575962666	-3.78599207503617	-4.02895318791876	-4.63346978532311	-4.65414110772801	-4.38338856728286	-3.61917512006362	-4.57873797920023	-4.56527171398422	-5.12880120576664	-5.1291997212649	-5.12149046431558	-3.99895453033858	-4.16987890180229	-5.08575298752104	-5.02713564449461	-3.97886597137468	-5.13014260880795	-3.28262311393312
K00062	-4.29491896211222	-3.57181947114834	-3.94565047271411	-3.24864978994034	-5.63390583394716	-5.55909317025515	-4.65090588527545	-2.9176406559127	-4.90092016985508	-5.54467801304919	-5.41766315794534	-4.29874301365254	-5.44610969336254	-5.44238734721761	-3.63631231318186	-4.14894170511888	-4.19555801678499	-3.87014343126616	-4.66766036894039	-5.29689145585306	-5.4998641421064	-4.68820261634269	-4.01090291018812	-3.4062280113939	-3.29213264036456	-4.27456130225152	-4.17538262593872	-5.55678663982581	-4.05792733538787	-4.73084542143413	-4.79533885277216	-4.72837791769318	-5.50253308412532	-3.49685796029403	-3.8415585838066	-4.40914106338528	-5.48509903641564	-4.20736708243505	-3.26807734764944	-3.83674529051271	-4.53029098657091	-4.11711662151343	-3.96954064513229	-2.92347249906276	-4.08137914471889	-2.43034289442684	-3.14404021079813	-4.10207427771313	-3.23142893248385
K00063	-1.75127150891774	-2.38907687787496	-1.6245485014311	-2.31060008002793	-1.46074579574622	-1.76666059499959	-2.30334597039763	-1.90773371096126	-2.66855952615463	-2.04906893359863	-1.86368834025559	-1.32917376082821	-3.18298869112114	-2.54730945469818	-1.35693302653349	-2.23460708734331	-2.53572515465987	-2.90715531589571	-2.35178976641004	-2.67154546352221	-2.38859844159663	-1.97270573968387	-2.4253487544374	-2.40938868898241	-2.10467453761765	-1.87034840530097	-2.87763456152654	-2.36205467199158	-1.78533000974043	-2.67813745012772	-2.05490649293638	-1.82896104681743	-1.83189857743975	-2.52816957967006	-2.32822515797127	-2.03100830752124	-2.20735601873002	-3.01320017068097	-2.82451875967448	-3.32316104430764	-3.03517567137523	-3.03009568851115	-3.0924501243161	-2.0006077864955	-2.67028698140426	-2.24434270475319	-2.97232163830696	-4.01210944753328	-2.58730060077726
K00064	0.183092156974985	-0.715437544513647	0.541187261845128	0.329491496583599	-0.597370168302301	-0.951377868270816	0.450024488129024	0.0460077556309882	-0.597876327548728	-0.521469388178855	-0.818208965690259	-0.119722898614895	-1.63432337546704	0.0849172095267781	-0.411916807263972	-0.968687653860931	-1.34072269641236	0.176885131697651	0.0731873304966886	-1.1990062837263	-0.372954551017598	-0.609083610692396	-0.789823273518207	0.26914361511865	0.155370558080832	0.245592344435342	-0.256388345284126	-0.372642900385548	0.299628109937598	0.17050347132776	-0.757268791024725	0.156224197353942	-0.0600179982444502	0.346794487826714	0.057834965503892	-1.58664143126697	-0.286214709804172	1.63376888206715	1.52787018835235	1.01324974970179	1.24233331673406	1.83283575639833	1.83786977476207	0.581631778817959	0.705267616496107	2.03512241837469	1.69082009986278	-0.993784763667703	1.20184838660374
K00065	1.21565811266998	0.822674758634688	0.663160392404329	0.934906100576154	0.79941796934916	0.970014523925568	0.646739272322696	0.794970213725549	0.971020841631791	0.710196159652673	0.919835801329054	0.604515435142858	-0.412677254955505	0.972302404851009	0.702028034917638	0.676570938961475	2.133474345264	1.20234951434215	0.692641237407753	1.72801015839651	0.756735358747405	0.545714786981392	0.708775896194826	0.929606846656695	0.878555843902177	0.770536712147362	0.532375567365644	0.936848709222357	1.1860960106522	0.774972966888017	1.20566272321932	1.13881747236503	0.923604221509282	0.751157049472578	1.98738079569194	-0.329848882007557	0.936692097696989	1.39666438421733	1.19627470546157	1.47534525294622	1.83332229006883	0.918021173511239	0.97570184739265	0.96734987577171	1.03363497388756	1.47740568020844	1.31363796875795	-0.336337828940447	0.635174850121004
K00066	-3.89432745487804	-3.29489754174954	-4.88328611648456	-2.59575004767282	-4.25563611754493	-3.83957520280483	-3.84043427947762	-4.49776418067803	-2.38990013367673	-2.55849390383796	-4.03653057099343	-4.5795835542876	-4.5607822282519	-1.12604055257856	-3.63356627644941	-2.48303447959663	-5.53478976409129	-3.73001563320113	-0.702571894692969	-2.88895834012694	-5.000012877362	-4.27360502467125	-2.52183716663995	-2.98700213627672	-3.95349507943019	-3.25982571160421	-2.8104966040771	-4.68877062838644	-0.333217558504072	-3.66513720430936	-4.39063797855598	-5.70078234959673	-1.90030940191641	-5.64291548890702	-1.90560317161873	-5.00676617728768	-1.66973855402682	-0.378245286129198	-1.33828442381648	-4.71083566789648	-1.00075085658842	-0.783136540363248	0.0135899873812807	-2.55853222757545	-1.15860772302742	1.0761322748817	-0.732752696510687	-3.32817892207826	-2.00266200461386
K00067	2.73219157629696	2.59309765670449	3.03681804680389	2.99776022880399	2.89862312615693	2.77211501812686	3.03054060677374	2.61572201657923	2.59998579293823	2.45412963383023	2.91787230381503	2.8666943311377	1.0087672793262	2.82544480954194	2.61383230769111	2.50922829385273	2.79935144810362	2.60442068459551	2.74964086666624	2.57824519207215	2.71956408372202	2.85673237219618	2.94715415662932	3.07224779050525	2.96641522604859	2.89619381676931	2.14485973715272	2.76720791004439	3.0456926451394	2.82688815881651	2.84107366267378	2.86796679908874	2.98021567825945	2.483233090679	2.88468727216556	1.990899726777	2.84166058213581	3.0064251519146	2.74926392555505	3.18170933349092	3.28633834157562	3.23743404438415	3.37552483371867	2.86803018244989	2.95994783591324	3.21087776008469	3.25009603215634	2.06596152692575	3.09094174949894
K00068	0.276247647000391	0.711636127632624	0.728389391470469	0.076977172383316	-0.117502451415629	0.0786982644513127	0.476577675697712	0.476755139632828	0.0211193930424748	0.396264710948961	0.0419806351698869	0.0869629277357252	-1.09233705129802	-0.268021747547255	-0.151318192080644	-0.132867326512447	1.59476747067872	0.529564262792548	0.318630016574875	2.00146933220018	0.0151129137799719	-0.179691377533195	0.498395829716822	0.867259136428408	0.098777526924952	-0.676342107019397	0.434328991427985	-0.298800355193202	-0.422347249017051	0.188570783637124	0.47938901426674	-0.0442259872106591	0.165012817127211	0.217193521399555	1.40048267812388	-0.423936789411475	-0.282174069095627	-0.615675454263268	1.23585198992137	0.0827035765531252	-0.256618755237867	-0.976374499602838	-0.318741376572511	-0.208567824961609	0.145022582253956	1.31046486636359	-0.00688316946690721	-1.98251983275126	-0.156709676710373
K00069	-2.91774320520876	-2.28648480084215	-1.88765310344168	-1.94681108762706	-2.49799678841664	-1.47516137557502	-2.67130506602985	-2.70204431023388	-2.49235363600475	-1.67219188879491	-1.77454147871037	-2.8021171241528	-4.06268089415028	-2.80254909240772	-2.85520394077477	-2.7819903068431	-1.46673845719568	-2.05210389697505	-2.50110181014622	-2.7392676868071	-2.60159542497334	-2.23952689598108	-1.54100278738103	-1.91309771351827	-1.88216126281626	-2.51507467882448	-2.83519618421062	-3.71022709065557	-1.96258976692757	-1.98880693140191	-2.58306051169239	-2.19263115714169	-2.22821610228361	-1.56420113151436	-2.16525435318318	-2.56622553045604	-2.99777582340885	-3.51282227760706	-3.11991960322073	-3.52207228223408	-2.59309695035767	-3.68229930139273	-2.5822507637709	-2.59920553281843	-4.1759377273439	-2.22238296545527	-1.84869834083306	-4.89243047572696	-2.68646819936048
K00070	-3.10882084909615	-3.0887725671455	-4.08528564827665	-4.6522072184845	-3.86426120151555	-2.93948209328104	-2.648161069213	-4.09936785129132	-2.70570298303547	-2.44887603858921	-3.46952160685525	-4.82669388694399	-4.42907853406754	-3.47757765455798	-3.19432840074835	-3.31477836191285	-4.39091379141785	-3.86824618170759	-3.85158096672962	-4.27159248042573	-3.23013990772812	-4.15917481547832	-4.5093533165274	-3.6519478080116	-3.24490549984749	-3.58217718926008	-2.82749921296	-3.41616322570156	-3.7709592208429	-2.59100244974437	-2.47147064663353	-2.5147467581481	-4.11462427742009	-3.94592235060803	-4.89515340789917	-4.86688767800348	-3.07835649278725	-4.56173489772381	-5.74436566524454	-3.53901203898058	-4.44583082279066	-4.53081222875811	-5.65886302694884	-3.56035572504405	-4.06750929685474	-4.54590790984649	-3.95694061074571	-4.56375706581952	-3.74126298452854
K00071	-3.09579213473219	-3.26390338316564	-4.09604567139147	-4.63593868122674	-4.00260495064497	-4.58749487301813	-5.51909006746884	-5.48144044678124	-3.8006304975116	-4.55773414613751	-2.89823874833444	-3.89327790554437	-5.33011405239345	-3.4746142272942	-4.89441597832371	-4.56476960026357	-3.69344072091078	-4.24823542870443	-4.13340015262665	-3.82519657434228	-3.80732480110821	-3.60930806893107	-3.89614273721615	-3.43334284239989	-3.75606573964543	-3.9332529630335	-4.36936612248051	-3.88542030769289	-5.5148160347736	-3.34019509158774	-3.86777173283007	-3.06013482282961	-3.14786549191389	-3.79867208770014	-5.55023407803847	-4.52125836150598	-3.99822359772784	-4.28783943565762	-2.7682196713904	-5.29363398989844	-5.2940325053967	-5.28632324844738	-3.6055898291645	-3.77651420062821	-0.595207592583068	-5.19196842862641	-3.86070635879716	-4.66269701367443	-4.05971671564707
K00072	-4.10185286603529	-4.57369057633845	-5.0824902017552	-5.10223661488225	-5.37284473116746	-3.10211842196193	-4.04646758678089	-5.10471908933769	-4.19087117849254	-4.1877157870251	-5.15660205516564	-5.18653846294726	-5.18504859058284	-4.05895854800535	-3.01611362590705	-3.66794032166458	-4.37276447291217	-4.08016589461768	-4.04732554385541	-4.36387915261123	-5.2388030393267	-5.17053295752925	-3.72479638556722	-3.86759980087047	-3.69573381503466	-3.37717472501652	-4.21843087950723	-3.91338534958829	-4.46614347686792	-3.32732362675524	-4.59262734027515	-2.90376128330693	-3.17692718633666	-4.04944960321647	-4.50156152013279	-5.22673225400675	-3.4349896298316	-5.0137221997896	-3.31733578623717	-4.91691263245489	-4.91731114795315	-4.2376506905417	-4.13302925359315	-5.01322258852618	-4.17969007696245	-4.12107273393603	-4.14371651788904	-4.9182540354962	-3.57506080961447
K00073	-0.235481536519462	-1.46433223530617	-1.06141922862585	-1.41945736765012	-1.50288573752383	-1.21132423755809	-1.473894864134	-1.11488931983092	-1.82258544918187	-1.46623366554148	-1.48397930393377	-2.10831347945044	-2.61450393638727	-2.44573246527012	-1.85555455559694	-1.31572836106228	0.991604954041791	-0.428739554232493	-1.9739306834924	1.40814247394173	-0.611814410674617	-1.79415152590262	-1.14333544198761	-1.31260000596847	-1.04174814497453	-2.33308267962858	-1.3390619046893	-1.94144405051173	-2.30782668979116	-1.23503584282598	-0.354129253282776	-1.37931579738474	-1.66964388685591	-1.66923782095994	0.922372734626802	-2.08678256534418	-1.45463972225133	-2.63748570703583	-0.0502142059344559	-1.15809653040161	-1.73781929967391	-3.56767616161966	-1.58116966994266	-1.55441174869631	-1.39738432868072	-0.00439744155698664	-1.48835658462486	-3.3835007881109	-1.83247835125301
K00074	2.08027150917779	2.21220126215078	2.10903887263233	2.30042788885212	2.18987604607842	2.31641647203489	2.22670677543368	2.16463876336379	2.04407041638927	2.09152351838917	2.48030539991359	2.30210318347971	0.703139166338834	2.30261268552167	2.42214003448406	2.20573045732006	2.35335469504856	2.2247319348449	2.36147718551886	2.45757015620838	2.26415614401411	2.46716539897975	2.24320342484982	2.41220484252079	1.98477023363675	2.37893942659662	1.98115698890254	2.37205369916994	2.28324605449715	2.08235375315491	2.02168451563869	2.3633925738102	2.38651683060194	2.206316788799	2.28615893677876	1.42998582889054	2.35799240924945	2.04827283929472	1.12786910258428	0.634391395555572	2.40399239274634	2.01884588602375	2.02683792515306	1.9874636297273	1.42801123744849	1.8553273941997	1.98385119080229	0.225846624294335	1.89030044773112
K00075	2.70247431360153	2.80839498513073	2.80701385575907	2.77954959317852	2.82998925086207	2.79272907831778	2.68766551686724	2.77002089436657	2.74424999345889	2.68045591280704	2.86403133859224	2.78590850587181	1.21455094525889	2.67043999912942	2.73185826113672	2.75158132449969	2.77622396075434	2.6513516166794	2.68049849174315	2.68121587449243	2.75521539897754	2.73684551634331	2.79097648190131	2.779851893372	2.68433811150404	2.72850215886236	2.60384080076549	2.62330609647266	2.69044520353462	2.6363978955401	2.74888954866465	2.80793849562631	2.76862760531268	2.75851849292769	2.78781964142815	2.013916774821	2.76459037590358	2.80461869316619	2.70228714250529	2.74203533086766	2.85819715868746	2.7616322881414	2.8227593383203	2.70234350083025	2.8221259596846	2.92966395246132	2.83870431237351	2.3088430271017	2.71935176955949
K00076	0.511643349522907	0.125370933588822	0.567483655120012	0.365606994521209	0.103325599454395	0.278897996191284	-0.0185040680270669	0.33753679563349	-0.0111508841466226	0.711648174283226	0.232800490705361	-0.00203238763143672	-1.70143131362559	0.135639235508241	-0.108352673813409	0.266006460072452	1.24788569669486	0.179025871120244	0.17549576227119	1.03576283787244	-0.171657191330211	0.368823697053196	0.393040653294599	0.227617461327626	0.0428690744317085	-0.0445885435393734	-0.0413608217319322	0.00488198358338526	0.2244753934419	-0.195716319690135	0.310558932353726	-0.00445932907596083	0.180751705402803	0.212061336691557	1.08569477491994	-0.611898274666722	-0.139944897241718	-0.753038249417629	-0.029961858200281	-0.245003693305975	0.156103974584571	-1.01370672548949	-0.479314514867699	-0.413680558422049	-1.0009086302864	0.708113417073636	0.163718002097606	-2.48310266771448	-0.103294012072929
K00077	2.44991866818662	2.32385189316968	2.53141842056518	2.59149982033092	1.98605780977934	2.42613911624119	2.39931697887705	2.40051192888107	2.36717643931897	1.97905831249931	2.59957292431973	2.32396662610114	0.56429342919504	2.48498917155049	2.18666446751195	2.16412715031956	2.62199371957872	2.27597923504425	2.38531315733176	2.44142592531555	2.27393580470427	2.40249104460013	2.57404795382505	2.44426529510142	2.34920854391008	2.43772469798857	2.09394814447369	2.39864991879692	2.62302459902605	2.20599042233425	2.30428274956149	2.50619950007399	2.5624066550711	2.22270509955368	2.53121998739249	1.35893656627366	2.38169616000481	2.61448736068548	2.59004292717727	2.10705745035794	3.06435151826022	2.65168789716193	2.99131287751182	2.28398757564489	2.20947588927794	2.93038383478464	2.8217765735139	0.880683604431036	2.09926622674269
K00078	0.59694897893518	0.548151960934841	0.7831477399588	0.708855408559483	0.483498110645932	0.835971664124078	0.70375453843843	0.774152648375039	0.733373577508622	0.852438929248409	0.718358743584914	0.935210018002845	-0.60769727513832	1.13239109032061	0.839382017838326	0.747649130700765	0.692040218147278	0.652262987682816	0.891828697293274	0.296752524371596	0.766037684634256	1.11816052989147	0.896678389318022	0.92268182681275	0.860072009253463	0.814291720140568	0.5556395788185	0.805484546406857	0.928919284611732	0.699171652924464	0.594743956018169	1.09656639344844	1.10336289779731	0.605842387296898	0.624507721298975	0.178713745064562	1.11596696363555	1.00293971552993	0.947779231478877	0.809954091219905	1.24737470316203	0.858229043229273	0.595827359944841	0.723365951710664	0.688436859155383	0.80414555968113	0.797415723755661	-0.217852559934693	0.370332039686105
K00079	-3.63716839826715	-2.52225836374776	-3.30087687643838	-4.04656029294837	-2.66165840950353	-3.55492695082861	-2.83739359812318	-2.39727896732654	-3.40597888429276	-2.31516706286972	-2.38628542040619	-2.79259736381127	-5.25336258393711	-2.92048166077451	-2.59894272881569	-3.5666088909002	-2.33000449786694	-3.49561925816879	-3.41237660253845	-3.31458017748363	-3.51545862213386	-3.83668712001247	-4.46348989973422	-3.44671219252871	-2.94454987187386	-3.46256181227564	-3.29680894756075	-5.36403953040038	-3.57248838775812	-3.56028430287487	-3.04491500760201	-3.64510196930781	-4.58406649188587	-2.81458765211932	-3.41460267725492	-3.67181172951528	-4.15210109083027	-3.17270704970763	-3.19109007666206	-3.84497578964922	-2.6476559346056	-3.19944752966915	-3.32901423568162	-2.66540616997441	-2.94548051636283	-3.48021710090249	-2.93529425021284	-4.98656802885047	-3.21785857855569
K00080	-5.94240249943277	-6.03504302844839	-5.83457369039581	-5.85432010352286	-5.43178103924812	-6.05011555611606	-5.8944521986659	-5.8568025779783	-6.05389366774208	-6.0357003989101	-5.90868554380625	-5.93862195158787	-5.93713207922345	-5.93340973307852	-5.96691712298813	-6.04273585303616	-5.79679916201491	-5.93940766102731	-5.89904847785102	-5.78791384171397	-5.99088652796731	-5.92261644616986	-5.87297887783458	-5.73441736108857	-5.1382533188115	-5.92204483957208	-6.07015381350284	-6.04780902568672	-5.89017816597066	-5.86994907145697	-6.0388851661626	-5.96279174752035	-5.99355546998623	-5.90492488683063	-5.92559620923553	-5.97881574264737	-5.97612142227655	-5.76580568843021	-4.98673716343883	-5.6689961210955	-5.66939463659376	-5.66168537964444	-5.59438170570308	-5.76530607716679	-5.6259479028499	-5.56733055982347	-5.61270259485405	-5.67033752413681	-5.69959565358241
K00081	-5.09921142099822	-5.19185195001384	-3.60508825084137	-4.31798184452837	-5.28173714137352	-5.20692447768151	-4.3581139396714	-3.91499921087564	-4.51755540874759	-5.19250932047555	-5.0654944653717	-5.09543087315332	-5.0939410007889	-5.09021865464397	-5.12372604455358	-5.1995447746016	-4.95360808358036	-4.40306940203282	-5.05585739941647	-4.25157558271947	-4.45454826897282	-5.07942536773531	-4.33664061884008	-4.19807910209407	-4.98820942093689	-5.07885376113753	-4.53381555450835	-5.20461794725217	-5.04698708753611	-3.64046363190253	-5.19569408772805	-5.1196006690858	-5.15036439155168	-4.36858662783614	-5.08240513080098	-4.44247748365287	-5.132930343842	-4.92261460999566	-4.83669326556423	-4.82580504266095	-4.82620355815921	-4.81849430120989	-4.75119062726853	-4.92211499873224	-2.99099735518729	-4.72413948138892	-4.7695115164195	-4.82714644570226	-4.85640457514786
K00082	-1.09878380241744	-0.341535808978453	0.130516232371683	-0.703140513379403	-1.08176049962502	-2.06606674473913	-0.449431824615506	-1.28060554668441	-0.510170135526899	-0.828667833064645	-1.39937342638108	-1.31096797785776	-2.2602721796139	-0.949592677175814	-0.31903837757139	-0.685035628996748	-1.82660268051258	-0.864379328984794	-0.989932341097034	-0.728634699933046	-0.872764642776656	-1.41728227518095	-0.630064047622618	-0.0420772262221327	-0.226508207460714	-1.338320725797	-0.842962791347684	-1.55868960022262	-0.943883065574693	-0.951786585889937	-0.967774493660932	-0.360584753021905	-0.556954481986712	-0.461986321949216	-0.93514687105502	-1.64522933337736	-0.0320292101475232	-1.41890907400685	-1.11413691684499	-1.8049786283088	-1.04772860521937	-0.636638770053808	-1.16372294716217	-0.259741380488816	-0.379457143718698	-1.16019624562372	-0.784683713182334	-2.03360689625339	-0.639491203900758
K00083	-2.94177425526658	-3.11191351391334	-3.99956423737394	-5.4444060470959	-3.73535465434598	-3.04470424850926	-3.76027693891578	-3.73644105539824	-3.66432010227999	-4.88829794607256	-3.53591909666145	-5.52870789516091	-4.40488380548048	-3.8916954550856	-3.79837769365077	-4.92273237438673	-2.39547800648869	-3.04131012834463	-3.37443724881103	-3.02394939489374	-4.03067709890058	-4.13349898640465	-3.65760110579082	-2.52100132516365	-4.11027863884404	-4.07778462677899	-3.45011879659669	-3.14533937042226	-4.2061573348054	-2.85397994257691	-3.52755538235245	-1.82647135754982	-3.6203384709068	-3.20477986523554	-2.57260092939125	-4.45334715588977	-3.80242734235052	-3.53029118155842	-2.36903702572099	-3.04653555388332	-4.19400238781635	-3.31514848687812	-2.27141383804026	-4.30648527197864	-4.17844085756202	-3.04153892537276	-3.41759218321017	-5.26042346770985	-3.21921389839194
K00084	-5.24309448187519	-4.62555405034803	-3.51777876682911	-5.15501208596528	-4.71543924170771	-5.35080753855847	-5.19514418110831	-5.15749456042072	-3.95125750908178	-4.62621142080974	-5.20937752624867	-5.23931393403029	-5.23782406166587	-5.23410171552093	-5.26760910543055	-3.71695614306164	-5.09749114445733	-4.56538339249924	-4.48955949975066	-4.37842486361361	-5.29157851040973	-5.22330842861228	-4.05802479162606	-5.03510934353098	-5.13209248181386	-5.2227368220145	-4.66066483540248	-5.34850100812913	-5.19087014841308	-4.46046009335662	-5.33957714860502	-4.55330276941999	-5.29424745242864	-5.20561686927305	-4.55157194070745	-5.27950772508978	-4.56663244417619	-5.06649767087262	-4.98057632644119	-4.96968810353791	-4.97008661903618	-4.96237736208685	-4.8950736881455	-5.06599805960921	-3.5352736093059	-4.86802254226589	-4.20321361675369	-4.97102950657923	-5.00028763602482
K00085	-3.94909011148288	-3.12543990862433	-2.51950546246359	-3.86100771557297	-3.43846865129823	-2.11089301911085	-2.98484907884185	-3.17034300946846	-3.65511617168402	-2.4329500985261	-3.35575736792093	-3.02901883176382	-5.33011405239345	-2.76144234878698	-3.56813962693007	-3.82627991377205	-2.99255655784869	-3.54063016496925	-2.98944535802697	-2.87831072188992	-2.49349674324114	-2.54300969710007	-2.8680655782062	-3.74110497313867	-2.6594331150799	-3.01244171974803	-3.67137631744478	-3.04289572605834	-3.08593556180444	-3.47117157539891	-2.94696048954459	-3.0531886276963	-4.28792515448811	-5.29790686000063	-3.70914026997142	-4.67865053525741	-3.28966185376671	-2.96156308426398	-3.46342840473467	-3.96336580559738	-2.66448133696538	-3.95605506414632	-3.60106931775319	-4.46514086977684	-2.93948833434005	-2.39536317553193	-2.80845999068782	-4.37017231674686	-3.4831397143183
K00086	0.403083560041324	0.232101700526691	0.839739750882284	0.44149163092524	0.200493851777858	0.829139181558945	0.559890428055447	1.17282409351972	0.265258940854227	0.87304055567261	0.944042625440273	0.911112649328568	-1.55034046283852	0.516514087886427	0.698352450519745	0.139654202190137	0.666655811411207	0.29937056472601	0.688167849211438	0.682986317398703	0.329967868143737	0.35664692375971	0.998084066776501	0.746984445027793	0.341263690002727	0.535231918062273	0.334875058509174	0.254645223652625	0.333590321562961	0.699606773747494	0.497761984834504	1.03138281364951	0.188993350637029	0.0149956542156755	0.257038589104753	-0.154865795394571	0.62443644126742	-0.439611732818899	0.485597687360844	-0.479403475646077	0.792082147954714	-0.88012025553203	-0.449488360858153	0.509579383920871	-0.0912766967947925	0.0196521057573381	0.378014560535735	-1.64056817320521	0.0993993457563707
K00087	1.56123942151031	1.81924302204162	1.73129877763453	1.67581801216755	1.56573387262465	1.51830672459892	1.39661175181644	1.5318580695624	1.58905010440675	1.01475357804214	1.71655442060351	1.29386925571242	0.056389897939206	1.1088722839193	1.70109313823581	1.67845139707517	1.88476787313057	1.38876942150096	1.47647666320644	1.99874813395797	1.43617024629686	1.19813283980041	1.61793715093636	1.53979923545443	1.24897011813179	1.13794649895618	1.68625981439339	1.21596356356674	1.32402629149986	1.17970365544941	1.31389499699254	1.3471249251557	1.26667850493593	1.7132007360206	1.70512394984212	0.563484723202059	1.37657292626256	0.330602452037949	0.461755250113844	0.499246529346516	1.19702282507499	0.211753547404563	0.892380647913492	1.2958033020498	0.127164827055277	1.88325530871732	0.787392996397647	-0.952453599414184	1.39522795412316
K00088	3.02544393817007	2.84783681310974	2.9637819094628	3.05325650611729	2.98210849390447	2.91140460767118	2.94891144810528	3.01793651200697	2.92299963471261	2.80814752266318	3.00226098129373	3.03369255363317	1.46225704893284	2.92187273112923	2.95068456835108	2.85972753048332	2.96438770077683	2.88436686094718	2.94573407838676	2.92938410179588	2.94032700485655	3.03478398242494	3.09834132603632	2.98887124085587	2.95220966719787	2.93921303553661	2.8746814647135	2.89445220723725	2.95823081236133	2.97901025407064	3.0022750409421	3.03043814618012	3.02078308580899	2.98935381987213	2.94990991722843	2.19384285652882	3.03027997685107	3.02206097854216	2.93386206900589	3.28071901837338	3.20917815060486	3.08756300201546	3.22265742568356	3.13709130076745	3.24983398747853	3.16331068095909	3.17903734039995	2.65438404610911	3.10551605461702
K00090	0.0304106115431294	-1.06833606629184	-0.874922562807152	-0.760795592176644	-0.624380299623333	-0.811967686905997	-0.880198585712757	-0.877367082186062	-0.820133594326815	-0.776299143269514	-0.732713908421575	-0.666578249504128	-2.24216235732446	-0.976027037465284	-0.919996850134753	-0.90774749212998	1.48756095808968	0.106983856022996	-0.85118204824996	1.04252671769815	-1.0352394853557	-0.896913080468773	-0.6707984018792	-0.473272974387941	-1.05577190542957	-0.763505680982736	-1.3072006415627	-0.690782274543833	-1.03122143736493	-0.630909821266838	0.0920839191150524	-0.885921923825611	-0.777004961752771	-1.09585704382892	1.38284418165267	-1.20065916721653	-0.753585616284318	-0.851883188819757	0.240688818269034	-0.565421584330953	-0.710728073368183	-1.47691830994171	-0.421495540214562	-0.319168470231023	-0.110089070268648	0.285371844944897	-0.298503100433089	-2.32341619741072	-0.805701153298667
K00091	1.19196808823637	0.913584278656342	0.88975803516266	1.24124764019927	0.783480916159437	0.916522777316808	1.1523889212024	1.02229174208727	1.03271829537608	1.22476085613927	-0.0138415822697002	-0.242761699618532	-0.598670015100215	0.40107713409626	0.687466737328946	0.903990816146472	0.220137835567411	0.810852751156953	0.5240807562931	0.971214343569981	0.606018071384005	0.133053306043325	0.633166571266305	0.213545865349642	0.200401544126472	0.175119611637559	1.45065500746553	0.58325304755012	0.526252615315753	0.801480624390759	-0.337828718184143	-0.0113020645913748	0.472186644417744	1.24657536727544	0.284102361822453	0.21315828857737	0.275892351232423	-0.646216711339731	-0.911070933911198	-1.07348729202585	0.246910440098005	0.172311251362227	-0.814452735302084	0.522776347642033	-0.19251096584559	-0.831239792306854	0.328201099891976	-2.73238698925751	0.475866151792461
K00094	-0.164998032897014	-1.77730404041224	-1.02128858164879	-1.29436342418644	-1.65971483216553	-1.45713671791217	-1.59537881262226	-1.10127508946516	-1.53003923717446	-1.75812779849146	-0.934400567052305	-1.80437757130971	-2.54892189308947	-1.52693520985427	-1.97413800545531	-1.96447028094689	1.14251959683697	-0.53251106466922	-1.76957066256656	0.821719791172448	-1.91295147976347	-1.90740223346194	-0.821670196373171	-1.23620974172703	-1.87370001320044	-2.17118317451113	-2.80171592168566	-1.60745016971116	-1.86980952783747	-0.983816767706137	-0.297925273293198	-1.64503521363713	-1.81260644837922	-1.83333122285855	0.833730134394274	-2.77952515054913	-1.65304555646562	-1.48883750023741	0.177396827139175	-1.18658220963078	-0.885857278923662	-1.90839582738589	-1.57585074036778	-1.90800442424068	-1.26211688426946	-0.125826162450168	-1.622455124243	-4.0792487503709	-3.12788374862227
K00095	-5.50740504375959	-5.60004557277521	-5.39957623472263	-5.41932264784968	-5.68993076413489	-5.61511810044287	-5.45945474299272	-5.42180512230512	-5.6188962120689	-5.60070294323692	-5.47368808813307	-4.40501220724658	-5.50213462355027	-5.49841227740534	-5.53191966731495	-5.60773839736297	-5.36180170634173	-5.50441020535413	-5.46405102217784	-5.35291638604079	-5.55588907229413	-5.48761899049668	-5.4379814221614	-5.29941990541538	-5.39640304369826	-5.4870473838989	-5.63515635782966	-4.51419928134542	-5.45518071029748	-5.43495161578379	-5.60388771048942	-5.52779429184717	-5.55855801431304	-5.46992743115745	-5.49059875356235	-5.54381828697418	-5.54112396660337	-5.33080823275703	-5.24488688832559	-5.23399866542232	-5.23439718092058	-5.22668792397126	-5.1593842500299	-5.33030862149361	-5.19095044717672	-5.13233310415029	-5.17770513918087	-5.23534006846363	-5.26459819790923
K00096	0.784627254059012	0.555022623425769	0.838820984124	0.879353004352028	1.24047165364341	0.849273844630745	1.2025972579689	0.573423993311422	1.01498997275842	0.739624336179616	1.53228354837286	1.73412079199288	-0.846418687903415	0.991524763766511	0.940455469245206	1.12542955894968	1.22283985768657	1.09870848226706	1.16993844645333	1.04637083921267	0.989303015581735	1.69781183490002	1.25958685739972	1.69020635719414	1.01686483405508	1.22193982111674	0.524633621303606	1.24550667941616	0.933876091033537	1.24769316756223	0.939682612389987	1.3528789736451	1.01691786860864	0.735269550241977	1.05764879482178	0.710282705658756	1.10799402170118	1.2306192556871	-0.267419236115685	-1.75834915026672	0.869989161344565	0.769446415901881	0.949962800342018	0.78990602605383	-0.166282290487967	0.614671801578472	0.969362641633294	-0.586763380397309	0.533297470694309
K00097	1.27200824663769	1.22685763016248	1.98338557455569	1.63681502114347	1.36724483503333	0.915354935646667	1.73913737429359	1.49936848505417	1.43504760788827	0.971393716677418	1.10885372372854	1.93332350713848	0.178950711993912	1.11168308561759	1.3941241968957	1.00514235108458	1.94973546114884	1.52614624294818	1.66356813605207	1.6953918928413	1.50937729361284	1.49384271260684	1.69518238670067	1.95189152967066	1.77050558563826	1.5905066490824	1.21670348432184	0.995122314299835	1.67979001304804	1.59469420230101	1.61764985777336	1.52731810533186	1.87528527061368	1.56730245717295	1.84252633042448	-0.343545023280479	1.53366923270565	2.03884537029266	2.57424639429548	2.83217251308998	2.54840107668714	2.41163552851683	2.73090889812083	2.19503461527644	2.79524698203005	2.50800478307779	2.50828460006524	2.01463985991657	2.29939472541693
K00098	-0.828134169291385	-0.851165215193963	-0.639695405656828	-0.666667134847384	-0.603253352043558	-0.944335085103401	-1.13657103920019	-0.657430979112638	-1.19972980973623	-1.44851241950541	-0.536048835718413	-0.524676261975078	-2.80148280349928	-0.790203918405663	-1.239739779635	-1.17904227452004	-0.100008417648007	-0.00726765581050334	-1.22476185904761	0.937724729851102	-0.790793266253781	-0.759764199761931	-0.3089827579829	-0.305394403259114	-0.952558978001171	-0.940570038008611	-1.65074590438485	-1.02901443044204	-0.98323870566215	-0.850325817316523	-0.921964352399421	-1.08446376148563	-0.966092555927137	-1.33764394668299	-1.00313442739234	-1.3089713595158	-0.801708347451296	-1.17346647237891	-0.566498613883477	-0.955956044155278	-0.714794934613798	-2.1753735068762	-1.22451395571871	-1.43111611401342	-1.34709812012508	-0.375128021453166	-1.4745341787773	-2.67241162192569	-1.27315560988891
K00099	2.64983237383144	2.6779692944619	2.84593506879787	2.87843368065948	2.66371440283546	2.67263114368973	2.73548992906786	2.80894030831239	2.7333326087436	2.47204721951677	2.8082353147661	2.75602296459775	1.28246832262613	2.67502566452169	2.69468963797251	2.61601336934187	2.8190334107802	2.70439487011047	2.71771929792681	2.61004845187683	2.66597200773662	2.74590164644985	2.81828418172496	2.80199999186493	2.69116665960659	2.73005306790244	2.59932887631747	2.66242690901898	2.69467308407582	2.63239913575398	2.50377720754439	2.80017311909861	2.79738556831986	2.74302772708421	2.81096974126746	2.01388989251141	2.79200503497662	2.8856595862971	2.76812807642917	3.03253130658954	3.03564171660369	2.91330597257082	3.08961188478905	2.8607785619478	3.03062104352647	2.97512614972232	3.0336552233056	2.27589261894927	2.80510598146429
K00100	3.54415445674187	3.48010740870517	3.69589217149434	3.77114895746165	3.46545748675729	3.47969003977273	3.63802741004949	3.62558132936249	3.47612327101693	3.3654968683421	3.64982354176879	3.6416516436707	1.97281353961316	3.66668499074587	3.54520861971057	3.44812183061236	3.65972776960455	3.46611500381632	3.57058056129341	3.57725215221837	3.47567149766166	3.59572111852456	3.78287033629952	3.87285312759482	3.40669173154467	3.49887106649781	3.28394844245798	3.5245334684051	3.69115924370935	3.51982533008213	3.45127940883911	3.64612234173952	3.66892611737927	3.34527828361176	3.65629156599178	2.90899965369793	3.58313374251655	3.68898241644769	3.7234559955586	3.5008753350514	3.8180626676816	3.60186450234394	3.91891865709662	3.37114223212219	3.58654047784422	4.04856840315914	3.92167175627082	2.37610136175779	3.49605705346876
K00101	0.229205130905694	-0.496101547050639	-0.266169893101486	-0.433742096917432	-0.285570432983507	-0.420066852941816	-0.737758617451017	-0.422280032079689	-0.383335288501277	-0.449874570228655	-0.23484323736461	-0.163227378495768	-1.71815813120133	-0.609619820579104	-0.460707637142643	-0.905660682251402	1.43070851295661	0.0794683507737195	-0.483541194912258	0.962826640897967	-0.610860899404902	-0.0797805356304045	-0.245525200878492	-0.163982556843591	-0.416051661531879	-0.522511586692045	-0.933618915994572	-0.707674019165369	-0.596401479465395	-0.212277383377308	0.24515792412906	-0.0941331669357652	-0.104799850088895	-0.588333682734725	1.32951938774093	-0.922335794611435	0.0972301516335999	-0.931437657661882	0.558505003140049	-0.196360123926211	-0.344021058439143	-0.873940273463071	-0.172715905258384	-0.365853416081566	0.240455244090795	0.164243193298354	-0.404031112370555	-1.77714454221421	-1.0027824354813
K00102	-1.25954453660965	-0.807701821367134	-0.710028612041145	-0.972527648472124	-0.654796364872242	-0.78801023446118	-1.5604539963627	-1.23020068090678	-1.04382270439611	-1.81246813878058	-0.555955643306577	-1.24247429060756	-1.7460479931468	-1.73129052927878	-1.10361807441527	-1.16709854372652	-0.973081541971414	-1.2491802292455	-1.5274824177312	-1.15339294470663	-1.05304933713001	-1.15316436499544	-1.48099029928285	-0.94393739078742	-1.67018817800165	-1.07764180415603	-0.953073447426527	-1.69428750221146	-1.27682112663653	-1.817738118418	-1.19415213272102	-0.818568126642609	-1.10641229008209	-0.783726977647277	-1.21609258506079	-2.6710664306162	-1.39760769604347	-1.15274327735369	-1.02715097859262	-1.30533795456669	-0.9896134812107	-0.280823674028014	-0.224286783490251	-0.880857247663457	-1.31583459144483	-1.03007031064921	0.0514910988004363	-2.79544352383019	-0.79002085404232
K00103	-5.74453339535668	-4.90961948232962	-4.65231137244078	-5.03141369625982	-5.30202181254502	-5.22720914885301	-4.94772044129051	-3.70969902845129	-5.85602456366598	-5.837831294834	-4.55648867832269	-5.74075284751178	-3.62244329295155	-4.70202162416788	-5.76904801891204	-5.84486674896006	-5.22788098141717	-5.74153855695122	-4.95231672047563	-4.85248163959251	-5.79301742389121	-5.72474734209376	-4.27972325598358	-4.78768560371318	-4.65201037104051	-4.97531308219669	-5.19574271770708	-5.84993992161062	-5.69230906189456	-5.67207996738088	-5.8410160620865	-5.76492264344425	-4.37243880850567	-5.35605363817819	-5.72772710515943	-5.78094663857127	-5.02254813308444	-4.87218375636876	-5.48201523992268	-4.34370670853187	-4.71582134740165	-4.70582113870577	-5.02546352510535	-5.56743697309069	-4.75995790945054	-4.20600121077665	-5.41483349077795	-5.47246842006071	-4.40909235710419
K00104	1.11177285062528	1.54864140510303	1.67770738703405	1.52366477933451	1.22873850607436	1.25362951148111	1.44313006765566	1.46655807032301	1.28699302146034	0.939366898176321	1.3384469014002	1.26943608701832	-0.283352150729999	1.15977017787309	1.18039787495951	1.0247607460233	1.92887509388941	1.21307589407145	1.29155636710054	1.99500070163668	1.15952345409654	1.04669310536976	1.7576592285351	1.93933830018315	1.38359196544976	0.904318579431519	0.812052754527722	0.884336503566955	0.857199684815583	1.18519617824213	1.07812007196661	1.1662538857298	1.09641843371382	1.20779521016507	1.83177483222774	0.572054808108641	0.829539694265814	1.07417536551055	1.60534941559923	1.62004449433082	1.14962631338581	0.814874176922071	1.39542037633798	1.33872496350179	2.03351800560232	1.78214938643444	1.17270157805808	0.965318999086769	1.38087680870736
K00105	-3.29567325257732	-3.80318683917482	-4.51973829325806	-5.92285641278634	-3.89526061430012	-5.42842733953826	-4.57961680152815	-4.82964925329233	-5.02509695731239	-3.46721746886801	-4.03313906837112	-4.2173357390172	-6.00566838848693	-4.05758924750439	-3.95846528202468	-4.95464997735503	-1.91749724263326	-4.90978824384616	-4.17874797260511	-3.46344603747042	-5.37411232619194	-4.20067255518022	-2.72460370350726	-5.11272914451077	-4.80342581940316	-4.60611415207237	-4.7553184163651	-4.17335784061355	-2.43527660533664	-3.86149723049352	-3.54498417937011	-4.64631296463888	-4.27226925741556	-5.97346119609411	-5.30390799265773	-4.95001903221767	-4.66401901399542	-4.7402930532017	-5.05655274167724	-4.64102144112722	-5.04770642001596	-4.63617274441593	-3.36453190105115	-4.04631833876514	-3.75259080979013	-4.54181792459497	-4.07390229111978	-5.73887383340029	-3.93257181232273
K00106	-2.99320724643456	-2.37418074931694	-2.35344239286992	-2.54007756941601	-2.63869772586211	-2.34326878939034	-2.98863387242114	-2.65434129013054	-2.27001746721438	-2.72168396336227	-2.14508528264171	-2.45749162040486	-4.04932582739374	-2.96383310759748	-2.63943825630877	-2.84755569069258	-2.78447286762724	-2.55298766819895	-2.66338985384133	-2.63134136215194	-2.81109018911053	-2.73274919211413	-2.71468581180761	-2.17279884236041	-2.83809501348498	-2.87215655749456	-2.30436226867373	-2.58248652906676	-2.56169058760845	-2.77126608385525	-3.03025533578751	-2.47350847400495	-2.89509944239966	-2.10058378698303	-2.88336894360321	-3.55460198910405	-2.3991635933321	-3.03307181220662	-2.8476426961447	-3.38815940990922	-2.32460774709245	-2.86939884507245	-2.44981912665672	-3.07527755743617	-3.55847076488718	-2.25722615484999	-2.72048343203564	-4.93908364812335	-2.54814822548328
K00107	-4.28509992035018	-5.32230483841127	-3.45502755626564	-3.37946378958836	-4.67115156150659	-4.88213239557849	-3.43396829551961	-2.81606331506291	-4.59822843475274	-4.19329719686329	-4.2298767595027	-3.46604874366794	-4.81442223897628	-3.15057299563858	-3.96478183127587	-4.92273237438673	-3.92655367994841	-3.17179519877323	-3.42571481362068	-3.32949314852775	-3.84234412927075	-3.35972258789101	-4.19417009353103	-4.55884403128433	-3.80852930918	-2.84975244700861	-4.64550843735884	-4.87223569588248	-3.17591649307976	-3.39318617925189	-4.38527603541536	-3.75244287338645	-5.22344724829015	-4.7293515570264	-3.54287042218734	-4.8108325821098	-4.51540248301581	-3.89898812821211	-2.6614429057368	-2.60010509235512	-2.30025304065627	-2.29793070799508	-2.15223145762832	-3.06686131966684	-3.46954532003393	-2.26568319472313	-2.40024733778877	-5.01695357674888	-2.8514417409496
K00108	-0.518061629137892	-2.93132292050638	-2.72274046736782	-2.41301636887785	-2.29305760409101	-2.77999324477807	-2.38121865288062	-2.24885065138078	-2.6180457862001	-2.54287871701196	-3.09425414517677	-3.23710115590247	-2.41409628184614	-2.52267974027539	-2.82397312154368	-2.67109374029285	0.875757040484079	-0.636427261493347	-3.19112424513016	0.594470584120203	-2.62642115557364	-3.50890002743813	-2.66503722862202	-2.20784303562745	-1.9125877679783	-2.67650871204195	-2.5550175386076	-3.03456612165675	-2.7929823203782	-2.53158545388161	-0.570114554885596	-2.69443107280004	-2.62921570995398	-2.88466707110732	1.31764317533877	-3.50332430643112	-2.43620136787541	-2.53100419087403	-0.33570841618255	-0.964479693243847	-1.44659328920664	-1.81125231259238	-0.841124558671507	-1.68252471880604	-0.594078610600825	-0.159449542647195	-1.34147025051004	-3.40279644838275	-2.66664620141664
K00109	-2.40350243535488	-1.80165171844042	-2.37116312423208	-2.38479100742339	-2.42447074307869	-2.9619277809561	-2.58663914161485	-2.39926523650539	-2.12398694903174	-2.12212733009325	-2.08883493491838	-3.41938794641424	-4.26569992728576	-2.46868448929169	-1.87138982851647	-2.49922224919404	-3.01912027956324	-2.99179745407502	-2.20193145753456	-2.43677213051934	-1.97821736474326	-1.99874310133805	-2.52061448141501	-2.91664071575274	-2.29896681123194	-2.54763072023173	-3.18604185695466	-2.0789192794797	-2.30470250947905	-2.79079233676679	-1.9913156630625	-1.55464374849029	-1.91889469927646	-2.27689779105423	-3.06968401928276	-3.41580454102116	-1.44711834733098	-2.69199129738949	-2.33806721516566	-3.44844798602613	-2.73461868647105	-2.93734968738898	-3.24068895039924	-2.21051309054543	-2.64263089137408	-3.26436746644787	-3.10436062523305	-4.72814092192681	-3.23666791051318
K00110	-4.25282389294517	-5.44407671062889	-5.24360737257631	-5.26335378570336	-5.53396190198857	-4.76600205773661	-4.20487359217829	-4.57268907959886	-5.46292734992258	-5.4447340810906	-4.21910693731864	-4.24904334510027	-4.65301858084401	-4.64929623469907	-4.27733851650053	-5.45176953521666	-5.20583284419541	-4.65529416264787	-3.69864424759742	-3.81065316277458	-4.3013079214797	-3.94535576723047	-4.58886537945514	-4.45030386270912	-5.24043418155195	-4.63793134119264	-4.38057520701523	-4.07054834674733	-4.60606466759122	-5.27898275363748	-4.34930655967499	-5.37182542970085	-4.70944197160678	-5.31395856901114	-5.33462989141603	-5.38784942482787	-5.38515510445705	-5.17483937061071	-4.39577084561933	-5.078029803276	-5.07842831877426	-5.07071906182494	-4.31026820732364	-4.48119257878735	-5.0349815850304	-4.97636424200398	-5.02173627703455	-5.07937120631731	-5.10862933576291
K00111	2.29233984220601	2.28545743936819	2.34202869691015	2.42290499222944	2.22774268682007	2.31162011241913	2.20527321095174	2.43958732431715	2.15117172979013	2.0044361755855	2.29689145784031	2.26732610335641	0.71557571130471	1.81411467344375	1.91818974835895	2.11886661457303	2.65322166238165	2.03499231736206	2.00240469272156	2.65203461319942	2.16926088838627	2.27388863698417	2.41051410761262	2.52762288328867	1.96960620703566	1.75736612725283	1.87705298135795	1.92796639798465	1.82452911046674	2.11059025957766	2.27240553025934	2.18835884631526	2.12392201693901	1.94847956668039	2.38564833357494	1.78397192545746	2.37322149247976	1.67297689690559	1.7697192171991	1.33087306319236	1.92918613994443	1.64936632786231	1.77362498209887	1.99615657110173	1.63331740778058	2.12833012750947	2.14702247927039	-0.128917758057069	2.07100635181203
K00112	-0.50785104979599	-2.0555981981281	-0.817449183934648	0.355399676035714	-2.08593375266902	-2.22473210492138	-1.72804844204775	-1.55565012085733	-1.22354188576597	-0.575519578111862	-2.6804110269046	-2.03734021062465	-2.50369543384824	-2.20816755141923	-1.46701411985189	-0.95933239606297	1.08063875821584	-0.297575317634184	-1.44172230835082	0.592915351264689	-1.55044666640249	-2.79538116323679	-2.59009039991102	-1.16055990699503	-1.50879728516836	-1.25736451147805	-0.484666593061246	-1.88326873313283	-2.23351916706253	-1.52963780094238	-0.126079726462196	-2.53827845329852	-0.11914807375433	-1.39066427038559	1.04523249206979	-3.62975262524227	0.347983020500691	-0.579384231286125	0.346650925269349	-0.366600865523555	-0.69673071514023	0.470203655678281	0.0141327406641232	-0.868428178970078	-0.112272740716381	-0.230662333808458	0.789821801927389	-2.73811120205727	-0.726617302030114
K00113	-0.290527781952867	-1.96032679098982	-0.75983968657523	0.593191749745751	-1.88391312006982	-2.33450813277131	-0.993475812996344	-1.61828510679189	-0.952096419687573	-0.163886582961732	-3.20063534270404	-1.77941675516373	-2.33810895423138	-2.57548033166488	-1.3114286402677	-0.510875601739585	0.863057067201342	-0.330173176898294	-1.19300492435103	0.702120805339109	-1.39750257886314	-3.34449031607775	-2.89953640086686	-0.782098127390413	-1.22221883361128	-1.30953226618361	-0.178556590147356	-1.55570141462236	-1.99657301120545	-1.08547104443576	0.117969082615334	-2.50663678125967	0.189856651303705	-1.19069879325522	0.960128058726107	-3.73081490317088	0.641891880188646	-0.126627313236284	0.566873600542269	-0.274503793127146	-0.271757498964788	0.877742645851783	0.11824346385061	-0.638641078044858	0.123753788709892	0.109283489189483	1.1924811747109	-2.25891835307891	-0.222335159156687
K00114	-1.87148904586165	-1.6783058277321	-1.2363216528347	-1.03339862369388	-2.37448525468799	-2.96364275721169	-1.52995632313833	-1.89621706916713	-2.16407483082505	-2.47819972376268	-1.65119328058087	-1.65500507054851	-3.11536325324993	-1.53278153831786	-1.90347987703321	-2.46970305289371	-2.07355016094034	-1.37406161975232	-1.5979836477894	-1.58829197760409	-1.56383731852352	-2.48136745180945	-2.04292000938491	-1.53981395128661	-1.79659167758932	-1.42294038788811	-1.43574030940316	-1.9441022878153	-1.42900177982457	-1.46424301982455	-1.97211281329579	-1.9037868069046	-1.46289700320018	-0.650511959323536	-0.761270814550751	-3.24032451604392	-1.90736744829114	-1.43579480929364	-1.52585543221496	-1.41420608943119	-1.25054001169864	-0.621686947430436	-0.302200377759912	-1.32183646865247	-1.51329213791755	-0.762619563657922	-0.167311515590499	-2.19988046202191	-1.32586631388337
K00115	-5.35936643728925	-5.0465418581967	-5.9441385632613	-4.17267175271123	-6.23449309267356	-4.55078876209838	-4.05865316802701	-4.58061933527483	-5.47085760559856	-5.45266433676658	-6.01825041667174	-6.04818682445337	-6.04669695208894	-6.04297460594401	-6.07648199585363	-6.15230072590165	-5.9063640348804	-5.35637159888379	-4.62286523514756	-5.89747871457946	-6.1004514008328	-5.33958038402634	-5.28994281569106	-5.15138129894505	-4.84289932911976	-5.33900877742856	-6.17971868636833	-6.15737389855221	-5.99974303883615	-4.88144790120529	-3.75110101178065	-4.97429057726867	-6.10312034285172	-6.01448975969613	-6.03516108210102	-6.08838061551286	-4.69993817957308	-3.7964752651668	-5.78944921686427	-5.77856099396099	-5.77895950945925	-5.77125025250993	-5.70394657856857	-4.77126033825533	-5.73551277571539	-5.67689543268897	-4.33282639095065	-5.08730146199329	-5.8091605264479
K00116	-0.427197603757535	-2.20259606037795	-2.0238839732003	-1.63546261051304	-2.44532782913655	-3.0823625007212	-2.49274216658903	-2.06812489063732	-2.78699593863395	-1.16831741000174	-2.48632794571656	-2.14875894884628	-1.84633443802029	-2.4038370164362	-2.26585521609598	-2.21430306385746	1.24644591686601	-0.451299945356228	-3.06966586560439	0.716198633969001	-2.22958312905848	-2.27600471500367	-2.46004555361213	-1.96325458544797	-1.48323882923147	-1.92321852791229	-1.87674721012227	-2.73342650603932	-1.55498780013285	-1.59086021756705	-0.344478580105858	-2.39508836807468	-2.12369535393109	-2.53126506989108	1.25863972119803	-3.50919437966456	-2.03843297053383	-1.76847042013767	0.134149335230852	-0.622146694693838	-1.57520165702509	-1.13614190605587	-1.04171945629482	-1.37800677420791	-0.278234842614579	0.0266684346527945	-0.306735587371027	-1.89295324356688	-2.00462281452156
K00117	-0.19610134408095	-2.712570914851	-2.12095576284032	-1.55693923646741	-2.52233201450148	-2.71829417175246	-2.48340453541254	-2.04073249069489	-2.36198143397982	-1.95236927380115	-2.30472500531545	-2.47076964588171	-2.5077638205946	-2.77588113867551	-1.91836574844057	-2.66831024828825	1.3766720815529	-0.147666083513597	-2.38760229369359	0.985372377213822	-2.39439098017407	-2.39563520560782	-2.391119531365	-1.61990583634152	-1.50024235145496	-2.67817531044557	-2.37481334902966	-2.57991793859095	-2.35189283297419	-1.74727169720346	0.0175763905615908	-1.99755342016215	-2.16054912169928	-2.10499763071117	1.38886234396124	-3.15496466709276	-2.18315600670381	-1.64815291523684	0.0443984333251299	-0.206593215750502	-1.20723027452506	-1.32920939462088	-0.605005922193249	-0.997011726935451	-0.0477005928439188	0.346360668614819	-0.568882191821849	-3.27902171808125	-1.69351267668029
K00118	-0.152114378271834	-0.211518653651101	0.0648693772780355	-0.183623562693951	-0.466223994732806	-0.699353680377984	-0.395991333306638	-0.348959238147895	-0.31387113544991	-0.518474071859237	0.441519997520399	0.156236419898784	-1.49636445071133	-0.647987654515322	-0.491754679270054	-0.205319641642382	-0.365203190230985	-0.355994869606762	-0.321928679800329	0.00855390526337175	-0.343028667022403	-0.517005181201476	-0.0912628208646536	-0.012411994665743	-0.470302256815534	0.1525599932111	-0.25230748491822	-0.218862185851952	-0.543718454251221	-0.309315368363504	-0.278311232369392	-0.311179549560408	-0.034508855096553	0.16101299957212	-0.597926548920367	-0.802863643038898	0.0296280957708601	-0.921716241498583	-0.588043356436606	-1.22861924291127	-0.383035320797819	-0.421979291228416	-0.290962869986976	-0.285768193721032	-0.792372357496292	0.0297501853751009	-0.0510192562497125	-2.12721135201489	-0.048366966958323
K00119	-3.14794199126286	-2.74635999980068	-2.39018982708376	-2.70119851931145	-4.02538166195714	-3.16579454975005	-2.47359292575813	-2.46676329276049	-3.02877244663689	-2.55937936753293	-3.31026025714772	-3.49673977528658	-4.29952328982266	-3.82092638419661	-3.30609893470355	-3.80662560341596	-2.52684930014938	-3.22491193997983	-3.26220458787527	-2.90463637419853	-4.00448501755726	-3.34493607957345	-3.36962510299776	-3.00033199881136	-2.88096671084081	-3.92672705179916	-3.26202015384365	-4.02747429849055	-3.32969479781424	-3.14613482390531	-3.00009674483032	-3.20661253929732	-2.97173207965236	-2.32994253404426	-1.8630068293821	-4.01690525224561	-3.77207087986907	-3.21769573814841	-2.61249024682838	-3.43814362732952	-3.67992751985826	-2.82525552188235	-2.837805855709	-3.07174428211852	-2.55631311967004	-3.9219821460836	-3.32822611136288	-5.00330148758055	-2.80419258571038
K00121	0.339948175056841	-0.125909143170205	-0.128807395052773	0.0222145897437388	-0.811748259458516	-0.694331997448721	-0.494905663709124	0.0460331550114923	-0.683322646047249	-0.163393454615808	-0.142696817912401	-0.905845922556052	-1.52744309734897	-0.774579487786412	-0.725599045410727	-0.488567581610156	1.6553114932833	0.22971741883015	-0.734464948801849	0.987828121993958	-0.495547698081882	-0.758404865163853	0.000989262402208254	0.0568427841374199	-0.578146673954468	-0.72684049918473	-0.917283811441319	-0.587064301123541	-0.724273152291125	-0.547465520878592	0.378892006123911	-0.652320353390461	-0.430770240889242	-0.301888488259595	2.04683358421173	-1.32742541920941	-0.327513926628149	-0.793461593507922	0.163882146232004	-0.120905956076809	-0.441763212441883	-1.00056358180783	-0.455750078305748	-0.520143580564188	0.0467556640058835	0.787449421331182	-0.171831643044342	-2.954022813185	-0.670423238489074
K00122	-1.44012230252156	-0.86341274589922	-1.9130100113449	-1.70127542126905	-1.05947760659746	-1.4589650698996	-1.67014555763858	-0.961940163205587	-1.75330225334201	-1.04070975065196	-1.55860069975967	-1.8138894945936	-3.02898598625732	-2.08551498001751	-1.14909727887571	-1.29264158447814	-1.5877946977811	-1.13369430302497	-1.70750665567178	0.114921646732681	-1.59990645671289	-2.0200338345208	-1.09787208875748	-1.28720836488944	-1.17237048615665	-1.4747422171594	-1.45634183035677	-1.90471312143254	-1.7843169568888	-1.39772398327423	-1.3901243567313	-1.59091299540096	-1.90342078781534	-1.28377208954465	1.38217481822303	-2.60579803113265	-1.28563458203557	-1.84729489852396	-1.10916219441046	-1.60052292347298	-2.68949306180946	-2.55288305870431	-2.74340736920779	-1.93135373789973	-2.35271424230228	-1.41527580425915	-1.77317930284151	-2.90798750305466	-2.13148899412051
K00123	1.68754828975321	1.39142268350177	1.09495848927265	1.30817702903595	1.28484698348315	1.26362331075266	1.11588594168679	1.16881539740488	1.39000126369584	1.27972778115685	1.34159942840409	1.01311146050261	-0.202681029505851	1.03564839552504	1.11233916999223	1.34278599157244	2.52063115145772	1.57274630722895	0.688646595939715	2.41883678037852	1.13249308681949	0.871095520968647	1.62182396970373	1.441112691731	1.10466391340175	0.983785480336798	0.937086682418766	0.860576716646046	1.1088859110503	0.884064334816983	1.80697132605613	1.16457118800958	0.998902634028663	1.14864794085107	2.46345831169183	0.605890015352181	1.10287223224751	0.639102650693152	1.41438681044408	0.821896569927261	0.592250704170449	0.179603275874543	0.812159054307626	1.1795123840121	1.28601132241187	1.8513459222138	0.990616911316602	-0.665522403070038	1.12477396419741
K00124	0.493022890926327	0.195510261318109	-0.14209141687841	0.114116822565434	0.0545161372102361	-0.227243000537036	-0.0133804997978384	-0.0623855414433295	-0.0984532430207505	-0.345669700187262	-0.219407245726889	-0.422125886254873	-1.21488134657415	-0.139644582629281	-0.10441620761762	-0.206923784825592	1.55204875330899	0.483704800590451	-0.531279950685229	1.47557964015121	-0.16149712733092	-0.209127030516309	0.408371872764052	0.189349795160023	-0.0793131620425814	-0.320169141201857	-0.422536339702206	-0.312102842529524	0.0265912372762964	-0.100849777043579	0.597175294801764	-0.0899214877230685	0.00124397471055088	0.180553277093606	1.79495017242443	-0.568156345408428	-0.112918616735362	-0.156445874679062	0.351674331534407	0.435058083076085	0.0994900642778354	-0.416936788334212	-0.0218805599162253	0.177710750292646	0.426212666054483	0.627072120331864	0.388176101943225	-1.09254004666027	-0.150368860023737
K00125	-0.231681872876299	-1.5078876628163	-1.5630234984223	-1.29787709156214	-1.14389394117744	-0.948332005843562	-1.01105097170967	-0.424336935103459	-1.22003645656139	-0.107023839900282	-1.37935608249491	-1.91693387860537	-1.66709119511179	-0.637002720663494	-1.15626533274982	0.0334718756500104	-1.49675864119843	-0.521704231123942	-1.89949829524973	0.414650379456061	-0.752539481009687	-1.63108166910896	-1.43132632119702	-1.34457518260414	-1.53120079780695	-1.46052131923603	-0.351259922363643	-1.54772231565065	-1.52821446644271	-0.674412079541203	-1.89562738556455	-1.51691738104043	-1.3460205165927	-0.313494661422733	-2.0191004094353	-1.5867207171929	-0.800089244757812	-2.33390750726873	-2.46538217551179	-2.40426095765781	-1.98574225582598	-2.79319841524972	-3.13041822976033	-1.91563305987201	-2.68100004371726	-1.84405807737678	-2.73973501925905	-3.93598139270021	-1.73088838566675
K00126	-3.88900704795287	-3.98164757696848	-3.7811782389159	-3.80092465204296	-4.07153276832816	-3.99672010463615	-3.84105674718599	-3.80340712649839	-3.47473447970789	-3.9823049474302	-3.85529009232634	-3.88522650010797	-3.88373662774355	-3.88001428159861	-3.91352167150823	-3.08676681265418	-3.74340371053501	-3.88601220954741	-3.84565302637112	-2.80328954557162	-2.71858015937318	-3.86922099468996	-3.81958342635467	-3.68102190960866	-3.02715789520522	-3.86864938809217	-3.08552951736049	-3.99441357420681	-3.83678271449076	-3.81655361997707	-3.98548971468269	-3.90939629604045	-3.94016001850632	-3.85152943535073	-2.69131723623064	-3.92542029116746	-3.39696223424236	-1.18903497696381	-1.97858236988628	-1.17923678661873	-1.179635302117	-1.37259674062982	-0.79446744292248	-1.8958671812523	-2.14778948005161	-1.27824192080886	-2.42222624450755	-3.6169420726569	-1.99829367946991
K00127	-0.336857222640609	-1.55128215072049	-0.860598587830578	-1.16507140862978	-0.666411514556544	-1.317508347468	-1.13709081682074	-1.48452116564547	-0.741996222395885	-0.812401064104959	-1.54299066265355	-1.26359677155676	-2.03642467084851	-0.903451502064781	-0.708386175598734	-0.692324340227877	1.0600798512019	-0.213973371261824	-1.09590667058009	0.79097055668897	-1.24415050633142	-1.55043992710529	-1.01233871121106	-1.1232971696061	-0.690802998782268	-0.753903359838728	-1.70255190886604	-1.29908300975956	-0.516338492448061	-1.16337532071568	-0.434703202652152	-1.12866568827084	-1.25901971159292	-1.1111677844473	1.00533474150942	-2.16395113773423	-0.785873376655228	-0.431904427904188	0.333391155511161	0.0735738020580759	-0.781743043979938	-0.976333253620102	-0.393413440986013	-0.258774204271095	0.0219891206773087	0.100107621236161	0.120282358050447	-1.65185651633906	-0.300165047021167
K00128	1.92624867649717	1.5950456130485	1.68020898344348	1.56190808539679	1.50044660317604	2.0170228860836	1.48492241392444	1.74952575087897	1.51441143521127	1.57366841954059	1.75882423805276	1.36248818439048	0.394583199291037	1.68126223003896	1.48064370667455	1.71025328248775	1.76403444018182	1.46678915996568	1.4521813249694	1.60377162045998	1.49935167471528	1.42621259484398	1.885830656999	1.85343871250571	1.33850433647261	1.38247705874679	1.31504719481483	1.33513352952056	1.55677042252794	1.363023328688	1.5346091495845	1.56148953187288	1.66770053856219	1.50234623767547	1.35025097663787	0.838544429238527	1.42208785642765	1.28649819342604	0.712973564874615	0.31411887067763	1.29483165066913	1.07625858834992	0.836000895884058	1.26811690973618	0.820612810671996	1.56069625527374	1.13272854226671	-0.0354458853570428	1.38541155312899
K00129	-0.880029787121808	-1.67560481096686	-1.60642379671201	-2.05160201253595	-1.97783469204272	-1.75168371474363	-1.59674070720868	-1.67197366344402	-2.14955394571315	-1.23504993446311	-2.01016817391161	-1.78902176937245	-2.68928993786571	-1.86045236158101	-1.55350720403838	-1.26412974694441	-1.58958474228383	-1.59633683114074	-2.03780988684471	-2.06261679078773	-1.69564315599932	-2.22413162859395	-1.7033457567726	-1.37279025455775	-1.94568418779167	-2.09863077950693	-1.66462166873578	-2.07035041695349	-2.46475814673266	-1.80029448817056	-1.50236919975336	-2.18847845081185	-1.82840042493661	-1.71150055617224	-2.22550307891637	-2.39328785456131	-2.11848869335006	-1.49272346460265	-2.1801115153755	-2.92910531413763	-1.70014037229586	-2.88262187758793	-2.4655025248824	-1.78662078280309	-1.81091312138053	-1.38536637845872	-1.87939623753379	-3.96032870492745	-1.41337364296406
K00130	0.138395220252652	-1.06807723548905	-0.0781597230673768	-0.790918069219609	-0.550296844583387	-0.24742508806151	-0.459451544212445	-0.107756536777073	0.534986860489999	-0.341864119886917	-1.38783528914829	-0.196720611988959	-1.90092976166911	-0.826009949531332	0.264514298519754	-0.0270232097819533	1.11155598565165	0.348762929962513	0.674984165521687	1.04806230687515	-0.13868624540313	-0.100023864388289	-0.756423177520755	-1.06175135566381	-0.561253140131606	-0.148444211292399	-0.120404541358495	-0.48391990600512	-1.44442736575001	0.228304731815494	0.257399544460498	-1.15433125046899	0.317486165572796	-0.218791025420375	1.30657029535446	-1.54737864886122	-0.870293455673995	-0.637974832570709	0.0812930136529627	-0.986619978744921	-1.88419847774893	-1.46837063479471	-1.02065528609072	-0.402395854670716	-0.508495240822805	-0.107341874612262	-0.351949276457521	-1.45552721944386	-0.725887425820653
K00131	0.486588034166183	-2.02180347915576	-2.01273764725504	-1.2717512239744	-2.35527666789482	-2.26966869081968	-2.19829358287834	-1.35610139368625	-1.53223370159808	-1.67362204337968	-0.910718471101733	-2.14142031284265	-2.43541796343513	-1.43254130139931	-0.696454261460162	-0.509510235032024	-2.34236998451546	-1.05193029710547	-0.143283463430411	-1.64972573818496	-1.34232009548678	-1.61011564501182	-1.20436974863094	-0.826139577390815	-3.27811921613782	-1.96788476887897	-1.60062791523025	-2.32195848623197	-1.1256324114588	-1.67859220136059	0.638294458946444	-1.82988513508339	-1.58237439005481	-1.78996336502061	-1.77136114033076	-2.41670440474574	-1.82624767967241	-1.65427939997256	-2.69406234046712	-2.42335558062833	-1.463075711507	-3.30489424850793	-2.13060853177558	-2.22921908770801	-4.42334590065774	-1.02997314491032	-3.08444550419244	-3.73262414228567	-2.42111158796445
K00132	-1.06232781960322	-0.253552769531193	-0.637690181376391	-1.21866545626413	-1.22048937680543	-0.920711246910228	-1.49337643979622	-0.527413712679041	-0.989856104065448	-1.82424516036606	-1.43519779842314	-2.00716432107571	-2.56283854870122	-1.66173867651971	-1.47346653574885	-1.13337181765267	-1.62149282591638	-1.49627359980356	-1.28814883001053	0.282438464744027	-2.21739522161234	-1.52691623745713	-1.16124594230571	-0.511938581320437	-1.55337921713358	-1.70214577400814	-1.4497928778607	-1.60024457746938	-1.59844179403361	-1.71821439693861	-1.72857071276189	-1.33699195180214	-1.82874501811593	-1.07578529488267	-1.42837009837762	-2.43284873693992	-1.70178315356851	-2.43335423418658	-1.38861269207628	-2.66607968420547	-2.07396035469812	-2.59304954210512	-1.44011591825302	-1.82354447843856	-2.22423787077303	-0.666978950134002	-1.16632266935745	-3.61553328684236	-2.37664857239988
K00133	2.89360415641632	2.82882333138118	2.93594141662855	2.94710479271979	2.85881144907554	2.83922613465699	2.8723064301173	2.90730201365273	2.79732981546635	2.71620354308332	2.89492116548583	2.9056867667829	1.40085537063498	2.80982642659807	2.92793000456554	2.84075401609605	2.98951788974948	2.83659152439238	2.90949736281212	2.95552430867049	2.88059866305596	2.84532525123901	2.90266165979745	2.96083246910072	2.88913813019538	2.8188537570144	2.79224465469627	2.82187479131178	2.87229947232993	2.89034514900588	2.89049953868734	2.90388255015968	2.90220556474757	2.85061614456272	3.0441312520442	2.13721973069674	2.89335642824212	2.94169550828785	2.99894132775684	3.14871459441465	3.0123792752122	2.99496193280067	3.06449848486749	2.94924789171271	3.16727276731069	3.05164542735877	3.10351898335511	2.41602993504764	3.00127606249134
K00134	3.0565690026353	3.07996580689986	3.02473886756315	3.09790800981912	3.05709090708078	2.98900672844108	3.12126911528937	3.1072595405358	3.01462346883811	3.05963723460124	3.05759767555984	2.92906437946833	1.70456604550692	2.98626688658366	3.15231483027535	3.04468971716083	3.19894799466425	3.07708169350208	3.07749777309471	3.19570183202035	3.09543060592794	3.00295969495467	3.0622213222696	3.05556383535431	3.07814449705418	2.98552945673732	3.07650058379134	3.04724068850636	3.03832522861763	3.11190573840282	3.06089997982605	3.04093945001495	3.10840749115988	3.15518985781654	3.13705894809539	2.32772778969183	3.06294753007436	3.01937816951728	2.8547406881934	3.23175486541957	3.04164506753885	3.10260402575438	3.19436155412013	3.13758643530457	3.23399703041177	3.00042924293992	3.19414578566427	2.58806116041822	3.17670809467202
K00135	0.0836850078267825	-0.273988923745874	-0.864185773756018	-0.742581735035045	-0.69991024453447	-0.729584357623687	-0.380110369290565	-0.53858010600984	-0.809869184548805	-0.286778030826897	-1.13660711939633	-1.39611624407767	-1.49092474515584	-0.3536893552711	0.050088989694629	0.0219944122726531	1.38359023390809	-0.119375988477565	-0.408971368981697	0.929044618222509	0.0371719730245209	-1.171011332608	-0.649799230714049	-0.391618481634125	-0.571195707991111	-1.07119646543026	-0.42628154249913	-0.994714589178103	-1.12030978204753	-1.00606326605921	0.850883776977093	-0.605710609689957	-0.630755537312892	-0.603722286617489	1.17257863234987	-1.34576312557633	-0.420651520356641	-0.445246208423143	0.622086497241318	-0.113689350849771	-0.646001345840089	-1.29437056388333	-0.547837784688655	0.0721888807868775	0.227359921881744	0.064107056090869	-0.0807901357786963	-1.69259358156182	-0.273525387319056
K00137	-0.670320420909935	-3.91384122852668	-3.26822845775876	-3.03432406192701	-3.8804004674234	-4.79322887043683	-4.33041133712277	-3.37670503956478	-4.50380003367841	-2.56273805827533	-2.79373041641421	-3.57690534062966	-3.11892276757552	-4.15843974532701	-3.59501366672293	-4.48150004241993	0.877200026862362	-0.572917281122935	-3.52766995598108	0.706156716602875	-2.65095858469768	-3.96511676341988	-2.80828337384044	-2.61211483344959	-2.3662623567464	-3.04742143864405	-3.41030571421851	-4.09612089935152	-4.12710384474147	-2.39957468212346	-0.508116130692996	-4.41200535277847	-3.18407137122948	-3.43484023915157	0.998397096618216	-4.20228366137332	-2.62504246368249	-2.89073575925245	-0.899207669054105	-0.953660906718907	-2.2327366594344	-3.53662324855645	-1.91938122767298	-2.1786074857933	-0.935623941970627	-0.384944756023049	-1.45830284157452	-3.89328420229845	-2.89780390044818
K00138	-0.367377746106725	-3.22272351085624	-2.59899601590968	-3.55432815727146	-3.31344727668938	-3.54901304244702	-3.99556698825545	-2.58035891298493	-3.31024430565609	-2.50123979630366	-5.80768426290505	-3.43751943791884	-3.1353828964909	-4.0384430229798	-3.56229735130584	-3.86070144119335	1.0868254892492	-0.2633677433802	-3.59881218217873	0.732372042997391	-4.09709238005101	-3.87402036474064	-2.24618041043192	-2.34261211472138	-2.43555514575803	-4.71846388478094	-3.77089455747838	-3.8652161106194	-3.59821643685805	-1.88209816948922	-0.103052812164935	-3.46266646445777	-3.06111113043385	-3.72289047498783	1.29035093021649	-4.49048670283923	-3.04452881971062	-3.03368771582235	-0.320587022027682	-0.614398113328366	-2.16871857413804	-2.3836328400936	-1.94038248129884	-1.60583920175687	-0.994429625639031	0.0838104852271899	-1.90483686983972	-3.08179690611524	-2.71028643771285
K00139	-4.70596642422483	-3.28650146599144	-4.90138615812818	-4.03988161412958	-3.78693108859077	-3.60000545826689	-3.65282596172044	-4.04796692007034	-4.25505452292546	-3.67519265818335	-3.40722698067823	-5.00543441932024	-5.9390042274282	-3.48795810255934	-4.2002373381571	-3.62901943430442	-3.91504165718711	-4.49002385572595	-3.68178314963136	-3.89857404414705	-3.15696011374702	-4.07303140716224	-3.988350187775	-4.89122628265402	-3.97377467729351	-4.37250506871905	-4.25931707742387	-5.32240098290855	-4.7221950054331	-4.88538956969062	-3.5914278264156	-4.12741390252526	-4.62300946583448	-4.75008745550558	-3.7196920981803	-3.65794682990477	-3.41410720047136	-4.38654123323857	-4.95811266886399	-2.30189623506968	-5.67126678479851	-4.49841698503058	-4.32502084579868	-5.28857794903713	-4.09573836579677	-4.54017723513751	-4.46065976246001	-5.67220967234156	-5.70146780178716
K00140	-0.947451335345521	-0.0937075050513138	-0.171652113953502	0.161032554006814	0.043815554379265	0.185694908517921	-0.825468655021472	-0.0129895905313067	0.372375491511228	0.0821204524058595	0.92808671254102	-0.769509729872431	-1.24719761730182	-0.64859478696464	-0.580302609722974	-0.158959378240372	0.318071837982822	-1.12852992145184	-0.715592620579388	-0.662513749981039	-0.659165508408675	-1.24534726695643	0.251230445169514	-0.44317532384866	-0.525426660229187	-0.817735472104567	-0.167088505352767	-0.41853931928572	-0.915950065967646	-0.283103003535181	-1.3247116321693	-0.416144244201147	-0.678256083735337	0.0878559510083592	-0.369939986474848	-0.912328705951085	-0.772651319211286	-1.27472633812553	-0.408993808421007	-2.21599109367256	-1.5029821622718	-1.11406517607027	-1.1733269128615	-0.866695054245353	-0.509500063573886	-1.27227290536476	-0.906016174406137	-2.98396093285043	-0.187230141989216
K00141	-3.39507789397427	-2.63074764985224	-2.91207767297339	-2.44658941973249	-4.18107356993485	-3.59177813554314	-4.13086360640454	-3.517443316086	-2.56807179076837	-3.49185121348865	-4.65386284234787	-3.99312324051409	-4.18071932503217	-3.27241506382432	-2.51906404968423	-3.05678543858939	-1.64774587617751	-2.84253121129212	-3.44664714776856	-2.81078532172452	-3.00711685968656	-3.83414797349328	-3.93485724939684	-3.63092128320699	-4.07089357364749	-3.57323829689578	-3.72875944533705	-4.51147076669222	-3.34203405626633	-3.64338675587901	-4.27837824043865	-4.19868861961605	-3.45479535407225	-2.66383853559771	-1.84171646278459	-5.13767174783454	-3.33743813418463	-4.00427259535094	-2.38611573105851	-3.75786505352592	-4.82415227538865	-3.11946751595507	-4.34264701493328	-3.31131003208592	-1.78349795300146	-3.47274170081958	-2.62456666819199	-4.8250951629317	-3.34125172710284
K00142	-2.95284656361577	-3.28690950434797	-3.31064383881501	-3.20972532919486	-3.24303693872916	-3.32755022753936	-3.24265178485279	-3.54174797139937	-3.16528106590436	-2.24992088480009	-3.39229836738391	-2.95150730426386	-3.89742148609053	-2.72436556126003	-3.23417512379326	-2.65163982633842	-3.97970955138413	-3.02300903919107	-3.22402439446893	-2.08254426300474	-3.29037342908815	-3.51586371953743	-3.51096522246605	-2.92683179681169	-3.6063517903332	-2.99777445697364	-3.2158887659228	-3.40047441882439	-2.64396808160403	-2.87854508832924	-4.72787386546014	-3.46266363328719	-4.11422946914372	-2.9222993450762	-3.63630967503091	-3.82475961111252	-3.36663679172585	-3.00395278133502	-2.68364767960196	-2.6062913642854	-2.78455642656503	-1.99992604320925	-2.72489424097384	-2.83770343257505	-2.49181915190838	-2.400920479551	-1.9088999942797	-5.2749624336345	-3.03446485117956
K00143	-2.89155592995674	-2.55260478357139	-3.00713660405811	-2.92642444444166	-2.36591771801147	-2.26660139371978	-3.06444923703934	-2.7212270043379	-2.85707681127751	-2.7935866144254	-2.54255568404403	-2.96355747667617	-4.06655951472817	-2.58868679037776	-2.72987694191422	-2.58579727775154	-2.30951123335783	-2.93378259308454	-2.34719340000182	-2.39602024865438	-2.75850305056906	-3.26591289270498	-2.50590871516743	-2.34892520227232	-3.11026394794788	-3.1279895454902	-2.80205615566921	-2.92356078563112	-2.79221843390054	-2.89213731702709	-2.37073004551093	-2.94874316192119	-2.78960476085462	-2.75148849634468	-2.64159982477789	-3.86743923712864	-2.82688948803997	-3.26983613815629	-4.07172827760157	-4.15593185415264	-3.49677384202718	-4.20058638083456	-3.09283888558309	-3.15086836011449	-4.39294001063819	-2.7348697178718	-3.14720651241651	-5.47022190354239	-3.74986558173752
K00145	2.68951003902322	2.5400756173194	2.63986240249063	2.7948246958589	2.64845776963771	2.65821875546139	2.62719223127324	2.6063241967971	2.56039506199927	2.58691026287046	2.79376025666548	2.71214319157044	1.00965679663895	2.68889056597488	2.65634195959691	2.46768142863463	2.75030487535364	2.53463098532229	2.71392182448727	2.53964813525443	2.64526553366607	2.81699633785771	2.8091754744977	2.85008462897632	2.6214406216067	2.76091049499528	2.30011851029363	2.67151047630413	2.72771656775748	2.57669769341088	2.59170734448935	2.7809503959249	2.78100553920301	2.37905001190322	2.67865484881997	2.03729101568631	2.7748543035197	2.80253906981	2.74791212569783	3.02628896696909	2.96049045007426	2.79393731405916	2.90522762849047	2.77024979341946	2.98102519402501	2.8754587578216	2.88569149994566	2.32386325980695	2.75229091830398
K00146	-3.18388184658974	-2.9563725432109	-3.1376873685423	-2.3900481864756	-3.43855162852169	-3.04067609085304	-2.54682065947184	-3.95791736756785	-2.963387390839	-2.11908617934321	-3.83368528817919	-3.17134884363843	-4.40420330188226	-3.15652861692343	-2.65814324130013	-2.96473748611612	1.07706177493644	-0.432137417591352	-3.36898143194417	-2.88462837177494	-3.66289820350199	-3.5678919652135	-2.70968084854202	-2.89947244397958	-3.21764694846228	-4.19084774310196	-3.46583943233182	-3.42654971871523	-3.65864144364566	-3.25856367904431	-0.455638810176185	-3.52955457062193	-3.22705319380316	-2.99989597113517	1.13605327784294	-3.77419426103083	-3.07591308367185	-2.80320955283438	-0.680596213251195	-1.06369876597478	-2.76744821345431	-2.82387595183913	-1.96905573988157	-1.90110446103468	-0.471709556005023	-0.4420787502355	-1.16374425081666	-3.14368653701258	-1.67243667014207
K00147	2.6387451697856	2.62126676892776	2.70252468081026	2.8250939141082	2.67771015461321	2.54301494466276	2.56908789933186	2.65973315057065	2.64876836377461	2.45517165111126	2.76577640562182	2.65762285460907	1.11774365216569	2.56808758162792	2.59503678377012	2.40058887690603	2.69010602000639	2.53405304810106	2.59425170298379	2.51290728940292	2.5891381770183	2.78944566981443	2.77808230244053	2.74572098092919	2.63598444462228	2.61834130019056	2.4125507370439	2.64630662344856	2.6446862692862	2.57820462702026	2.57607216137687	2.80533337649849	2.75834776689789	2.51094524941114	2.68961972273082	2.04386342854552	2.75452269781531	2.77782640850953	2.74549722937458	3.1186958803934	2.94044219813502	2.81780930019564	2.99895984273003	2.80726275008341	3.01705732279739	2.85653769536126	2.98907457658356	2.39991725277214	2.74517450071969
K00148	-2.24270543479953	-2.04455635200044	-2.81576580733873	-1.97280473848275	-3.04119917818037	-2.49896336740823	-2.95315123835241	-2.40873718554991	-2.85508437534268	-3.01232039776069	-3.3706583797476	-2.5312325996778	-4.88756187562295	-2.94391800065886	-3.28354519560462	-3.18803576433717	-1.21983459574624	-2.49038165373147	-2.73917061100329	-2.01435893771807	-2.72811052422402	-3.26108626070254	-2.10733540750907	-2.29221568437739	-2.82363809350335	-2.77147577981657	-3.28799564024691	-3.37895692634815	-2.47477095373585	-2.85923999809933	-2.28559827491509	-2.76398245512096	-3.542462184564	-2.6058804314359	-0.90255099047111	-3.03730062664016	-3.52612362719686	-3.00390202120202	-1.26192346548342	-3.21240730984364	-2.8121384874814	-3.36395954554085	-2.74523590112864	-2.91361838791927	-3.0760715200162	-2.06192686204849	-2.84698455555039	-5.30372727473809	-2.86146671508287
K00149	-3.87937047176929	-3.10514363199597	-3.11855531964442	-3.52104142788519	-4.72799546048312	-3.56673625198078	-2.92126194204014	-3.76663775205219	-3.89830707844426	-3.78670502926542	-4.01097749656881	-3.86295257582946	-5.81342297702388	-3.58818834148942	-3.61887990975098	-3.13878018670518	-3.93906569151716	-4.00414026490444	-4.25537446894637	-2.54536271799182	-5.18193847295498	-4.24805195024664	-4.12975758839765	-4.49290770827993	-4.54834800904909	-4.51435928847087	-4.12342028029232	-3.66104110995673	-4.48907749349753	-3.79025554539884	-4.58321993317326	-3.89810600689665	-5.86984636778666	-2.3600229959966	-3.4795484290033	-5.1894761590234	-5.85241232007698	-2.91292227413825	-5.12026855606335	-4.87771290226297	-4.88586339456555	-4.84078499110826	-4.39763337876239	-3.42110665807338	-4.82685214428057	-5.44362145762391	-5.48899349265448	-4.84943713560063	-4.02550163520256
K00150	-0.559570862834324	-1.68731149834341	-1.996495674479	-1.49416447690812	-1.62358664562149	-1.34623775551351	-1.13377571257529	-0.480382024127885	-1.43864014410861	-0.55639623360403	-2.51035433465994	-1.4082531850324	-1.572432880974	-0.832287206297889	-0.917743593158024	-0.176139184520749	-2.68406847426517	-0.752136140340593	-1.62610039557429	0.377485579881038	0.257354831530989	-2.53098686877241	-0.00197800898889497	-0.716100526113357	-1.85344844953108	-1.80069315269568	0.229329793855893	-0.947796796461096	-2.37884388093223	-1.29638813702798	-2.36313389216783	-1.69506793100441	-1.61724128349393	-0.700882542213598	-2.15373027140404	-2.51936182940586	-1.53417538443323	-2.14398160977525	-5.1764488003571	-3.7926273898921	-3.53819556951669	-3.75214287476	-3.13115814840304	-1.56501293693531	-2.62318977646897	-2.98941644354299	-0.793058289015081	-2.45234314489641	-1.41284496201093
K00151	-0.495152735032268	-3.60314483858197	-2.60455004296192	-3.53059403949038	-3.43406097648454	-3.07489458423476	-3.81576622936806	-3.92802871116597	-2.97790894956152	-3.11443296672174	-3.84565351614277	-4.42524216214862	-5.0939410007889	-3.1571512819504	-2.52322950276149	-2.96260755985942	0.936480842809089	-3.03357305172038	-3.2066798579839	-2.43239437037311	-3.08813689193327	-3.84828486325378	-3.33177924048306	-2.1905681388658	-2.91435334435973	-3.39699738055252	-2.93264792174608	-3.44692146723916	-3.25950311510839	-3.43871970337583	-3.52795746046644	-3.04588043438958	-3.45702636605128	-3.81238032155402	-2.16736291336922	-4.47539950291931	-3.88731390908071	-3.07109710426557	-0.813572874794812	-0.934238219267153	-3.74142950415629	-2.46916612766813	-2.56415981812186	-1.90990423494423	-1.1317480039874	-0.12582233488497	-1.49798621073075	-2.96570705583554	-2.7274192102484
K00152	-5.78205984935759	-5.18155319781326	-5.67423104032063	-5.69397745344768	-5.96458556973289	-5.19662572548093	-5.73410954859072	-5.69645992790312	-5.8935510176669	-5.87535774883492	-5.74834289373107	-5.77827930151269	-5.77678942914827	-5.77306708300334	-5.80657447291296	-4.49609884184108	-5.63645651193973	-5.08591783039219	-5.73870582777584	-4.2412768305189	-5.13739669733219	-5.76227379609468	-5.7126362277594	-5.57407471101339	-4.97791066873632	-5.7617021894969	-5.21666398286772	-5.19431919505159	-5.72983551589548	-5.70960642138179	-5.87854251608742	-5.80244909744517	-5.83321281991105	-5.74458223675546	-5.76525355916035	-5.12532591201224	-5.81577877220137	-4.21916867723514	-4.82639451336365	-5.50865347102032	-5.50905198651858	-5.50134272956926	-5.4340390556279	-4.91181624653166	-5.46560525277472	-4.71384072918835	-5.45235994477887	-5.50999487406163	-5.53925300350723
K00153	-1.87844647255621	-1.83214545921875	-1.35313310786314	-1.70985470494587	-1.913260603539	-1.94858300762744	-1.56391005263668	-1.46901068347649	-1.9528936141927	-1.55990286883937	-1.5520555603618	-2.39065399739608	-3.3554326696709	-1.67509063240093	-2.2498667919075	-2.52713567210691	-2.20786878269131	-1.79459352067371	-1.74412268099143	-1.27584621980476	-2.30130309635228	-2.31005410647934	-1.16697281628055	-1.03065467488048	-2.0510657116316	-1.99359090562004	-2.01130543570148	-2.07602723817696	-2.10426351703015	-1.63618894173608	-2.78968792586459	-2.3023117679273	-1.88312477001326	-1.69572696825519	-2.38868361610643	-2.44802579499795	-2.15898763263893	-1.68329558385511	-2.08523093813715	-2.69492639412405	-1.77807926149258	-1.4967416855964	-1.48367469320858	-2.12442991591572	-2.50016949970746	-0.880600271141417	-0.997236320695525	-3.74700996428163	-2.5615044383232
K00154	-1.46426392727504	-1.63150999243746	-1.38768923846905	-1.91607548813619	-2.07147043782747	-1.48661020429471	-1.59862488241141	-1.94863948399432	-2.07942615916212	-1.3722032513299	-1.66371245931499	-2.24429837285615	-3.03122070332402	-2.12789810827557	-1.66357331136729	-1.4697674275195	-2.02248586530641	-1.78144973657254	-1.94823719332073	-1.5377865711098	-1.46242335353701	-2.03777265885818	-1.91331022568479	-1.64788155720657	-1.88460266284318	-2.44510667317919	-1.66735790090242	-2.14417577784974	-2.39263426241942	-2.33488885627543	-1.77733160881885	-1.86597499615286	-1.5664429576191	-1.60443203895863	-1.05505798597106	-2.68052904973193	-1.4070638227088	-2.42217453901505	-2.56469679359604	-3.69131072352581	-2.33387456264859	-1.87652605253352	-2.33726196128171	-1.83753276164741	-3.26319125019627	-1.96357059793913	-2.04263051637751	-4.15495305644517	-1.52580500256834
K00155	-2.24391768185687	-2.17697909706085	-2.88370131093137	-2.70976550376272	-2.78071776951886	-2.5191589477508	-2.67204280121639	-2.1410509706362	-2.73307515497185	-2.55321843876642	-3.35334197895906	-3.19963109969314	-3.06280625306358	-2.51264901172794	-2.34802566433672	-2.07939423708578	-3.55553502326845	-2.39084791580587	-2.72360888265937	-1.63126292782103	-2.43957458454252	-3.08175722484587	-2.75181113859803	-2.92412856284284	-3.72687154138427	-3.28504300913829	-2.60878487218051	-2.96227957163498	-2.5924416361538	-3.2516255464115	-3.96288106236692	-2.75947825041317	-2.56378012810307	-2.1168218296152	-1.32274673828715	-3.66974286517458	-3.04855863605431	-2.53620657931641	-2.85317312730174	-3.43219803469477	-3.72142475457544	-2.95197187769473	-3.05480907704889	-2.45399467825816	-3.26293107067093	-2.46782598768361	-2.93862074881907	-3.90674893187545	-2.6949361449578
K00156	-0.0194866045092588	-0.523352348313866	-0.627548639883918	-0.76979137425535	-0.815739534408786	-2.27535591063641	0.00451050195770487	0.309676766456339	-1.0997818548941	-1.56775994699195	-0.790569705627744	-0.526374180749285	-1.29876540055172	-0.583421393742863	-0.987087622495029	-1.68629392432669	1.20278924750353	-0.0185888096933564	-0.394853750058021	0.78334206371787	-0.208646284228974	-1.40601934275634	0.227789116499387	0.189116278951022	0.719387820436094	-0.796266324287766	-0.442282047177842	-1.0628531424897	-0.295784472212253	-0.285056874706343	-0.19053386872656	-1.23471717737709	-0.38106357117441	-0.0626876081916033	1.16458636412641	-1.71557733430619	-0.972785430661905	0.0398251116400959	1.33414197908456	0.546359136010852	0.8539523974103	0.616726158944508	1.14115437103501	0.280937523085707	0.35139169640937	1.51527505847899	0.90983466840377	-1.24552134010421	0.737819428809182
K00157	-2.98644983490787	-3.32717950455125	-2.87799855464337	-2.74671662812985	-2.76748651200414	-2.69436058686909	-3.45833437996506	-2.90833134682082	-2.86973861668001	-3.38175954030348	-2.68926987142944	-2.9610621070356	-4.32536662450766	-2.70785209967441	-2.90737445451028	-3.09746527095543	-2.81387903705772	-3.30714919960236	-2.96946129289743	-2.93348298545287	-3.05993556998986	-2.62172710148184	-2.6269035213883	-2.81633602176464	-2.66055977565175	-2.7834355985427	-3.36392860268406	-3.03701226123624	-2.67202730256554	-3.06343654748199	-3.27196644414788	-2.49681024047419	-2.35925399268698	-3.17714593911184	-3.52318864337786	-3.26219659086499	-2.69086256881395	-3.32955639137228	-3.27227198467379	-3.54017944886824	-2.44251650597347	-2.9074946349287	-3.17189719809648	-3.13469929835867	-4.0515110033753	-2.96202200802477	-3.12576087861229	-4.49588601383628	-3.57591497957089
K00158	-1.75213863269989	-1.41906793022618	-2.65086013500069	-2.17741325575729	-1.16421084390685	-1.36655590785624	-2.63242869702735	-2.04509087350258	-1.75420772171306	-1.03783784214573	-2.04996792848732	-2.2158120526563	-3.89842182500154	-2.16384900261387	-1.8279138078172	-1.21720292349024	-1.05623623776285	-2.06055407692365	-1.70780377733017	-1.80586417032577	-2.38861027357401	-2.96307278178475	-1.93295282788398	-2.46693601259641	-2.2123740563514	-1.42018857675738	-2.39273678333599	-1.50587551826243	-1.91057756627142	-1.64503352328231	-2.18137540917489	-1.5391941031336	-2.27980702088442	-1.3655357961355	-2.59606403590655	-2.49672804170975	-1.89746829372728	-2.66435731391015	-2.71881758654513	-3.90403484502217	-2.37034020369866	-2.51399183309459	-2.32881070330028	-2.66098670164601	-3.35138125941561	-2.82211221133365	-2.39416587948755	-3.61994830505099	-2.12495089840723
K00160	-5.3256282976574	-5.41826882667302	-5.21779948862044	-5.23754590174749	-5.5081540180327	-5.43334135434069	-5.27767799689053	-5.24002837620293	-5.43711946596671	-5.41892619713473	-5.29191134203088	-5.3218477498125	-5.32035787744808	-5.31663553130315	-5.35014292121276	-5.42596165126078	-5.18002496023954	-5.32263345925194	-5.28227427607565	-5.1711396399386	-5.37411232619194	-5.30584224439449	-5.25620467605921	-5.1176431593132	-5.21462629759607	-5.30527063779671	-5.45337961172747	-5.43103482391135	-5.27340396419529	-5.2531748696816	-5.42211096438723	-5.34601754574498	-5.37678126821086	-5.28815068505526	-5.30882200746016	-5.36204154087199	-5.35934722050118	-5.14903148665484	-5.0631101422234	-5.05222191932013	-5.05262043481839	-5.04491117786907	-4.97760750392771	-5.14853187539142	-5.00917370107453	-4.9505563580481	-4.99592839307868	-5.05356332236144	-5.08282145180704
K00161	0.859188797673058	0.92227655377267	-0.132845076143595	0.0339464656895264	0.48741834698919	-0.575812825013635	0.305104891558951	0.319393234224273	0.0200237451968585	0.138353417463293	-0.414934397699552	-0.264639847871402	-0.368142191192283	0.171575077179186	0.0239686421302212	-0.207662143154438	-0.0935823105383581	0.0462374621032269	0.119320457171659	0.447380157262194	0.493738562596885	0.0531045866900403	0.884197145591126	0.917980371890743	0.639156348074249	-0.172253070168128	0.7761503886929	0.132061319083503	0.0501795016827938	0.195225619283186	0.835945828706829	-0.652685509515257	0.239069245108581	1.31659662740804	-0.0335315568409456	-0.205562898584975	-0.0619105706953104	-0.215218544438631	-0.382041128803347	-0.949631393260803	-0.661498851395427	-0.782342748663849	-0.321753978175232	0.253999442458391	-0.389323647940288	0.371068327223271	0.0288199122896638	-1.67122167864271	0.689192394258896
K00162	0.793011360872709	1.16984895179108	0.123173806200111	0.25801638464046	0.670797991069832	-0.0281472423449776	0.415958511216289	0.658383270846593	0.390887138590789	0.343551091070992	-0.0183145010837088	-0.00866805092094351	-0.480039914340796	0.505300721236428	0.205317728107825	0.0745572598377311	0.148387839896569	0.238673409682291	0.203711161503126	0.695839948292716	0.602756565506876	0.0025572772342047	1.02408980056351	0.928750021374281	0.630549809871821	0.0362617023246377	0.889624871298376	0.414613017196552	-0.0822802844738722	0.400174729713912	0.93590730258862	-0.228771754469408	0.260185202293479	1.45385835796731	0.20562246828021	0.0572026026419666	0.013326528071182	-0.48674190755225	-0.36447793646541	-1.26710695915836	-0.453954544341962	-0.311456635503529	-0.306785141006725	0.393057590866075	-0.375939129514616	0.31207110673753	-0.0597390513687827	-2.34938632964935	0.559579672938422
K00163	-0.308656863464343	-2.39906462667943	-2.41411529990482	-2.09713024432093	-2.80016081485042	-2.77315260169221	-2.47833583236524	-1.99546175185597	-2.64970389634913	-1.55848018535329	-2.2027713011656	-3.31793999668673	-2.56669163951939	-2.20663144306922	-2.32364181269806	-2.50804016289181	1.19422197488553	-0.171496997090211	-2.45670829801766	0.780412415025122	-2.26474211891527	-2.65956940298852	-2.43234840039162	-1.73587701716269	-1.66686671254664	-2.73075844462912	-2.86055418862242	-3.04174018865396	-2.18878761083789	-1.86663576345639	-0.132648748317233	-2.30937297659024	-2.07694481788308	-2.25523395322952	1.22556543153123	-3.17990616665816	-1.85486754759485	-1.70487972228729	-0.0230788448351752	-0.468575050646105	-1.6784879746815	-1.74980468543437	-1.14287447080025	-1.44045804007852	-0.373587576183159	0.0119701383190009	-0.809254954577192	-2.49030230911002	-2.04971967387403
K00164	-0.353814870238798	-0.476816393855906	-1.35292133032549	-1.0990428136609	-0.976155795036266	-1.75018635090667	-0.0589888773119866	-0.56116695365257	-1.74505548778324	-1.38277198749845	-1.44541981532194	-0.917810898442402	-1.53511508585802	-0.717134499294649	-1.4471487382361	-1.7632993613676	1.20240059171507	-0.217821964587858	-0.696433515034	1.37274634382841	-0.678886519663369	-1.64640373908759	0.222956606141828	-0.0198415291369874	0.182288891253407	-1.28463741724448	-0.77016738689174	-1.69069932914646	-1.08585418290089	-1.14825364646685	-0.2071121957651	-1.55803167272177	-0.818759429939944	-0.606589234374773	1.14415388254686	-1.51396517343828	-1.02642712493884	-0.413354599707324	0.139745209514357	-0.429151383449354	-0.969911460582001	-0.853766080173048	-0.291050201177191	-0.334019672140188	-0.311688881375164	0.0498309260909184	-0.136158437469183	-2.44367308700915	-0.196538859024897
K00166	-3.08839838570748	-2.48111024417626	-3.26134006394928	-3.8725908566626	-3.11696963934376	-1.30370194833716	-4.32900585551333	-2.13709722392405	-3.99435849317905	-3.56356147795173	-3.22533968694464	-3.31020737490424	-2.39637429698155	-3.38321962475205	-3.25119500464567	-3.87830109852293	-2.58466131488632	-2.43149746746226	-3.33017215677139	-2.73985783140817	-2.81338683984538	-3.18775498761699	-3.03744520268375	-2.22088486802195	-3.38964118073873	-3.90316567065018	-2.32436011598113	-3.34474344126829	-3.64638318120332	-3.66074830307404	-3.57306949484017	-3.04536166608185	-2.5218081158729	-2.31279757383792	-1.93864220802988	-3.834153495402	-3.05174859041262	-2.43785175199768	-2.42684697441913	-3.2911492227176	-2.74655182204959	-3.93314080462427	-3.23503827889043	-2.73191397796517	-3.67011211399461	-2.22809830835412	-1.87068124821243	-4.38196870018723	-2.64030419498009
K00167	-2.76611078407823	-2.28844477942072	-2.65222746613215	-2.45788364991852	-2.83226092856601	-3.18619852580229	-2.28440428928309	-1.61153908501203	-2.30303200268113	-2.43576209542616	-2.11647962258906	-2.37150904851953	-2.69235038401941	-2.37511789554509	-2.60971131060751	-1.92795354123422	-2.50195386773189	-2.23317637352229	-2.17656093303875	-2.28231467275934	-1.84885755952638	-2.67064455915732	-2.62884338620628	-1.69645373847817	-2.10996975782807	-3.40877293046669	-1.15358889808962	-2.39214119678369	-3.11464566768592	-2.83963497973461	-2.89517855051924	-2.56961962118596	-2.46069470363639	-1.81376664291811	-1.71947550475834	-2.75935185542761	-3.40482163353943	-2.90873565508411	-3.1800008944061	-1.6052533784252	-3.47928752702641	-2.40737774100501	-2.42650518727382	-2.04809141565041	-3.2141409065015	-1.74858075642955	-1.9392420626866	-5.16018195229561	-2.28545040386723
K00169	0.95185215836465	1.51471620936085	0.506616455163226	0.718058124057094	1.4307755230368	1.16960892503716	1.00948027676398	0.364439889355329	1.39774351975431	0.835079234248316	0.477511389099946	1.01016377125255	-0.685202680245447	1.28022548942032	1.13807100416871	1.47895274314356	0.83991525198894	0.761685386373949	1.13137790070278	1.50892278199627	1.25784946103238	1.22745864674206	0.773168615152057	0.575485479050529	0.775846213031706	0.854779305431511	1.29071194812178	0.583186374042682	0.774524995709836	1.12607454202169	1.49973605404957	1.16045186020475	1.09021729285582	1.21573725289554	1.04842955518418	0.0192455707822501	0.670821296656458	1.24859349107215	-0.548138224153462	0.343483516179025	-0.389299165870123	1.49583534269265	0.559868791411856	0.838797904322446	1.26167698751051	0.0281490825737372	0.548732372663612	-0.993016889573659	0.139380256161271
K00170	0.933374412160741	1.55256369078212	0.502076039220977	0.501468042984626	1.42422155106375	1.16489668465491	1.11879319124202	0.657885698533319	1.25833641113835	0.774105292298278	0.383648722486618	1.21420501649594	-0.599114427408398	1.23971767137704	1.05378168666308	1.50659495152303	0.7867920943298	0.820865393698032	1.30590662311244	1.58316209653405	1.26341152037155	0.838808906107187	0.848660068187441	0.770105114652883	0.716915837980882	0.852046978984836	1.29151012918317	0.654720421262686	0.789058862649943	1.0819456770785	1.49476872246749	1.06202156468068	1.00046814639516	1.2999947314505	0.998248904567206	0.0766613675371153	0.669522988731962	1.12669122500203	-0.319158445992526	0.518821531929257	-0.080323171944102	1.38461076564037	0.798263499383325	1.05177270189277	1.29226939305542	0.303223389666297	0.372691403202627	-0.458410124997632	0.0802646706584869
K00171	1.12334238029625	1.36215224362157	0.752866014509884	0.924698186265258	1.33783582961121	1.08150264767238	1.13232604473199	0.644952967250455	1.12568821929477	0.868395428748672	0.572115666530907	0.932876981377694	-0.349712383804437	1.17588312708453	1.04622276157196	1.40579084943245	0.745907796871549	0.754157919384772	1.07180335447112	1.31498670073392	1.42133911037959	1.03362997509573	0.851655551962618	1.02314749281809	0.906973402771169	1.02320794580487	1.29156066751764	0.749060449184228	1.14862565607512	1.13987359213528	1.54142691734881	1.23898341404048	1.16939469211746	1.28689891034215	0.783206523588461	0.317611262849287	0.853620625202849	0.832578146657906	0.350803045442229	0.713054105865342	0.888526066792295	0.88798033478388	0.858186517383059	0.866943105836211	0.758788711598675	0.648731027226701	0.748168613525485	-1.23829897804301	0.884231574378936
K00172	1.00474960809379	1.56320377733471	0.454410183726567	0.570458946914787	1.43609704409396	1.12962667743419	1.10472665332204	0.556776650872474	1.13056096389644	0.853603626945724	-0.0881764637255271	0.794923010340154	-0.992726219469031	1.28224586778198	1.0632170745015	1.46856722760774	0.746012443830143	0.724957485132564	1.30966854141418	1.44574706615668	1.39359272601845	1.10459168873003	0.907135286785943	0.858353849024173	0.80946637580708	0.833434678008637	1.23793125914011	0.634769853530965	0.770546457308788	1.14212901534657	1.41789941204482	1.09282243080025	0.886746411511239	1.25270792419435	1.00647045572013	0.0618522915784931	0.562149190223813	1.2065957581042	-0.489852161448775	0.0201898277083769	-0.376951094586745	1.45555867313669	0.255824320201719	0.847170669546707	0.673176055105667	0.142401920327133	0.390786731414497	-1.17830804112363	-0.00863485977684904
K00174	1.91510689130327	2.02472212884411	2.58227057969959	2.40079816652404	1.73091204281855	1.28249847119321	2.2686797697337	2.18080924039051	2.01730545990564	1.67230271331956	1.36361857561262	1.81349462696791	1.00071717267356	1.84361375924725	1.99499065260967	1.95262110488233	1.15349689410954	2.26729683902202	1.8566843335576	2.1103105764184	2.00757715416761	1.35363959205311	1.86662614911768	2.39027434524241	2.44437953454855	1.8220806462115	2.2977083688075	1.67682011594064	1.91636765915625	2.31062091285845	1.39504948151846	1.87585013049709	2.05374800961153	2.68652457976879	1.9476908224255	1.18964455036356	1.87825410874085	2.71000214071748	3.0877056072505	3.28155435480737	2.68757044060036	2.98752476149243	3.28608886696195	2.76575696950305	3.05861575162714	2.97310915467369	3.14038286742924	2.41617101373352	2.76300452449706
K00175	1.96951651223984	2.07087845529277	2.56758697247443	2.39026748860347	1.77883129127273	1.33536410940824	2.25106628248978	2.14229094682177	2.00422412729573	1.7489109433424	1.25258438436723	1.76071969101014	1.04409059492627	1.82875786951746	2.05828287150978	2.04292342353707	1.11443880882097	2.25820828400615	1.88166449609178	2.16532079221988	2.01260600708037	1.32831620264519	1.86466821353646	2.43073185016411	2.45544817458712	1.81821978201105	2.40737583154728	1.77515863796332	1.9275633568563	2.40982924019915	1.42248480244707	1.89802957523263	2.08769547293263	2.65725253358558	1.9807720104783	1.11661111501981	1.9352752571169	2.69751936278139	2.97503257876084	3.22085849219786	2.65967392519345	2.913834163405	3.2572100401567	2.7423400107289	3.01630457389511	3.0062768540878	3.191423348921	2.32604313219111	2.77134848729347
K00176	1.67442431653177	1.92357482042296	1.84903924969412	2.08786604658151	1.61325204542409	1.43523863773279	1.98851447727685	2.04345666273821	1.69243955505148	1.56554494148035	1.38478259524721	1.48628238359655	0.653743099532938	1.78489961183615	1.89613711896072	1.84370365831544	1.3602656673821	1.84084613436982	1.67914791542603	1.97805847384974	1.7960150966705	1.2924669932391	1.8219533103232	1.87594093788495	2.01033455313134	1.48319963496491	2.06495888219733	1.67849879789837	1.51140090941036	2.02276708312841	1.39107735629114	1.74127784532714	1.64468963493624	2.1010158924361	1.4379742516379	1.09781486895181	1.67962960683732	1.84041200902975	2.23939004736199	2.3760166182376	1.87990867374307	1.89864998877739	2.21473067094205	2.04218171304991	2.29004155429087	2.13647216472155	2.2834853417088	1.65907863331888	2.20706311316732
K00177	1.63263556431866	1.85931528174581	1.89719453250652	2.08369867687035	1.59359140865212	1.18444189083415	1.99078540142298	1.95987193115924	1.75803582038933	1.5334921837224	1.13400038083298	1.57034971813671	0.999912434639236	1.58046307124587	1.75360708611961	1.98711393234905	1.06697595617035	2.00357191378351	1.62337729206202	2.08193235521936	1.67582745775895	1.11483326089549	1.58846876034705	2.01622230535349	1.96853673328548	1.41281412396949	2.1700877068042	1.57970844827704	1.3455664175601	1.96007552533247	1.11414926302444	1.46070191858909	1.56745763653792	2.44834745195486	1.59625457429775	0.850508239004343	1.51621067758019	2.03009094169136	2.47559689668087	2.98007394405699	2.02262233518864	2.33801959018504	2.57680101926349	2.33891950152747	2.82422752287747	2.38238650170401	2.55904488447949	2.19925446686974	2.58866991581564
K00178	-6.03154759685334	-6.12418812586896	-5.92371878781638	-5.94346520094343	-5.53555299222081	-6.13926065353662	-4.51167896794459	-5.94594767539887	-4.76659037399454	-5.44632517132284	-5.99783064122682	-6.02776704900844	-6.02627717664402	-6.02255483049909	-6.0560622204087	-5.04789551734073	-5.88594425943548	-6.02855275844788	-5.98819357527159	-5.87705893913454	-3.79207338794596	-6.01176154359043	-5.96212397525515	-5.0447913109272	-3.8557309106643	-5.23241878941071	-5.38052776334148	-5.35818297552535	-5.97932326339123	-5.95909416887754	-5.44950993857534	-6.05193684494092	-6.08270056740679	-5.9940699842512	-6.0147413066561	-6.06796084006793	-5.37233441602799	-5.85495078585078	-5.76902944141934	-5.75814121851607	-5.75853973401433	-5.750830477065	-5.68352680312365	-4.77046574147137	-5.71509300027046	-5.65647565724404	-5.02332736726679	-5.75948262155738	-5.78874075100298
K00179	1.9943165742549	2.04160346494422	2.34693956780829	2.1261602060699	1.75800576748981	1.66214650446511	2.18534687611243	2.20617461374496	2.08844564669097	1.85522280559371	1.71469235226042	2.02124092198462	0.869113792275681	2.23301067146323	2.10866493066804	2.13684623289792	1.69213239172218	2.11932296757476	2.08677617735004	2.16171846429882	1.98076279936624	1.75264511273645	1.8698834637995	2.04784987048341	2.05697656032197	1.79443179706304	2.06173732848115	1.80035934492486	1.87304395175779	2.17830609365492	1.66862385537375	2.18116670304748	2.13170738067624	2.18823400317335	1.82908068523108	1.18803780933458	2.12289579868595	2.53189393181053	2.03768408077597	1.79829066683464	2.42442951375505	2.72665568770254	2.81068375231584	2.40072522342431	2.0420011646739	2.40477853579882	2.69514124759839	0.4750306727506	2.14826741941011
K00180	1.99146787101648	2.0011466242319	2.31245694801848	2.24158013086979	1.69744938777244	1.64362930665983	2.26759162943036	2.27176396775529	2.00356329506948	1.80689085655147	1.77067076510656	2.07615993163594	0.743500580842238	2.17223556320944	2.1018429997043	2.11807089685999	1.5798930390426	2.10591619467336	2.1140062184901	2.09308120221838	2.06893534221574	1.73669979795706	1.8068531727552	2.04967111067831	2.16197865182043	1.89207568706839	2.11031383148079	1.82867505584142	1.92660166245075	2.0826092667638	1.62481963817834	2.10028892935931	2.14555240597152	2.19819177223534	1.76026498438702	1.2056334137596	2.09924797157829	2.51178099888509	2.24422683103396	1.88517588237819	2.44726397381148	2.67871051386314	2.83603229197314	2.34897956019019	1.99546576960599	2.4783307506903	2.68861777123149	0.204893998715723	2.18315404002674
K00181	-3.42584196771833	-5.11300388366337	-4.55363984493375	-5.56350191758005	-4.51269392612645	-5.75929737017324	-5.60363401272308	-4.93254367645497	-4.72528015239461	-4.79419074610146	-5.61786735786344	-4.20343283384821	-4.60740806959196	-4.7000054944527	-5.67609893704532	-4.50912610869418	-2.51402848775878	-3.23926263943222	-4.56821273936684	-3.15890684795221	-4.37348044588404	-4.08206681277237	-5.58216069189176	-3.79506999194578	-5.54058231342863	-3.80119324102043	-3.86921865677009	-4.02026024594416	-4.96591926444733	-4.12470961786381	-3.70097702006968	-3.70335398568256	-4.00024308203633	-5.61410670088782	-3.05542715865689	-5.68799755670455	-4.63297439231291	-3.70719217291859	-3.05087735023702	-2.79711620611374	-4.74513573507043	-2.52849970952178	-3.97697562361981	-3.83774506677967	-1.86645341188978	-3.17981625604412	-3.99529651277077	-2.21812528328311	-3.90783618435435
K00182	-4.51587910644942	-4.66588494957148	-4.77640237128621	-6.08540768494232	-5.44288901665976	-5.2793722121376	-4.21195717944402	-5.20426572932802	-4.71859861306113	-4.23404497712695	-5.54383076760775	-5.57376717538937	-4.88503980619024	-4.65374492331976	-3.59501366672293	-5.27516409433599	-6.02788674343436	-4.88140570426887	-3.7088850794083	-4.6027710608931	-4.71575591694052	-4.86571464608312	-5.2204420291843	-4.99062644770987	-5.17886365072116	-5.55719006337358	-4.54116552634708	-4.58518834258843	-5.93078849788033	-4.99426867149248	-5.6740303899641	-4.72483630002772	-4.93555351322778	-6.13601246825009	-3.88284619836972	-4.00853700257509	-6.207209003696	-5.99689326984966	-5.91097192541823	-4.57038383242739	-2.55598306720505	-4.74554160933973	-4.54228943266987	-4.4731989311066	-5.85703548426935	-5.79841814124293	-4.51409030618594	-4.61824525110359	-4.55219320074487
K00183	-1.58138816020235	-0.944279680681525	-0.95406399655175	-1.69648676158426	-1.29813891388613	-2.67590231468777	-1.5772947182951	-1.19253440575595	-0.905925772033635	-2.31494819441873	-1.58234404818799	-1.58614726479972	-3.46996322772086	-1.59275591605443	-2.38400807249843	-2.14091743541735	-2.54378999975844	-2.54754053320873	-2.25432497207666	-1.15114487863584	-1.56297113127553	-1.42848538482576	0.0611818521700224	-0.397395438266782	-1.83454954385376	-2.11935196442373	-2.6048893076038	-2.03186872126261	-1.56779343549124	-1.6237251601087	-1.21168912441001	-1.33394817881427	-1.79044195695279	-2.45128178280257	-1.84997217097081	-1.19091515902051	-1.73264942601905	-3.77631065939576	-3.90285998709836	-4.45942271259446	-4.12953731238407	-3.84763341347905	-3.80936021421555	-3.47590322078103	-3.44557283880751	-1.20939043263348	-2.19149705906403	-4.28932022011776	-3.3171882871712
K00184	-0.0111580494623057	0.314775721397155	0.17708958285596	0.221731832456373	0.211645078586841	-1.12981363123652	0.248911176086179	0.119008090856701	0.438291796530106	-0.577523770475598	-0.408975989387703	-0.416025625984987	-1.95762677661372	-0.304273480319734	-0.606017405395656	-0.707662371710392	-0.598941225657406	-0.733827464818462	-0.381634369022662	0.0230737609994106	-0.176538709889611	-0.215115666248719	1.19544828744205	0.556837275171491	0.210727949421415	-0.60291014264706	-0.523348875905502	-0.671698575467628	-0.483255738695087	-0.205802987728301	-0.0708405319091427	0.0842506251884167	-0.295239448507458	-0.375804630919449	-0.493071317717539	-0.0884128704736731	-0.774007764963938	-1.40482524323337	-1.67182653246863	-1.41559154239846	-2.09054528331584	-1.37201211623396	-1.06898943864513	-0.765387963344989	-1.49160862691178	-0.377037524129703	-0.509176562681744	-2.0381871390737	-0.302205897345768
K00185	-1.51781418225511	-0.0231894512694294	-1.01913684842792	-0.31696345467479	-0.610942861972904	-1.79410995206627	0.203085901191627	-0.483111873407419	-0.847234377163009	-1.93738828785433	-1.20609362458418	-0.793533999395469	-2.11906695735532	-0.5975651151149	-1.6214688316286	-1.51509676803132	-0.790750411024051	-1.36666963876629	-0.505096295868294	-0.457607705871047	-0.674077610661126	-1.02648683213705	0.734133798444982	0.287915766641735	-0.0852962121752642	-1.48813684815987	-0.589160435691344	-1.04813719151131	-1.08590310492375	-1.17652708783018	-1.02617841950594	-0.925544804496266	-0.809759953112948	-0.569683387887377	-1.15215961342586	-1.09232870600827	-1.39257062526586	-1.86968482777826	-1.3669742312604	-1.95101822391587	-2.57889669727014	-1.03192876189138	-0.723845291065831	-0.447418798410331	-1.00365632511854	-1.10943896419473	-0.648330300243969	-2.48795160709593	-0.147265475253242
K00186	-0.692766433663739	-2.26061878950649	-2.87603329349316	-2.74376569519507	-1.62150180090556	-1.3563470322276	-1.15166463942926	-0.795973216632245	-1.99850491030659	-0.928689501237272	-3.69222960454214	-2.32536601570475	-1.62535252728892	-1.64059405684538	-1.07327905649822	-0.377665450820716	-3.31378037384028	-0.863885571058751	-2.49245272120329	0.116016575915466	-0.757206791366196	-2.13615666371706	-2.22226472157717	-2.36798570094895	-1.69952320725867	-2.49486220044301	-1.12088384847982	-1.82538496839946	-2.65365787712182	-1.40964579597714	-3.07051286599616	-3.28099586459345	-2.06148445812368	-0.772427833643993	-2.73246327205924	-3.29987904680051	-1.50195418256063	-3.51979094692456	-4.50144978191351	-5.20661195576355	-2.77613270327536	-2.85594120738263	-2.92961959161632	-2.29060033362281	-4.09912705084229	-3.00546286889935	-2.93590493725594	-3.4018499267791	-1.74657332465614
K00187	-0.825247784071304	-3.78873062359748	-4.95379990081222	-3.39116229028145	-2.57028942850897	-2.2322407738198	-1.27501527587599	-1.15785149164771	-3.95520364099397	-1.1713271719075	-4.13579455888258	-3.82821976891057	-2.11974458679255	-1.54714765224435	-1.46996225263412	-0.662871865638628	-5.63442916782483	-1.4775209155845	-3.53888990408153	0.158187596765168	-1.17294395811764	-3.45945863292845	-4.05168706104151	-3.37451822434219	-4.05121401570105	-4.64322515980235	-1.20594903907488	-2.17879944330649	-3.33730882918983	-1.76245451072575	-5.87651517197252	-4.69760625902643	-3.05189041770251	-1.08731551638243	-3.81623298769065	-5.13151788226016	-1.77891947461474	-4.89981569503085	-3.91165537218091	-3.90386312698276	-5.50702464240368	-3.55232215809955	-4.32502084579868	-3.41701248654072	-4.76414201597311	-4.30941028232096	-3.83825276316109	-5.50796752994673	-2.70668644816769
K00188	-1.0788515643655	-2.3556090409758	-2.48241839380126	-2.01656702668266	-2.82909135380374	-1.18306199049782	-1.31893658620292	-2.60369065664069	-2.75805680173775	-1.47452178220354	-1.77959317453776	-2.23049401240464	-2.50912344011064	-1.15469767794852	-1.89178712571031	-1.61639834499644	-1.54998600614816	-1.15441904846339	-1.99167576673338	-0.714335117561343	-1.44861582851895	-1.68231797132468	-2.24066977520904	-3.04471629865455	-2.29843384007817	-1.56180244030153	-1.83663502564277	-1.83676309367897	-1.75107570310707	-2.45005955678267	-1.85450748123702	-1.86903490203618	-1.6638165250084	-1.94444235039891	-3.14058496699719	-2.03887378115069	-1.35379061845512	-1.96817260537647	-2.60719102930866	-3.28944998696532	-1.27494548192132	-1.52960048943949	-1.82854121045302	-1.6947790799615	-2.38041177531999	-2.35153640149268	-1.90799346242028	-3.04355028711336	-2.06728655095687
K00189	-4.82239902078335	-4.91503954979896	-4.71457021174638	-4.73431662487344	-5.00492474115864	-4.93011207746663	-4.77444872001647	-4.73679909932887	-4.93389018909265	-4.91569692026067	-4.78868206515682	-4.81861847293845	-4.81712860057403	-4.81340625442909	-4.84691364433871	-4.22958519382678	-4.67679568336548	-4.81940418237789	-4.7790449992016	-4.66791036306454	-4.87088304931788	-4.80261296752043	-4.75297539918515	-4.61441388243914	-4.71139702072202	-4.80204136092265	-4.95015033485342	-4.92780554703729	-4.77017468732123	-4.74994559280755	-4.91888168751317	-4.84278826887093	-4.8735519913368	-4.78492140818121	-4.11244555002616	-4.85881226399794	-4.85611794362712	-4.64580220978078	-4.55988086534935	-4.54899264244607	-4.54939115794433	-4.54168190099501	-4.47437822705366	-4.64530259851736	-4.50594442420047	-3.7541799006141	-3.79955193564468	-4.55033404548738	-4.57959217493298
K00190	0.212843546495137	0.25839051540827	0.567362639011586	0.574005002880617	0.256874913661769	0.879753587360599	0.141262008188306	0.349408781436882	0.447975179781124	0.353177957755808	0.952924400596911	0.178327262136928	-1.68863283012903	0.204605416144318	-0.0418601424478238	0.303046973378947	0.935874055712771	0.243215078940238	0.383359962963777	0.380073106942845	0.316516384289926	0.287408414656206	0.964704326428558	0.673847003149953	0.363209705535621	0.330978373014256	-0.133759828567258	0.155796798879038	0.679497082944232	0.358835598386917	0.325317117518321	0.361993615407343	0.377182290959973	0.848123952995646	0.0223007210777348	-0.168543121647321	0.00369150606876581	-1.0711957410091	-1.66764076894329	-4.38753303508178	-0.366175532743198	-1.48251365548376	-1.67611558043982	-0.437483614705645	-2.40624854890749	0.614635284946787	-0.997045933544779	-2.54279584534579	-0.820767455117508
K00192	-4.31564061872215	-3.37881335416452	-4.43870987825977	-3.8112462060139	-4.26190573055852	-3.67815959125256	-3.65153095794758	-3.04796367928843	-3.12208922828378	-3.94874490539558	-3.6078625658056	-3.15879206809153	-5.17019343228866	-3.97479924765976	-3.5492924802828	-3.72921522916467	-3.55908322332395	-3.97270674230251	-3.92912107109256	-3.62809996363514	-4.53231853532001	-3.69659285114278	-3.82520764613407	-4.95088611906035	-4.54025597170742	-3.91770458970373	-3.76422962478555	-3.31003182981693	-3.72548736229459	-3.63951740883872	-3.69743203150483	-3.7260289463122	-4.02053208552193	-3.38775737482441	-3.90094565914446	-4.90717333569179	-3.74499529326465	-3.7131623399051	-3.83496007646204	-4.06775497586516	-4.62651901866547	-2.8275578331025	-3.8565104227433	-3.06478603212833	-4.35857251828294	-3.97190338445897	-3.62933697752412	-4.91847453960746	-3.57109455117979
K00193	-2.96269531588961	-2.70736826734645	-2.46563387744849	-3.05017267853084	-3.03476450112844	-2.42933078553387	-2.73192025036654	-3.23589234642089	-2.57598985984096	-3.0711836681384	-2.61049231865431	-3.32990506873078	-3.79514363036282	-2.98571948450518	-3.59427351842073	-2.64576832963578	-2.24343177709957	-2.8074697242639	-2.48135365832732	-3.17095043405644	-2.86007189974188	-2.98432715912057	-2.92650311745218	-3.22166372097679	-2.58730089570145	-3.0728625942844	-3.10835668474467	-2.62586374772963	-3.03384409330943	-2.32168172869347	-2.95982240318649	-2.57553497424221	-3.36646330842924	-3.41225517456326	-2.92514205438365	-3.0011139722691	-3.09462924714265	-2.22804018833845	-2.38564604902517	-4.00659267308148	-3.57084158676409	-3.7393631481136	-3.19118138067502	-2.85324397120404	-4.85583968115382	-2.81314869464329	-3.38139400073828	-4.10910171352059	-3.02929394556186
K00194	0.581200880631898	0.597561260112606	0.726043046943733	0.920599449582452	0.55597494903763	1.08642517912617	0.374263218957888	0.678179073522384	0.715343184719913	0.562717169850117	1.10491578126943	0.503565298108001	-1.22702431970559	0.495138916674154	0.172520613908996	0.613472447108803	1.02364159004034	0.561348749562709	0.603351629618531	0.537257704440719	0.647767904371288	0.517613704700688	1.00099995023407	0.666027248293904	0.529710996021851	0.40494095581982	0.487557521082602	0.463133512668224	0.888585489307992	0.656962361214073	0.541313735889142	0.411190503305263	0.596065984977836	1.05012654730111	0.176680263764544	-0.0305969485664942	0.400810910038612	-0.937619940000595	-1.44225107414757	-2.88620463559611	-0.189021836756053	-1.07572166924505	-1.29112097484083	-0.240370108301512	-1.45959757025573	0.65314418581797	-0.877493176947139	-2.59040304818926	-0.184109640404786
K00195	-4.04469445219534	-4.18892235000145	-4.59698455043289	-3.8897178214554	-4.88733907984515	-4.22061575890515	-4.11321914242483	-4.61921343801538	-4.81630452777916	-4.79811125894718	-4.67109640384333	-3.63544879624227	-4.69954293926053	-4.03570168584108	-4.0692090757507	-3.58737088234863	-4.55921002205199	-4.70181852106439	-4.6614593378881	-4.55032470175105	-4.75329738800439	-4.68502730620694	-4.63538973787166	-4.49682822112565	-4.59381135940852	-4.68445569960916	-4.83256467353992	-4.00473512817776	-4.65258902600774	-4.63235993149405	-4.80129602619968	-4.72520260755743	-4.75596633002331	-4.66733574686771	-4.68800706927261	-4.74122660268444	-4.14662162506565	-3.1080562258028	-3.22108883821446	-2.11158832664307	-4.43180549663084	-3.69708309757697	-2.93663224307567	-2.82113161327765	-4.38835876288698	-4.32974141986055	-3.24263520467842	-3.70573524206934	-3.80188760634497
K00196	0.0558781242852534	-0.357323225139289	-0.71023275983561	-1.08376436630498	-0.838985731956431	-0.992968766487295	-0.555708701187621	-0.25879824270911	-1.01995435346083	-0.270466320000585	-1.27349221782092	-1.39829737414664	-1.39727831158423	-0.484892752195776	-0.206513057298989	-0.100608352823047	-0.710582137344654	-0.337363718372704	-0.75240547828408	0.46539729394433	-0.251131926949944	-0.601122558259504	-1.01715456998672	-1.03919518785177	-1.22424070910371	-1.35523654800727	-0.596092308406481	-1.03202048287067	-1.25658015278751	-1.05115012728498	-0.933287144727485	-1.01913132904373	-0.552702777044347	0.175934645477984	-1.06397082727598	-1.4497298693103	-0.923407398599406	-0.999414117688247	-1.60732076366057	-1.37836493959229	-0.650403951157527	-0.572984224522016	-0.82070305200106	-1.16745300833472	-1.66381110632358	-0.548898021642768	-0.692722923410638	-2.81888118249032	-0.206034584949927
K00197	0.493091448404395	0.53208152209042	0.606270080962519	0.890870058472043	0.607812028312937	1.01206857736286	0.321590974013115	0.606914034586036	0.752548665365791	0.525654029795228	1.11720958856349	0.472377063387628	-1.23537234184623	0.308057659894405	0.293165789609629	0.585883335177502	1.08369265590462	0.457707733615645	0.659756620542393	0.518031966440814	0.709165087366814	0.450971498631577	1.10286485715091	0.731938390705581	0.605633040315769	0.542766225188475	0.491178098514212	0.354474284577727	0.831258654865297	0.708960674956539	0.378629932911372	0.536505855750439	0.502695991730571	1.05272350279091	0.200656364226166	-0.0420593490967132	0.222412580811788	-0.752911575383182	-1.42022390806892	-3.2435445468636	-0.144484540767568	-1.31181936294516	-1.4222971227693	-0.120901278033595	-1.91966522763989	0.589992996055747	-0.569315439688472	-2.1753347314436	-0.409251513598676
K00198	0.759672775114908	-0.29430872194757	-0.0893214769719159	-0.651112789877745	-0.596452752904767	0.190310747518573	-0.631208184549201	0.629123068120815	-0.443250607698344	-0.252024702476249	0.0562294171144575	-0.225156727737686	-2.20202025869451	-0.757189934744775	-0.611185605960995	-0.414556268311578	-0.120732478165855	-0.264779782357638	-0.00136652863658257	0.302202596441079	-0.40172019971164	-0.489675845166165	0.227185998572394	0.0981354818735919	-0.434642240446365	-0.150729209501607	-0.834545140189156	-0.350543779310568	-0.128145714821555	-0.455060052022757	0.489356433899197	-0.431057634961731	-0.164616583020344	0.141539321181433	-0.803583724506395	-0.574543238066831	-0.30816299430023	-0.400015405918284	-0.366198158654695	-1.12030643529986	0.0347843735608839	-1.00379332142147	-0.61735756024879	-0.837472867796828	-1.6800004148031	0.737377487840334	-0.755174524081293	-2.87451618305515	-1.02526548132802
K00200	-0.904846654287306	-2.88785654530156	-2.13975250205328	-1.97464015424699	-1.93271968374019	-1.76080673630805	-1.04635812920826	-1.03298743979212	-3.19940173997684	-0.836650857343332	-4.27515007979309	-3.38128610088762	-1.91421449275548	-1.65872887416242	-1.16740438989576	-0.346974552574464	-3.59116187179036	-0.927206031135075	-2.79302922468829	0.220008394436151	-0.991173586252445	-2.59283592411324	-4.05223187173327	-3.64331831283598	-2.55687341995387	-2.3963454720048	-1.20770600354282	-1.96280698901886	-2.38381175976585	-1.81299635803942	-3.21368635696382	-2.81584856351036	-2.46264181325701	-1.0088074891286	-2.88292391080027	-3.48099944124397	-1.65760794888042	-1.95766554785567	-2.36217106982914	-3.1700422555821	-2.76987754587541	-1.85450167020913	-2.20832956403049	-2.92601167064295	-1.15600077537914	-2.55889377162667	-2.22369377279099	-1.99148270025694	-2.26807454159245
K00201	-0.748472116370511	-3.46795538805569	-3.79421718586335	-4.31250237876305	-2.24494179131513	-2.14038495120165	-1.13456345681809	-1.51183764860653	-3.71304482356461	-0.714385844533559	-4.51234678509277	-4.51580751889037	-1.84769123080861	-1.43980330311376	-1.64062260151241	-0.5718760993912	-2.76286858016322	-0.99297784543829	-2.31628511177616	0.324076859305974	-0.90077045345417	-3.59186047620912	-3.99737760637817	-3.58982682670422	-2.81040855905856	-4.37816454962592	-1.12011738579555	-1.96209535266389	-2.99666175139415	-1.7016555185696	-3.36068792821007	-3.90417823200874	-2.72864142280312	-1.23492742075139	-2.50153769759501	-3.51973382700859	-1.7534769550266	-3.41981713147935	-2.42264142835583	-4.04266140826792	-3.50525242943799	-2.46593197219709	-2.96161456502251	-3.17810429811061	-3.60040648410258	-3.02843507095755	-3.43568072483535	-5.43004437505142	-3.09126236731128
K00202	-0.556451531429177	-1.08071925317481	-1.5202718951698	-0.553327465885175	-0.792265026886004	-0.923386056792884	-0.575140186541682	-0.344362717678025	-1.3585603960899	-0.317398527830814	-0.848490821857932	-1.46868152985941	-1.23881195957956	-0.555388418304893	-0.839516347999812	-0.0541374784431583	-1.68891538509418	-0.271294294058994	-1.47350873610953	0.541265297644749	-0.234463017937934	-2.00351376515365	-1.21807400041535	-1.1964691309212	-1.32860559855605	-1.92979947743907	-0.438648490587646	-0.969613808432885	-1.80738254246201	-0.941345788379479	-1.77930340965876	-1.56950335908512	-1.13959170119659	-0.215787436891937	-1.15092568981283	-1.41874159916806	-0.842539973802342	-1.83837953486656	-1.93545794325253	-3.4638033741101	-2.12759954151033	-1.6762138059559	-2.3471024051569	-1.20149763850528	-3.84993679058998	-1.66422171390934	-1.13876973929445	-3.8661555349093	-1.21105798567618
K00203	-0.876546150836795	-3.17078241455333	-1.71437298063269	-3.71865341918608	-3.08040578208464	-2.32283809559842	-1.42435981548072	-1.01339767257316	-2.9600253559155	-0.733911342886067	-4.55871567410474	-4.58865208188636	-1.94639579811238	-0.992471783902522	-1.44254254583116	-0.499247795394968	-4.4468292923134	-0.650244828327764	-4.54907860814951	0.128057424643217	-0.976681539993132	-4.57264657646835	-3.70700684400246	-4.38444749138706	-4.48143062966993	-3.56757838983893	-0.979871658941784	-2.094901035598	-2.9998064080745	-1.58401749899766	-3.84166058882638	-3.81963439145441	-3.0307836822815	-1.35865209177538	-2.67172354233023	-2.92499091226163	-1.76404535883854	-3.63013900409342	-3.44216840530782	-4.31902625139399	-4.31942476689225	-3.07083015184706	-2.43623424247194	-1.87359800620403	-4.27597803314839	-2.94460012349564	-3.05273785407601	-4.3203676544353	-1.80749473248561
K00204	-0.967198003851345	-2.0048589869823	-1.01000739861689	-1.97289196317985	-1.6235069455826	-2.16098236939643	-0.863743237835565	-0.958119781222023	-2.65420686038812	-0.498436583239201	-2.37504796868774	-1.97240143320535	-1.63216618127116	-1.21300753322861	-0.84212975942967	-0.317713077255304	-2.38381681217975	-0.858276695630463	-2.40327550835176	0.0909068363443863	-1.06513321818534	-2.30865648221397	-2.24141024173602	-1.30919654774714	-1.60855585911264	-1.70859361476309	-0.98965138363737	-2.25949567458459	-2.62229169407688	-1.51059123659581	-2.31989521043079	-1.44861667723405	-1.59009864453119	-1.15708702187028	-2.40031290158688	-3.94252153212378	-0.98860854560359	-2.24715590427719	-2.96386597324739	-3.26697713111326	-1.72693060566438	-2.94566700889305	-2.09456178612362	-1.200681087117	-2.00101890752124	-1.4874314227891	-1.976682912829	-4.35428873277987	-0.820063762838034
K00205	0.0448739616033793	-0.75015469524652	-0.884073813952445	-0.718892277058175	-0.623116024133157	-0.178091891375585	-0.198564188049627	-0.012048689333041	-0.839067581112758	0.213579959681054	-0.442563794782428	-0.464899266308271	-1.10703390579977	-0.318829143643155	-0.19928160398381	0.416947325985098	-1.27011788123187	-0.062133266032092	-0.967643639480501	0.877698526519423	-0.044572186372865	-1.07017303675327	-0.684238664114931	-0.51346707977562	-0.917029692508786	-0.640371486119679	-0.125334320150888	-0.355783128905914	-0.320521617219196	-0.42385230559351	-1.15952407051376	-0.862120966316381	-0.797547874303847	-0.129944604583108	-1.07247230856006	-1.33362285452917	-0.335436676848521	-1.32512802082158	-1.00025417669696	-1.5420403480553	-0.861728397007984	-0.904179497195665	-0.748816630283742	-1.09603573154371	-1.00895938085687	-0.506290862689634	-0.847879651884716	-1.61494876670131	-0.59279705995743
K00206	-5.79030731878761	-4.78433555913512	-4.9893313291907	-5.7022249228777	-5.97283303916291	-5.89802037547089	-5.74235701802074	-5.70470739733314	-5.90179848709692	-5.88360521826494	-5.75659036316109	-5.78652677094271	-5.78503689857829	-5.78131455243336	-5.81482194234297	-5.89064067239099	-5.64470398136975	-5.78731248038215	-5.74695329720586	-5.63581866106881	-5.83879134732215	-5.7705212655247	-5.72088369718942	-5.5823221804434	-5.67930531872628	-5.76994965892692	-5.91805863285768	-5.89571384504155	-5.7380829853255	-5.71785389081181	-5.88678998551744	-5.81069656687519	-5.84146028934106	-5.75282970618547	-5.77350102859037	-5.8267205620022	-5.82402624163139	-5.61371050778504	-5.52778916335361	-5.51690094045034	-5.5172994559486	-5.50959019899928	-5.44228652505792	-5.61321089652163	-5.47385272220473	-5.41523537917831	-5.46060741420889	-5.51824234349165	-5.54750047293725
K00207	-2.15256009604468	-2.6943219901759	-2.24742802178228	-2.21077233829762	-2.31688297174726	-2.58746443729826	-2.15195404085085	-2.4023379045703	-2.52942900626311	-1.39035162114467	-2.75918886707438	-1.94081670707212	-2.80076921859678	-1.94821422212882	-1.48027693774202	-2.36152409805726	-2.00320286399324	-1.80801782158057	-2.82129324246702	-1.36612423996001	-2.14529762531144	-2.40835970319958	-2.12959957047771	-2.3586585530651	-2.0840019028658	-2.86485127140363	-1.51853527665844	-2.51466167417703	-2.33495082449714	-1.83603879513373	-2.35897767966061	-1.62111680531007	-2.30576341898679	-1.97341986969069	-1.02673569502391	-3.19157567333517	-1.58060470267806	-1.89512467502399	-1.61661847270776	-2.22685059222189	-2.91062934291254	-2.51351255129693	-2.05376318642551	-2.19187860645035	-2.16718520134374	-1.78657805999273	-1.70914136259427	-3.76187668512311	-1.87870450927569
K00208	0.962070197142995	1.06851062368162	1.52754194917666	1.20197425658559	0.572232866904719	-0.103043224040071	1.5257194628357	1.1063127650254	0.85677205509071	0.860616069707326	-0.0596475859507882	0.928629904869011	0.139123500599512	1.13056188871458	0.816191381236985	0.723851668224265	1.51942644579237	1.32210990243895	1.22922991509371	1.51593983957524	1.17822085539623	-0.0131181194986568	0.945996380328687	1.78940601191707	1.81288017674541	1.14164618428439	0.896239931331798	1.24190054998535	1.45459098172605	1.2957546216888	1.4990056186683	0.915622360357425	1.14777632650573	1.29162270958218	1.74286482588364	-0.320467848347339	0.879362499600924	2.39252926856493	2.51627214657052	3.2279268388697	2.08283612135845	2.48341783691679	2.72342593351363	2.23846650770685	2.90816232075376	2.45786904803368	2.58798548520233	2.4731323469921	2.47116318090935
K00209	-1.03720770499855	-0.161539835442867	-0.43209016196873	0.408814718915194	-1.16711890203139	0.147546772061775	-0.189260901972205	-0.853610876096729	0.520678582251039	-0.179576773937303	0.385280313001713	-0.425368842047097	-2.18124733407197	-0.12515136645369	0.0871892675881159	-0.196628486912992	0.219316006459462	-0.371621245094472	0.899967662735347	-0.463929653417589	-0.849825253265281	0.423463679074956	0.539263441128349	0.720281160333282	-0.0609776910432612	0.237134071959796	-1.28427872411656	-0.119441856082666	-0.0445063941294114	-0.217598139057043	-0.811383433922858	0.371722251651091	0.38034256486858	-0.69359710752661	0.0831567079272456	-0.538263620934516	-0.357978562226179	-0.15437670805522	-0.19001505554069	-1.62736834104696	-0.546883612010303	-0.137581194978466	-2.1084005572245	-1.9791688233412	0.5721136002265	0.785594555897799	-0.714284018308621	-2.93695718162859	-2.57510766570256
K00210	0.354835767851192	0.0299159221031824	1.52671763421484	0.832528534845395	-0.183223804547545	-1.26468312213253	0.968404183028281	0.480823972743823	0.365122242349454	0.00156551171579632	-1.01079948262975	0.429785717622734	-0.609569144580149	0.256965563517119	0.276772657335684	-0.0965632632729578	-1.45081326061224	0.852404355944295	0.635436852120828	-0.511965839501408	0.438730549869901	-0.37917744496315	-0.580474882748786	0.849170103695517	0.903949907079533	0.747800686981129	0.358255211891571	0.196902082516606	0.887535430973979	0.774997383867657	0.139817683068259	0.572687287625655	0.427324328811898	1.00936090498633	0.484631560943599	-2.86241025801476	0.156329414130129	1.88926317087005	2.3441066899623	2.76461912280465	1.87534731253847	2.19631031067873	2.37349717068846	1.81683297507492	2.61525509058793	2.2797822063269	2.19005755472038	1.97410906276991	1.847599686587
K00211	-3.93189895804999	-3.84234334571046	-4.23697023560871	-2.76979233118574	-3.48159689875816	-3.97243612942962	-5.64145028566147	-4.2191937885775	-3.39282251372648	-5.05663326089177	-4.35859190974327	-4.55408970546138	-4.32416059420804	-4.05261664148007	-4.08670223319822	-4.00599109057884	-4.81773202399658	-4.0591927712374	-3.44994241806503	-5.53491192870955	-4.06574682626921	-3.56660080944988	-4.01449154375042	-4.75535022307024	-4.49274785899565	-4.02961694540593	-4.77214377936087	-4.80324282439553	-3.55194370236759	-4.61099413271369	-4.68441298684191	-3.75148511064519	-4.6379436894026	-4.92585774881231	-4.95354664387585	-3.928915880068	-5.72311950927213	-3.42659163291337	-4.30120348964075	-5.41599420809107	-4.79286713789162	-4.68261824162611	-4.22151820341097	-3.88451298556834	-5.37294598984547	-3.90678498507958	-4.6453042006701	-4.72814092192681	-3.74583584637367
K00213	-4.65722686606235	-4.35969391106553	-4.5354866502262	-5.0649805198989	-5.25473653955501	-4.34448524061794	-4.13240562675635	-5.59477570302211	-3.9427982441358	-3.82730252097576	-5.64665866885006	-3.82752652798159	-4.94388030621317	-5.00915083155519	-4.05020612862508	-5.78070897807997	-5.53477228705872	-5.67738078607113	-4.09771955760682	-4.46923966826906	-5.72885965301113	-4.92936467315958	-5.61095200287839	-5.47239048613238	-5.56937362441526	-4.63793134119264	-3.91438594984569	-5.78578215073053	-5.62815129101447	-4.44713463875947	-4.69009159381075	-4.38602986637592	-5.04226789607498	-5.64289801187445	-5.05540452898247	-5.1894761590234	-4.93157635487872	-5.50377881347402	-5.41785746904259	-5.40696924613931	-5.40736776163758	-4.17465757619492	-2.77349652456285	-5.5032792022106	-4.30727372940499	-5.30530368486729	-4.39332664239142	-5.40831064918062	-4.91025606995845
K00214	-2.55419231329743	-2.08355196025846	-1.44997623668896	-1.33644794554643	-2.39353515895863	-2.51661926384652	-2.52714340044511	-2.0767665633233	-2.18679943878651	-2.98017488784377	-1.75279040249894	-1.51333280500923	-3.76807837885393	-2.82220293807911	-1.64350244704599	-2.46148192121172	-2.32530187958275	-2.00225863401324	-2.29415971442438	-1.77566338366558	-1.80801254085094	-2.04046575300726	-1.68878834317175	-1.55258897648607	-1.86407403997046	-2.05103977262484	-2.44000687388093	-2.55449879786707	-1.90560067888936	-2.21235916019995	-2.54489616689461	-2.30416533657877	-2.23794815101619	-1.94241773047851	-2.31604210960365	-2.20493869934069	-2.83488366660072	-2.35507027808375	-2.0279024757732	-2.30635058541954	-1.6819419838979	-2.44117052017871	-1.68212071669328	-2.12793367258369	-2.6730557879724	-1.36006816513658	-2.12948940139452	-4.41138258539352	-2.38169169355041
K00215	2.88434926750502	2.87259519345475	2.8505226586316	2.90184604759247	2.86178786486127	2.91502666611149	2.84844983673387	2.83020149758239	2.89994924691289	2.67054129684818	2.86208669392825	2.92216168591032	1.25540874026911	2.89335041840135	2.83249142857513	2.79317072726975	2.90437308547891	2.7752048474124	2.80150232736824	2.91013148824957	2.87676742510537	2.81035791621745	2.98754290722868	3.03422511282428	2.78686220021909	2.89521595220823	2.80410835323113	2.79755668961774	2.90494600211737	2.78933433110127	2.96344040172426	2.86762190852723	2.86414222801237	2.78512869677685	2.85491412335453	2.0812578622213	2.84515739806179	3.00707244251897	2.941401645568	3.05778612061675	3.08988993581801	2.99669264986207	3.10793769969567	2.89819060943463	3.05113079682118	3.16444593702866	3.06193709840342	2.32732879153863	2.87992822051953
K00216	-0.39699310333011	-1.39656841597871	-1.2210273073489	-1.31592738701213	-1.77313371305288	-1.41121916288244	-1.96926529176413	-1.1637600790138	-1.48733939128925	-1.15703673888589	-1.97266852660966	-2.00901065024778	-2.29941622958546	-1.87950614041493	-1.63109921989971	-1.71811107194716	0.882337026298762	-0.504447138663796	-1.54736899956666	0.608807099227812	-1.01342703313517	-2.08213059386343	-1.21462551979685	-1.72733399767695	-1.41496792217521	-1.63047748171994	-2.0283715813716	-1.61461862022265	-1.84530187196513	-1.45513084852555	-0.322058087506087	-1.80212603174013	-1.38095373899334	-1.43498613538906	1.0705120142443	-2.14573011885451	-1.53784841375019	-2.0873499831698	-0.270427119326811	-0.812034008906481	-1.30777402916107	-2.16568159652559	-1.16911061761281	-1.31209820868394	-0.433894802584989	-0.148902615334116	-0.862055496380943	-4.19751267086464	-2.02341889187851
K00217	-4.36989896397021	-5.57054292281437	-5.37007358476179	-4.0109888271635	-4.97195472192107	-4.48044087685397	-4.33601359267074	-4.69541388316602	-3.78256111825214	-4.89107187295529	-4.35024693781109	-5.47412184595385	-5.47263197358943	-5.4689096274445	-5.50241701735411	-4.88134715822387	-3.38170809046627	-4.80305504437636	-3.49470768510763	-4.62370427056005	-4.82667695681339	-4.35857558462603	-4.02592666695046	-4.17037649954474	-4.66152519068184	-4.36360623357692	-4.00088958374169	-4.47813434642463	-4.72596859481674	-4.30309526853653	-4.47624781362109	-4.8264391308694	-4.42529222356255	-4.75195138894364	-5.46109610360151	-4.84246312599641	-4.82314792438955	-4.59593037974061	-5.21538423836475	-5.20449601546148	-4.094054219796	-5.19718527401042	-4.0261184592794	-4.18996566036902	-4.4560725941603	-5.10283045418945	-4.44849302370013	-5.20583741850279	-4.55219320074487
K00218	-3.06812626045894	-2.44302244473696	-1.7443797418989	-1.86127747627632	-3.26785818646197	-2.90460956976498	-2.8830453697267	-2.0115070917931	-2.57707102740857	-1.94259058511185	-2.49951999249492	-2.58499622094936	-2.88528772762793	-2.10987803825663	-1.78284481085178	-2.54652064648986	-3.41407337496736	-2.12169533507041	-2.02535282632122	-2.63540455101527	-2.30901621300239	-2.96263319629068	-3.0478067981242	-2.19777279688162	-1.98021224421933	-1.95867412382306	-2.17156627043534	-2.40257402963852	-2.05150698899291	-1.9095615243372	-2.85201298801615	-2.3159475052754	-1.68209521652897	-1.79376642389627	-2.22809839610299	-3.53753893307202	-2.69178282296004	-1.46300979459275	-1.98659647253295	-1.48325825755507	-1.16988441229059	-0.81763559597137	-0.906422390201311	-1.78178055943952	-2.16976838677039	-1.00772456393392	-0.898769867180841	-3.48807974843391	-1.52467993799905
K00219	1.43076736219366	1.57308552602951	1.49527688788945	1.26989940994282	1.36123473664982	1.56541241258445	0.977235853763445	1.58685246758245	1.30849734315052	1.04594665562679	1.29694203339838	1.22911128411451	-0.641973124916198	1.19161526673744	1.08397342100236	1.12964432816829	1.83982106083767	1.11134867191808	1.16475454757522	1.81198650535279	1.14803933414178	1.42286296832699	1.78009097293143	1.81488482619336	1.33356599595117	1.04302329787584	1.004185475147	0.681236002442975	1.06605752703456	1.38620005056838	1.22817403531577	1.36038079635628	1.14889866227298	1.01467716102846	1.69699193123077	0.706869143894208	1.15146031673106	0.528596950830979	0.925097905208002	0.337014193423929	1.25988994763077	0.455608405119082	1.23903436949072	0.696637255079266	0.673715077873637	1.67351614137472	1.15356755801696	-0.53293795288156	0.828281184771702
K00220	-2.8260573120642	-2.10173149453915	-1.93763108385873	-1.32251439594864	-2.18672858766437	-2.43312708741804	-1.532407429902	-3.03129997438522	-2.11826969703441	-2.33575804431365	-2.05545264660592	-2.26631723247439	-3.52204100767387	-2.31122464780263	-2.32880172271045	-2.6933355441083	-2.77029522979417	-2.43801214848307	-2.30929086745442	-2.2124382138527	-2.01454582438886	-2.17899682239323	-2.34661835321763	-2.92368122761179	-1.48180700488713	-1.75292680862908	-3.05024186296425	-2.4880472238081	-2.11901579890709	-2.93374573143149	-2.51604577194619	-2.01877250632261	-1.4387459188527	-2.29327803503998	-1.75472268538608	-3.72022221893485	-2.02690060888429	-2.4360672707502	-2.86792596551346	-3.44604665252084	-1.25084793034113	-2.72066988892803	-1.72042558019877	-2.5800359312098	-2.61258476419021	-3.17757374349134	-2.68202311347126	-5.04418473025843	-2.43720672164562
K00221	-4.27953404327274	-5.07076590286202	-4.87029656480944	-4.89004297793649	-3.79643725647818	-3.28677261335685	-4.93017507307952	-4.89252545239193	-5.08961654215571	-3.1200689742547	-4.94440841821988	-3.36410314311019	-4.97285495363708	-4.27980060233128	-3.20543637815999	-5.07845872744978	-4.83252203642854	-2.89488522330389	-4.93477135226465	-4.8236367161276	-5.02660940238094	-3.34578013955181	-4.90870175224821	-4.77014023550219	-3.76306693510325	-3.85371127530388	-5.10587668791647	-4.37088881607103	-4.92590104038429	-3.29078988342278	-5.07460804057623	-2.42812111445873	-5.02927834439985	-3.57643392350075	-4.96131908364916	-5.01453861706099	-3.90778785800835	-4.80152856284383	-4.7156072184124	-4.70471899550912	-3.99718031801549	-4.69740825405806	-3.93615362909955	-4.80102895158042	-4.66167077726352	-3.48730095579208	-4.64842546926768	-4.70606039855044	-4.04598652283517
K00222	-3.32158410957657	-2.86359501190138	-2.62794874293174	-3.7459947647904	-3.77355296264459	-3.76773317043922	-4.08507818273686	-3.72163328236104	-3.75061546486301	-3.98580053633074	-3.93650746793033	-2.17663874173647	-4.54789394205955	-3.61584784028082	-3.32583754799211	-2.65889763347329	-3.76118039900097	-4.31903421771698	-3.83766743289771	-4.01363733526713	-3.74724990886663	-3.46060845483161	-2.16028040416679	-3.44459999692545	-3.82833193647618	-3.59193653802841	-3.69351350627537	-3.13805178703767	-3.04554912091161	-3.10231837616783	-3.39442606784192	-3.5122666439316	-3.86179019155494	-3.3288616765008	-3.36735828636198	-3.9357418451384	-3.42850096219479	-1.81168865841826	-1.94512267989493	-1.09410158278646	-2.6930416862011	-1.74459597326775	-1.97373275359512	-2.3791352913438	-0.93403173068919	-2.43639074572189	-1.48900967376581	-2.1562064408805	-1.83383877019493
K00223	-4.25980583181228	-4.43394764518943	-4.21983072573202	-3.11112251465486	-4.58858996081357	-4.6211848964005	-3.2549199224732	-3.71068703769329	-5.05746224181442	-4.46743715248713	-4.84644089930902	-3.43986318899172	-5.23867984643381	-3.82482502461253	-3.97159933521521	-3.38367237521183	-3.8177169889469	-4.13093074751782	-3.57427107326342	-4.85920058984126	-4.15881933525116	-3.94565902727889	-4.39565674746816	-3.00080929730989	-4.83496907344378	-3.79671896062472	-4.02342894443176	-3.95466863964923	-3.6266498419723	-4.12672778202005	-3.94855054653585	-3.64221308947849	-3.49440646348268	-3.66514069507562	-3.94681784902198	-3.9427628157541	-4.00400369825133	-3.44980551952406	-2.93474770887516	-3.69234187031235	-2.89386213830938	-2.48623531857348	-2.52756677104233	-3.11423823058057	-3.62381261113763	-2.42902656401806	-3.2627666306299	-5.63154581448569	-3.40447819906902
K00224	-1.48119401394724	-0.62765800487659	-1.7278726823767	-1.42847848637732	-0.557882492063383	-1.6442825689894	-0.962006485406838	-1.38684587079772	-0.92570247520923	-1.69717203415616	-1.65841149498678	-1.36698892501974	-2.82734464012709	-1.31607483486769	-2.07489289647525	-1.64160801954434	-1.23028535847054	-2.53061094814238	-1.62575047432257	-1.3778566196106	-1.20193966809074	-1.73934032148662	-0.188975602410402	-0.726536199229892	-0.848168834511133	-1.09664406361802	-1.31159921579863	-1.71843299125568	-1.30829789782705	-1.83194254570213	-1.40480710943967	-1.48686662577307	-1.86788795077501	-1.43144261568529	-1.56381971048083	-1.43747041384083	-1.59780455509977	-0.730062714807015	-1.48993919976325	-0.62151934471511	-2.54030057120313	-2.28145165125062	-1.01535280735234	-0.868926087420639	-1.2086515270665	-1.78800510108504	-1.16065409707611	-2.02545933904921	-0.632179986856426
K00225	-4.42151798434012	-5.41499550132805	-6.12910437579935	-5.90504004133308	-5.47267357801729	-4.64243000501485	-3.90919787204576	-4.10987820402022	-6.34842435314562	-4.03107444588601	-4.7080385764499	-6.23315263699141	-6.23166276462699	-5.26120572636382	-4.25544453186579	-4.99148497677113	-4.00468689687563	-6.23393834643085	-5.22684447113632	-4.99273198246578	-4.87537743890572	-3.82856745959802	-4.73571009071184	-5.78513729889879	-5.27024030958465	-5.30199731245174	-6.36468449890638	-4.66151466456683	-4.583085024398	-5.07476721220878	-4.20755218787004	-4.58632547533672	-4.48208116892907	-4.61228255210367	-4.2934148415701	-6.2733464280509	-4.83885263515381	-4.97062382918202	-5.16552514765147	-5.04894859397516	-3.8745841814623	-5.95621606504797	-4.91001421279518	-5.08093858425889	-4.63031233848434	-5.86186124522701	-4.47451679712143	-5.96486820954034	-5.99412633898594
K00226	3.046846962731	2.79628502174443	3.31113033699527	3.16099187030218	2.95653759457186	2.7497996290558	2.93443524065043	3.01497816872219	2.8962602447575	2.82070450525061	2.97114709267155	3.01181808748139	1.33027207124371	2.88605945648547	2.9439141147409	2.8341709819914	2.97054603089449	2.91276136411846	2.93497203150776	2.94153597945594	2.86493921097987	2.97119517969771	3.00544494143254	3.16678983605094	3.06412329863486	2.88848436250641	2.76475855115685	2.7893677421024	2.95995909283658	2.96593886732067	2.91516237526263	3.07209082686989	3.06741778701596	2.87510280047637	3.07099974170807	2.24644188600155	3.12081611624838	3.22586705588646	3.18514987773685	3.30310461474759	3.29128974775046	3.35420491200344	3.37549590459317	3.17700269375115	3.30192860785604	3.41055740744104	3.43529774805908	2.49487591812138	3.22184402184508
K00227	-3.64509446353957	-3.29655180184494	-3.47824792807248	-3.29977249408524	-3.13511075847858	-4.46046874366705	-2.92670372883888	-4.15762389776167	-4.13337848418716	-3.62912559239201	-2.98575481666924	-1.95158173907881	-3.99532871211977	-4.34807637088324	-2.86415833664215	-2.83787076523755	-2.4234548871554	-4.61963398224899	-3.17857575675026	-3.58830547302247	-2.7176106973496	-3.44798686390041	-2.91113746699956	-2.27823784500906	-3.1532282711088	-3.22109751313106	-3.79425243824699	-3.69643376852324	-3.41754160877348	-3.41360514816949	-4.39292718215088	-3.00743885010303	-4.13242512888966	-3.78920714627284	-4.30819012715225	-3.48555989824844	-2.972824937874	-4.57294086151591	-3.11009419666522	-3.95360963065202	-3.7578660337367	-3.52676468564437	-4.35388882979953	-3.0953530732591	-5.06363935319059	-5.00502201016417	-3.52083853317566	-4.5367283934316	-3.15151010217288
K00228	-0.996710662737296	-2.23191518797945	-2.17962938107769	-2.58775580017515	-2.71987186124687	-1.76684618917974	-2.48894466598906	-1.62956424584212	-2.18891300755193	-1.73169265913308	-2.40545348345585	-2.99058235548975	-2.93356630708506	-2.02556356459773	-2.15405829196839	-2.26138432940847	0.58618386965568	-0.437255029627601	-3.19510505870264	0.325905196444127	-2.47303925524594	-1.49559549697232	-2.40589337711394	-1.96304051951665	-2.18147685004463	-2.1535587587509	-2.65072131201864	-2.4266596433193	-2.23251747214879	-1.92198404433724	-0.644288275467536	-2.07450885253882	-2.35211388379741	-1.19702738593702	0.863277139210269	-3.50218915521998	-1.98993458033334	-2.23057730431656	-0.292149147150178	-0.897103381238619	-2.38662396233808	-1.9713339571862	-1.60914385879088	-1.52583350260063	-0.904797439588373	-0.51838067068345	-1.33408525570519	-4.08356841151542	-1.93090861994086
K00230	0.406597002479807	-0.432157722513462	-0.238866399765972	-0.188627654052765	-0.390579922445989	-0.426694768671138	-0.149193793155163	0.201615609146212	-0.563069102962225	-0.0629727437596817	-0.215595963059426	-0.367488905662265	-1.4011777324217	-0.484607139908792	-0.0948406953604161	0.225234288541705	1.27591149367488	0.275818852906046	-0.442573064117551	1.17707973508603	0.0948853116922831	-0.310028287569412	-0.389733173626429	-0.647170818900033	-0.650916754183546	-0.260161883224062	-0.505440458805097	-0.53539842120876	-0.469352792822725	-0.127491199398817	0.0989634431504587	-0.47482125303933	-0.246717596846581	-0.170382580282128	1.09609210669588	-1.07571629680485	-0.265739485709618	0.461579477061118	0.731438042269945	0.0737944694905988	-0.272407023344827	-0.277912789867167	0.318655094801934	0.0578196064996422	0.141778254485126	0.423714154371838	0.302475737601121	-1.32492049838932	-0.344801964728828
K00231	-1.02464563079118	-1.54243410930306	-1.94249639554699	-1.0605876359273	-1.39231680473673	-1.51693622764503	-1.16206553855385	-1.34081615667865	-1.28743930067902	-1.66928391375407	-1.54029150288114	-1.25416736685138	-2.04296430596531	-1.33933161752522	-1.41414317696899	-1.38740790525927	-1.19463206636546	-1.3691712391193	-1.09860729722758	-1.23828499695226	-1.24038026917125	-1.65656256600018	-1.12126983499816	-1.23058960398615	-1.11645693425439	-1.17014342039063	-1.6307902739136	-1.36447619707665	-1.36811293133034	-0.665341214955857	-1.39052707155446	-1.10991490038107	-0.961206608046128	-1.24471279385924	-1.43826378585516	-2.16428263944472	-2.01292421601258	-1.13570098951556	-0.695332957262687	-0.664384634076065	0.0710802038799921	-0.97271792625014	-0.139628555717699	-0.524482264168969	-1.63207499865511	-0.456062308666586	-0.679293027503131	-3.11416785432732	-0.818609684399795
K00232	-2.89512533157628	-3.16550535745547	-2.67768828448602	-3.17864888929858	-2.8906676276363	-2.79514009272252	-2.1064138288515	-3.05621535255783	-2.97062447860184	-2.64371266368595	-2.11316899940294	-2.55183845152762	-4.72321384311182	-2.91703377344859	-3.01469265401539	-3.0799101038874	-3.01216133277624	-2.58690019929022	-3.1058164024685	-2.87328384578536	-2.99333316062666	-3.01001074243114	-2.66845879607666	-2.46244221703404	-2.20677681213199	-2.66146301577144	-3.02359226116055	-2.73641665820099	-2.4892240193347	-2.86689254327972	-2.90943671764929	-2.84431911612255	-3.02335011319554	-2.78510668729015	-3.01345386270017	-3.85157120370995	-2.98429821655421	-2.39965232400842	-2.4956866231635	-3.72923983761456	-2.36016803421914	-1.9372145747066	-2.05654648762182	-2.31346496268648	-1.47853198146112	-2.49793091246698	-2.02908124460001	-3.89754543161877	-2.82761123072197
K00234	-4.12098092204833	-3.18721513780748	-3.47389604057002	-3.51285628367874	-3.17324866452533	-3.46662807765516	-4.24299129645695	-2.81308496927149	-4.21980460134754	-3.16902232380325	-4.44809325896972	-3.58260631486789	-3.35219766412055	-2.74429300224772	-2.99854482282274	-2.73278292550564	-3.54058102733549	-5.37515149353539	-3.72810685106508	-4.83966578382062	-3.41658815374622	-4.10817795677658	-3.04074766659633	-3.05497669647711	-4.3117259057815	-3.20837664616565	-3.72896777143703	-3.17597777570597	-4.38729053732998	-3.09011238799139	-3.9643307420193	-3.53394249717103	-4.18220499128152	-3.86543488450923	-2.8368380349892	-3.73022192059507	-4.48857332745149	-3.60137093391698	-4.32068248123022	-4.17636094818987	-2.72906243937939	-3.80028495076676	-3.14858618603171	-3.76875219529272	-5.03974728110341	-3.72519236374085	-3.15684826766075	-5.85359263535101	-2.49851910139769
K00235	-2.3322580908003	-2.9197072801759	-2.79436293166576	-3.48189143716155	-3.21316527193059	-2.77767317936013	-2.47668838450094	-3.01295083571703	-3.1209092070092	-2.8947913645118	-3.18951068142108	-3.09515863426914	-4.36179166242569	-2.32376670435194	-2.72012234205247	-3.38008270282534	-3.28236016466189	-2.78791969238699	-2.95560389399257	-2.91376381357632	-3.06482522994633	-2.80694935263092	-3.13042984267369	-2.94615408346298	-3.48398564342406	-3.87123131772404	-3.11845947528988	-2.69156507198674	-2.79205603702458	-3.20813826300507	-3.03679514714273	-3.3913546055793	-2.41135434415219	-3.417663909881	-2.97908410834429	-5.59306138487262	-2.67875177536905	-4.14096462785941	-3.82534846862655	-3.6942799727911	-2.93354454721396	-3.59311923019087	-3.47939522660384	-3.51204290693631	-4.26117225515948	-3.37010598248725	-5.2269482370793	-5.28458316636206	-2.36521011746084
K00236	-2.70409706139754	-2.57694184784263	-3.07773332512417	-4.25453562278941	-3.76113044264603	-3.59132005033174	-2.53171341854778	-2.69182259110375	-2.80103519970567	-2.21161340424778	-2.57028906338313	-2.90596301974524	-3.29866246634683	-2.54977408846829	-2.46396404157663	-2.63379249926045	-3.09314844007219	-3.43058411181502	-2.87847928115009	-2.94909989348409	-2.15235341988382	-3.1511189230969	-3.5169632411146	-3.22052317442731	-3.06057389212506	-2.96371897509657	-3.21103459911078	-3.93671360208044	-3.01499657356791	-2.76684117719691	-2.29535042842683	-2.54412667281781	-2.28428532622498	-3.22684435541964	-2.91424754519539	-3.25610838374518	-2.22245146264817	-2.71113087924277	-2.29378406561844	-2.59404918665986	-1.62733776406748	-2.16937973612147	-1.8366304409215	-1.99919343604486	-3.19560960187962	-2.46891235389492	-1.89836701181224	-2.60292126654795	-2.18089864281076
K00237	-4.1073930464109	-4.28474027289868	-2.64205443842104	-3.69855223986499	-3.8305398940182	-3.48443106666332	-3.36260552399478	-3.5536294226327	-3.93304206919044	-4.40487129649468	-3.81682148212786	-4.80299215136082	-4.8015022789964	-3.20621806172676	-3.74288128820126	-4.90710605280911	-4.66116936178786	-4.10439820800544	-2.81495253106493	-4.65228404148692	-4.85525672774026	-3.00325715140044	-2.88085142019074	-4.59878756086152	-3.89776044290795	-3.14839735598406	-3.44539703402775	-3.13820590586266	-3.96261715558354	-3.58426907355889	-4.20387571314073	-3.34208355657329	-3.78836272300083	-4.17472331060201	-4.78996640900848	-4.05125473226025	-4.8404916220495	-3.53632024887577	-2.34493257934843	-1.59852954867685	-1.36497163358164	-1.97040626847878	-1.13393163584248	-2.43172888317961	-2.09444349934632	-1.94357066692266	-1.53739046480128	-3.78432551666256	-2.14872688289704
K00239	1.77460618111352	1.74383709401221	2.40651585433084	2.20543542954979	1.74034649329277	1.80243856914553	2.10047879170857	1.99366975293545	1.90549646720384	1.65666730496165	1.80315980226429	1.66751501086229	0.696413920954848	1.78953631599542	1.70194885415146	1.70072453795989	2.18781642339213	1.97617012826486	1.97469946909575	1.99485723343203	1.8739204994059	1.53975416151523	2.1111104559945	2.26413435786632	2.23466886512082	1.80663959114165	1.84245609312899	1.64080211811155	2.12407909863978	1.95586610326929	1.64316901557901	2.01409804023567	2.02349390165304	2.28494365551616	2.10207392464435	1.09786701498464	1.86885832953465	2.41489707638615	2.66667983027666	3.28042846684291	2.39987362535356	2.47366886060258	2.89235577476316	2.38087245485225	3.03365770886542	2.6926162214707	2.73768116672059	2.42230235641971	2.38001323690971
K00240	1.16377182234614	1.06121473382877	2.09667922471566	1.70095299869121	1.20592542749499	0.751514020542876	1.6594120226904	1.36733931856806	1.31188626372781	0.818828054461509	0.951990403051369	1.24899573442828	0.119542492485393	1.18045573833995	1.04771381586305	0.904518101006836	1.47011782281002	1.25158733118492	1.47979984726193	1.27501870430381	1.00867866573105	0.840695892210848	1.47524292560433	1.77563596030641	1.86587167035432	1.24852865127173	1.39236554139606	0.934873334332503	1.53394768262129	1.49563489813866	1.13286103482931	1.34081390878968	1.3678615053345	1.61266302241365	1.59300430195787	0.165314967051509	1.33685201215654	2.21372400078254	2.54688870936982	3.28785321965586	2.1927037220348	2.25333026673531	2.80669558712898	2.21760147468704	2.96832883031732	2.39766289897191	2.52103827831756	2.46758248143983	2.22567524747328
K00241	0.803622597599255	0.669697956414592	1.73948643732726	1.28001730312089	0.258042883099156	-0.578794099411914	1.37817240920143	0.86474546189653	0.728201267882562	0.500688632309107	-0.244006735673775	0.738817140053633	-0.04281120695912	0.795736833189161	0.774831196248078	0.507250297571836	1.20437230464491	0.926617705949989	1.04816916148246	1.21819408896539	0.834600027262746	-0.189686925306447	0.860573246619592	1.56184257509748	1.68823603575672	0.802666117054903	1.02618714895822	0.512270327966885	1.03448801760139	1.06449100826726	0.833320245359431	0.885142379240777	0.950284370695022	1.32706681899416	1.47686786324515	-0.340837366776412	0.929119703621832	2.00302092564946	2.35473595477995	2.90155217095681	2.00501412920542	2.28956342406581	2.64748801285602	1.92953020686473	2.47844549447757	2.42220458165641	2.47802395040266	1.85639129007978	1.98354626816606
K00242	-0.641845779638521	-1.84865831826525	-2.06767443379666	-1.84492718533106	-2.04105253482656	-3.14374345687345	-2.16416268768015	-1.86057737015819	-2.50491855387743	-1.49500574392038	-2.25200785016375	-1.8747970636552	-2.32719000674248	-2.66882541057829	-2.28526214625944	-3.2164064614646	1.02814836434902	-0.259024286372129	-1.48689974608173	0.836653396330074	-2.39596495740995	-1.16706077391512	-1.04771549885472	-1.30641228681768	-1.29109946768644	-1.70494458102172	-2.12354898991089	-2.80302733048267	-1.69086493762308	-0.856974894793832	-0.318744052585013	-2.16752789058822	-1.10329756183411	-2.81494007503045	1.00741065268777	-3.12735940100087	-2.03846674448247	-1.00888249460029	-0.11597301842778	-0.570646994084535	-0.89604740119788	-1.08268584110679	-0.761260357643596	-0.976755573036501	-0.871194036184065	0.0868265278364924	-0.524385711975263	-2.14338893717195	-1.95986630233603
K00243	2.2570503351726	1.62046509568022	2.44670973577626	2.23543247203529	1.82087962732371	2.15475041028653	2.18503643216812	1.99542590486678	2.04901652250609	1.86062288549995	2.44366185494953	2.47328950004227	0.456517465403312	2.15340319697245	1.90803623349897	1.91499998235991	2.42993131399657	2.18324568765591	2.17995380449961	1.57064992772326	1.98002324186832	2.34607357358523	2.43650283279142	2.65906946539902	2.27117384987344	2.38784034371862	1.45548003592224	2.13942228813363	2.52448610294869	2.27166541886796	2.21313282122611	2.24522964629344	2.10912060823019	1.78331418831754	2.09178231644414	1.58845367999042	2.08119134171375	2.75858596699194	2.63522969833342	2.82982740533966	2.7377375299388	2.75679108658685	2.70946016505016	2.33650751086114	2.76237076302718	2.92102621705904	2.70725332144738	1.90317777443987	2.31674010166259
K00244	1.60527044961458	1.6247338915101	1.64236019192894	1.94089847889538	1.62879812253469	1.84594050746875	1.59400031099614	1.41016287751833	2.12325332599986	1.20628460721971	2.04810821155866	2.02550246243254	0.0820004282498368	1.74138005867274	1.91872321058971	1.53594749504692	2.03107973610333	1.45391231228472	1.98303609297379	2.00327039211361	1.33629375896955	1.9504175096094	2.0397941761694	1.65127660607105	1.49691629283036	1.98271036308761	0.672919530930393	1.95548871600427	1.97792670411857	1.46983475444975	2.05643333440284	2.27399662502856	2.60180775079738	1.88518693188885	2.2076766636869	1.11743752371791	2.33129113889557	2.53587101175199	1.47881148769389	1.84181278042693	2.1098745266121	1.74939945195349	2.18049695636151	2.0802415014054	2.19716989499465	1.5846649990978	1.79754326987377	0.66153709176856	2.07278896899221
K00245	-0.0656151185398851	-1.7434354964133	-1.2006563179727	-1.35682197417721	-1.32861612221909	-1.52215767590472	-0.685677807804123	-0.597394525671739	-1.51324963342835	-0.499810898268865	-1.654818339755	-1.89241484785314	-1.50404595979772	-1.24636522650161	-0.920016581578607	-0.373231568639708	1.16686147697448	-0.0280003519730122	-1.47614602923393	1.07857436684898	-0.763299274288661	-1.75670525961263	-0.820177574892942	-1.36432892388161	-1.13179123810466	-1.86732626100201	-0.896215916012083	-1.24245672311056	-1.498814624901	-1.11370285682705	-0.100227163890916	-1.45615301427839	-1.17422312134852	-0.541279039385639	1.19168737697924	-1.98239671759557	-0.992434020689715	-0.466293051080147	-0.158891263192858	-0.0464234713192562	-1.61249278438635	-1.55996664838339	-0.196009893905424	-0.733549588642997	0.992936870770056	-0.0263243855494036	-0.569864436223403	-1.75375030797723	-0.280007388275276
K00246	-0.360588832613282	-2.41284140290216	-3.50758988635499	-2.23932063843428	-2.78515052369574	-4.38258508685021	-1.87597119086814	-2.72324651788448	-4.19087117849254	-1.35488698440796	-3.12081306928688	-2.72502318382052	-3.71851631190727	-3.5414053640263	-2.83986259907913	-2.79715825668131	1.14527110205422	-0.271631751392997	-3.40457237704687	0.769775765642534	-4.9720616401955	-4.43037350704059	-3.70057595367088	-2.75211594636235	-1.85147890590716	-2.52452834547635	-3.16914365740315	-2.40657129231687	-2.72137011510142	-2.08711518611948	-0.508091423013069	-4.60260853040415	-2.65942867444578	-2.34364362078371	0.852048827834151	-3.66380812965476	-2.44499746389835	-1.18749533077668	-0.479133473752459	-0.781618657077773	-1.95704282629468	-1.69425389146681	-0.870871805719592	-1.22972093048461	0.488579210765113	-0.209710448716918	-0.828614477622472	-2.36667793245127	-1.23637187273243
K00247	-0.359640782615939	-2.84313708529229	-3.58019069921964	-4.30212948840829	-3.17739804807195	-3.79573256493989	-2.71533960696971	-2.93689847251439	-4.50170305262751	-2.19950556157204	-4.35649492869168	-3.32796409649431	-3.31844205243263	-3.68739499157287	-3.38775793495395	-4.49054523792159	1.08108456196863	-0.409590269238423	-3.65303373634537	0.857535903252886	-3.02925175004682	-3.66823345499369	-2.48579223324202	-1.70494195316956	-1.71010531658509	-3.64212854639075	-3.43929325109176	-4.49561841057215	-3.23033006668633	-2.51189902095107	-0.397447300287186	-3.70840875634418	-2.50994000772215	-4.35273427171607	1.18285743029847	-4.4266251275328	-3.08310065621146	-1.48139994507264	-0.611206469334309	-1.13563053116635	-1.02904968845779	-2.76866461357935	-1.16718941246211	-2.12462872487073	-0.00279371996021304	-0.172094021982807	-1.76002386779425	-2.96756438013544	-2.39418933656193
K00248	2.01356569065362	2.59933189304886	2.55795914841012	2.47425326034352	2.334821408681	2.26849796658413	2.39406204350322	2.21650704193588	2.2495946090053	2.03508628778437	2.52891289258283	2.51296219504307	0.83999887838931	2.255520377939	2.33849313114656	2.08374604488116	2.1697090978937	2.26773556755134	2.49670073679132	2.43478690268419	2.22943861162676	2.58588164217257	2.53286665572984	2.63965131171446	2.1503537249306	2.36654515994955	1.97336213314363	2.37611556129692	2.33917543075089	2.21652484340679	2.07494113967073	2.51176028989712	2.50829483839222	2.70055928632872	2.24624007632119	1.84507193759382	2.47334547844952	2.09166651317004	1.44231847568151	1.18375268604541	2.57037500480464	2.02101232109496	2.29368786389586	2.43219560902747	1.61257639199194	1.63850484025948	2.18105813037792	0.679962157794227	2.1376362369523
K00249	-0.79071391624353	-0.176437302516371	-0.621913948813751	-0.44676046888812	-0.65492711302253	0.133307332480954	-0.921766976196408	-0.253705477793762	-0.883599724173021	-0.876442525488042	-0.943964206122032	-0.721963336489541	-1.27498024899878	-0.452399683364427	-0.753061854793464	-0.552684871878722	-0.349196313728353	-0.555261681897017	-0.661300480317985	0.376272764509748	-0.310791430302341	-0.787512954034842	0.155383236365403	-0.319906843065238	-0.510649541547001	-0.859405594537913	-0.555542986296516	-0.994512966218035	-0.9399748054672	-0.877514312161255	-0.669791470805794	-1.0806001392648	-1.05170227233524	-0.059135492987042	0.0840501666396595	-0.885010409156895	-0.914766114049644	-0.807250481638538	-0.608804412566883	-0.25579365133815	-0.716566552523175	-1.19230078069927	-0.824620481093167	-0.368677513482224	-0.862185405367003	-0.130385788836301	-0.637097904017851	-1.65218094393702	-1.15704722418673
K00250	-5.86734440844273	-5.95998493745835	-5.75951559940577	-5.77926201253282	-6.04987012881803	-5.97505746512601	-5.81939410767585	-5.78174448698826	-5.97883557675204	-5.26749512736011	-5.83362745281621	-5.86356386059783	-5.86207398823341	-5.85835164208848	-5.89185903199809	-5.96767776204611	-5.72174107102487	-5.86434957003727	-5.82399038686098	-5.71285575072393	-5.91582843697727	-5.84755835517982	-5.79792078684454	-5.65935927009852	-5.7563424083814	-5.84698674858204	-5.9950957225128	-5.97275093469667	-5.81512007498062	-5.79489098046693	-5.96382707517256	-5.88773365653031	-5.91849737899618	-5.82986679584059	-5.85053811824549	-5.90375765165732	-5.90106333128651	-5.69074759744016	-5.60482625300873	-5.59393803010546	-5.59433654560372	-5.58662728865439	-5.51932361471304	-5.69024798617675	-5.55088981185985	-5.49227246883343	-5.53764450386401	-5.59527943314677	-5.62453756259237
K00251	-1.49676669428825	-1.32253780332199	-1.75077537279016	-1.37895808621875	-1.59353556066521	-1.04567831607396	-0.9785181937875	-1.22485078029269	-1.66225441440936	-0.868187562048174	-1.49234190978547	-1.1095858426198	-2.45335566412207	-1.54891774221665	-1.25822505786625	-1.50910635799551	-0.786575103612955	-1.44779237793863	-0.973220338306651	-1.16827479134666	-1.29676060241685	-1.28160346597388	-0.819879600894217	-1.23057949955411	-1.72610292513159	-1.29483975582377	-1.62338433480361	-1.66312445175825	-0.650016914611366	-1.30701539479188	-1.03764772615972	-1.54261770160877	-0.799138436110127	-1.31578360206873	-1.46821656928714	-1.76863022018849	-1.37741476772355	-2.45073746049799	-2.25535076245771	-1.80301647094345	-1.45527289183834	-2.27145061599145	-1.36729140533965	-1.61792956286822	-2.72600669393758	-1.73080030677915	-1.93990213087452	-3.10027306600891	-1.45523218317746
K00252	-2.48451344839581	-2.11498130414425	-2.22052714260422	-2.03847903443305	-1.56340502656636	-1.8122090537077	-1.98822211313068	-1.66321407033078	-2.0510781420299	-1.6626350719403	-1.78307316810692	-2.04832554622932	-3.51449380203919	-2.02713783074255	-1.96429309137338	-1.925055465126	-2.85470253498117	-2.13456762632002	-1.95976916299002	-1.58683816759839	-2.35230136173488	-2.49192210327225	-1.76145441271272	-2.22310673097317	-2.00710204493935	-2.50261029192121	-2.42676743947097	-2.26467703332659	-2.3840972825535	-2.63185833602932	-2.79089651362529	-2.33313818515054	-2.55409433714044	-1.02878859794158	-1.12246549470209	-2.2342726957681	-2.47301673153158	-2.31726010391444	-2.12751537968333	-3.1287967296505	-2.66671930880623	-2.61026087045312	-2.52648412929133	-1.46232041531873	-2.96104503290479	-1.98737781406404	-2.30466002208017	-1.39844135192227	-1.80828357779382
K00253	-2.45678777595803	-1.81064413820194	-2.0274902366117	-2.04663496500339	-2.20766937790935	-1.57216616918173	-2.18049126738728	-1.11223917340633	-1.72892106050237	-2.17987631533223	-1.5489312768281	-1.29354080315678	-3.04227326505404	-2.26207742865742	-2.15862993749081	-1.69604483989092	-2.04177552903839	-2.36857533195402	-2.14451098975525	-1.04338277289838	-1.70789008097916	-2.18836590647589	-1.32385807432075	-2.45419178125564	-1.78644809028041	-2.22539424073361	-1.70026821418352	-2.81536131545624	-2.39868065418518	-2.34019655715652	-2.96027871166054	-2.83847091384148	-2.57122426547839	-1.11037486821886	-1.31366436892625	-1.92152301059702	-1.98919168727727	-2.61173824790974	-3.13719661534448	-2.78632762448345	-3.53521937684365	-3.1936838249524	-2.47173087909069	-2.1902171148703	-3.4832916743314	-2.47459649425072	-1.95149672828674	-3.51912778434947	-2.24178222046981
K00254	-4.1432080517172	-5.15213931260697	-4.51259736755514	-4.94330642874955	-5.81768470426899	-4.59002972862132	-3.65358292665724	-5.54955906243922	-5.74665015220301	-5.72845688337103	-3.40418788454108	-4.83824443739519	-4.47704625172871	-4.28821365386632	-4.51188181127946	-4.03661252014594	-4.1072205555281	-4.70902609472808	-3.46318391313063	-4.72311491741164	-5.68364301242824	-5.61537293063079	-4.54989941092175	-4.44711406734102	-4.11764666235266	-4.34385947064208	-4.20428637212107	-5.74056551014764	-4.71745790514883	-5.5627055559179	-4.80548092753678	-4.80702104501229	-4.91847367872831	-3.36920582749227	-4.2962674821961	-5.67157222710829	-3.82894597943846	-3.36076730235647	-3.52360873724799	-5.36175260555642	-3.82773327434358	-3.9784560008347	-4.55483664872196	-3.81444542295162	-1.56306306287631	-3.71785229568169	-4.15261676735931	-4.62579245673898	-3.45040125916017
K00255	-3.61369604208287	-3.33839146018698	-3.26665598897841	-3.71015973834575	-3.89466183527134	-3.23209801741044	-3.72282316851864	-4.12327873955853	-4.31117628358163	-5.67773561757745	-3.90299917836891	-3.81531636407466	-4.99493547701345	-3.26144368925684	-5.02923520113266	-3.77538397414237	-3.80800728547633	-2.96045343390853	-3.60006820076462	-2.51378182222466	-3.41495210893214	-4.5131274680695	-2.85298028219526	-5.37645257975591	-3.92284956620831	-3.79381313372281	-4.34573976893032	-5.1257698809017	-3.66924310886281	-3.45509293471512	-3.48176807799707	-4.86945651595309	-4.23646151685766	-2.22687651686836	-2.02696373774167	-4.2452919042276	-4.51603559478181	-4.67771981274908	-4.20062860039632	-4.12442736296449	-4.26110830445916	-4.27008596629485	-3.87325984517568	-4.71068535778021	-4.13239691906061	-5.20936577849082	-3.89075870386359	-4.70293912995286	-4.74143520038339
K00256	-4.29379874202053	-2.96041986208337	-3.08270284065968	-2.51605327569504	-3.43454760585189	-3.28270218227046	-2.58624651691734	-3.77484598480593	-3.08928243660712	-3.90232355016789	-2.99889203845364	-3.30041568585377	-5.60065984260224	-3.6656694640605	-2.93617429495946	-3.74755403810441	-3.21002523024134	-3.52040858723489	-3.38243517986279	-3.18408972619856	-2.98242687185867	-2.94024927503402	-2.99990364762158	-2.93212048256057	-4.15052737578327	-2.74967972522951	-2.99567508126168	-4.28418925697916	-3.47641055182346	-3.46555315070325	-4.29173592150411	-3.0788028943802	-2.96796591273201	-3.05716284631486	-2.06685248227947	-4.47898103361412	-3.67335187636186	-3.18066086035567	-3.67157330513866	-4.9064780686661	-2.80942035588197	-2.89035652482641	-3.40910691961644	-3.12784291778211	-3.89375429409003	-4.65595132116417	-2.83706288670684	-5.04618321506381	-3.20757380359667
K00257	1.01614055611961	1.02676420631056	2.03810831951572	1.65357025992651	0.795158729919442	0.544189440130923	1.42123677056974	1.32877765496026	1.16338257972032	0.708933335300312	0.603289741977004	1.20844620388509	0.247382256757348	0.929738281593579	0.9818350855181	0.755721583608466	0.226974123570869	1.36869256586244	1.1161937512195	1.58626453950574	1.02614660543635	0.358177075799752	1.0202964318388	1.65836770902826	1.62903353332181	1.15014290273712	1.02990359292647	0.592936687244208	1.27573392923246	1.28947490582964	0.63636302741169	1.03976499925799	1.2401887089677	1.79239531395175	1.47200985188153	0.075770800995959	1.07354593507243	2.14544651420707	2.48809660736711	3.01724506315295	2.22453144331391	2.36255112780246	2.75229407125348	2.06255018133168	2.83594697403805	2.41668814642236	2.61316552612162	2.18278432609966	2.1294526414586
K00258	-5.11345377771377	-3.68674943782232	-4.96648506033953	-4.58076636535842	-4.87524691785011	-5.56127969252967	-4.44819437277845	-4.60712127602034	-5.5650578041557	-4.38055398884398	-5.41984968021986	-5.44978608800149	-5.44829621563707	-5.44457386949213	-5.47808125940175	-5.55389998944977	-4.92871053195863	-4.59963331554232	-4.45279065196358	-4.51436010354953	-4.72778220567721	-4.35505816981415	-4.59942513967014	-4.07927095102244	-4.51162682059312	-4.26689842950596	-4.70652825219566	-5.55897316210033	-5.40134230238428	-5.38111320787059	-5.55004930257621	-4.48095202315197	-5.50471960639984	-5.41608902324425	-3.71719833130119	-5.48997987906098	-5.48728555869016	-4.42603134294521	-3.93295997004069	-5.18016025750911	-5.18055877300738	-3.01820912988981	-3.84914225210992	-4.02677805816161	-5.13711203926351	-4.0350822860805	-3.02016528087368	-5.18150166055042	-5.21075978999602
K00259	0.947164609028355	1.10510294273733	2.10721678184909	1.33161984366658	0.664280858117424	0.342901305757826	1.24325821695068	1.20659626525514	0.83870391107671	0.791108965680613	0.509043983150955	0.861268937072619	0.072527244310654	0.559669813494783	0.917541281028838	0.706078618217153	0.548433895245518	1.16245185324182	0.909097080013481	0.537200228166585	0.974471400005756	0.134392502032555	0.785721485676518	1.46129478043229	1.14470392705224	1.01948017146804	0.992315253602471	0.73416834590616	1.03461756448819	1.30552753449948	0.636642739560079	0.904179686932312	0.926293287116746	1.53827226727638	0.985509833230677	-0.177723861894	1.0613690006883	1.15778896749818	1.83633098261191	2.86975979861339	1.92449519386455	2.18569986642966	2.42558709728234	2.05799720146953	2.76278240177328	2.25696398717651	2.35752919954958	2.28931382897275	1.98819179115928
K00260	-0.973287767821711	-2.32880277269589	-1.55866752858164	-1.13522254226278	-1.89371785209241	-1.61798563665884	-0.942289120456666	-0.631011035352738	-1.79728035374122	-1.26360610951566	-0.943280715963411	-1.64782475588786	-2.67927273162983	-3.02848406450363	-2.02160408728313	-1.20762117881599	-1.28093808470843	-1.66294886035041	-1.23274036566592	-1.27769068058602	-0.824868367565166	-1.57872283700561	-1.29721943985512	-1.72821271677262	-1.94026583721466	-2.00770997636427	-1.72132714261746	-1.41200640832065	-2.44817360309871	-1.45052232994807	-0.531141350569983	-1.71313388362807	-1.05261081771292	-1.36125144031132	-1.34738726941721	-2.00760229843162	-1.79708591875352	-1.92524457396002	-1.953811757538	-1.47659830548387	-2.58520694247791	-1.40692509196987	-1.11052188493791	-1.2699507571859	-0.836419510758882	-1.83059707198633	-1.71593179158288	-2.31602084341553	-0.856616391408012
K00261	-0.269733993378131	-1.05813345315602	-0.242465326554288	-0.438216768384849	-0.748230851291938	0.177402769866384	0.0983732822150267	0.33842934351898	0.493972818617301	-0.110201368860872	0.17312848472584	0.115798802494177	-1.93187227966895	-0.628151757250939	-0.43331407713468	0.332357247817093	-0.0471913634400391	0.145372022144754	0.647565180133169	0.329794831054264	0.450096453974814	0.491543569310804	0.131891948022759	-0.539896941032834	-0.214232152868207	0.129570568657343	-0.145242798196273	0.0680854764276637	-0.607907879924883	0.347585440184957	0.0775373870304193	-1.3384406661033	0.873239988983436	-0.328363833320389	-0.562911926734281	-0.958356364752889	-0.321150514925069	-0.096761734616501	-0.833146068012064	-1.97211784552277	-1.37741096319932	-0.307054343290493	-0.765043410033995	0.560986973347106	-0.231719863061684	-0.742697795861852	-0.654463018641715	-0.462738210322383	0.502754789980868
K00262	3.04604486375456	2.9273867153359	3.26993068207503	3.18934428347444	2.92991550842639	2.83838613689861	3.09300937565368	3.13798616351937	2.91689831753956	2.84129276923851	3.00116318953977	3.06309449680821	1.52306144496633	2.94682686610893	3.04245140622209	2.87290417397556	2.90429751847504	3.03625910561333	3.04090918924058	2.94786851180672	2.99505623865051	3.0305774172199	3.00284081001442	3.2249776703997	3.09279840539584	3.06254517875643	2.94858779414864	2.88101769389441	3.06667438615753	3.02286773186496	2.86578057656754	3.07986176598286	3.10721278288951	3.07117105301465	2.98917185796586	2.22433064669501	3.10500051404402	3.22202986840273	3.28498734803408	3.26617796718164	3.32566077729286	3.40024644599987	3.51069276447837	3.19928676104825	3.28088601362967	3.41091762116446	3.49384891067671	2.42396936417003	3.13674680149032
K00263	-3.07682893402467	-2.09523309691264	-2.01951966094501	-2.33363755813379	-1.73304137727686	-2.11431912992305	-1.95207980576774	-2.89826218107565	-2.40440891906317	-2.43362781758022	-1.45183195738168	-1.66467035693477	-2.70657750531047	-2.24793423788163	-2.54874426582259	-2.79152326750087	-1.59452277613471	-2.82515075473058	-1.95410704050686	-2.54633214923966	-2.04667977703658	-1.83014501929892	-2.09339631104063	-1.74831516089918	-2.40183331098531	-2.18528648687176	-1.89073173681606	-2.25308473338392	-2.09254508291974	-2.13262127508772	-2.42885566400229	-1.92518558989065	-2.11229367999285	-0.947201575149129	-1.64101265923943	-2.04347437903168	-1.90837880161277	-2.06140367606635	-2.84371650342942	-5.19287270479805	-2.00804471349323	-1.90688989023479	-2.34922286548325	-2.72905889650371	-2.51212729673504	-1.80303547136334	-1.92194012264718	-2.99531890988286	-2.73796087566475
K00264	-1.58748198625527	-1.61971824962753	-1.70547856589423	-1.52784606564109	-1.89087216194312	-1.54696647675606	-2.23054690926308	-1.77633002684901	-1.68968748907566	-1.85279778980192	-1.76744082634238	-1.87230536631936	-3.54758253501494	-1.97129903351238	-1.83147203326907	-1.73694264022613	-1.86871904721827	-1.96395466566945	-1.79021487599254	-1.7878212245501	-1.99316032222123	-1.73659852540794	-1.72644072313495	-1.84482730332358	-1.92367055761763	-1.82005578954856	-2.23949540666612	-1.60416256056001	-1.85479213488718	-1.94994868791763	-1.8725989156956	-1.47973738212995	-1.5867118929256	-1.83950153405271	-1.81329044420152	-2.41419084057824	-1.73511595839745	-2.27138812778392	-2.77907248053109	-2.26367903357451	-2.05813287282722	-2.07494439745662	-1.67722339370837	-2.04927995337266	-1.78540295466493	-1.67009201750473	-1.83587621352346	-3.0402708103624	-2.2393935143411
K00265	1.16699097646037	1.00130252630841	1.46401806030844	1.3461828041131	1.1857635795286	0.666579757104319	1.42898787009297	1.24907305701661	1.05505428542461	0.740197171563386	0.77873012428154	1.08996598948705	-0.0857812494995541	0.891153442802383	1.07169452604507	0.721450174773582	1.45961904332549	1.1228356002208	1.14458172707111	1.19699208528135	1.08056048957108	0.764293720169688	0.994229721315687	1.32393214207829	1.36001228633424	1.15713326523371	0.997559343170231	0.976675556659688	1.02003207808003	1.10867501424124	1.50788879057299	1.09680573892752	1.18981292036311	1.35060139718814	1.73753579478958	-0.182227473636925	0.91113066507232	2.00028436622353	2.30064575319487	2.94730018508207	1.73531600564038	2.11505916626912	2.54234742894368	1.85501655536271	2.80023578684302	2.30452613676894	2.4387445763866	2.16454375075913	2.00167251404733
K00266	3.37363657298799	3.40530709756581	3.48228937243037	3.79013136238199	3.4676657721004	3.4212112497503	3.38438034203151	3.30933638107037	3.51103239248559	3.23987191124422	3.47689350822765	3.44772046789251	1.83673153034631	3.45844240445256	3.38153297616383	3.27026302368382	3.54332141356358	3.31562001052356	3.47869964127534	3.35996387241803	3.30443496908711	3.52392909035658	3.40777364372004	3.41708750958871	3.38522221181808	3.44374583608605	3.14925701599314	3.37878366180026	3.46338551760912	3.32824429952407	3.35832913641713	3.59168765337735	3.5825191017385	3.30147948358182	3.54653592067707	2.70782620728871	3.5874244114341	3.61879877914085	3.37418143277111	4.10990300941196	3.70446838872191	3.48617341283776	3.67446185140133	3.43720576378751	3.86851927317115	3.52589125171231	3.62586344475891	3.17093546819101	3.33777244104284
K00270	-4.84906726786551	-5.63099319755687	-5.43052385950429	-5.45027027263135	-4.33493086557429	-4.95150326744795	-5.49040236777438	-4.75819028931019	-5.64984383685056	-5.63165056801858	-5.50463571291473	-5.53457212069636	-5.53308224833194	-4.43460939340309	-5.56286729209662	-5.63868602214464	-5.39274933112339	-5.5353578301358	-5.49499864695951	-5.38386401082245	-4.8922742392992	-5.51856661527834	-4.77964364626731	-4.63580507242046	-5.42735066847993	-5.51799500868056	-4.97154152483473	-5.6437591947952	-5.48612833507914	-5.46589924056546	-4.53480776938633	-5.55874191662884	-5.58950563909471	-4.81158965526337	-4.82698392056742	-5.57476591175585	-5.57207159138503	-4.6671933997621	-5.27583451310726	-5.26494629020398	-5.26534480570225	-5.25763554875292	-5.19033187481157	-4.66669378849868	-5.22189807195838	-5.16328072893196	-3.82094312562599	-5.26628769324529	-5.29554582269089
K00271	-5.49968924582336	-5.59232977483897	-5.39186043678639	-4.71796748687191	-4.98582456978522	-5.60740230250664	-5.45173894505648	-5.41408932436889	-5.61118041413267	-4.49662616009673	-5.46597229019684	-5.49590869797846	-5.49441882561404	-4.81069989283135	-4.80270755183421	-4.88416009960049	-4.25498143725579	-4.39069811023027	-4.7571862053891	-4.64605156925204	-4.85453391131636	-4.77798792021505	-5.43026562422516	-4.58978883513375	-4.27156426910965	-5.47933158596267	-3.85961346019085	-3.98827385112368	-5.44746491236125	-5.42723581784756	-5.59617191255319	-5.52007849391094	-4.8516931975243	-3.28589878206656	-4.10157587778925	-5.53610248903795	-4.88015114307128	-5.32309243482079	-5.23717109038936	-5.22628286748608	-5.22668138298435	-4.14026265140639	-5.15166845209367	-3.38711956255265	-5.18323464924048	-5.12461730621406	-4.4735989448312	-5.22762427052739	-4.54101990014674
K00272	-4.31157339701736	-4.41169339246426	-5.31105438692883	-5.33080080005588	-4.92330421280389	-5.52659625264907	-4.68694582175865	-4.25847264295584	-5.5303743642751	-4.8133349075991	-5.38516624033927	-3.60862155400913	-5.41361277575647	-3.31745214488876	-5.44339781952115	-4.82335990057352	-4.56238533218774	-5.41588835756033	-4.09843155478891	-4.58040746480672	-5.46736722450033	-5.39909714270288	-5.3494595743676	-5.21089805762159	-5.30788119590446	-4.68763100974491	-4.84778832219185	-4.13229635381577	-5.36665886250368	-5.34642976798999	-4.89148271332506	-4.76992692060605	-4.78604909307898	-4.67051105700346	-4.29326447693558	-4.58366392769341	-5.45260211880957	-3.83824467804309	-2.91467572905662	-5.14547681762852	-5.14587533312678	-3.04572779145468	-4.38095815176775	-2.7421584990281	-5.10242859938292	-5.04381125635649	-5.08918329138707	-5.14681822066983	-5.17607635011543
K00273	-1.50313554345787	-1.41169209846284	-1.61507135405823	-1.03661649156308	-0.628208679429683	-2.24491302236568	-1.83685005419257	-2.03392337658318	-2.49301560744734	-2.03246300427266	-2.18585012208432	-2.52081490054246	-3.32992281634829	-2.10728469423302	-2.15705309778141	-2.23627140267668	-2.21049914664364	-2.08773572992679	-1.78479291860259	-1.9593676454673	-0.320633657608657	-1.3445772073599	-0.793161580039134	-1.37069010517506	-2.31074224712702	-2.11040290673487	-2.53423462948965	-1.97730571606922	-0.800496435762833	-2.57662682985829	-1.16717485280384	-1.98380459962993	-2.29571071625788	-2.20397880571626	-1.8550999643867	-2.7022599818271	-1.69970654060654	-2.49206716778319	-2.53316194950636	-3.05927899984366	-1.99507719916816	-1.93323241646599	-2.23237767544858	-1.835248095784	-3.23732529281782	-1.70433795669542	-2.91648685139884	-5.73009693971054	-0.907200791875298
K00274	-1.19535765993878	-0.860580470372207	-0.737595511813302	-1.01386742260373	-0.906291717336513	-0.953301252281008	-1.17575159467769	-1.09601372437257	-1.13285461532485	-1.17836448075711	-0.842312707669638	-1.10599106649938	-2.51028735876709	-0.985107742720407	-1.20165185727773	-1.03220734082163	-0.711054738291563	-1.13860655014549	-1.18541684074615	-0.725974072369488	-1.34437424379364	-1.12096627691891	-0.725402798428004	-0.839842895541009	-1.03190967541204	-1.19435352009282	-1.49960106285032	-0.920897823063825	-1.25853560853545	-1.10027146134721	-1.35840904885296	-1.07056536072759	-1.08238703891702	-0.957131596803511	-0.887947041296127	-1.92225448532066	-0.886146301055814	-1.38712206090783	-0.939387738780507	-1.69394012821064	-0.968355983696453	-1.37936195344472	-1.40361556382348	-1.05419681304819	-1.25261040692222	-0.814340481100946	-0.840776833528588	-1.95341933709323	-1.21585582804427
K00275	0.117860937208358	-0.209544131601593	0.113507370163457	0.106726160751367	-0.425241054291511	-1.13666939434648	0.244321757444744	0.197983305096589	-1.16179039964068	-0.789860937117671	-0.785006424111512	-0.0332126593419167	-1.20398834720893	0.220875089447404	-0.156853106141536	-1.52089128494502	1.05563712519659	0.530769988303514	0.200964866881442	0.852831196417847	0.12725444493073	-0.565802610606636	0.418075245777121	0.775454903294402	0.573324180311211	0.300387512545957	-0.198672534247537	-0.35690984576078	0.252780474136913	0.129046281165231	0.144115257919693	-0.834206903738175	-0.15213699976347	0.262699281324133	1.18345857288188	-1.81739518675799	-0.185362008309857	0.106803955148959	0.881486680643488	-0.00771552442606501	0.974797267450141	1.15960565225712	1.23624700584438	0.353434024290596	0.924035042745368	1.61734028250298	1.38264736329324	-2.3835504936524	0.873443341815644
K00276	-3.02841509445353	-3.43156521738853	-4.41309982215475	-2.63981548966246	-3.53037527575644	-3.40065572371653	-3.37931229399885	-3.42317759392762	-3.98447424282286	-2.54118189826888	-3.24479236532836	-3.69197569758823	-3.76428330788538	-3.74994289638412	-2.85285221222504	-3.22889186070624	1.1197142684082	-0.36690956318385	-3.16568760909719	-3.81981138106429	-3.17246622359784	-4.04302068755296	-3.3761597820196	-3.45253989842149	-3.07163187432057	-3.29206424201983	-3.20205668907609	-3.00931774662249	-2.84028520742608	-2.53725061214849	-0.396799098904273	-3.19451052312056	-4.04179835672402	-2.84287074558414	1.07278331710004	-4.80751896961039	-3.25862047156432	-2.56134032083284	-1.03703052499506	-0.787056819468231	-2.09009956925384	-2.63866914714237	-2.18635835896989	-1.73429321741045	-0.989863423119604	-0.291889156436606	-1.51120205387874	-3.94768849737885	-2.22228514573449
K00277	-3.68801950825661	-4.61951902901356	-4.82451479906915	-4.43879610408803	-5.81290446954674	-5.73809180585473	-4.50991995253941	-4.84674368665164	-5.74186991748076	-5.72367664864878	-3.9907747892513	-4.52309795215304	-5.62510832896213	-4.92335084175185	-4.26371105110152	-4.37208525643485	-5.48477541175359	-4.92934876970065	-4.88898958652436	-5.47589009145265	-5.67886277770599	-4.9125575548432	-5.56095512757325	-4.7243584697619	-4.41587649993662	-4.92640927520652	-5.06009492217618	-4.35583902706783	-5.57815441570934	-3.78378303089322	-5.72686141590127	-4.95273285619369	-4.58647033919726	-5.59290113656931	-5.61357245897421	-5.66679199238604	-5.66409767201522	-5.45378193816888	-5.36786059373745	-5.35697237083417	-5.35737088633244	-5.34966162938311	-5.28235795544176	-5.45328232690546	-5.31392415258857	-5.25530680956215	-5.30067884459272	-5.35831377387548	-4.68953676225574
K00278	2.29923720401676	2.13823167964475	2.64061815803811	2.536851893266	2.31228522055209	2.25684319119331	2.35009404123159	2.35780787294563	2.18326812906569	2.08964075839807	2.49968244214377	2.48786413468011	0.584459486966422	2.24275273217151	2.09123237530475	1.95482891495252	2.50602582122777	2.20029212050267	2.32360871558855	2.02786037192907	2.11545551424035	2.41651298332927	2.5530566959082	2.57690421875078	2.38205109729038	2.38612906822219	1.88411235812281	1.91421145312531	2.49691487121636	2.28716693280109	2.36075958420699	2.45322750594841	2.33486140685795	2.04610758177768	2.18960480459893	1.6144066043323	2.28420279556733	2.58773738144236	2.85838403948174	3.05074110978067	2.71234570517563	2.72553185809721	2.90025609805071	2.54130590791842	2.96435206554746	2.89267970566905	2.85742416302057	2.25707504745525	2.45830961773383
K00279	-4.48988291232198	-5.26873709270205	-5.05873479399075	-5.10308036613117	-5.34717177727374	-5.98197260579836	-5.19777144552464	-4.47050821685841	-4.61075207996446	-5.96755744859241	-4.72929541547531	-4.28316780186707	-5.15360083719524	-4.81879710306397	-5.89877417267044	-4.3770727979451	-5.72865621169722	-4.26578389894581	-4.75349616430164	-4.46040958882079	-4.56318210997561	-3.96844178726406	-5.01325849744882	-4.12674156364787	-4.32533700462354	-5.22359260678244	-4.85870654479572	-3.79132298431377	-4.7221950054331	-5.80180612113928	-4.40670379849717	-5.1907769475537	-5.92541251966853	-5.13291008686398	-5.1592902734892	-4.80419434056851	-5.20410662230989	-4.61096825710515	-4.53248189116123	-5.6008531707778	-5.60125168627607	-4.86062691190726	-5.52623875538539	-3.91694826132149	-4.81303158866194	-5.49918760950578	-5.54455964453635	-5.60219457381911	-4.92375675717735
K00280	-3.21700696686879	-3.21798380318331	-4.85237175357211	-4.63760585079403	-3.60017819184044	-3.7911974097745	-3.70068484171354	-3.3462133390282	-4.47796121966777	-2.56917863073561	-5.07230184359972	-5.5515059821479	-6.31634301954854	-3.06138711385055	-2.61815638298704	-4.12860407897202	-4.42902708474588	-3.32364986680173	-4.65121162769171	-4.37335789656578	-3.00257825294866	-3.37044945015003	-2.38718790253134	-5.39691578829618	-2.9240601896288	-3.99818069106629	-1.89317458469779	-3.42600152435763	-4.07827413065014	-2.61447077214365	-3.50967175078914	-3.34757651478814	-4.71613636410507	-4.80145071013198	-4.31983918436945	-6.35802668297245	-3.33648635017451	-4.2176492349924	-2.93942946820941	-4.2189859455895	-4.68404804309059	-4.13891584985668	-5.20985977144016	-4.37547814346559	-4.27772042165384	-2.8838869350048	-3.34639792785412	-5.26619429328656	-3.50826994954864
K00281	0.813840048941251	0.615365310311682	1.86000325800099	0.990215352479581	0.253097455645688	-2.08559644815	0.819698597781721	0.709735525949794	0.0634356090359466	-0.0846002455204062	-0.452536912419352	0.713516772401196	-0.503294626504209	0.423515852193058	0.641913203861498	-0.169089679229153	1.32720495707157	0.967632381239057	0.671383495579668	1.08013111939047	0.765528727179944	-0.321824876594197	0.763641409502325	1.5810510443035	1.56941865864987	0.696413493814541	0.557191519051899	-0.223385536806273	0.821464622258325	0.985637162759821	0.617037405270946	0.717573032969472	0.961027064910676	0.991980273496295	1.7353705641427	-0.622125413562422	0.978821476219222	1.74100472663606	1.99909172272636	1.76492716705543	1.79446989457647	2.16817145227238	2.47356808663965	1.66677243341819	1.75905455370485	2.11640527325145	2.41681208656686	-0.173868675837495	1.52942063688977
K00282	0.633574229846958	1.4864597390651	1.12041708543479	1.39663011190364	0.879319671811145	0.123228449338103	1.44735618137236	1.43315000961083	0.743278898160586	0.595816648703448	0.404878342575086	0.21082551891948	-0.545571428088137	0.261682087687466	0.565986276309264	0.982619618019339	0.650909346511241	0.814546602952719	0.338485316144266	0.808901465039804	0.783223822599575	-0.0451300236994891	0.658046415351037	0.745602269535333	0.563770327474165	0.0722582873341944	1.16607547007207	0.404660279954755	0.137202090871787	0.205478076599386	0.0334477422491682	0.631344252167482	0.0727000673351819	1.77718544481426	0.360963122426216	-0.0837114792819355	0.393490424289353	-0.541942207892108	1.36627132668662	0.105955237978818	-1.22387000428543	-0.593605954608971	0.0647198937151401	0.878331732913585	-1.04322257758501	0.247052776065394	0.0302917798364352	-1.45138768903733	0.493097254525532
K00283	0.58743067817694	1.39585978851591	1.17338061243264	1.35230819102148	0.907878328952243	-0.0602599075607016	1.4249858089935	1.43543094967603	0.778059469260294	0.713272187393884	0.359553822893429	0.242718860886946	-0.493025692365895	0.138205305095672	0.592828998437723	0.950295380333035	0.653867464490666	0.797266349451713	0.331519225900544	0.897641089046794	0.757550459085997	0.0435176013899052	0.719338187909595	0.728250756161243	0.609112718950256	0.0742500278084707	1.14479024326692	0.502095757259271	0.125540936164345	0.27062914674754	0.206993559107085	0.553254036135662	-0.0179982328758042	1.76852334573014	0.253137686134692	-0.28242635799921	0.448062115162304	-0.572060784384827	1.19123664128727	-0.0918107497227694	-1.47297285848158	-0.56314131291339	-0.0920697542810842	0.873329752885046	-1.03232303698578	0.18968056173805	0.0478047535490207	-1.80876864317962	0.350242832094595
K00284	2.11763996974032	2.10539778521081	1.87110524362399	2.32426948629487	2.20757477193008	2.34685718107022	2.01762479829514	1.90238943941993	2.21677668267885	2.10580625506014	2.40286891547731	2.34177910280517	0.197957702721451	2.27847524351655	2.2132244366569	2.03238992148024	2.29530926476858	1.88222255291994	2.28600032379592	1.64924247373601	2.13359153428679	2.57184322606081	2.34403129079867	2.23088515467051	1.95880452633304	2.35713315611292	1.51539041248269	2.27858877381809	2.37708150729124	2.10276398013512	2.07209715153333	2.45089636175712	2.34901732836741	1.46209181626535	2.00065766797417	1.57008459943988	2.39366379385157	2.05457915331224	0.705400643983845	-0.520320421820264	2.06340238575889	1.87947596072261	1.75868657689822	1.65740099972995	1.08484182343785	1.70758120317215	1.87296304599068	0.213646431255394	1.33014357712512
K00285	-0.0302415796221226	-1.36570423592002	-1.50013820032042	-1.26491280805169	-1.4673724101359	-1.77149296485411	-1.21782349392072	-1.30277048611852	-1.43591478681377	-1.24525343688231	-1.36294565991533	-1.67701767943601	-2.15308940687501	-1.38171474695299	-1.54837041673584	-1.22446254328915	0.966376081650625	-0.243584123923839	-1.36107387976452	0.545799171758759	-1.30410314612065	-1.57545442722467	-0.90730838910678	-0.888662646776541	-1.07436825359598	-1.64563210380009	-1.52506746820293	-1.5394339924982	-1.44307098525843	-1.24496697566499	-0.248888035678017	-1.36375941922996	-1.47148813563607	-1.38603167758565	1.16816861432228	-2.31421751284892	-1.30338932444261	-1.22030663160855	-0.11430766980458	-0.0223875979078988	-1.35307398533445	-0.583405190127607	-0.79205742446569	-0.664009963211194	0.212962038824841	-0.106710470088276	-0.65636474846235	-1.10247214142715	-1.01078150647211
K00286	2.69549188385725	2.60051206421187	2.84796731709123	2.81631077070966	2.64846216781906	2.67178270151312	2.59668945861614	2.71234639032638	2.68418397976253	2.51875314467435	2.80433683895144	2.71684316676306	1.10162168209054	2.64397325646955	2.64037426668817	2.55123793078269	2.78401873460065	2.56031801121752	2.6892118345527	2.65593017618263	2.61552936192788	2.78320590961722	2.87674894131925	2.8228573628211	2.67278882642905	2.67365714668613	2.4381623703224	2.60784859598307	2.76008344184341	2.64849554965277	2.58487736643465	2.84643518514499	2.75616258841631	2.56400816462929	2.72200716560511	2.03299954679749	2.7297760211872	2.89079147994863	2.80986586043402	2.94140179452832	2.96746497762053	2.88091278610671	2.97276427724679	2.73703384952755	2.86045565937033	3.00192467554451	2.97799814673453	2.10484880507389	2.71500212960119
K00287	2.54171199254692	2.3215300023002	2.6551853440942	2.37362035400753	2.25304629411754	2.6091137190842	2.42869049476154	2.59119531358294	2.38365579487079	2.32275522263441	2.56107531465774	2.58600900807347	0.909991211851807	2.41336115398021	2.28343586999125	2.27369152012494	3.13938228844225	2.38262442814124	2.39212966802999	2.27733967155966	2.37942964047459	2.40523392582968	2.57096363897163	2.70524434344521	2.40727618601141	2.43054797928937	2.02861237759315	2.3623155732555	2.39878525276428	2.48033623237242	2.50350789251513	2.46045713471588	2.23973049014047	2.256841071691	2.48235017176392	2.01513869868091	2.21726486362663	2.57290334266324	2.55517970242438	2.48112212377429	2.69158817305594	2.60184391742928	2.64827430919065	2.55806693108072	2.81807382917684	3.03594428632398	2.70203213440011	1.97031714764725	2.60444469813304
K00288	-2.38635961212611	-1.76010118606485	-1.79182988670806	-2.21344275700322	-1.75009650192194	-1.51141627666776	-2.06467314526417	-2.25823472274141	-2.11526507771816	-1.66311434567853	-1.5313318775287	-2.03658236552476	-3.33201727455961	-2.07110415883847	-2.14916809298752	-1.65457068643423	-1.77197230506986	-1.99019824195809	-2.12763319066819	-1.94116663470704	-1.75969072374832	-2.05522972684413	-1.74453329398228	-1.89997369594054	-1.67087902850666	-2.11032166104267	-1.54372582696005	-2.00996155219573	-2.13207278660131	-1.71400550138727	-2.29280670143643	-2.21666557743831	-2.27983119050427	-1.98767108494962	-2.38465926232031	-2.56569680877579	-2.12679034407763	-2.24597456923136	-1.98969823594198	-1.58619931105068	-2.79419379065102	-2.52665392550822	-2.73377420487522	-1.78997653865685	-1.3617644251162	-2.46847207739452	-2.26626232755574	-2.05084611114786	-2.24951362105013
K00289	-4.81398534650631	-5.12731342887627	-5.57414758176365	-5.22989140838696	-4.40202443844647	-5.41187066994381	-3.3045488985939	-3.5591289781991	-4.44281672071014	-4.57615691979745	-3.47518889494733	-5.74673094377777	-6.39906497436489	-3.69474883802163	-3.55806301105532	-4.12055976692027	-4.88724640788091	-4.02921559457408	-4.41572918968397	-3.5603781005743	-4.5119993800196	-5.03150572619007	-4.56935570287528	-4.66731399331348	-3.59029432603077	-5.00846940676503	-4.00467030658212	-4.21120222637743	-4.33810394104475	-4.14112852016819	-5.12530973335555	-4.12630791162948	-4.38719922408953	-3.7409795383737	-4.09499690669121	-6.4407486377888	-3.60834053924641	-4.4389664028673	-4.36099036617887	-4.775014929106	-4.49838231811709	-6.12361827478588	-4.98303934781007	-5.13426942847085	-3.57011515791846	-4.43180177955029	-4.14426371352513	-6.13227041927825	-5.08771143710123
K00290	2.04692514185236	1.99041133432102	2.5040568626595	2.58832213116571	2.0161458271059	1.85279854381492	2.33239594666054	1.89305855866208	2.18695421738136	1.79897543359673	2.48964042685296	2.34046371849893	0.527562158496981	2.40427629346068	2.23458119242302	1.92420678534541	2.30092513294694	2.07841713638805	2.36057625560276	1.71409780046069	2.2316116927722	2.45905923427165	2.4511065670781	2.50992337573155	2.34727071687608	2.41286726420628	1.62072651549311	2.32281945488236	2.55908616260021	2.1614063171868	2.02986990777359	2.3656617576393	2.38467077798114	1.92632314797442	2.16738555860044	1.79582906038064	2.50154058151924	2.60221810739822	2.51977037565587	2.81466509466998	2.89523027646425	2.56795008347432	2.76188900454224	2.43730482490247	2.9033012486102	2.70987052518851	2.71787348317396	2.26843809811325	2.39367598817293
K00291	-4.82239902078335	-4.91503954979896	-5.12003531985455	-3.26797955608001	-6.10353702982675	-6.02872436613474	-4.77444872001647	-5.83541138799698	-4.64620811664087	-4.91569692026067	-5.88729435382493	-5.91723076160656	-5.91574088924214	-4.52572418197731	-5.94552593300682	-6.02134466305484	-5.77540797203359	-5.918016471046	-5.87765728786971	-5.07337547117271	-5.96949533798599	-5.90122525618854	-4.46529332673337	-5.71302617110725	-4.71139702072202	-4.29121573715666	-4.95015033485342	-4.4169799232713	-4.77017468732123	-4.74994559280755	-4.91888168751317	-5.24825337697909	-4.8735519913368	-5.88353369684932	-3.26514768963895	-5.95742455266605	-4.00882008323992	-5.74441449844889	-4.55988086534935	-5.64760493111418	-4.9548562660525	-5.64029418966312	-3.62708036666645	-3.3460196143871	-4.91140953230863	-3.46649782816232	-4.49269911620462	-5.64894633415549	-4.06876655116699
K00292	-5.63185394782135	-5.72449447683697	-5.52402513878439	-5.54377155191144	-5.81437966819665	-4.7358273546144	-5.58390364705448	-5.54625402636688	-5.74334511613066	-5.72515184729868	-5.59813699219483	-5.62807339997645	-5.62658352761203	-5.6228611814671	-5.65636857137671	-5.73218730142473	-5.48625061040349	-5.62885910941589	-5.5884999262396	-5.47736529010255	-5.68033797635589	-5.61206789455844	-5.56243032622316	-4.73878179672301	-5.52085194776002	-5.61149628796066	-5.75960526189142	-5.13898593229322	-5.57962961435924	-5.55940051984555	-5.72833661455118	-5.65224319590893	-5.68300691837481	-5.59437633521921	-5.61504765762411	-5.66826719103594	-5.66557287066513	-5.45525713681879	-5.36933579238735	-5.35844756948408	-5.35884608498234	-5.35113682803302	-4.15682499126837	-4.76967051280123	-5.31539935123848	-5.25678200821205	-5.30215404324263	-5.35978897252539	-5.38904710197099
K00293	-4.60150518920315	-5.17532264806263	-5.60038637128303	-4.55307556521324	-5.89074090069529	-5.1903951757303	-4.96350430899177	-5.62261525886553	-3.61494570884788	-5.10251286664247	-4.64350005531232	-5.7044346324751	-5.70294476011068	-4.28439831157991	-5.0426582214648	-4.69620472508828	-5.56261184290214	-4.31007893398788	-4.97256488130558	-5.5537265226012	-3.95324005219372	-5.68842912705709	-3.87034594988413	-4.80122982882093	-5.59721318025867	-4.58227049408708	-3.42907423850682	-3.83688560399234	-5.65599084685789	-4.56329033475647	-4.62638323007281	-4.62637874973806	-4.36722075715865	-3.72009483436412	-3.73852400336333	-5.74462842353459	-5.74193410316377	-4.88927818972807	-5.445697024886	-5.43480880198272	-4.7714530433878	-2.93897802074225	-5.36019438659031	-4.42553173168179	-5.39176058373712	-5.3331432407107	-4.31576840804554	-4.74607862261348	-3.84843435959033
K00294	-1.32392344714903	-1.52167891121656	-0.398563473687733	-1.22237448730944	-1.26645516037275	-1.53935287376722	-0.667755529009136	-1.04601407023481	-1.48938962807024	-1.20827005475244	-1.16262634656763	-1.01724583991751	-1.43839107049704	-1.15917499747575	-0.68408773852835	-1.03476391672367	-2.00977936059368	-1.00843737695474	-1.04063544330226	-1.16405360207237	-1.12154375875495	-1.04421193044317	-1.10692490574508	-0.877634170139255	-1.08923917695462	-0.930398960526688	-1.19898788972908	-1.27389146339048	-1.23947789625208	-0.918574056136602	-1.10347343047887	-1.09259020178487	-1.30059584221065	-1.05260330398599	-0.835543091151659	-2.26400721337994	-1.28280497742293	-1.03926219770262	-0.393232371301793	-0.229814834534137	-0.31370998058678	-0.349070624591729	-0.0504437181939751	-0.318427345778608	-0.778312555971726	-0.521834685621677	-0.961871481578438	-1.51238771196042	-0.0599050812098553
K00295	-3.41398274257724	-3.39422047330988	-3.65309747002773	-2.64322446597362	-3.94345199943999	-3.52116934491722	-3.96284259975379	-3.47816306222301	-3.39209288289459	-4.73229369759598	-2.3045473181474	-3.79696722540646	-4.26804276318832	-3.04390340145878	-4.71723582103018	-3.27853824257409	-3.80024528014084	-4.26248745141163	-3.28524281646759	-3.13106244829914	-5.43218084772839	-3.17039502675451	-3.91464620878071	-4.48780825816758	-3.30298074251591	-3.54376774114521	-4.80496832500892	-4.30593091979626	-3.02523003056571	-3.9116164024031	-3.26335266787881	-3.76318337882886	-2.94114566743105	-3.69732925522893	-4.25650689320039	-4.07619368060652	-3.60542490342336	-5.20710000819128	-4.43020304204082	-5.11029044085657	-4.44403064228651	-4.39649989115051	-3.92060121609207	-4.50012058867286	-5.06724222261097	-3.38115581867384	-3.66060047555081	-4.42065622217885	-4.03362160486422
K00297	2.55348722702562	2.46813252821089	2.72024287272158	2.66335049601723	2.55227201730028	2.43736142521125	2.47589187457144	2.77951721827113	2.31828986176209	2.46652791767528	2.79013648692396	2.66734706349336	0.870612112498911	2.52124295876811	2.5267048729412	2.35710135231929	2.72592013121169	2.53070740220741	2.56020171259849	2.34107278171311	2.59135335320018	2.70055835629386	2.76867467126258	2.72640779559266	2.61691681019364	2.73215593463452	2.39615680154331	2.37129018118735	2.5554250006203	2.53107964082122	2.44144208527923	2.61769901428068	2.56415510132424	2.42003144159577	2.68595894062569	1.72342173082655	2.58255824916406	2.7537253601384	2.78162796747492	2.88976635840999	2.80318665411753	2.93113871846085	2.94587805976819	2.59575171230212	2.8498539047714	3.05011533076113	2.98277040462889	2.00514856584849	2.55611028744032
K00298	-4.27953404327274	-2.27854454371408	-1.70488688287377	-2.88875198030015	-2.12098387359381	-0.934345542518697	-2.61056182885084	-2.28870299500653	-1.3639000295216	-1.14427255615753	-2.92933274115741	-0.810914782851176	-4.25706226070487	-1.3224411187568	-3.00476568269784	-2.7581730636037	-2.39076595468989	-1.79016969159745	-3.5258314787725	-1.75737148250626	-2.71124434788341	-0.710818488574538	-2.57895442736806	-2.59377720011043	-2.54751012955639	-2.46440280038088	-0.691754326481777	-2.04770702652389	-0.442966573009111	-1.31412679789165	-2.98506033577686	-4.01790987618958	-3.83677186220852	-1.00435913716053	-1.77733371986262	-2.57141334195441	-2.83704825038897	-4.08573586991163	-3.72363284114977	-4.42850324519194	-3.98932481807518	-3.14008442707252	-3.9143118871845	-4.08523625864821	-4.35134319243948	-2.70615795661854	-3.43900851492802	-4.00746906797677	-2.5675437041417
K00299	0.584843337023754	0.268169534525213	0.422913611298586	0.62285038528834	0.1837742688349	0.354250623777367	0.208678560173837	0.357611314178891	0.22545362410735	0.0986819949788338	0.321551294960388	0.512920224470781	-0.726763703120576	0.233184303497196	0.453680100483356	0.0943696688444412	1.33839226254032	0.59220976709189	0.104419249290047	1.16471999856162	0.297939412268598	0.220585514697997	0.542817256094864	0.352681511272561	0.321864778923788	0.0245443673378566	8.64220330087009e-05	0.205501194369174	0.581990276246291	0.355739413550701	0.561219772157477	0.539744688824919	0.783680504688993	0.0814290056968706	1.2910491361951	-0.291874884375189	0.341401021802685	-0.224542143271781	0.7182942374091	-0.0085387711776702	-0.255508283789015	-0.00881032246738537	-0.370229460223435	0.0544306176161137	0.0226089090013691	0.307002584013618	0.421574755454608	-1.62846134456791	-0.0797217678663851
K00300	-5.69527430796061	-4.89318075598646	-5.58744549892365	-5.6071919120507	-5.87780002833591	-5.8029873646439	-5.64732400719374	-4.71494030551637	-4.91203139528016	-4.89383812644818	-4.36135816323616	-5.69149376011571	-4.79526980676153	-4.90296693174216	-5.71978893151597	-4.90087358057423	-5.17182146878671	-4.79754538856539	-5.65192028637886	-4.64605156925204	-5.74375833649515	-5.6754882546977	-5.62585068636242	-5.48728916961641	-5.58427230789928	-5.67491664809992	-5.82302562203068	-5.80068083421456	-4.74831589350873	-4.72808679899505	-5.79175697469044	-5.71566355604819	-4.8516931975243	-5.65779669535848	-4.37826882866544	-5.73168755117521	-5.72899323080439	-4.21847830786012	-5.43275615252662	-5.42186792962334	-5.4222664451216	-5.41455718817228	-5.34725351423092	-4.44718120337864	-5.37881971137774	-5.32020236835131	-3.77769314183218	-5.42320933266465	-4.15226827301232
K00301	-3.76508428921336	-2.28475245778095	-2.85294770596232	-3.6686685117443	-3.787128822561	-2.79094640930406	-3.91080172162774	-3.18766779312576	-2.82457748407931	-3.85318196896358	-3.31521251346679	-3.60299505139253	-2.28848510931337	-4.43985874928923	-2.91708963303502	-2.65522879098323	-2.67816875213663	-3.47062132283365	-3.48735857066546	-2.45303447001201	-3.42169046268135	-3.55971112779174	-3.41895840407965	-2.96869932178491	-3.55148420619011	-3.76169798037852	-3.41505631697822	-2.55806483040485	-4.13137918259272	-2.93270837956927	-3.25802115641071	-2.94338868539541	-4.57195980648285	-2.50051991577808	-2.31610178437579	-3.93301704781222	-3.28930220621714	-3.84488922076176	-2.46489787491309	-3.89990545168102	-3.91059565321582	-2.95627718800507	-3.01973428813256	-4.66138873626899	-3.03214716482276	-2.54215576309883	-3.18293670374592	-5.29442211888879	-3.02108713157982
K00302	1.80151285009229	1.94562173844254	1.8972360115042	2.0280031476627	1.95442171283865	2.06970625253638	1.84493660656184	2.02167502709575	1.8859494424167	1.68294490568105	2.2299596159999	1.98505572267971	0.200939608851218	1.69825803561263	1.74541738897323	1.67863853884168	1.86780191327218	1.62117573651387	1.80382922714165	1.89681050491917	1.81032004943396	2.14536991672151	2.04061513916789	2.09565169680639	1.63526348428858	1.72942639743122	1.39670106645763	1.68405122622229	1.76868058681459	1.76593819561076	1.87740937982152	2.05052192734575	1.87943268140039	1.61953115625473	1.13225076514647	1.38213924201125	2.09014873536711	1.34144438976773	0.614940634934991	0.068113006480825	1.67375032775156	0.66903139977235	1.20602477360519	1.51391169535823	0.916767106716556	1.30187708614058	1.36134619941812	-0.196568208177232	1.43633363984209
K00303	-0.247487560416899	-0.557666034102542	-1.22640113060915	0.523794507868339	-0.646627974510826	-0.217725958635568	-0.000555385275077265	-0.686607141591696	0.0510372886013437	0.0695647507227689	1.21490203836602	0.224333769253902	-1.63123829846726	0.30574133897094	0.416913658801796	-0.649016535940741	-0.0818947039165444	0.448147569311123	0.0903223270092007	-0.737504416299238	-0.139365061565749	0.682385787538093	0.252982506749439	-0.270427201596538	0.35351487624897	1.210788114131	-0.565322286065992	0.278458545176754	0.700960389141718	0.466666802024919	0.312472825257342	0.999404058938771	0.742386687348714	0.214917205264104	0.0148214850130061	-1.26286938306629	0.653504302349518	0.19379433906629	-0.581590248446404	-1.56682275233559	0.145843459136961	-0.8150444856201	-0.0894028412602446	0.0208842565540959	-0.117354156869491	-0.205520259386395	-0.328861447876347	-0.173531352356266	-0.501505321193617
K00304	-3.35154727163539	-3.64592744330206	-4.06075258354792	-1.14665557439348	-3.18576629774247	-2.62482062287484	-2.97726918331908	-3.33415560020745	-4.28007256089419	-3.50200358495267	-4.13486443695836	-2.04060968322933	-4.16331097237556	-3.48487072746139	-2.51414793419467	-3.50903903907872	-4.02297805516702	-4.16558655417942	-3.33145011221791	-3.37938017071054	-3.27930275428379	-2.92629611026432	-4.09915777098669	-2.80079561939859	-4.05757939252355	-2.47205729374049	-4.29633270665495	-2.50473105678912	-4.11635705912277	-1.63150416526112	-3.48271549635311	-3.67421739159591	-4.21973436313834	-4.13110377998274	-1.36549255025104	-3.03965382058177	-2.34824691671887	-3.99198458158232	-3.90606323715089	-3.89517501424761	-3.89557352974587	-3.88786427279655	-3.82056059885519	-3.24265909939594	-3.26527025302411	-3.79350945297558	-3.83888148800616	-3.89651641728892	-2.88068285966839
K00305	-2.95694729339696	-4.3438707961255	-2.77225718887371	-3.75047985079775	-3.43001881226692	-3.3936231646787	-3.02709400872928	-2.98322030155868	-3.05504914033894	-3.93186014618499	-4.88849835998766	-4.91843476776928	-4.91694489540486	-3.48995979696886	-3.26939333487291	-3.16602694561711	-3.38006199955701	-3.7912251687587	-3.27226124082758	-3.59596632147859	-3.79101294245952	-2.74758148603691	-4.19133052702295	-3.57864949743069	-2.86406770034078	-3.78388749392284	-4.30964688777889	-5.02762184186812	-4.86999098215207	-4.27016459072352	-5.01869798234401	-3.59429544957519	-3.95500646707556	-4.88473770301204	-1.55983220256342	-4.14931594543646	-4.17372355484344	-4.07940673485998	-3.19673980920241	-4.64880893727691	-3.98299568302353	-4.64149819582584	-3.85418004613988	-4.15674961036049	-4.6057607190313	-2.8095638396917	-2.98347335417505	-4.65015034031822	-3.93908872785846
K00306	-4.47085887631665	-4.56221817517622	-4.36174883712364	-4.09381317779891	-4.36442129408412	-4.06966508180857	-4.82965327436357	-4.10141075292112	-4.29338674201813	-4.27945787197346	-3.92503506676809	-3.48643197440777	-5.65011025459252	-4.17290280735457	-5.15068185454211	-3.88289880777156	-4.32397430874274	-4.87460873672498	-3.45269367404838	-5.50089201708304	-4.92352678280331	-4.85525670100586	-5.58595705320365	-4.19397232014142	-4.76404075420744	-3.92635638397444	-3.61869509778202	-4.57498417241455	-4.13137918259272	-3.6940376957223	-4.94730278342275	-3.98042250063824	-4.23304854426228	-4.83756514166663	-4.16765010437325	-4.5059908893752	-4.2156144965526	-5.47878386379928	-3.91937741827482	-4.19617126782333	-3.20773133417809	-5.37466355501351	-3.42840967187097	-3.57230537094675	-4.13501129963533	-5.28030873519254	-3.8521956691301	-5.38331569950588	-5.41257382895148
K00308	-4.43700147572533	-4.54280008931912	-5.71191846279539	-5.73166487592245	-5.3100218552121	-5.92746032851564	-5.77179697106548	-5.73414735037788	-5.93123844014166	-5.91304517130968	-4.69625062069785	-5.81596672398746	-5.81447685162304	-5.8107545054781	-5.84426189538772	-5.92008062543574	-5.67414393441449	-5.8167524334269	-5.77639325025061	-4.75334391937296	-5.18391671296708	-4.42775570449917	-5.75032365023416	-5.61176213348815	-5.01649413477548	-5.16330037652632	-5.94749858590243	-5.0132391033457	-5.09499630672247	-5.05504270686101	-5.91622993856218	-5.16760988827216	-5.87090024238581	-5.78226965923022	-5.11068984463956	-5.85616051504695	-5.85346619467613	-5.64315046082979	-5.55722911639836	-5.54634089349508	-4.46874766923741	-5.53903015204402	-4.79919984645489	-5.64265084956637	-5.50329267524948	-3.15879688882005	-5.49004736725363	-5.54768229653639	-4.48716073047401
K00309	-2.34827150525112	-4.35339467763676	-3.01901397886872	-3.56232375017075	-4.85556735990366	-3.33530857254996	-4.16076195704997	-4.02620327543398	-4.02656812720126	-1.67278036341079	-2.55012794009574	-4.47853612409313	-4.60295371924258	-3.50618392906294	-3.26812329183785	-2.20514081649641	-3.81868886535237	-2.06806363975135	-4.62444376744061	-4.56754236900984	-2.86310877183585	-2.8645219309009	-3.00588202629376	-3.07769652875929	-3.13181207143859	-3.4948190355565	-2.40060053770493	-3.04425671965958	-3.87659702268631	-3.45896141149198	-1.90510750815857	-2.68959905048353	-2.57808992206737	-2.42359661018504	-3.48720957508242	-4.17962129493179	-2.01259454680738	-3.2675236838879	-2.3872448116426	-3.37637632632606	-3.82439065284689	-4.79987949276765	-3.50821566513933	-4.01753817722027	-4.01076157750493	-1.85151632284337	-2.95346546244377	-5.4710702648319	-4.11497939432212
K00311	-2.06074496471845	-1.96585145882456	-2.05567333919054	-2.04203013688649	-2.27565610486623	-2.00022275646561	-2.0811943339067	-1.63078546769828	-1.74947282471106	-1.97225486999364	-2.29913144417515	-2.34731260545977	-2.64056234400347	-1.80361934637603	-1.78971671467439	-2.00608882634089	-2.78327282466045	-2.03865873217313	-2.04651672399457	-1.56820960591866	-1.84826775830696	-2.0557215097275	-1.51576360662773	-2.15562394922269	-1.91008569736301	-2.45517043832923	-2.21393597155169	-2.20856884201196	-2.44577535486053	-1.97294180810778	-2.01495408952169	-1.94335486901034	-2.01627119186358	-1.56732499211643	-1.23862379788637	-2.41277685418994	-1.60046249458806	-2.04715017614531	-1.83001190486445	-3.508564267639	-1.65732614561015	-2.65737656428623	-2.00322470183806	-1.22630240808033	-0.807323685954282	-1.99787204664422	-2.3391365715035	-1.67924329777036	-1.13930493926511
K00312	-5.47552937558063	-4.86516771975879	-4.66469838170621	-5.38744697967072	-5.65805509595593	-5.58324243226391	-5.42757907481375	-5.38992945412616	-5.58702054388994	-5.56882727505796	-5.44181241995411	-5.47174882773573	-5.47025895537131	-5.46653660922638	-4.39724244372605	-5.57586272918401	-4.63541046720263	-5.47253453717517	-5.43217535399888	-4.96901545584846	-5.52401340411517	-5.45574332231772	-5.40610575398244	-5.26754423723642	-5.3645273755193	-5.45517171571994	-5.6032806896507	-5.58093590183457	-4.54364703802278	-5.40307594760483	-4.869009857473	-5.49591862366821	-5.52668234613408	-5.08602650096513	-5.45872308538339	-5.51194261879522	-4.81473272746427	-4.59023235862597	-5.21301122014663	-5.20212299724335	-4.49382130678952	-4.08634496284667	-4.41880837589884	-4.58973274736255	-5.15907477899775	-3.74694659601967	-4.03166415694165	-5.20346440028467	-3.44521266240624
K00313	0.694135782338551	-0.214331577656084	-0.616901309684095	-0.618008240340884	-0.271282564601811	-1.09685074330276	-1.32938337599376	-0.379506756649183	-0.955529893721125	-0.790028311907432	-0.745104158144789	-1.54379499646567	-1.39900703776692	-0.811614425325267	-0.504183859660904	-0.159419217521486	1.97812140095247	0.586718362648382	-0.822020351555724	1.78100027101959	-0.319916412905214	-0.916180544398623	0.1895613773606	-0.853018190284483	-0.436776552237375	-0.825988859097389	-0.889571059363771	-1.1877908388354	-1.74561412860764	-0.589130071527701	0.91381101613321	-0.749881521418052	-1.16154463307188	-0.919855995064103	2.13985758862562	-0.70495133115459	-0.864808415302122	-1.9733166753345	0.0786331962079182	0.0953258856862191	-1.14815921427011	-1.74172581462658	-0.867708979120069	-0.568110473684498	-0.3395965815535	0.870368763216311	-0.774901555259626	-2.34106814961737	-2.00327357867236
K00314	-3.85377993167823	-3.4608896502693	-3.20566610689769	-2.65378691729471	-3.24050805529474	-3.52018795508676	-4.25180970536643	-3.70191289167149	-3.54883159474703	-4.31908766674338	-4.18234604134357	-5.02651118400019	-4.98050301989148	-4.96755693425596	-4.3071998428328	-3.97914788164467	-4.4495898380424	-3.87170814517886	-3.897998079112	-4.62002519466828	-4.33067235339248	-3.71204663126877	-3.89791612909924	-3.18882420446661	-4.2759502410525	-4.14284578083598	-4.57022501781186	-2.86502212324801	-3.60069242177285	-3.09493847439669	-3.73133268766535	-3.24683109516141	-3.9415779004473	-3.24223525557916	-4.40666988171786	-4.61909061074302	-2.99246564921177	-4.61199385040748	-2.78610542778115	-4.38445790408576	-4.44132428068877	-3.77230854435446	-4.24422820567111	-3.32222102587395	-3.73683030281711	-5.97893590393685	-3.96663571989602	-5.4280525025753	-2.71688840977377
K00315	-3.14776954728757	-3.40304325669693	-3.56914086303287	-4.2808043197702	-3.51947783490633	-4.21954681171625	-2.90330535946589	-3.09842391990765	-3.59350501971738	-3.57112716685089	-3.58170173976693	-4.11823798778498	-6.31586569705593	-3.89809784090505	-4.38547043848872	-3.69391465071951	-3.26650975339101	-3.37187651098878	-3.37359644915264	-3.86639514578282	-3.5360250566107	-3.1694474184826	-3.74216246525882	-3.2179995947397	-4.00266353689126	-3.66710762706212	-3.60222026057888	-3.0772055777863	-2.89025819775251	-3.19431069279525	-3.65941839396295	-3.15288730321679	-3.6459649288657	-3.51251863697126	-3.4626989126642	-4.04449794979683	-3.11700220788449	-3.33008928283298	-3.20565808363967	-6.04772973892797	-3.64531058997711	-4.07388946746718	-3.58869534026574	-2.98867296597341	-3.33995025303221	-4.33835645329212	-3.68984431399397	-4.43531744997461	-3.706342104737
K00316	-4.4291562124308	-4.34131570051632	-4.31972419663762	-5.95888767814158	-4.45208772713294	-4.54762420249542	-3.93254170826369	-3.89421981864411	-4.37979964936223	-3.94700591199299	-4.90746560114679	-3.84834393306511	-6.04169965384217	-3.83697173481896	-5.36313011673957	-4.54616985745909	-4.77128652678641	-4.66058798125706	-3.61347357164554	-3.81360603260878	-5.38709952171875	-4.66366150742657	-4.02552717297045	-4.44551534597733	-4.55521725666798	-4.62511065276357	-4.8091263351581	-4.36109256139783	-4.38927034395567	-3.90084430542142	-4.18742971912913	-3.65522392300851	-4.48788951052482	-2.75801314023742	-2.06658645702951	-5.01373484660378	-3.37885915856821	-4.4779697715015	-3.83429558045746	-5.77356369571421	-4.66416667253676	-3.96314957955281	-3.89969453127275	-4.26834614815938	-4.12107654017245	-5.67189813444219	-3.23070034448591	-5.07458268958551	-5.80416322820112
K00317	-2.29667037647509	-2.50182482846708	-3.09802862074707	-2.7063845704259	-2.99475209840614	-1.89608081485403	-3.23135206399615	-2.02640342648371	-2.81694026539304	-2.58427503830889	-2.53015696195612	-4.28685444198728	-4.89258701182562	-3.37289178019868	-3.47504920386359	-3.11585926734794	-2.27218774321792	-3.86407290130013	-2.89162441140464	-2.71745891631883	-2.70180264204385	-2.8641998178363	-2.44855910874249	-2.43196525596552	-3.06338683350168	-2.91336777097721	-2.72503405111857	-3.38167689928603	-2.98752124127904	-2.36420269214056	-2.89485696397491	-2.9333595555209	-3.3536838080776	-4.40216936731294	-2.96072536310288	-3.31083689365351	-2.94780679477998	-5.67433448262746	-3.52136311632253	-3.92829182266773	-3.34443506937005	-4.2003329275345	-3.73249493491746	-3.65615051837834	-4.16712709766174	-2.54804470521303	-3.67498921300291	-4.62579245673898	-2.9130866916817
K00318	-1.68501357159166	-1.72959100578844	-1.0202067665933	-1.43013582823995	-2.08132988078896	-2.24559237377367	-1.27581698337372	-1.91310929059419	-2.1679948229985	-2.29395401951547	-1.59536128569633	-1.7469351279254	-1.41064478470761	-1.585934211648	-1.71209257925093	-1.89999506007507	-2.13793078631764	-1.19471909609347	-1.74076553280234	-1.48869053203746	-1.68130194940483	-2.15160871329471	-2.19256119688901	-2.16737568055524	-1.95379397127226	-1.41338199270493	-1.80853699515348	-2.0764226703143	-2.02191985412918	-1.17117880036336	-1.78307949649797	-1.46994020539869	-1.72847346439217	-1.50491068772752	-1.23406876626344	-3.20013363546004	-2.33220398424251	-0.881708816602264	-0.646966461853363	-0.598914548179858	-1.136260024301	-1.27137331367025	-0.071671532653941	-0.490631258575281	-0.939431269497045	-0.187495070860227	-1.2579883833653	-3.15978353555642	-0.946769426900706
K00319	-1.17764437157887	-5.4707030587724	-5.27023372071982	-4.44121448495232	-2.31289159556458	-2.76339452351974	-1.34391812758758	-1.49680687846883	-5.48955369806609	-0.69906225814489	-5.34434557413026	-5.37428198191188	-2.35160611550875	-2.07680358144211	-1.9131425709096	-0.541963720070057	-5.23245919233892	-1.2284122091942	-5.33470850817503	0.0924831085572263	-0.96572079217431	-4.09311664895896	-3.07719553861433	-3.63178120242826	-5.26706052969545	-4.51255586147172	-1.5640658767559	-2.23473559471738	-3.50106258082434	-1.38861797008471	-4.62939618806224	-4.5496861289498	-3.47820779469699	-1.37690311007241	-5.36125623955954	-5.41447577297137	-1.78878946266616	-5.20146571875422	-5.11554437432278	-5.10465615141951	-5.10505466691777	-5.09734540996845	-4.18489272760272	-4.35581709906643	-5.06160793317391	-5.00299059014748	-5.04836262517806	-5.10599755446082	-3.59334285445191
K00320	-1.18646210196134	-3.66686065296853	-2.0731677922126	-3.54109661232376	-2.61209013610122	-2.44025109024953	-1.63833060888004	-1.29831239219252	-4.11923683437451	-0.945233248309158	-5.34954439131678	-3.20088801392634	-2.14855895412325	-1.67792589841903	-1.46897312484082	-0.550463829972402	-5.23765800952544	-1.34836113627923	-3.55566588543158	0.200197213939908	-0.882384888883774	-3.00028184423679	-4.31174306721836	-2.88109328819227	-3.87618795765382	-3.58598381738164	-1.3469899530213	-2.55127052218877	-3.39182806704898	-1.63935302431152	-4.14215703081053	-3.22808124375681	-3.49928284868324	-1.0936777940621	-3.16643834582353	-4.39491607245393	-1.74294041520023	-3.59520758620931	-3.51005874085067	-4.03365233832555	-3.52397909364423	-2.25016411464065	-2.076514564315	-2.55757017399963	-3.04304417122586	-1.90974064856645	-1.66990263648228	-4.08500416194153	-2.50754821100434
K00321	-6.21582032718987	-5.26366415855086	-5.38861722093291	-5.40836363405996	-5.03989179105506	-6.32353338387315	-5.448495729203	-4.71769892795545	-5.20247209017102	-6.30911822666719	-6.18210337156334	-5.49266548212497	-5.64532628958781	-5.08198815550745	-5.11549554541707	-6.31615368079325	-6.070216989772	-6.21282548878441	-5.45309200838812	-4.9364922641429	-6.2643043557244	-5.0711948685988	-3.9229450115954	-4.0356979231303	-4.97997892180038	-5.07062326200101	-6.34357164125993	-4.50324026755571	-6.16359599372775	-4.73084542143413	-5.5929286966997	-4.6005445461833	-4.44898671185522	-4.36035612869962	-6.19901403699262	-5.53285927318446	-4.02608755603737	-4.62670203840736	-5.95330217175587	-4.81757454352443	-5.94281246435085	-5.93510320740153	-5.86779953346018	-4.91388449959572	-5.89936573060699	-5.12137409036057	-5.16674612539115	-5.9437553518939	-5.9730134813395
K00322	-0.326676501613174	-2.71601154546359	-2.26774352679202	-1.97298365162358	-2.76235002193166	-2.49874206265698	-2.91028379494151	-1.79304332878582	-2.71289760376243	-2.42341927569467	-2.89974262463823	-2.30442172317903	-2.70061179037554	-3.14417188423507	-2.49041631176748	-2.62045788863214	1.1753414989434	-0.243074522712069	-3.02039912650555	0.705938079045198	-2.90679058117871	-2.90985547220242	-2.16099581373249	-2.01957880125878	-1.83664993936661	-2.67236860015978	-2.83779197816044	-3.02211408110175	-2.53659447775468	-1.63752194518989	-0.279560240659422	-2.48010930122072	-2.46732091375305	-2.25100835462919	1.11631283806976	-2.63676871473766	-2.26129576825336	-2.98296895099027	-0.0981968784103499	-0.688876907468614	-2.13392710764067	-2.31204580764713	-1.07698840702398	-1.76536982129487	-0.375864203408628	-0.00773294997295196	-0.798510756628318	-3.39349531883682	-2.03081652274336
K00323	-3.54200556982241	-3.6336731783786	-4.66318208118825	-3.4957062350831	-4.38344661858174	-4.42078682907887	-3.96198406311468	-4.55986839116979	-3.97869272308	-5.07708006986946	-4.95967847259372	-4.49303270899337	-6.57789095742809	-4.00016046954195	-3.90156913067988	-4.39372443153755	-4.64624359518596	-4.11115583602048	-4.05984473967269	-3.86824699816389	-4.56567375115321	-4.09461402882779	-3.80710076822678	-4.40039842717419	-4.38407200957283	-4.49118418539762	-3.83787867256783	-3.75454532939991	-3.88185268677727	-4.45464123682574	-4.38946591431984	-4.68908793807177	-4.14540123720522	-4.45437751013122	-4.62435167092282	-5.24884356597626	-4.5043948667507	-4.80764523523119	-3.70458157072295	-3.520372725598	-3.26444929108473	-4.51038645652777	-4.67322908579882	-3.58129908356252	-3.21531118164969	-5.52408057602966	-5.13881134805959	-5.22941884870387	-4.7096716706648
K00324	0.106101840288346	-1.00969854876931	-0.426734474919399	-0.777262815372207	0.582490205257258	-0.957366356579322	-0.120175398926907	0.0427534243503426	-1.03826401380484	-0.878322714639515	-0.759514701530131	-0.0212334220096112	-1.83236181266414	-1.77316994029092	-0.0489340481245261	-0.690681975322761	1.00950388626704	-0.313432002306716	-0.674592959901442	0.779239421970567	-0.376969636713772	-0.409967644591168	-0.0963533999337364	-0.35463806594611	-0.876495728366327	-0.56173377610407	-0.472330932527309	-0.778600949173695	-0.604692721344842	-0.363561868211684	-0.275699427893491	-1.0603280830217	-1.03114991996235	-0.349335202311609	1.16214167535443	-1.54860417372088	-0.546509922924697	-1.74286001389334	-0.360718082284888	-0.713914401581844	-0.900648382890314	-1.83522026257794	-1.05778518596862	-0.774498044542081	0.796476353931502	0.34399263918821	-1.09213597062674	-1.96916286557691	-0.794337216482089
K00325	0.1309922512095	-1.1840110407843	-0.577332672975935	-0.769666344939608	0.18362925590001	-1.22956197387999	-0.247262697629805	-0.0897724833078586	-1.23889636542751	-0.829090375146745	-0.74056813857603	-0.388256864483405	-1.7664452321844	-1.62353903319824	-0.265569378837304	-1.19447972853288	1.09060170874447	-0.279402186399598	-1.13446371825184	0.886540071599	-0.716218696862007	-0.672321383218667	-0.534236343639331	-0.89738474880252	-0.811654859614358	-0.960070549114506	-0.56508841791807	-1.08475774821665	-1.09634860695906	-0.568242746929864	-0.0650250410003719	-1.21926982425023	-1.25201084107605	-0.842811871639569	1.1470987310053	-1.65504454684183	-0.842277732695344	-1.39791580683012	-0.457049213824206	-0.722994534106194	-0.923215685887835	-1.66628347622578	-1.22010891910688	-0.688409465299953	0.742033666057379	0.0657466954040704	-0.709300102532634	-2.21812528328311	-0.868714033988588
K00326	-1.67763116806814	-1.84154282365811	-1.8736921002871	-2.05359234927236	-2.34476899795621	-1.1584962771324	-1.74734842558781	-1.42045435452037	-1.70709647615061	-1.68721678245433	-2.91022387945936	-1.56466839063132	-3.54664192341396	-1.65511627440309	-1.77147002070047	-1.84737915462625	-2.2331865906756	-1.8485560341118	-2.55988269834022	-1.69310703495779	-2.58797588367909	-1.39170736828847	-2.11278150539934	-2.8121489733581	-1.22369807599919	-1.66847183351828	-1.59444137338449	-2.11145902207539	-2.26433931412417	-1.91757559387966	-2.39554867378781	-2.72637830198682	-2.17584314402932	-1.76122977936607	-2.10646267344442	-3.14543091612481	-2.32649145870735	-1.55601698055714	-2.23388303283484	-2.68616725237741	-2.42679840890663	-2.56551970876818	-2.24311503475942	-2.30638257326896	-3.41433458806158	-3.96024144471113	-2.29043403490559	-3.67161679417657	-2.18311836648199
K00327	-3.35770474600874	-3.11821285880615	-2.97654843502837	-2.92551281883271	-3.34989212262705	-3.77119346351372	-3.18410399659136	-2.82491497765932	-3.46870860862204	-2.69746997903356	-3.65353831873733	-4.32151212191381	-4.4157093509854	-2.64646181449144	-3.41344942726281	-3.33789659259714	-3.45969547746587	-3.61652278334405	-3.44837667690266	-3.35439932438542	-3.47299551418107	-2.80546220695296	-2.97220119877666	-2.85614353073924	-2.59822828008249	-2.76665980903734	-3.6657593770076	-3.37635986821912	-3.05110313817361	-3.26322464674382	-3.51414284975127	-3.57208995149822	-3.46007027384802	-3.57317999849187	-3.93927121870156	-3.85313969088934	-3.24573126451796	-2.30723439890701	-2.35055979934835	-3.29820969439833	-2.94444763509855	-3.67016929180047	-3.87361193719234	-3.20571403960941	-3.43605568530013	-2.77592912305701	-2.71666830767113	-5.89922239049384	-4.19339961194585
K00328	-4.37554869651233	-5.03222180442195	-4.96648506033953	-5.41691013466234	-5.12210699578163	-5.61270558725553	-4.68694582175865	-5.41939260911777	-5.61648369888155	-5.59829043004957	-4.47112882937154	-3.56945263062303	-4.31972599714018	-3.85573030639208	-5.52950715412761	-5.60532588417563	-5.35938919315438	-4.90731605470077	-5.4616385089905	-4.79466206870369	-5.55347655910678	-5.48520647730933	-4.7115901830223	-4.61980473107402	-3.7984789733265	-5.48463487071155	-4.32322943954392	-4.77425528752228	-5.45276819711013	-3.61947997960194	-5.60147519730207	-5.09470311746407	-5.5561455011257	-4.92350757146735	-4.70023221492828	-4.75345174834011	-4.70256768411211	-4.65119305841566	-5.24247437513825	-4.10214231817505	-3.93253746175257	-4.09483157672399	-5.15697173684256	-4.28605033356433	-5.18853793398937	-4.29377682165903	-4.45131390004177	-5.23292755527628	-3.89183584300791
K00329	-2.25589076214831	-2.03754432147264	-1.84897076687862	-1.41530912078992	-1.40908249091965	-2.42786155123718	-1.60429280242491	-2.18986186341541	-1.92248134790218	-2.433874313009	-1.86516313648311	-1.97757532803834	-3.12313330011186	-2.69031722746507	-1.79319240747381	-1.60513716155979	-2.16056823767599	-1.94671906990563	-2.54239287181165	-1.53385272258785	-1.82571802366766	-2.82107975953141	-1.93928997978899	-1.9971395923396	-1.81234482917005	-2.20041475449971	-1.44814158646795	-1.72303278332989	-2.29267871792311	-2.01372451473941	-2.38325515757637	-2.0435762856084	-2.02343990772634	-1.49045951783939	-1.69980130561003	-2.61572991866989	-1.97308530274175	-2.47101869128871	-1.81905326756559	-1.90756273943829	-2.81399808820511	-1.93457707775191	-1.16411667907897	-1.31214835729537	-1.52250092472618	-1.9204716761832	-2.03617669188957	-3.84175305879668	-1.5168861131033
K00330	0.59713795493567	0.486185155539392	1.71444938460624	1.19217682074932	0.0588505438852216	-0.860943065602574	1.18190120537587	0.864449377472473	0.523446200600054	0.183335834761747	-0.42270947632028	0.581266458866973	-0.0328160929833479	0.555140220357513	0.592755100031388	0.220258642227633	1.27479373089511	1.0120427698174	0.849386414676647	0.934656333417719	0.744971480105114	-0.138212604179019	0.93422839061633	1.74777563284121	1.59956081621932	0.927423349301201	0.829223370818155	0.650120655332007	0.974410381006019	0.945808503426476	0.653813367058625	0.523566706929619	0.613837550393975	1.12032337384586	1.4751581665124	-0.254031814942354	0.798098837269157	1.74087540479626	2.27419420265926	2.58856528826746	1.76354912244967	2.23138128922001	2.19890860498694	1.81456037783155	2.33134336903687	2.10070307383035	2.13272314037042	1.793126648925	2.05786496134734
K00331	0.757549657029269	0.479816109464045	1.74451230550566	1.24875485595526	0.231858815573279	-1.12511592801457	1.34233453886864	0.658333156356095	0.600422134904104	0.439144868609898	-0.496533696887827	0.67379720526079	-0.149120974765638	0.651090467924169	0.510043185281697	0.101162114010772	1.3319032503809	1.18765810419412	0.680279418336451	1.29073686623609	0.793956749301004	-0.337375561305926	0.763979683888278	1.54473458410312	1.57874731230458	0.759119919039677	0.71391150654574	0.193975957440125	0.932350972519864	0.889666254590971	0.656905694843892	0.769749305285811	0.914354744947692	1.22089356636174	1.56264170676509	-0.794974725165165	0.841066850401237	1.96827368470144	2.25884104606709	2.6875972448501	1.91606685027506	2.22763241707344	2.3631858046972	1.92247598913669	2.62270223558222	2.14655207412523	2.26325487448489	2.04469307076908	1.90783763867163
K00332	-1.32495845426106	-0.482732115002523	-0.977719629370663	-1.03163778193647	-1.07107629063046	-1.5221350088191	-0.0271708531774919	-0.415781015271135	-1.36375807121933	-1.7337885804927	-1.02179760147738	-0.91699917127606	-2.10194061042496	-0.560955728246487	-1.12935726059244	-1.14982060445474	-0.580622337489138	-1.34502581830777	-0.443867371274375	-0.651185231486242	-0.33694094658629	-1.37930563042263	0.336443068445697	-0.0391695060761059	0.313150831097383	-1.19200958036823	-0.554678544446819	-1.3583014199421	-1.62062104133339	-1.17857226339708	-1.81919254316626	-1.52286918130431	-0.946508983402912	-0.346457650951789	-1.68507944144013	-1.89845516128408	-1.07316878124689	-1.713932553317	-0.89046871307199	-1.35162963246857	-2.22912770193461	-1.02983648309434	-1.07089132415171	-0.433928628395072	-0.838607879513632	-0.798920288221167	-1.06349281827994	-2.17699953743161	-0.225888404458585
K00333	-1.63696700087257	0.0617832549032275	-1.51186229716055	-0.871056870605308	-0.573047185683935	-1.06003231431904	0.017672292600334	-0.385791246877511	-1.01517259799297	-1.22172447300126	-0.579693124141236	-0.552938306083988	-1.09264117094866	-0.636883892212275	-1.30622747510279	-0.789833896613358	-0.228137727259419	-1.46603891180316	-0.336027047461626	-0.718903863961089	-0.288461244765909	-1.20250946097406	0.417688189548679	0.148274637410473	0.0232145380344317	-1.11268168759318	-0.195517414041712	-0.77260903909389	-1.84867907776896	-0.936421831596897	-1.81746198740291	-1.05689020629098	-0.734414856310035	0.033520937934701	-1.5262956199408	-1.25263617752474	-0.985385971096393	-1.32763546718881	-1.2477462405541	-1.74879328340688	-1.26282273945167	-1.57069260920389	-0.979823238870448	-0.392359021228311	-1.34247372530918	-1.84050023811179	-0.764348737584379	-2.70011200519063	0.231496517348632
K00334	2.22505336920166	2.33246454164744	2.27001715185345	2.16534126562665	2.03131184845812	2.08055011346077	2.29523209417009	2.57592639267767	2.22263293982344	1.65035048326135	2.32668686217839	1.90554309069258	0.642136255926884	1.85661636448761	2.13484842240568	2.30023175734556	2.29308672481646	2.1192830769308	2.17362469287045	2.45250437999652	2.15788219464629	1.79840667339955	2.43084890528081	2.42530609755724	1.99947747499148	1.79412588890807	2.31752950722347	1.86996887101023	1.94112263053915	2.077662666788	1.98378763462064	1.8616237797092	1.82829909943541	2.29762719425533	2.26901734402648	1.52664180773341	1.85448965583251	1.25802788971473	1.88878451790268	1.48695268471292	1.52458200812705	1.49089762041081	1.99358739570224	2.2236536614424	1.28391644136501	2.53604021887646	2.17308004038068	-0.110865837346563	2.28911116371765
K00335	2.31784429103847	2.47936755471711	2.37914099700268	2.31425981252093	2.25601483756408	2.17187847682387	2.42515885032745	2.56827057520895	2.4044022368715	1.87649564845948	2.36604933119936	2.15818302345976	0.825770598731595	2.01498646922248	2.22497722709991	2.40129814663251	2.3632307127229	2.24067590660039	2.14050068214648	2.58519855661045	2.27063758904314	1.87953801214012	2.51139169172677	2.47353810624767	2.00223812716516	1.87566357345247	2.47805386254388	1.99455060098923	1.96236450199188	2.13562294976461	2.13282005717712	1.98984158920624	2.10969980510427	2.51382083472304	2.40216701342203	1.66200007163829	2.05569354892996	1.42673959545021	1.9106428046055	1.53164804310398	1.52926278822433	1.43184518129954	1.87471969681394	2.32773844308797	1.43155942961214	2.52720001462672	2.27300555234016	0.159360480860208	2.43268361139966
K00336	2.38666009827328	2.70946849003514	2.49046101359295	2.49676664110693	2.53759713855423	2.39658123956291	2.54839515346206	2.69845162486001	2.54939898914001	2.37096697338224	2.5105778818491	2.32571168605653	1.0567742342277	2.28704701377532	2.42321674386574	2.60986437364072	2.38185537510476	2.41530105177723	2.39737818928175	2.76756798880483	2.45041777731944	2.14698850208058	2.63523190350847	2.59854711540652	2.31196800927152	2.10491628283169	2.60029964899304	2.23723994075632	2.29180219296252	2.28539648692081	2.13756511021366	2.27765184351714	2.28819014342157	2.75696963483056	2.51128033604476	1.81743940126558	2.27546825324374	2.07055456216047	1.91007337878685	1.60572312998108	2.10254660189056	1.76849659124845	2.06586792342452	2.41087392586148	1.62230334008283	2.53953279382897	2.46451486136529	0.308291956479987	2.41584649888731
K00337	0.825869088483699	0.873261714985017	1.75136012542651	1.35974883164324	0.332411973309055	-0.815836868185869	1.37259240309195	0.807895163395385	0.687749724721693	0.438721140181475	-0.0866006878565516	0.812417397520871	-0.0869633467991377	0.63447097034286	0.824127778909783	0.439462515324776	1.11629760554684	1.1692325012232	0.954634419344211	1.09473489105147	0.928056894727497	-0.0456046574893089	0.899248464402486	1.68119179704354	1.72714689544227	0.834844699086767	0.990189094267405	0.658320262837482	1.08459595371107	1.07437982835564	0.620864308874254	0.727195795673588	1.02478336253928	1.3637554839618	1.56729271224803	-0.584879069167379	0.974771571170774	1.98980771165009	2.2651500941193	2.69495072589815	1.90745457079524	2.26843514731981	2.47397166098451	1.902320744635	2.64729116101117	2.17076387117172	2.41335503796491	1.94309871072509	2.03708771952328
K00338	1.16184514983917	1.06176871252791	1.95377508027927	1.53979249729555	0.679531962806541	0.637725375298074	1.39483728727449	1.14442295577987	1.05903472279002	0.766168125016858	0.773995614490459	1.01324803532872	0.039991024009413	0.977730791409548	0.901491824632199	0.712463039550176	1.47381187720802	1.3882838206547	1.02946161148099	1.57354728561988	1.1404060985204	0.511630264387388	1.10804684385419	1.53508556489795	1.76363049967004	0.968953697554426	1.15214900914662	0.797419048104094	1.15488978332191	1.13228539531984	0.849697585131422	1.03346581689324	1.19027157847537	1.45692234207613	1.60342806958366	-0.0824805406288343	1.17125051230765	1.89729073791773	2.43007907664112	2.75684277506017	1.94938940699799	2.00039907964779	2.3397849158093	1.93893992812884	2.58967740527892	2.278194396046	2.159698050118	2.03024482570859	2.03518989899456
K00339	0.811676469923567	0.599221231035232	1.67459632752115	1.25649132216219	0.290253205131371	-1.02018625586464	1.12175032105556	0.742521416314748	0.540058257884503	0.226015133119142	0.00168343172947694	0.703751595516692	-0.250493036074218	0.588209744009034	0.659647959248069	0.130918049280259	1.38444254661612	1.15398129629536	0.881977441136469	1.53737350689041	0.556463451264354	-0.490518688365415	0.823324532639319	1.51147657440803	1.54603598711386	0.704855334710098	0.716730428120123	0.288476328797757	0.819805581697656	0.994168406029452	0.794782961859238	0.669757561616196	0.827290569075567	1.17613672914045	1.62249167534811	-0.761761340178095	0.881277921902455	1.83029822439489	2.31317451065378	2.68333550057758	1.97400604495048	2.20164057794796	2.43543653443307	1.84234275489986	2.47625719556902	2.33830847918689	2.39303891920591	1.95733319380344	1.84046057467215
K00340	0.308678635786092	0.785602734193251	1.5319220987713	1.06829265179234	0.343629578479422	-1.08015572565841	0.98776925307245	0.612006529211372	0.502417263528432	0.176635788518447	-0.446927754344507	0.653671581857369	-0.100220642277579	0.618721949012241	0.622084232991583	-0.115567080284867	1.0738960378523	0.901705545046064	0.523769577249181	0.892390678035621	0.745309463636923	-0.366416320805531	0.739855546079472	1.47002062266108	1.57389178327442	0.660801265034339	0.750410668440587	-0.0960726197258289	0.799562003883911	0.832116650150871	0.46112345659133	0.664523675814957	0.580036261116312	1.11839129188845	1.42556317064891	-0.489672917736264	0.74162281142884	1.69313358019268	2.37324130112078	2.30679230531272	1.8301779818603	1.99288986738573	2.21293451984892	1.82385840624913	2.19002958139206	2.03167960230324	2.17642734414681	1.64256478711524	1.68970453497567
K00341	0.767765214471924	0.791422636674327	1.7114509333321	1.36375027219166	0.295046488564273	-0.72521817272444	1.29590733099143	0.744736484499161	0.602415148608281	0.230673638124972	-0.199258334393254	0.658796892921881	-0.224008522288209	0.632582949567441	0.620875582875803	0.124823939739582	1.2465852522246	1.13539520519756	0.91099775209638	1.11325972522448	0.721014689734444	-0.180588119665138	0.864697339481687	1.57984335064353	1.60031240715964	0.710695978305758	0.743103805791392	0.327887202009213	0.950644650963722	1.0060814510413	0.705568850841	0.817314597143216	0.972654767579055	1.2647022424681	1.65035209951661	-0.632877781884098	0.893534493900247	1.88622045833492	2.01410920990499	2.72374687998526	1.86106865602682	2.19876082350721	2.55969929747072	1.90628402897276	2.58402861883126	2.18118403116734	2.48527685172192	1.8994463681178	1.95790309008291
K00342	0.83642881304982	0.750269351411768	1.77124789000964	1.44024848260313	0.296991891293677	-0.709581586961368	1.16986938933435	0.858160267598329	0.709210406790487	0.376348137102168	0.00594038112743323	0.735320382113483	-0.244588605300094	0.662700039215543	0.63385660718529	0.284256501458551	1.32876520999284	1.18996476857941	0.855873092359025	1.16185055477671	0.835057841716869	0.0727830087689134	0.812973688703713	1.60748475774474	1.59291055336075	0.840937460036479	0.845243240622161	0.415130180349197	0.944505160434605	0.982329711103973	0.708725127027717	0.838313189479667	0.967138652137716	1.35005726503648	1.67159736948039	-0.477233226369883	0.90263527150472	1.91781792843272	2.20007746852435	2.86857562533669	2.00406545466994	2.25752892796828	2.62461118366774	2.00830750452799	2.70918512667304	2.22857958566928	2.5497821547946	2.13970935345198	2.09143792149349
K00343	0.653849921593745	0.658667332592635	1.73246468805179	1.29781408393506	0.232872659003294	-0.733092778548064	1.24868593843343	0.805842105189355	0.55926703456306	0.273916459733165	-0.189868397395355	0.744582004071344	-0.215958121457373	0.665926799392546	0.619985245928914	0.149753765793562	1.23949160229429	1.08793876360812	0.794182878514974	1.16697138107437	0.710486121298471	-0.19800451618311	0.966540361795785	1.58628189062909	1.63462159841714	0.628961248654556	0.844771007052015	0.340767174217096	0.912417636804928	0.933623220971379	0.681123240895119	0.672760556715827	0.888550727933386	1.27477472262078	1.57561685591966	-0.532330157329777	0.789622636318724	1.96042723380052	2.1887259886951	2.8173197045938	1.88068016434967	2.17490738578115	2.41638142377382	1.95227493089645	2.67894649297576	2.18524785396351	2.3771609241664	2.06842410611058	2.02314541078371
K00344	0.314305338798146	-0.354758746598503	-0.0482260585635448	0.395898111606788	-0.269230256644773	-0.628126707716424	-0.44777951061774	-0.113426020290367	-0.439213089881414	-0.42635213808577	-0.150881633935112	-0.570215274072831	-1.18757011810231	-0.70104753537052	-0.635627391272096	-0.560447118250685	1.74086648250997	0.474059447683249	-0.724319503610869	1.26522090056702	-0.498723279315706	-0.819543419623375	-0.117157256208037	-0.0468401881357283	-0.500665186913027	-0.594532486094211	-0.42542728646233	-0.437820550117366	-0.602382792992647	-0.0809705619333697	0.471519921234548	-0.493421077544662	-0.648605496332158	-0.0542400000777722	1.6444366427197	-1.70827198932084	-0.237744452072736	-0.975372525737076	0.929088245256631	0.663178192318026	-0.189663021282892	-0.462238416515951	-0.090497077637941	-0.295523816902595	0.782839246313346	0.740081007235721	0.26718713346452	-0.470468903719892	-0.227198627259363
K00346	0.53196399129681	0.400540988651605	1.75336687717507	1.36524350966966	-0.0243118209759758	-1.36408121003147	0.551085049988954	0.629410440127022	0.67803306516531	0.199958673105966	-0.423755342168017	0.786314318798173	-0.195963324753047	0.484497267225129	0.548474148639053	0.239846779374418	-0.513434297732372	0.994441001824515	0.723387597060958	-0.284294995332842	0.640796978700216	-0.33448655106598	0.0407877443924443	1.4341229061316	1.43981338922062	0.764098407010229	0.854955620230219	0.362240603970958	0.937510859936567	0.981312998903314	0.158818980203411	0.683897922589541	0.889510546394127	1.24605313825504	0.833974612348293	-0.945572833754754	0.83353707644013	1.8706548793819	2.23378018946553	2.72761519615606	1.77783136836836	2.20985081528857	2.43806355278101	1.84787536996252	2.73145793886706	2.12112649327155	2.32075973353754	2.02081926948131	1.91542747965967
K00347	0.535879152946	0.561354602924655	1.7087162515267	1.39481764406647	0.132286271817902	-0.758125797348445	0.559997410501247	0.696085433282685	0.714521227140405	0.453077706095933	-0.31934197007916	0.723650073796102	-0.390448903207503	0.511615745731629	0.71415471110864	0.356151366984617	-0.26826433542691	0.871884106090725	0.732371919589775	0.12458056265438	0.667495663691755	-0.15984526250008	0.0264913200864515	1.3950305881324	1.40427616118123	0.851733983480453	0.880578416701318	0.449092743185635	0.966886260640904	0.978853136537466	0.351986959628072	0.802453334319947	1.00826726466787	1.26033142328039	0.797880184112592	-0.639678671825145	0.877797954748231	1.93705934355879	2.17215472614414	2.81936472467123	1.86428561022704	2.15904878323193	2.47413855916486	1.85656711633771	2.721404992398	2.05114033379302	2.380273400731	2.06979742270314	1.95153709869361
K00348	0.853986729160685	0.765079066646946	1.83211342947079	1.48233343576942	0.459757132211854	0.34317743241384	1.00160822960579	1.08897835791252	0.995859451086724	0.937854340278354	0.586792117045599	1.04825729050546	-0.109248224343689	0.969198151522436	0.998985528373164	0.713117988893084	0.660921162959536	1.21412466347061	1.04121872076602	1.40118323289992	0.957350559179285	0.63635129343033	0.736341745622681	1.62282436061586	1.62149194539066	1.21467328165449	1.01868392607843	0.795169520118779	1.35456046667931	1.2483743670659	0.740091452990217	1.04622252691422	1.19152960709348	1.36610262212554	1.00547354790301	-0.0950275579598826	1.02974031496311	2.0119565788411	2.26549376261737	2.52430232260314	1.99448849419633	2.28593648167914	2.40054512986553	1.82858818245795	2.61840129964352	2.28146060272209	2.3436891003344	1.8902301779873	1.98424643161863
K00349	0.405068160648105	0.488452852828476	1.6814475289959	1.40222197024736	0.147866367441453	-0.708407759306308	0.624906978875325	0.740363032620642	0.8056957440028	0.271494857648564	-0.0936500933352861	0.657437442116606	-0.300758442772928	0.486014969827303	0.722158768194263	0.378966581764903	-0.0583689248822386	1.04341869374945	0.739829240020307	-0.0235224921571437	0.639324623694888	-0.0648065234013278	0.2040217160318	1.41562962748621	1.33274182424763	0.810608918891266	0.844043235055979	0.421331067905387	1.02847818501239	1.00825270967679	0.408182936141121	0.784022574178763	1.00962568458604	1.19383276510379	0.696464583858476	-1.10510743017884	0.839301683986327	1.90086259433181	2.0289709049707	2.8312113760912	1.83726024478108	2.27354359113463	2.34655299676906	1.85641671698207	2.73887167899375	2.06087707500457	2.27825926930384	2.08233061835706	2.05393624997777
K00350	0.2015409018845	0.350575101344887	1.6234980733736	1.36861446895649	-0.0164130973538049	-0.722441105896699	0.518707621584617	0.361947719231219	0.745828345660896	0.176460609210886	-0.0918804282218691	0.78512244640456	-0.393494388940244	0.495118501912216	0.692218621365844	0.45384238358208	-0.0977460256006189	0.885811710499003	0.761289015881308	-0.210136318670939	0.838678786048187	0.135806826581869	0.0429807617054002	1.32138377219883	1.27721053505288	0.841038742372552	0.714210468546164	0.451617357374954	0.948081957691515	0.852358065427327	0.280014509061343	0.721899355038425	0.985623808186365	1.26089676351768	0.731118748500284	-0.858402680813103	0.975734433419278	1.63125910789785	2.03402882130278	2.87748677814501	1.76421943216931	2.1460144079955	2.39100297625743	1.80966027105473	2.80201742758773	1.93026448552648	2.33161068326259	2.06600663440388	2.01508309032059
K00351	0.489502034777553	0.489369646688061	1.78570241073306	1.39318091808805	0.118364294422018	-0.446420133670037	0.676178219274304	0.784338815022753	0.6969179679041	0.440352692733678	-0.0191370716485839	0.809662906076877	-0.333581125993738	0.540971133877791	0.674618692078628	0.284347981142316	-0.0148698308861384	1.06212131150611	0.700556323979678	0.106554211663643	0.674794285088798	0.131341085834261	0.330124411559018	1.46372138152462	1.44005588273012	0.815210069987312	0.881627112678892	0.431033646716207	1.04042161225225	1.05931237302712	0.263475339772775	0.797634052803602	0.778355439321615	1.30307941861571	0.748905603026064	-0.598327621424534	0.834082260081418	1.78618424314479	2.0853911099636	2.76036262899264	1.90711387472567	2.19291928145239	2.37885155051728	1.91617539213937	2.74546043151517	2.15089224673778	2.36830813742128	2.03074249970958	1.97232277884002
K00353	-2.11164245808339	-2.36680191659678	-0.414578443929849	-0.563700841581491	-3.21045891033284	-3.60564987588657	-1.69212860088403	-1.4382558717268	-2.31598194801872	-3.12123108943488	-3.65149750170107	-1.17176855106816	-2.4630469818128	-1.9580720334341	-2.42383915409054	-2.64275872777923	-3.86315910555141	-2.69585926505462	-1.69672488006916	-3.16112660469053	-2.58206279856873	-2.67906805019717	-2.72355306731798	-1.43365369049345	-2.16315938751984	-2.0912847982227	-1.86783021572098	-4.11416896922322	-1.87709656782733	-0.815413598485478	-2.80596212556884	-1.49017781999858	-1.35186521242052	-1.66869973737309	-1.53522037995073	-3.9908826038172	-2.30125270523221	-0.771894837275146	-0.835564231277576	-0.142620471070965	0.318924725699406	-0.346888161442399	0.211938651880377	-1.05907729846351	-0.899099836943881	-0.0879118928867123	-0.419592446345413	-2.85353369409621	-0.41022058953351
K00354	-1.04135303361616	-0.907530085809892	-0.601576731163321	-1.32931784826204	-0.624867948174771	-0.781141357144136	-1.26974712111452	-0.557836836055138	-1.54550025372005	-1.48771441105572	-1.10773090639803	-0.986145658688807	-2.85845543696887	-1.48078874607005	-0.99391397003346	-1.30172868312109	-0.769001514214085	-1.47987470270006	-1.09837821957019	-1.55492994807134	-1.41966520758298	-0.872989055123144	-0.874063369061796	-0.756942560343144	-0.974561588003207	-1.04841187959209	-1.14565360030876	-1.52526377157958	-1.11218405377683	-1.06649174416454	-1.554459567342	-0.919668048658621	-1.25679514745488	-1.44272287822758	-1.44002608274854	-1.61857785844664	-1.39992749163675	-0.935703478169271	-0.741245011727318	-1.12881935932532	-0.57723531649541	-1.01131023223157	-0.416976751775866	-1.2223311476374	-1.1107134139153	-0.293771022004945	-0.425687960061004	-2.56134710952397	-1.58659169567945
K00355	0.208789707355598	0.0732311619653205	-0.0708542296966171	-0.273432128799702	0.413579208504081	0.0456674765235372	0.0304288826352096	0.137300970277943	-0.263597214981691	-0.013953681567111	0.32865720962766	0.255905681432482	-1.48610038173264	0.244975813427545	0.348420547563756	0.115758050989465	0.451744457153937	-0.0195650987820342	-0.301838255109579	-0.274789516039205	-0.149590617413481	0.196387846307822	0.518834375753544	0.116472784330866	-0.257183990392133	-0.00171551670441594	-0.203246367486959	0.0273496726656217	0.430642407869508	0.0704267770571452	-0.121473524574728	0.0349068759704743	-0.0766759888386215	-0.425134969075758	0.236349133652006	-0.586857645763059	-0.00141435907081265	-0.439563348374885	0.00379100735739444	-0.856667455166074	-0.192412024454263	-0.357923888480696	-0.473884398421499	-0.372256117431539	-0.540246867267082	0.399142005527505	-0.10396899837333	-1.14986404994282	-0.16688263002538
K00356	0.18332835633304	0.0326760146218131	0.315603616758238	0.107550755851199	0.421668107660528	0.0723249627096432	0.167023345248615	0.374212537233835	-0.0872913444562286	-0.100002123600739	0.219915053010151	0.271564377295953	-0.915387163112022	-0.0275600225963813	0.134624257861696	-0.0386610074205162	0.876409433161094	0.0498975617984248	0.223208509351766	0.343099403603325	-0.0437070817556473	0.241937892882326	0.579767281718066	0.452440030176383	-0.181413594092781	0.133286647001385	0.0245064167033482	0.0977885137561733	0.318316736174021	0.033222347502224	0.232371246407316	0.218158250338043	0.274367598071286	0.0950547577895567	0.514910693027603	-0.174271104888744	0.331143833036292	-0.189928882121155	-0.0923134102766389	-0.449868980972948	0.267105378103088	-0.389579369069691	-0.324799891649997	-0.252425866574771	-0.5911382424597	0.650195863629567	-0.00236641301916666	-2.04055049094398	-0.223050072100924
K00357	-3.67391490207648	-2.96710031651687	-3.8487841751089	-4.97088238121953	-4.49409911739265	-5.16667783381272	-2.92446281280381	-3.85591029450563	-4.50518411694504	-5.15226267660676	-3.41207040475335	-3.95497147454971	-5.05369435692012	-5.04997201077518	-3.45953761734808	-5.15929813073282	-4.91336143971157	-5.05596993872398	-4.32937379858894	-4.90447611941063	-5.10744880566398	-4.35294176690777	-3.5363097680608	-4.85097963878523	-3.5543536486195	-4.32226035883862	-5.18671609119951	-4.07266923831647	-5.00674044366732	-4.29176370252698	-3.54440906535845	-3.69288268581384	-4.40246669622032	-5.0214871645273	-5.04215848693219	-5.09537802034403	-5.09268369997321	-3.29037778259675	-3.00394102220659	-4.0865280903735	-4.11235170423758	-3.66945115891489	-2.61946923297401	-3.78379007265726	-4.05627322358781	-3.58581455531395	-4.03023456413205	-4.08786949341481	-3.44381112048235
K00358	1.06622313076221	0.912696634081885	1.49987440690478	1.29550647606792	0.898210153670429	1.00271597028614	0.99350702263749	1.15669930400924	0.741934467339014	0.547109934754502	0.761335454265945	1.27504626143802	-0.207731919878679	1.07918495996295	0.862785156633919	0.800617144291264	1.73544494250023	1.31091956874878	0.894366360811443	0.884486262512692	0.891966796702518	0.61160792038444	1.0862091088503	1.64081172968888	1.25417295314884	1.31015703422495	0.81896791323891	1.10166909368248	1.20973672779252	1.14291928170219	1.0955970223728	0.92123065020597	1.14244377202997	1.29239490996203	2.02102361507487	-0.0755574820198279	0.808159301021539	1.57322789684572	1.88690026494581	2.20415914241823	1.59665174062407	1.98310302641784	2.13754860855452	1.57434549288913	1.50893244833877	2.17281464695786	2.13857898488288	-0.0301543230108744	1.66169099849653
K00359	1.79716987368009	1.97951302677232	1.8976243833847	1.84159212133144	1.70222865843628	1.6795772739191	2.1101411914256	2.09457145507832	1.72013773252579	1.64791349339225	1.60756139055162	1.86176203180219	0.542701182808544	1.69961812367662	1.93884825104981	1.63242348930447	1.96164343072026	1.74394908969354	1.94037904641391	1.8562661413659	1.54170198774964	1.67940037673948	2.16796347511841	2.23391888430828	1.60284881344852	1.59036872953325	1.68699691105605	1.71089599242416	2.01913573438698	1.74967361343633	1.91473484322728	1.89340203034573	1.98645857149223	2.19359166116699	1.91880252561793	1.35515570035684	1.69720348035833	1.92892294260931	2.12519327242738	1.79650196833812	2.3859767181006	1.80624382654607	2.18996939473697	1.68728149477578	1.47158917536701	2.48844588342218	2.14074239746504	0.00382882511328078	1.70489091341761
K00360	-6.08435635610143	-3.84081220169735	-5.39411174025055	-4.22648950410327	-5.46360322104732	-4.53806998969061	-4.84404201181566	-5.99875643464696	-4.33506990408868	-5.18427882133904	-4.81797843464525	-5.43307338492273	-6.07908593589211	-4.64076739835209	-4.119465418124	-5.500458592263	-4.45769799057082	-4.92368303216457	-3.98193772333873	-3.88463474942708	-5.47947284184977	-3.7001322020744	-3.885658671907	-3.87652239622984	-4.78350814851313	-4.26566690225671	-5.03971101216648	-4.61519059289197	-4.29319698873896	-5.42948712131171	-3.88384220286213	-4.72331461573714	-5.1476284117328	-4.72457827827422	-4.43021108370319	-6.12076959931602	-4.61111559850041	-4.17759876103919	-3.77401987410012	-4.42289813497531	-4.58913148659385	-4.9141769898656	-4.73674249152115	-5.90725993383544	-3.07625074754602	-4.66505056501892	-5.7546564515227	-5.81229138080546	-4.39456425654128
K00362	0.628001716769418	-0.0530153750519049	-0.460410793444263	-0.379076360023914	-0.217690955051526	-0.488589057727841	-0.481198183593057	0.127648034494207	-0.316561880574666	-0.0910431882574913	0.0657307468564569	-0.373530424632915	-1.67077644876753	-0.114159288254765	-0.192615761706647	-0.244654945550477	1.42935991381004	0.560420989794598	-0.320025630658249	1.06839257462975	-0.442110952966795	-0.14851884450018	-0.0651048969530986	-0.0308536365972128	-0.244139562480577	-0.363545732913784	-0.461892423287515	-0.222173384276186	-0.246299088581948	-0.193601051597538	0.51822527500312	-0.221594729046113	0.176699235047694	0.00750178413101689	1.45685794263975	-0.566371883231665	-0.193313522182266	-0.512663712730033	0.612070868198543	0.0743469149003334	0.0239102868774976	-0.194534736135897	-0.0509505653864011	-0.17419702038915	0.257818393267154	0.785544166491138	0.252095909482298	-1.76828029154139	-0.66111433583074
K00363	-0.41297341192135	-3.08189486440523	-3.84513727629061	-4.91888790140141	-2.88915559454639	-3.167648977727	-2.35745327584468	-3.03912055345041	-2.14226251184481	-2.30199118184678	-4.93483040722172	-4.96476681500334	-3.07544546932872	-4.48339955757252	-2.6992511339505	-4.00402559881424	0.841620588131434	-0.348798241765733	-3.68582355916836	0.425738775392344	-2.43788726380259	-4.94589397511079	-2.46824792359111	-2.28257624660766	-1.90596241803298	-2.67952303233547	-3.10851903558235	-4.05966127155366	-3.25522761830806	-1.77608539407623	-0.35544783882131	-4.15108149187295	-2.42727187762281	-2.69138234780293	1.2544248456683	-3.62744048548389	-3.64370118080677	-3.50354864082313	-0.344577752685534	-0.752671506470483	-1.64880525061285	-4.72625317752298	-1.46959611797975	-2.26677343517489	-1.06096814833095	-0.188275997813875	-1.70554050003753	-2.91349715886517	-3.71978395285141
K00364	-0.347693099106463	-3.56638064439247	-1.90444769910867	-1.92158377576053	-2.77088196771782	-2.21719906719988	-2.22096878503685	-2.14783673573922	-2.62017974294977	-1.07386003915811	-1.97630633089385	-1.62181502334079	-1.8878840961481	-2.77567256366772	-1.56203472204447	-3.3181624738127	1.19275558602955	-0.294981008239887	-2.22367553793088	0.642320285902345	-2.81032942167941	-2.41516084103959	-2.51948916040297	-1.96443643795285	-1.57359251488804	-1.00635586442391	-3.60544987103236	-1.67305366069646	-1.03623533299626	-0.951171850149072	0.808456184070527	-1.91128734397583	-2.34182311473423	-1.79678942994449	1.1411986261372	-3.67151643939059	-1.62983783240118	-0.67395790434003	0.162912256393406	-0.0275142885603346	-0.795709398274762	-1.2558598048518	-0.522264124509949	-0.755518551790539	-0.181454394431783	0.15048623333282	-0.511741737638308	-2.06830146448271	-0.832934284251146
K00365	-3.35713387834515	-4.68511631149937	-3.80165216435087	-4.12908131663637	-3.00600556180917	-3.63436637332192	-4.04553431559789	-3.43112939709818	-3.71652914764733	-1.94163314931795	-5.31797434352034	-4.23299163608976	-4.34459926188531	-3.96249828181779	-3.92384322547917	-4.82335990057352	-5.206087961729	-4.19416820743415	-4.41071943804289	-3.55514432695834	-3.92580348896656	-3.88969492012492	-3.86554349577407	-5.14370616080265	-3.58288262764767	-3.73508486084774	-3.68423823108719	-3.46086769721159	-4.58351942927016	-3.09873115135097	-4.70247216838031	-3.38860357220818	-3.77493970266869	-2.94556025744752	-4.18706819023036	-3.95037350740535	-3.58608966665936	-3.70442464347804	-3.47228871239707	-5.07828492080958	-3.0734846381356	-5.07097417935852	-3.23991525596993	-3.17276876318642	-3.62679323927577	-2.88778186885394	-2.48544490150194	-5.07962632385089	-3.44773049839858
K00366	-0.0432594097429518	-0.0741290135636205	-0.0914130455879849	-0.216216997393984	-0.688772182714808	-0.305636346682817	-0.234084729344825	-0.256733662017285	-0.672650559194783	0.194972827493067	-0.361333996723	-0.212836750395415	-1.92786372832953	-0.3564803701467	-0.268085919052717	-0.351330267618595	-0.635629496574634	-0.583795701563024	-0.564995142091015	0.238208081329461	0.00698144156549458	-0.303251027381153	0.265849115356091	0.179671839488572	-0.456053769342211	-0.345198350400749	-0.720833815135289	-0.478632906573967	-0.274949422032229	-0.491642791895151	0.179701666224138	-0.270656465539892	-0.494404741780239	-0.37149621711585	-1.08873133086235	-0.778034721671988	-0.00145855220030387	-0.899944160145098	-1.17935498374098	-0.534459606106463	-0.52830223030306	-1.37947129538387	-0.995784371555595	-1.30807599845459	-1.12558230015045	0.306764497509609	-0.462393054448035	-2.30984455218673	-1.68537694619741
K00367	-3.70293195445096	-3.15092559076992	-4.29220636408397	-4.51117307355923	-2.90584969475968	-4.23696489690668	-3.84637715411071	-4.34074899015531	-3.38620123015074	-3.95567079487824	-3.58355359214847	-5.09815938780653	-4.57385128606311	-4.24723751117279	-3.27150371781839	-4.51021543342132	-4.13901190534314	-4.57024958215041	-4.07775666105795	-3.48756474924499	-3.86265482211804	-3.87454140161467	-2.76393008212958	-4.6171129394083	-3.88668990491117	-3.95796652922213	-4.04550326341177	-4.11366071000008	-4.37439227992949	-3.96880375100962	-3.41979974179444	-4.63871840939767	-4.29804483606428	-4.23961713463949	-4.11147983290659	-3.73381059234269	-3.67554669803721	-5.27188515976018	-3.49532572640605	-4.29357715220187	-5.9399359433637	-3.3078651334881	-3.57461679713027	-3.82076673024525	-3.82087265764607	-3.53851581573178	-2.75157467540091	-5.94087883090675	-3.29019972772981
K00368	-2.63327853046598	-2.29552741408962	-2.49979052314805	-2.76717363706725	-2.47372298580145	-2.7112654580842	-2.27162854975988	-2.53560851607783	-2.8509255627622	-2.77634432077371	-3.60029518256926	-2.91739507646797	-3.42995869540232	-2.53672331174338	-2.78425180187659	-2.49003424295691	-2.32822683402008	-2.51160244228296	-2.53761432936088	-3.35821297645287	-2.7058462630706	-2.68021599373796	-1.70989225927575	-2.0518940038342	-2.38610504425885	-2.94073729605572	-2.40980369560808	-3.00146156179232	-2.92773137014399	-2.94010037153747	-2.8501929376096	-2.79639945119895	-2.71659650940575	-2.79663462587897	-2.35978626482779	-3.06905850399739	-2.53012988575884	-2.07291495248192	-3.0157051503606	-2.00001133740604	-2.38736781862668	-2.67904809218112	-1.42758569285096	-2.45159732247768	-2.94179727094604	-2.65518916196489	-2.3731343106723	-3.89692719357695	-2.38670599919624
K00369	-6.08208775763167	-6.17472828664729	-5.97425894859471	-5.99400536172176	-5.57146629744702	-6.18980081431496	-6.0341374568648	-5.9964878361772	-6.19357892594098	-6.175385657109	-6.04837080200515	-6.07830720978677	-6.07681733742235	-6.07309499127742	-6.10660238118704	-6.18242111123506	-5.93648442021381	-5.38594573866627	-6.03873373604992	-5.92759909991287	-6.13057178616621	-6.06230170436876	-6.01266413603348	-5.87410261928747	-5.97108575757035	-6.06173009777098	-6.20983907170174	-6.18749428388562	-6.02986342416956	-6.00963432965588	-6.1785704243615	-6.10247700571925	-6.13324072818513	-6.04461014502954	-6.06528146743443	-6.11850100084627	-6.11580668047545	-5.90549094662911	-5.81956960219768	-5.8086813792944	-5.80907989479266	-5.80137063784334	-5.73406696390198	-5.90499133536569	-5.7656331610488	-5.70701581802238	-5.75238785305295	-5.81002278233571	-5.83928091178131
K00370	-0.456374361727709	-1.58811443301794	-1.83995518075447	-1.26070854453457	-1.861747260362	-1.70452072540914	-1.9240481924821	-1.47965169317519	-1.88013698587278	-1.69183060061606	-2.00227692049158	-2.56785104438855	-2.37186931543988	-2.26735575544219	-2.33121619868344	-2.20096123050977	1.05921724808932	-0.429462728681821	-2.42015320679385	0.776969337162731	-2.43877489584282	-2.23090239942924	-1.39032257041775	-1.86471469777194	-1.4322483404243	-1.94907110914026	-2.49820540514461	-2.10687473896162	-1.4447927881053	-1.7760349183412	-0.288863340983294	-2.57305210472117	-1.96632234819668	-1.72397077169642	1.0881638585129	-2.21526844751063	-1.96862475371715	-0.683681750679545	-0.398508716121245	-0.719876310896928	-1.63932001279274	-1.47707476588659	-0.552005840763506	-1.15739950313074	-0.372577289562414	-0.170761391582356	-1.03741482555996	-3.05052458839606	-0.689153937835315
K00371	-0.567453012071284	-2.18518367714451	-2.3583031292118	-1.44309699857995	-2.37834183395119	-1.5626701447689	-2.33283702886314	-2.19006932110443	-1.67130905902511	-1.73346597875004	-2.06163764171922	-2.31028223324983	-2.6760381616623	-2.42882817625723	-2.83711341251286	-2.17339053750738	1.07178097396745	-0.411082534249016	-2.64460239942857	0.704614567268807	-3.08424557538326	-2.21758604149445	-1.49898261867175	-1.92250096344356	-1.74370704026729	-1.93549628808894	-2.20681760171933	-2.35814376352226	-1.3871233322333	-2.28694203472666	-0.351230244535427	-2.27997085697927	-1.80089931796613	-1.81038064409669	1.11201548870333	-2.23335571669289	-1.80438608105237	-0.839113139181604	-0.2040608133795	-0.920131758411243	-1.68647121464072	-1.60441618659521	-0.508053208033503	-1.42824535358718	-0.276217216646911	-0.170493822134857	-0.905068923959411	-3.01885767452299	-0.745054407083665
K00372	-1.210655445407	-1.341296120715	-1.73206969908006	-1.58298940363567	-1.70521707974812	-1.40960565767846	-2.52215192776399	-1.66966401735446	-1.6418596082937	-0.356014744929976	-1.53627227753299	-2.08963629793889	-2.707709997011	-2.03842122512278	-1.85971965556556	-1.45104321831953	-1.27364444221092	-1.12324854921737	-2.31229992894143	-1.70720577906633	-1.33219984259458	-1.4490187507377	-1.10667468220329	-1.40503604450697	-1.57799845265653	-1.58252432626726	-1.08044577591371	-2.0101251451097	-1.65920769311887	-1.90890276486276	-0.661004795934569	-1.30801489840904	-1.4635021572708	-0.836831985354779	-1.77929780662241	-2.20613999507647	-1.06217638818687	-2.15216497684486	-0.81510872709437	-0.742830626538893	-2.04963347389918	-2.67701493994994	-1.8584423039123	-2.02619846939057	-1.34561035817601	-0.501414194892346	-1.33284896078601	-3.36251557080508	-1.86440387032534
K00373	-0.790282547193021	-2.07910811235753	-2.83023812490962	-2.29339417572281	-2.52327976957518	-2.34472359675272	-1.95543781955761	-1.70076444675086	-2.37786485775876	-1.63648761198902	-2.24864502807694	-3.12462317247628	-2.94479539466872	-2.9954375791497	-2.98021425615291	-2.30452142406102	1.12828059267856	-0.285035385873269	-2.53838444876822	0.546538727093536	-3.4527353636605	-3.70129431725458	-2.2304590930058	-1.76138457298324	-1.77725931117551	-2.03011624016563	-2.56077720378524	-2.84475389313335	-1.86731203832719	-1.87247723974895	-0.431877086003764	-2.53651086399057	-2.37567173417687	-2.19095801640936	0.986107927573024	-3.18010565605224	-1.96441149409452	-1.25293553954641	-0.20749677825331	-0.69040980829674	-2.13306149275919	-2.2589636685945	-1.24663583432696	-1.48401594426698	-0.612443351249813	-0.210303388724792	-1.21825344018161	-3.72648287426359	-1.29097732452824
K00374	-0.495172573287071	-1.17393628862736	-1.85514296178142	-1.04599823028964	-2.02320644629248	-1.95699125030099	-1.63749483783457	-1.77580886498422	-1.92117702566863	-2.13202560126322	-2.16945525411598	-1.54508494093183	-2.55070959552222	-2.5115930642126	-2.47822724813871	-1.77758617608166	0.972682475504507	-0.253936858526808	-2.43467219456787	0.710224418970651	-2.59814218413194	-1.99504102773423	-1.66482761882434	-1.46952748310691	-1.43445389760513	-1.74804266448441	-1.92454027963374	-2.00572446345297	-1.41314242028895	-1.41303199990721	-0.15132965179915	-1.60678813947653	-1.86109157655471	-1.55487720050746	1.05642809034261	-2.58222042649647	-2.31975063543444	-1.16326679802293	-0.343145620475036	-0.286380778945088	-1.91807625658884	-1.32687329783225	-0.309852997118444	-0.836918294124402	-0.535889339176582	-0.0172144241715905	-0.703384139249987	-3.35384070759423	-0.881662885299126
K00375	2.25742423145586	2.31458938899994	2.17667041209914	2.358564399987	2.24789873585034	2.34276572378478	2.18215738808008	2.27361447958936	2.29209047471974	2.12654308996732	2.43825738444214	2.30427739042731	0.721369304799503	2.31930317748963	2.20197991352367	2.23789371538103	2.37444358316016	2.10337284229881	2.24545609815893	2.21824868161873	2.11451229627927	2.43862417776054	2.36443470357716	2.28402758520545	2.00447948242905	2.23914793039174	1.84092579583978	2.42119860939282	2.28700107494286	2.1069186048541	2.2588577985855	2.42067540935842	2.36852965791458	2.0681100813334	2.22762344955161	1.64950403927844	2.39482838004902	2.12135072581389	1.61675632061776	0.282871698777564	2.21952731513717	1.82145277355134	1.66214082556592	1.92317373907441	1.53302601572362	1.93281312979099	1.75516364328032	0.429548999931249	1.70778037557876
K00376	-3.01057293715341	-3.53167525477453	-3.77952360184013	-3.17185028097229	-4.3133207707815	-3.89620721458998	-4.1508948312562	-3.75792988614527	-3.38046415074763	-3.77149082781765	-3.65445532934721	-3.88184920972075	-4.11797888480611	-2.93157550232824	-3.5265304881678	-3.9282808647812	-3.59523618308009	-3.46335754217011	-2.98728552997305	-3.74029448183333	-3.65529301396725	-4.05715592239329	-2.92679379400469	-3.49399302471432	-3.23286882407572	-3.01682415093452	-3.83273835558338	-2.42538289797205	-2.53196397025121	-3.8023904006797	-2.94776673650885	-3.77675971061641	-3.85206756338966	-2.10529972378109	-4.02968393425441	-3.69118955367132	-3.71483920864011	-0.927855724378032	-2.2779769413289	-3.6883681372464	-2.2031342624253	-4.01481234295334	-4.67160318935019	-2.33170983182294	-2.54187093721742	-3.88726074130489	-3.70316008996961	-4.48037545688047	-3.65897528188668
K00378	2.68867843242567	2.43347918641312	2.6291879263452	2.78246763379284	2.55517020007484	2.51032420799113	2.43532333482892	2.49811739906853	2.53659204927858	2.52177615310233	2.75662112557882	2.67645372689058	1.01284808386	2.62356329414704	2.47262205375978	2.36002745359872	2.71094045702608	2.51618708427093	2.62962462502078	2.45397699874049	2.47738868432297	2.86519044466382	2.71107545448539	2.63585854892393	2.42006345450681	2.69522789330602	2.13072913630169	2.45913248915835	2.84986659195233	2.50166080733207	2.53930639196828	2.75553879337326	2.72949553870822	2.35923696331776	2.45168541520102	1.87173835075729	2.70543645577356	2.68910257984233	2.5807913801209	3.02789693907454	2.99314756165193	2.66360635107939	2.90870387297488	2.48221204364129	2.1938102992753	2.86715294098939	2.7810414346905	2.35085222779657	2.52367645098776
K00380	-0.340563959267472	-0.353391002519846	-0.837588893548891	-0.769775382705361	-0.9983394363617	-2.65732695204759	0.160214943720196	-0.33030629079459	-1.66797400153143	-1.28191840457048	-1.61104552713519	-0.770115539562416	-1.56453927550106	-0.508592217734486	-1.25198013946008	-1.90872120538219	1.17747648536299	-0.187118136930822	-0.430427507768702	0.716741546132748	-0.318228578291255	-1.33752204783847	0.425674720169875	0.35132459710413	0.397061778539863	-1.04027665711369	-0.475490447233346	-1.55035348457572	-0.946720126992825	-0.885137671477253	-0.114983420151325	-1.41697414596546	-0.73058793808265	-0.491158280077358	1.18884463811358	-1.84372775979537	-1.18976304575997	0.0158429406158806	0.612596151137353	0.144548453108229	-0.238890013731006	-0.204365368934106	0.140016983461993	-0.0192113345575011	0.17380754805608	0.767654069720996	0.200548415782204	-1.48639749646176	0.019234618787765
K00381	-0.422716190134336	-2.01768277032417	-1.78868910041279	-1.58901516690306	-1.44021967166872	-1.74715292128844	-2.12650653054773	-0.517709743925625	-2.27117042420019	-1.28455196110792	-1.76605019320587	-1.18594299108603	-2.08638065873462	-0.709651007932793	-1.5085359128268	-2.14055331194374	1.27234600450037	-0.345551407265036	-0.535612324749726	0.788140997359527	-0.752097085305631	-1.60477573429176	0.273078374496338	-0.112206620867828	-0.0481693500151869	-1.73300607549757	-0.870111710246234	-1.57237516135389	-1.95222372554656	-1.63699778672782	-0.131516250947682	-1.62091757852329	-1.38661835308184	-2.14992028283547	1.17695584577676	-1.37193142357802	-1.5915121878866	-1.71862666012482	-0.0591336014363921	-0.736808675287016	-1.10431482433497	-1.93070863251126	-1.37890229341949	-0.675556458648829	-0.284943144407701	-0.0438016712835596	-0.626377890258016	-3.11966740989336	-0.766898968379064
K00382	2.21135402723247	2.25380413536379	2.48750683929861	2.31769418567764	1.89165673325029	1.06536306308727	2.1574313342204	2.29021910353961	1.76427448244593	1.84574340332391	1.49443835204303	1.90979889373397	0.795376441121986	1.74423319266512	1.96462427799218	1.8137347962682	2.03719438132286	2.11002362743465	1.87367753718632	2.41961359440019	2.04012290495573	1.42423934135627	2.00867083310887	2.40800136246285	2.3188307596561	1.85701718407995	2.16485994092892	1.62067459029079	2.10863356500229	2.11767140982064	2.00947013986788	1.78579512746541	1.97996949493458	2.61814125737047	2.34007377799891	0.957129930658737	1.87286926848828	2.51763565169225	3.00773953169709	2.35991503440943	2.62219397479218	2.80562866650867	3.10630849315792	2.43655880184186	2.28920174093172	3.23700027469464	2.98845485027875	0.724258277359865	2.47123946938202
K00383	1.00588341219774	-0.905998789607091	-0.27429913920025	-0.169172492954072	-0.648675469400761	-0.778209439836248	-0.739660271722295	-0.300114868557139	-0.617742414788038	0.0488718448448593	-0.589759331574218	-0.414419606349273	-1.82849553928559	-1.04331419139419	-0.300466812871754	-0.591319822083298	1.41298245867189	0.127601562648439	-0.66499803734337	0.904749262392856	-0.451371756954033	-0.555654304999264	-0.199896660230986	-0.338588433807157	-0.664398104248126	-0.48281076966281	-0.85789062692615	-0.694634378118033	-0.0557034043102463	-0.184056269843852	1.52012319364747	-0.770454455283525	-0.595069382569826	-0.541984805798425	1.34410041669704	-1.47684261890167	-0.537020012751708	-0.247317173569607	0.517585092288645	-0.112891884965338	-0.199093113094971	0.161876904009328	0.304191721577782	-0.200741185351954	0.167626514915341	0.764377396725007	0.560394967240503	-1.53189764204948	-0.326471478050253
K00384	3.17283710797972	3.15857111134511	3.17509460301063	3.15220654850413	3.25973062568093	3.20297947423162	3.21620041363044	3.32629191834637	3.15776583056673	3.08550065430303	3.22986662736682	3.22238481451255	1.64267420425785	3.04933131715052	3.06694522651451	3.04300916812894	3.23324907880184	3.01929603729912	2.99971688713028	3.01887542141255	3.14857731053345	3.12836359393636	3.32041853025378	3.29038874684444	2.97330328094939	3.04726983095325	2.98982813004741	3.08721948091266	3.12223643547335	3.11511045684729	3.17683813178106	3.21095122008099	3.16019198233269	3.17875020794211	3.0487533326154	2.53936932112109	3.20317655879006	2.9316755362336	2.86486783184744	2.91109911672428	3.24020554741199	2.9166850496331	3.13017127490913	3.04361566425744	3.07203084012999	3.36081605773845	3.07895036875602	2.28426144322546	3.10173161844869
K00385	-0.0153870327893846	0.255829923080935	0.240842039897468	0.126786238985206	0.0355816491110351	0.211346597448701	0.0909333461207658	-0.0575684895653846	0.00588938734136369	0.228313286188484	0.924464586867935	0.34025459709722	-1.79558339598667	0.0854253954749012	0.33795162745	-0.11396698784149	0.768529844010598	-0.168602841483983	0.294627058859707	0.0706951752879205	0.0100699644630232	0.531450961516472	0.681243536939029	0.701898416049849	0.123226395918547	0.480644906714717	0.0245297444094847	-0.116951261833016	0.227108869054195	0.13751831508898	0.30334991677302	0.406153343922693	0.145829821178427	-0.546960132551353	-0.506808837211638	-0.269997476664507	0.230229397315217	-0.377827171202664	-0.301220796906455	-0.272928294113156	0.269156231578578	-0.279471411843458	-0.460589241477882	-0.508069805162719	-1.45044737204538	0.492964304937654	-0.563467877726338	-1.87315377832103	-0.953454126314517
K00386	-0.753497965747511	-0.299439646740063	-0.439459164537156	-0.620283610432609	-1.10648123834087	-0.638419432363388	-0.662313474206481	-0.501964473145976	-0.930569629851726	-0.324959345807085	-0.15488576039295	-1.04184975572723	-2.10995551556892	-1.28148811961024	-0.69085255927111	-0.728707551336374	0.432034042233725	-0.632090665223438	-0.569858966477292	-0.856036814081186	-0.827636386295904	-0.801788659568812	-0.0103987125175547	0.0720035913543387	-1.0314027397443	-1.22149919799879	-0.829113997341323	-0.942148153972245	-0.707439704039129	-1.31710032176177	-0.467781280856228	-0.914168594558924	-0.783353640450742	-0.668490410204998	-1.52243366803617	-1.68501011375613	-1.03050104935857	-1.6931716125775	-1.22899387842138	-0.596208223397688	-0.779892216371897	-2.68390862145106	-1.15149075823	-1.48343074184962	-1.97772334491846	-0.505499808755233	-1.69950311870315	-2.84948759833289	-2.09181973748095
K00387	-4.30312943852294	-4.23691411093485	-3.57972373680163	-4.91813855704263	-3.96873725481111	-4.21123120203763	-3.73546426613025	-2.91592349616291	-4.88779908189239	-3.69963937671967	-4.34576764700704	-3.67485802857794	-4.85253052762494	-3.40831776631485	-2.73226494602295	-4.22017165581149	-4.78674027068825	-3.50803645903286	-3.39928127353638	-3.55933873449367	-3.54280093428224	-3.82221262294265	-3.18513138404989	-3.7285437472657	-4.36687444891333	-3.83704492077177	-3.93199646785361	-4.4379300989125	-4.14241026602414	-3.89086689838919	-4.40580127136009	-3.73920870875661	-4.07884088275461	-3.31067710154369	-3.54964150180308	-4.69364010927694	-4.06100787234266	-3.55603103193913	-3.4639676336504	-3.7979872802133	-3.30001311750126	-3.42213120514173	-3.62196218599246	-2.88518513628012	-4.12385266727761	-4.0989828486631	-2.32597201020104	-4.54219288790368	-2.3915972225388
K00389	-0.254630318164029	-2.58959063778219	-1.93814120119678	-1.29380748750337	-2.60934339149067	-1.99460252104161	-2.00701186923084	-2.02532754866433	-2.23074195858882	-1.92804006071223	-2.55868696983148	-2.22433926600266	-2.29043423914823	-2.19676839252072	-1.97431905007968	-2.47496527154818	1.2131727124348	-0.0341804290109232	-1.96686202968261	0.630466667572292	-1.65447723276483	-1.93850451643202	-1.56694068050961	-2.72626256753602	-1.69274917156389	-2.1348131543407	-1.91039820587465	-1.99745603274615	-1.61584359382569	-0.689057332117552	-0.0857494747358385	-1.13502053023678	-2.32240653404813	-1.33763291931978	1.22571446242169	-2.19144645581172	-1.47644917121234	-1.70044866308136	0.140091602618752	-0.524958474958162	0.149694637150282	-1.20007176078889	-0.818597910352171	-1.31979144448551	-0.282965698532458	-0.0863811058051196	-1.2508857020467	-4.28388134529924	-0.756384295563994
K00390	0.649446708352317	0.720046477700129	0.428964346843824	0.889234382785258	0.126155347347964	-0.154734124104959	0.739115070008818	0.402557343812031	-0.00574412479450802	0.493094465157073	-0.0286198139139197	0.514204506149812	-0.797083886718757	0.662002163637174	0.207253606816323	0.778093290877643	1.45185001637864	0.860457175849297	0.504753590503615	1.25662332089813	1.11434528154308	0.633892712469881	1.05185233242103	0.898966994235621	0.736035742206117	0.479821342724592	0.916494352552956	0.30488538537869	0.122570345261502	0.543266297058411	0.372776051167289	0.353718165569068	0.22258426841506	0.625954997567984	1.4718802739591	0.0238366206726571	0.327274048786511	0.439734088237327	0.812423083700938	0.472851334544147	1.31666540888738	0.290386089284887	0.772736732959803	0.309167570960965	0.417550399220307	0.722135792110716	0.831436849019129	-0.741233815326948	0.532042517761376
K00391	-4.89534802042951	-4.98798854944513	-4.78751921139255	-4.8072656245196	-5.07787374080481	-5.0030610771128	-4.84739771966264	-4.80974809897504	-5.00683918873882	-4.98864591990684	-4.86163106480299	-4.89156747258461	-4.89007760022019	-4.88635525407526	-4.91986264398488	-4.99568137403289	-4.74974468301165	-4.89235318202405	-4.85199399884776	-4.74085936271071	-4.94383204896405	-4.8755619671666	-4.82592439883132	-4.68736288208531	-4.78434602036818	-4.87499036056882	-5.02309933449958	-5.00075454668346	-4.8431236869674	-4.82289459245371	-4.99183068715934	-4.91573726851709	-4.94650099098297	-4.85787040782738	-4.87854173023227	-4.93176126364411	-4.92906694327329	-4.71875120942695	-4.63282986499552	-4.62194164209224	-4.6223401575905	-4.61463090064118	-4.54732722669982	-4.71825159816353	-4.57889342384664	-4.52027608082021	-4.56564811585079	-4.62328304513355	-4.65254117457915
K00392	-2.2247206053016	-1.97875480079741	-2.54824409806729	-1.95772716989234	-2.24309818691075	-2.03886441266518	-2.44200082597651	-1.98010416553426	-2.35498799416154	-2.19159188635417	-2.06450894480758	-1.71393924389537	-3.27018230783706	-2.62040745191515	-2.1073159968109	-2.40946652579209	-2.04780935711715	-2.16972441153938	-2.23512793585032	-2.28780903199334	-2.4087134847352	-2.18923681388558	-1.76455925675463	-1.69966741879532	-1.98485864336892	-2.30260932619165	-2.60900095847378	-2.86868599726599	-2.44638593734993	-2.33066558523668	-1.98947409251614	-2.2482654614718	-2.26375603497206	-3.70986247249891	-3.0771886504384	-2.73678974243231	-2.34843927990115	-1.775623943386	-2.37106676652173	-3.15410288798677	-2.00912242762295	-3.63510361005646	-2.62312284240971	-2.94431697832829	-2.98389043461449	-2.51345627956758	-2.64707520534806	-4.73265560228134	-2.50309210582303
K00394	0.977536824195804	1.30991974791848	0.689280804641114	1.25099169687184	1.66705104270481	1.39360349262112	1.25203760036554	0.99692488254177	1.1884452774002	1.36697896343656	1.95692643219009	2.02570961254893	-1.17824094551076	1.55177694466992	1.4669459014657	0.50486772660595	1.62448538466144	0.960189892226762	1.12766763532926	0.718681203624484	1.2063853278561	2.00245276129238	1.87367068185701	1.81303821141183	1.29060314725736	1.7249642373541	0.697779370385459	1.27803435664992	1.67743621884916	1.64113089133108	1.12960350284124	1.83668596552054	1.4586053189569	0.431812385736065	0.927309841908607	1.03570951282152	1.65568035186507	1.30742142724161	-0.258776221357717	-2.02132573330847	1.51999102647945	1.3415816518898	0.338681501545708	0.914779725081906	-0.0657652076383087	1.37484365326789	0.878714342427055	-0.368105956757163	0.434053990675712
K00395	-3.02140788132263	-1.74720360883421	-2.90701090417357	-2.16720276440233	-2.84929406112126	-2.23475735937818	-2.11143765301329	-1.83176739302455	-2.41800674376507	-2.67087066141882	-2.06653685549271	-2.128345435477	-2.69428774335963	-3.3267438992545	-2.58406887999418	-1.85162762238251	-3.08300054799962	-2.6217934300973	-2.25596727824116	-1.21430019680102	-3.08934146947302	-1.36641201228826	-2.65938011006722	-1.06427744205226	-2.17282346992529	-1.98597060674379	-2.21416682880178	-2.17782827118406	-2.23236130379639	-3.3832771961444	-2.64995787709226	-1.61616046719841	-2.32638650224319	-2.82650089743153	-2.0970510082157	-2.74079844753186	-2.70691103138754	-3.09327242961856	-1.32270199948292	-1.79287683034719	-2.58520694247791	-3.04701950315334	-2.53367969910339	-2.54898849563849	-2.14778948005161	-2.4236014720166	-2.03370855099284	-4.2766749227266	-2.84559153985967
K00397	-1.17540807229335	-3.28097659005947	-3.17412517079923	-3.01640309677979	-3.53958362723357	-3.26920843455303	-4.55243066122399	-2.29939478352588	-3.14690102860988	-3.88094724868277	-4.05583838259836	-3.07436133769539	-3.47833657343914	-3.77865658285119	-3.29462699571209	-3.58394034725184	-0.644210688037949	-2.32050041448879	-3.71522575660182	-1.14529507494837	-2.97247523424758	-2.7706737598256	-1.70396948673722	-3.55059463983936	-3.37260499358713	-3.51526033815859	-4.21730665229495	-4.59025164454534	-4.99511841913959	-4.03217336494221	-1.93196801265834	-3.56540025307017	-4.53599808884485	-4.0345703891748	-0.784361912656342	-2.75091298678217	-3.57872992782637	-5.41273500013597	-2.43579854304565	-2.51705343475124	-3.90374631136939	-3.89603705442007	-3.42326827237055	-3.3679145827166	-2.60170112152166	-2.0369695637964	-3.75985543364616	-5.31726683584257	-3.52848222024987
K00399	-0.88989748401166	-4.40870831562081	-5.14670356693671	-4.24267517187466	-1.96967499911784	-2.55569661244511	-1.28086022542049	-1.3283684130732	-6.03221802765258	-0.86545505002793	-5.88700990371675	-5.91694631149837	-2.10180384670818	-0.751662455992292	-1.67556089625439	0.127906490398943	-5.77512352192541	-1.19261124747397	-5.87737283776152	0.178117231914983	-1.04990286248202	-5.90094080608036	-5.85130323774508	-5.71274172099907	-5.80972485928194	-5.90036919948258	-1.16670886174205	-2.38174551315671	-3.6643290940596	-1.69810202976152	-5.32434679562134	-5.94111610743085	-3.25688077430918	-1.04236781059162	-5.23772608577643	-5.95714010255786	-1.52903250516942	-5.04584725041961	-4.97252733286618	-4.26010864677207	-5.64771899650426	-4.94534358210402	-4.46895815958432	-5.07392101160024	-4.9221623240849	-4.87946043636437	-5.59102695476455	-5.64866188404731	-2.72643134797737
K00400	-0.251512484576888	-2.15733562202577	-1.85680568653934	-1.9573530193721	-1.50367322989307	-1.1860534792713	-0.635577846946903	-0.476499034091461	-2.09839514852292	-0.20333319740058	-1.94109565136752	-2.31600121455033	-1.37235091609141	-0.641629689754368	-0.701224010945602	0.140837249102442	-1.85503062201422	-0.326664870092172	-1.52907518420727	0.864396736407633	-0.268423419190314	-2.07337342869834	-1.54190052919228	-2.14122123041133	-2.21899776386245	-1.97250574654847	-0.484215763969187	-1.12430168513104	-1.85002516729637	-0.896661497761752	-1.72036515636002	-1.87852735720239	-1.9976886373819	-0.648797649414902	-2.36548339781481	-2.80990085988055	-0.953548509830437	-2.04993893602388	-2.61090295245166	-1.84094244134327	-1.75740915532195	-2.08113292215359	-2.72993156505834	-2.11021694620943	-1.98950509039746	-2.12630655259948	-1.97043415232575	-1.76237350522581	-1.24623299885933
K00401	-1.10997038549809	-4.39516409051305	-4.8718049341106	-4.51004631287664	-2.06333727541608	-2.58360333795217	-1.35557159498267	-1.31892636860324	-4.70849184539136	-0.968500825074236	-3.44759645903484	-2.03745051437484	-2.05275638581445	-0.687563502181855	-1.76711184173185	-0.100076579345889	-2.89977704709182	-1.0001409395184	-3.34716254900095	0.162892232232769	-1.13710103240563	-3.26016756518547	-2.73222596284077	-3.52272736212476	-4.47464781735203	-4.27379765196546	-1.29032303634668	-2.36665599400482	-2.59581413771063	-1.6125604282733	-4.38296922931745	-2.92396294678376	-3.09898863514629	-1.38146923413196	-4.57339934375198	-3.7636688552785	-1.66690679542073	-4.41587897148119	-5.42904934606966	-5.41816112316638	-3.47368063356366	-1.83137690750571	-3.73702495398921	-4.82536936292423	-3.58105829898645	-4.62739384558091	-2.18766292143868	-5.41950252620769	-2.80712855704656
K00402	-0.991851600628082	-5.23959877868008	-5.0391294406275	-4.36988970413039	-2.54747550066527	-1.98520729336422	-1.39971713579493	-1.26564312905981	-5.25844941797377	-1.16877285882661	-5.11324129403794	-5.14317770181956	-2.0856398264998	-1.1134242784764	-1.54902939534368	0.314009109444388	-5.0013549122466	-1.34824821210882	-5.10360422808271	0.327343141662982	-1.17636391644395	-4.41853904939359	-4.4192022195331	-4.93897311132026	-5.03595624960314	-4.4219278440119	-1.26263495133615	-2.10624290269124	-3.69823064573397	-1.53625934279772	-5.24344091639429	-5.16734749775204	-2.99034873205105	-1.46036891210402	-4.42942399196637	-4.48657280351809	-1.61112616801712	-4.9703614386619	-4.88444009423047	-2.69209387104705	-4.87395038682545	-4.86624112987613	-4.15186220192624	-3.59933404333467	-3.05451076090962	-4.0945057065513	-4.81725834508574	-3.08729483607622	-2.40628085700935
K00404	-3.02253846369291	-2.76366309273392	-3.53580259645085	-3.32606301286125	-4.18925357464678	-3.25992083480537	-3.9197360503615	-2.40136221486267	-3.22749337681405	-4.78499292959683	-3.37700689400506	-2.77502596331213	-4.08615792849008	-3.41773142462376	-3.33746843625217	-2.91650427767979	-3.19914727059959	-3.20326133534028	-3.2694857741548	-2.91498171810381	-3.80044163761732	-3.11253156637941	-3.55548802542337	-2.25973400981369	-2.33018687474709	-3.01246551539105	-3.56395424900263	-3.16678497590595	-3.23178343795612	-3.722216280144	-3.57664731618662	-2.98475763543845	-2.81383736812924	-2.92881417863411	-1.22726233008684	-3.23320633470206	-4.46274163283729	-2.48919279006505	-2.73933256764343	-2.65768509136175	-2.12196181077612	-2.55824860137901	-3.00601891287999	-3.26693740624713	-2.71565446295177	-2.75688074394581	-2.00231063814684	-2.78752350234858	-2.79476411280056
K00405	-3.58638686271279	-2.11177162550129	-2.39171555198797	-2.26416544065002	-2.40453764913305	-2.74558298314417	-1.91741464829	-2.24117889314349	-2.76667754478166	-2.84054277882899	-2.61046488644664	-3.40270044260833	-3.8404947387924	-1.99417440450479	-4.02511375588548	-3.12579984275444	-1.08828895338154	-2.90410187840882	-2.51383616756416	-2.55458421440999	-2.37276206033247	-3.07006899694104	-1.31772532473261	-1.54634307212819	-2.21202329120635	-2.69762215374371	-2.30906392101138	-2.88966156245557	-1.43349663128072	-2.89194731607449	-3.1468112801942	-2.66407265759019	-2.36124636736068	-1.88982610718628	-1.04512790359004	-2.72595727461095	-2.57700620681992	-2.95739351602586	-3.027809079064	-3.27667026031732	-2.46913027988208	-2.45923283825315	-1.11625512785892	-2.41498102587687	-2.85963824180381	-1.72674505362421	-2.14075196997349	-3.82793432209	-2.59354798285313
K00406	-2.12006102854928	-2.42219249669003	-2.35117279163117	-1.47075980347985	-2.66843809648775	-2.38028588157931	-1.46925734014055	-2.45135559441213	-2.04338972278612	-2.26241649748298	-2.87087454067137	-2.02387184555892	-3.14335234716517	-2.80972603331003	-2.19201986578826	-1.98673197081079	-2.45050407474045	-2.58515108187666	-2.19675787291216	-2.63127410586859	-2.72410198455837	-2.76749663245093	-2.08466552673246	-2.08578528443109	-2.61023833832263	-2.22091291902687	-2.53868522277168	-2.41865284212062	-2.14176446023027	-1.96176330494905	-2.61211457109858	-2.21622599292923	-2.89513726405767	-1.68677680117178	-0.973238625756957	-3.76881143866475	-2.5319267963372	-2.35708448282603	-1.43510548764589	-0.961967794507272	-2.2917277523418	-1.73485132746512	-1.14125322435066	-1.17009983170364	-1.47655477427024	-0.605661017829219	-1.72455112376364	-1.46836229772234	-1.15085975540313
K00407	-2.2230820198176	-2.66509819029034	-2.20226458777027	-2.47579152167342	-2.82112318415456	-1.98580179014823	-2.34218580371389	-1.51453917647643	-2.34662152664368	-2.16344062665397	-1.36008570930655	-2.61868753400448	-3.70437614846808	-2.81192625421897	-1.89524136057875	-1.66848940568199	-2.28965320234337	-1.83518835088546	-2.94307943746905	-3.23174417190448	-2.06047083555411	-2.55267160801181	-2.9170098374526	-2.11315809465016	-1.55473438035539	-1.21979924825509	-1.06421491259873	-2.20888567369818	-2.0430243148456	-1.71617594685985	-3.80612923540722	-1.90140767114751	-2.51539704718794	-2.94895584644866	-1.21714767379335	-2.6424875152883	-3.74336549152117	-1.94716700761317	-1.21771701527139	-1.27454696642306	-2.56771378503039	-2.36584851364011	-3.36162577494771	-2.13853715491631	-2.32214286719639	-1.53288413918244	-3.37994666409867	-2.74770490402242	-3.46683972282703
K00408	-5.58849520098946	-5.68113573000507	-5.4806663919525	-5.50041280507955	-5.77102092136475	-5.69620825767274	-5.54054490022258	-5.2514013663752	-5.69998636929877	-5.68179310046679	-5.55477824536294	-5.58471465314456	-5.58322478078014	-5.5795024346352	-5.61300982454482	-5.68882855459284	-5.4428918635716	-5.585500362584	-5.54514117940771	-4.62370427056005	-5.636979229524	-2.0757475359215	-4.51279566071837	-5.38051006264525	-5.47749320092813	-5.56813754112877	-5.46475260189974	-5.6939017272434	-5.53627086752735	-5.51604177301366	-5.68497786771929	-5.60888444907704	-5.63964817154291	-5.55101758838732	-5.57168891079222	-4.81460617149344	-5.62221412383324	-4.16164483309695	-5.32597704555546	-5.31508882265218	-5.31548733815045	-4.49464695229004	-5.24047440725977	-5.41139877872348	-4.90417622771511	-5.21342326138016	-5.25879529641073	-5.31643022569349	-5.34568835513909
K00410	-4.48105004732284	-3.66740265067046	-5.33630847712177	-3.88836920358433	-6.25112351648526	-3.98777176919948	-3.80832561439444	-4.56949928423075	-4.76659037399454	-3.87688220243511	-2.48131608656244	-3.840388441624	-6.06332737590065	-4.10312469829291	-4.96729590169237	-5.54156366097081	-4.28635231695316	-5.34525154783972	-4.28400996124182	-4.83586494306096	-4.32925761333568	-3.07716853437577	-3.50491063154952	-4.22397051602681	-4.8808736710275	-3.07659692777799	-6.19634911018004	-4.35504062383101	-3.3654761859651	-4.58264577770943	-3.62151416962339	-4.4523449024586	-4.16327043520062	-6.03112018350783	-3.06089367149407	-5.07508542126516	-4.68881812852901	-4.2802072920196	-4.72935751565483	-5.79519141777269	-5.79558993327096	-3.57595327269565	-5.72057700238028	-4.76568485587103	-5.0317917896623	-4.66360023844127	-4.17650634071204	-4.67071630284105	-4.50769934974672
K00411	-2.83016188765369	-2.44525145181288	-2.10056038331393	-1.52195109351063	-2.04000723064756	-2.74737661864668	-2.2354154471368	-2.03682431223221	-2.82110611932535	-4.22794058833561	-2.11404423561364	-4.94872093198805	-4.26960160995761	-2.51680920327907	-2.5274797880517	-2.55518278911641	-1.6681098608111	-2.71601449566865	-2.535917976111	-3.2852131281273	-2.82487047519051	-2.77181857964154	-2.34202226946932	-2.84721517795368	-3.26609834599868	-3.04593223509408	-2.87686739616555	-3.30018531552	-2.10966472124442	-3.12232536129026	-3.25387392392426	-2.97733654148391	-2.73536094558477	-3.81067703379697	-2.28857516814087	-4.17641787521425	-2.1641343243907	-2.72326541191276	-2.82485930113938	-3.91869336554579	-2.86237425286502	-3.01614026555162	-2.00919849573733	-2.61483506143546	-3.14280336805353	-2.72044391386705	-3.11000188126738	-3.69731413967293	-3.72233497464302
K00412	-2.05969091752053	-2.42875915548291	-1.14749989686977	-1.28912367702398	-1.9961880380527	-2.24663462799336	-1.79648400880633	-2.37683563202471	-2.37424496127882	-2.34554953706363	-2.49725128125786	-2.77460936890384	-4.83763756729565	-2.28396541020332	-2.23498073957492	-2.29586432945508	-1.77999797493594	-1.91209139537056	-1.82265943099059	-2.1668710840725	-2.26811435029052	-2.32974907559562	-2.01558490130774	-1.86799202848001	-2.14133982789709	-1.96580708173184	-2.53382640721408	-1.50882044909601	-1.82241324155327	-2.27241293558648	-3.12480292849496	-2.92365601000879	-2.37520359129205	-2.52530534619346	-1.15874280871582	-3.25793709501332	-3.02145531367387	-2.1856433746477	-2.43510264879473	-2.51871972310163	-2.35386398090764	-2.29307165649059	-2.88464658423595	-1.71252077169019	-2.12529664397997	-3.61274087704844	-2.27306310619133	-3.59874283422048	-1.89048006121465
K00413	-1.81732242595276	-2.00562639876449	-1.65650894232095	-1.92221885962903	-2.30276929396778	-2.08109394776591	-1.76797213232561	-1.96658266336668	-1.97682856595535	-2.04061534602384	-2.18907642224969	-2.42884094427864	-3.2031760077854	-2.18381008434078	-2.75981167579511	-1.99330754357135	-2.13383161895199	-2.18919051493324	-1.96639105559694	-2.07800349306488	-1.94383518315515	-2.74735982044298	-2.04824443663409	-2.0218618263344	-1.93157499388872	-2.46000834526087	-1.98352846113062	-2.52358399918695	-2.30077583971938	-1.93190611640791	-2.59661629259949	-2.44654654399349	-1.88941993961533	-1.68743179002059	-1.33742890138421	-2.49521396018302	-2.65234688826181	-1.45206636769839	-1.55867497823728	-3.25258839366117	-2.0225950878087	-1.58655538236585	-2.09407504968179	-2.37245889577363	-3.04193197870276	-2.25549335247394	-1.41808890753201	-3.36156046089484	-1.57276478417994
K00414	-3.47254952093093	-3.54577650608424	-4.5376395035873	-4.56595127957328	-3.96261249717979	-4.05269549835414	-3.78023122988692	-3.57657835561794	-4.0980578788868	-4.25132103697967	-3.74563962764279	-4.67343646309395	-5.73354932687856	-4.99797753095706	-3.57056387054158	-3.46989913074145	-5.59321640967002	-5.73582490868242	-4.63177748286608	-2.90702082777235	-4.03255385891344	-5.71903369382497	-5.66939612548969	-4.87677814690663	-3.87265107682123	-5.71846208722719	-5.12795721129284	-3.47644181137137	-3.71426679023599	-4.09341699018293	-3.30736260887525	-5.10515253333842	-4.43651253763004	-4.29342724143426	-5.06170045743929	-5.77523299030248	-5.11222567048031	-5.56222293608532	-4.74445214187732	-5.46541336875061	-4.809674256208	-5.45810262729955	-5.39079895335819	-3.98511959349639	-5.42236515050501	-4.60686860963618	-4.70387950146056	-5.46675477179192	-2.89123704734644
K00415	-4.50112600389553	-3.84083732132867	-5.67969450070905	-3.98273836087765	-5.23345914110773	-3.75811920276395	-3.65022157895345	-3.78247099506222	-4.31469652860488	-4.68350353342711	-5.75380635411949	-3.79653813293045	-5.78225288953669	-4.29580094367772	-4.77405229607384	-3.47539007644227	-4.14088322516976	-3.52210121869471	-3.94362823024419	-3.55373355785473	-4.15200217388889	-4.00109775023871	-3.7969747740389	-4.3273322302996	-3.93251528896099	-4.61429973665936	-3.80827313022163	-5.02065570100075	-4.93660487677855	-3.57701741016357	-4.59449824821096	-4.05086545128064	-3.65922980614984	-3.32543341768401	-4.56655781193526	-5.8239365529606	-4.90103963101863	-4.0617921881598	-5.52500515431201	-5.51411693140874	-5.514515446907	-4.74407102083977	-5.43950251601632	-4.66581156523899	-5.47106871316313	-4.64529141503846	-5.45782340516729	-5.51545833445005	-5.54471646389565
K00416	-0.911693538602441	-0.255889850617514	-0.745552515218738	-0.103118266832345	-0.763854888859269	-0.118359705589925	-0.664811683473451	-0.456642288170655	-0.544435779272343	-0.565863408600923	-0.170100076321644	-0.63505380836716	-1.20478517094086	-0.460173876771951	-0.90114819080011	-0.329401124414079	-0.354867065196967	-0.881887609157275	-0.317254770290227	-0.773709146225737	-0.339458800844915	-0.065828266728251	-0.378428230941817	-0.594387870411291	-0.6076863674421	-0.65528163016337	-0.598476197864931	-0.374381060386455	-0.388771558850655	-0.501081732455187	-0.651963155826282	-0.219605644034487	-0.297905233350036	-0.115095954025634	-0.596309903751271	-0.709340901149931	-0.291338241738721	-0.917962959077136	-1.57712706888612	-2.33148655869149	-0.651132994760562	-1.53916994045564	-1.06905955607391	-0.703563120763059	-1.08636526199979	-0.52397892638657	-0.372188245586547	-2.77784712138036	-0.901158132396286
K00417	-2.42115193357685	-2.61245445680491	-4.36638018985095	-2.83719663998755	-4.6567347192632	-3.41516500845345	-3.57047591569053	-4.38860907743343	-4.58570016719722	-3.81437826999482	-4.44049204326139	-2.36188270011714	-4.46893857867859	-3.75193351271044	-2.3901778715174	-4.57454235249129	-3.2330248928202	-2.78952470764606	-2.47645990620755	-3.02643309688583	-2.973763064432	-2.67783475096582	-4.40478537728971	-4.2662238605437	-4.36320699882658	-3.59806855659672	-2.6014741346618	-3.30476198254741	-2.64991115112114	-3.14050768037345	-3.71490888318724	-4.49459824697549	-4.52536196944136	-4.43673138628577	-4.45740270869067	-4.5106222421025	-2.73585440742703	-3.54448355951493	-3.4984081236307	-4.20080262055063	-3.22594470048411	-4.19349187909957	-4.12618820515822	-4.29711257662192	-2.29168365971168	-4.09913705927861	-4.14450909430918	-3.34636124116145	-2.6824721900471
K00418	-2.67396460761617	-3.40825579142494	-3.20778645337237	-4.04212288471624	-3.49814098278462	-4.23791833730944	-3.15140515552659	-4.04460535917168	-4.24169644893546	-4.22350318010348	-4.09648832499963	-4.12642473278125	-4.12493486041683	-4.1212125142719	-4.15471990418152	-4.23053863422953	-3.98460194320829	-4.12721044222069	-4.0868512590444	-3.97571662290735	-3.60177094282099	-4.11041922736324	-4.06078165902796	-3.92222014228195	-4.01920328056482	-4.10984762076546	-3.23133986527153	-4.2356118068801	-4.07798094716404	-4.05775185265035	-4.22668794735598	-4.15059452871373	-3.36676823296278	-4.09272766802402	-3.29880897221209	-4.16661852384075	-3.57734392621849	-3.36702819237215	-3.3003382098686	-3.85679890228888	-3.85719741778714	-3.84948816083782	-3.78218448689646	-3.95310885836017	-3.81375068404328	-2.94054332280003	-3.80050537604743	-3.85814030533019	-3.21996606089525
K00419	-3.83839011485422	-3.112410408334	-2.50647596217326	-3.75030771894431	-4.02091583522952	-3.94610317153751	-2.1787614871013	-3.11375553483899	-3.25449368805164	-3.93168801433155	-2.54725139531611	-3.83460956700932	-3.8331196946449	-3.82939734849997	-3.86290473840958	-3.18361663864409	-3.69278677743636	-3.83539527644876	-3.79503609327247	-3.68390145713542	-3.06825390785293	-3.81860406159131	-1.45443217158308	-3.63040497651002	-2.98754875711017	-2.99941221945769	-3.96614142892429	-3.94379664110817	-3.78616578139211	-3.76593668687842	-3.93487278158405	-2.58426316567091	-3.88954308540768	-3.80091250225208	-3.82158382465698	-3.87480335806882	-3.872109037698	-3.66179330385166	-2.28396401943746	-3.56498373651695	-3.56538225201521	-3.55767299506589	-3.49036932112453	-2.49299970857265	-3.52193551827135	-3.46331817524492	-3.5086902102755	-3.56632513955826	-3.59558326900386
K00420	-4.64933180744931	-4.96511588777914	-5.83688637190146	-5.47754014341356	-5.74814825969876	-4.57472330733864	-3.25539486905064	-4.0937282567491	-6.05620634924773	-6.03801308041575	-5.9109982253119	-5.1563768833704	-5.9394447607291	-5.55662977296921	-5.59013716287883	-4.16187849615057	-5.79911184352056	-5.56262770091801	-5.02287402416543	-5.41113388160466	-5.20864145974984	-5.54583648606056	-4.80305173716533	-4.9521722928711	-5.11746254914543	-5.13979977135461	-6.07246649500849	-4.49909947488967	-5.10793309775319	-3.16717592745561	-4.56349291738518	-4.48739949874294	-5.99586815149187	-5.90723756833628	-5.42150856321006	-5.98112842415301	-5.59934146216724	-5.3890257283209	-5.68219702550442	-5.67130880260115	-1.78984443107495	-4.37224988892705	-5.59669438720873	-5.76761875867244	-5.62826058435554	-2.94054332280003	-5.6150152763597	-5.67265020564246	-5.70190833508805
K00421	-5.38050014868668	-5.4731406777023	-5.27267133964972	-4.6046388015649	-5.56302586906198	-5.48821320536997	-4.23930578859977	-5.29490022723221	-5.49199131699599	-5.47379804816401	-5.34678319306016	-5.37671960084178	-5.37522972847736	-4.68372843112056	-5.40501477224204	-5.48083350229007	-5.23489681126882	-4.28426125096119	-4.64936717589306	-5.22601149096788	-5.42898417722122	-5.36071409542377	-5.31107652708849	-5.17251501034248	-3.88857201685354	-5.36014248882599	-5.50825146275675	-5.48590667494063	-4.23503175590454	-5.30804672071088	-5.47698281541651	-5.40088939677426	-5.43165311924014	-3.73895285299852	-4.67591490727757	-4.72913444068941	-5.41421907153046	-3.41751209780414	-5.11798199325269	-4.01384971102937	-5.10749228584767	-5.09978302889835	-3.93923529563696	-4.11015966710066	-5.06404555210381	-5.00542820907738	-3.95755618478792	-5.10843517339072	-3.35130206295634
K00423	-4.27720575351315	-4.24187162817038	-4.23914651503131	-4.2757072928253	-6.13588109055534	-4.23588323103594	-2.66993029233849	-3.58736756226455	-5.19556121263117	-2.69654777478352	-4.83618439914183	-4.86612080692345	-4.72568481051633	-4.11011773378389	-5.9778699937354	-6.05368872378342	-4.21261291781178	-4.73091751620993	-4.67768049285715	-3.03741904143319	-3.62064759649269	-4.86037180167263	-2.58612340049417	-2.41731799695111	-3.66478723435352	-4.1171483094076	-3.86384933766476	-4.11995937335734	-3.970092751064	-4.80087846188934	-5.34925911600123	-4.89029060285593	-4.07289698916188	-4.30862776795759	-1.96434302328655	-4.7544522486737	-3.6887058150339	-4.05790743092645	-2.48626018736154	-3.38927138044784	-4.70199624240981	-4.06857436049777	-5.60533457645035	-3.36423115145104	-1.97982361050732	-4.70343480802723	-2.68555399300776	-4.98071147397544	-4.33366859528753
K00425	1.18361928703897	0.992632321760675	1.82836774807457	1.51018906347925	0.748703327518265	-0.228431232101976	1.4345630634173	0.97654675043411	0.999967516421292	0.642219723885163	0.0321251961417536	1.02151539324909	0.0141667758651049	0.84660000469479	0.813267508948662	0.684656190047233	1.99397355091969	1.44791051361098	0.991165216615071	1.81860919935228	1.02954343646521	0.161747077429681	1.12606608651213	1.7131360907024	1.69617817269092	1.00860452898826	1.15377486671008	0.612563170082081	1.1005057015894	1.14902445258269	1.13753570457366	1.00353515101029	1.1027490446333	1.46937862955864	2.12970125678087	-0.38992185651756	1.17271231615482	2.02181998307503	2.47925745965033	2.97594336521459	1.87873851469159	2.27222723287439	2.50336812485871	2.00295953396256	2.77459414380877	2.27322692947184	2.47109569631459	2.20486590331905	2.04280811334919
K00426	1.04645677333042	0.919309222448146	1.81909093701172	1.43407482389583	0.704791288222881	-0.214773278964138	1.28351064461498	0.856945453974527	0.937632814541206	0.639265374503262	0.327432689135174	0.817258140364159	0.0516587420186474	0.761490273693021	0.761757711441592	0.637117519255748	1.85718514660293	1.33302050390943	1.0164534444322	1.56650097824364	0.954006402025543	0.115398407361163	1.03056512482032	1.62366687698665	1.61077908009301	0.971668274161455	0.998540024759273	0.502675267131282	0.999675537923537	1.13282215506857	0.881702371495412	0.801324391219184	0.950753706596466	1.3388538047135	2.01547354203964	-0.259677156674056	1.06786314754726	1.93988949123863	2.33300340230431	2.65787857830958	1.66860776215509	2.08127835557989	2.31363583439729	1.908334154878	2.55506115157606	2.15789499951252	2.26076590181817	1.8517345069738	1.93075185719428
K00427	-0.602725999832196	-6.0104498447631	-3.47845468915995	-3.74625406726819	-4.15431810951752	-5.34096803420967	-5.17268052353111	-3.12116442035648	-6.02930048405679	-2.07670112424121	-4.7814487605633	-5.91402876790258	-3.27056648230078	-5.21163805794374	-3.45486978072723	-4.62781699734143	1.03308618538674	-0.443192016187817	-5.20236772470977	0.746489295445345	-3.76639769204019	-5.20084477103508	-4.05585637733223	-2.33375415007432	-2.23121535533014	-4.80743220955753	-4.43752128408827	-6.02321584200143	-3.97438030944015	-2.287043523603	-0.262385699343663	-3.45419807204222	-2.87475237836077	-5.18315321169585	1.16462186911068	-5.95422255896207	-2.86145448476027	-4.35088683273548	-0.186838225271365	-0.838118902344879	-2.31084843127691	-2.59116656975245	-1.61575822482375	-1.90908823521564	-0.384774889488958	-0.0854391855269895	-1.17977577261989	-4.03408835425205	-3.88066254240979
K00428	0.303434760228164	0.105099251582647	-0.104590630212442	-0.18827303002888	-0.411016328358626	-1.80518915742426	0.646361194460806	0.0950393089407619	-0.717057016519612	-0.584179147606549	-1.03835083357112	-0.200017962767674	-0.978867337298536	-0.241507280895885	-0.317581730913694	-0.611333956415792	1.41471178248887	0.387424363515787	0.201558150824851	1.04074587390624	-0.32937126873876	-1.15790410737617	0.631869859420843	0.704363609110597	1.18499096397327	-0.420779453367066	0.184767080948338	-0.848660204549629	0.142240093021276	0.202458575942168	0.189369760195657	-0.58627033159659	-0.28532799348736	0.360810383538469	1.30120217975653	-1.32807336911276	-0.552181156991313	1.5611909381882	1.6733206106021	0.949831503998753	1.02335940694028	0.580550756725168	0.90072683150271	0.929959269507276	0.805338811325259	1.47650456459901	0.817410558076165	-0.538179937660109	1.02910587833187
K00429	-5.5474638043116	-5.64010433332721	-5.43963499527463	-5.45938140840169	-5.72998952468689	-5.65517686099488	-5.49951350354472	-5.46186388285712	-5.6589549726209	-5.64076170378892	-5.51374684868507	-5.5436832564667	-5.54219338410228	-5.53847103795734	-5.57197842786696	-5.64779715791498	-5.40186046689373	-5.54446896590614	-5.50410978272985	-5.39297514659279	-5.59594783284614	-5.52767775104869	-5.4780401827134	-4.64633148540744	-5.43646180425027	-5.5271061444509	-4.57660282971356	-5.65287033056554	-5.49523947084948	-5.4750103763358	-5.64394647104142	-5.56785305239918	-5.59861677486505	-5.50998619170946	-5.53065751411435	-5.58387704752619	-5.58118272715537	-5.37086699330903	-5.2849456488776	-5.27405742597432	-5.27445594147258	-5.26674668452326	-5.19944301058191	-5.37036738204561	-5.23100920772872	-5.1723918647023	-5.21776389973287	-5.27539882901563	-5.30465695846123
K00430	-2.0329615352506	-2.70211203803782	-1.73805610001867	-2.57824467101849	-2.96023895507338	-1.19304905297215	-2.49791611053895	-2.16914338026879	-2.39441092317261	-2.66933136205911	-2.31638579790799	-2.48055028735531	-3.75148048744489	-2.69522718967709	-2.80703925614041	-2.00289601830549	-3.03953783272905	-2.57051190501898	-2.4446017501801	-2.29232603197823	-2.29057307609469	-2.37770753382515	-2.59776129903299	-2.23879124524901	-1.70899149823292	-2.2853929875124	-2.31053366896926	-2.9467743777006	-3.34811310234271	-2.18519641550963	-3.17556132048851	-2.58784114906195	-2.95134517202118	-2.33525857017682	-2.84015850171482	-4.19670970512083	-2.56234486674194	-2.82714868937508	-2.80838107040699	-3.26419032020516	-2.50510306524312	-1.58862566166941	-2.92255741537203	-2.20158572397905	-3.5060762161846	-1.43489910922592	-1.76611367560029	-5.19615754073928	-2.60841752421819
K00431	-4.75879699793127	-6.51868435730567	-6.31821501925309	-6.33796143238015	-4.75900116151261	-5.8677939993221	-6.37809352752318	-4.97921519576411	-5.89044059525251	-5.87224732642053	-5.04478979201001	-6.42226328044516	-6.42077340808074	-4.59093815062452	-6.45055845184542	-6.52637718189344	-6.2804404908722	-5.53129354474757	-5.00901206415182	-4.14689789399156	-5.69316005792194	-6.40625777502715	-5.36352405620237	-6.21805868994585	-5.74870878352633	-5.35416454178676	-5.61172316981477	-5.4799287279014	-5.72672509348109	-5.39037599119509	-6.52252649501988	-6.44643307637764	-5.42463728938849	-3.99673428156718	-4.74141450489469	-5.79649418585341	-5.79379986548259	-6.24944701728749	-6.16352567285606	-6.15263744995278	-5.45371872376021	-6.14532670850172	-6.07802303456037	-5.35719196088705	-5.46456951990119	-6.05097188868076	-6.09634392371133	-6.15397885299409	-6.18323698243969
K00432	0.999860536978691	-0.665370124957963	1.17566045018398	1.51572123430376	-0.469253422721527	0.280200373148954	0.787121844608683	0.954659860328605	0.68368594279314	0.885674122715215	-0.227571868962762	0.30024220419969	-0.260427112974714	0.838549499560218	0.496546223743547	-0.256716776890176	1.36380048022311	1.22476361500964	0.0219433939087099	1.02048712740267	0.336003734131634	0.633482295058422	0.207749421916613	0.605720237726627	0.825002204322564	0.783632504248202	0.164922376944923	0.599672028665781	0.796463190243673	0.985795208166779	1.3177341662295	0.589633805158428	0.386146217858196	0.713196001943763	1.45844881139766	-0.860615801853404	0.236701242703851	1.22152366047137	1.67273610138084	2.31938574474561	2.04387498732613	1.6484916886581	2.06065443962333	1.46247404031768	2.1245626780923	2.22298973222988	1.45806314683228	1.60767655066635	1.82584804318449
K00433	0.660105574740474	-0.524864251190329	-0.618765408519815	-0.425150045613697	-0.848103502735517	-1.0399069232923	-0.614766580616513	0.066885208798911	-0.451773914801349	-0.101631409638242	-0.583020160398792	-0.643874190507409	-2.25178403305402	-0.883136391762811	-0.53342701817028	-0.604810246521131	-0.150112053021559	-0.681756440795526	-0.947468008572064	-0.835769177207014	-0.740194086872852	-0.859038373578382	-0.389740514129057	-0.472410052822656	-1.09078870151231	-0.728284243620625	-0.317586646499846	-0.766472129973331	-0.322547290098726	-0.612325776833818	-0.806334189562332	-0.679343855749138	-0.656947924871847	-0.200913997370938	-0.681673413185159	-1.2081239922241	-0.845321142706171	-0.65406663348036	-0.44147623020437	-2.30097251311534	-1.13234910845866	-2.19001844650381	-0.911835712916896	-0.676948308498482	-0.76270318014064	-0.337968706540872	-0.700242556994052	-2.09147625595468	-0.667179514831744
K00434	-5.07850674763653	-4.82753665154114	-3.81724268058109	-5.33189609937979	-4.72263351734174	-2.43157093598617	-3.39865247093226	-4.25847264295584	-5.53146966359901	-4.11818972437649	-4.33618200834368	-5.4161979474448	-4.53124670862639	-4.07605298136465	-5.44449311884507	-4.38141658386295	-3.99796001719879	-3.97689962056296	-5.37662447370796	-4.92401808991773	-4.24900842207686	-4.8053120244896	-5.35055487369151	-4.10957630051777	-3.98899729732463	-4.28519162255328	-4.45422811659	-3.74874506309125	-3.66722869739601	-3.34730209368613	-4.71911148738427	-5.44036774337728	-3.42923579581522	-3.51292051777842	-5.40317220509246	-5.4563917385043	-5.45369741813348	-4.11984770441849	-3.75635559713859	-4.44363212678824	-4.30921141947756	-4.45417900273719	-4.22730190952782	-3.63013678154953	-5.10352389870683	-2.83788916873995	-4.49269911620462	-5.14791351999374	-3.67003547524017
K00435	-3.29330077222511	-3.94317896676999	-2.51329825075145	-3.76483416425063	-2.77561991989749	-3.14732127822133	-2.75239488611604	-2.74616911514281	-3.56155203946656	-2.76547891565673	-3.12367430156791	-4.12727147288265	-5.21266000281066	-2.45739187477935	-3.50329901054389	-3.53823819377098	-3.48890901679117	-3.14928131812067	-2.77901848761946	-3.22718835536862	-3.32923608515032	-3.29524832036912	-3.21373083857305	-3.39592176678875	-3.50562078939693	-2.42441230693842	-2.51992154740229	-3.08475278342168	-2.53755219644274	-2.97071985972675	-3.93745165346685	-4.71311044556239	-2.98062739768222	-3.01101955635316	-2.4116397805631	-5.25434366623457	-3.19111018003821	-2.8376936025512	-3.37553402548016	-3.75547746783142	-3.87055549177764	-4.33860591273161	-3.56258188476734	-3.25864781209171	-4.9014758264371	-1.63045693402671	-3.44544768721033	-4.94586544772401	-3.21996606089525
K00436	-4.05231242047515	-2.49876249646338	-4.45004144426932	-2.87345820699742	-2.54298846393947	-3.83842555715225	-3.50469538233377	-3.26294820483087	-3.11546407818889	-3.62225271310425	-2.94705076588772	-3.2658952504696	-4.00896482450131	-2.37320659993603	-2.80797608159368	-3.5436193726755	-3.84137891440808	-2.94274124448153	-3.05586990962998	-3.94569615121579	-4.38233006116102	-2.9982649413438	-2.72177710689201	-2.91505663883514	-3.27743798795443	-2.9482627168606	-2.98939820708727	-3.41969052598607	-3.09472296457124	-3.6931493989728	-3.53078389939485	-3.29933570686103	-3.34844418682439	-3.38981960640285	-3.20987409089307	-3.90113631596093	-3.08815177939539	-3.27795526259796	-3.5021214587561	-2.19343173347313	-3.97678596638922	-3.45203828230966	-2.67379616921042	-3.54049354331174	-3.28709677104983	-2.04123630866253	-3.29595736196291	-3.55291142440819	-1.48191329796317
K00437	-0.703837311216153	-0.319135048581469	-0.734821172811305	-0.654821180810665	-1.0130569336701	-0.417913776177979	-0.997519949402606	-0.804116099411426	-0.813696430052524	-0.483970439381032	0.00724790559403182	-1.43859848041249	-2.12238745319742	-1.02679338034937	-0.892083606912412	-0.827391233667769	-0.000695048331905423	-0.741779950674477	-1.01490100350263	-1.05396143356392	-1.03421018567259	-0.799136398057805	-0.0645918816144443	-0.219236208359326	-1.21561139620475	-0.912952372123197	-0.882965782693443	-1.18212814387996	-0.825137869820707	-1.26279403550178	-0.573283204687416	-0.934136339221545	-0.920915648692531	-0.602627651949161	-1.46332718637605	-1.38765629372887	-0.763390538938466	-1.76036298436499	-1.23588963788276	-0.584498483377817	-0.7304585755822	-2.45100632198041	-2.02318263460797	-1.68557126876867	-2.05549515614199	-0.412581955940506	-1.92944685434361	-3.7862616256904	-2.30830854194258
K00438	-4.40606424043828	-4.09323966134573	-5.73747813732196	-4.44963305541791	-6.02783266673422	-5.95302000304221	-5.79735664559205	-4.78430143331388	-5.95679811466823	-4.98696947357959	-5.8115899907324	-4.46065569881528	-5.8400365261496	-4.37776052917163	-3.78752206882388	-5.9456402999623	-5.69970360894106	-5.84231210795346	-5.80195292477717	-5.10703675374584	-3.97950463782363	-4.38627818717537	-4.41162642572465	-5.09115154386622	-4.46316663497807	-5.82494928649823	-4.53381555450835	-4.99907810035621	-5.79308261289681	-5.77285351838312	-5.39561934894025	-5.8656961944465	-4.45721721099173	-5.80782933375679	-4.38925795024104	-4.44247748365287	-5.29524433430842	-4.42939269064791	-4.63115341866826	-5.57190056802165	-4.10773856961498	-3.90833229127711	-4.54144732735694	-4.69794633200278	-4.57721697751938	-4.92406474260113	-4.15135014274412	-5.02707170691446	-4.16325739458791
K00440	-0.981030787504661	-3.22415882360161	-3.07012872573895	-3.18518531867033	-2.29602958859087	-2.02438392616623	-1.13506602886148	-1.00675109030306	-3.61550703358897	-0.72874123520274	-5.55048764936646	-4.91638264170434	-1.77201844611314	-1.45009219066924	-1.70226691382153	-0.541435070279071	-4.76717974483375	-1.23367748742745	-3.74733330464377	0.268163793376964	-1.14341760120766	-3.97485272846523	-4.81328200541614	-3.57610820000202	-2.83669489012141	-3.61550467767773	-1.23392739120959	-2.53381958336065	-2.77301865859033	-1.76549303290092	-4.97918829374416	-3.4059905652175	-3.15588294409205	-1.08855828957916	-4.92036824517853	-4.96146641805802	-1.85454038122432	-2.4031218745088	-1.35654826057912	-2.74003836920414	-2.9049496719369	-2.16804923805658	-2.09476372182336	-3.11382622755297	-3.06217363365519	-2.06667361480903	-1.51670360974946	-4.20517554361021	-2.2099656983178
K00441	0.0499745508383271	-0.405784511443374	-0.727077431890215	-0.341359227418324	-0.370758782988945	-0.445365898801161	-0.117164976658414	0.016696170786721	-0.907896677571174	0.109174372858258	-0.0142610403029856	-0.12199584403076	-1.1838744740651	-0.174149590597631	-0.405666169684239	0.313063868018416	-0.159861778517873	-0.153445229358593	-0.952025674535567	0.871947652443639	-0.184847587758209	-0.345555522379846	-0.417895455901413	-0.220294031003113	-0.968770995578057	-0.164285671530502	-0.277931841978733	-0.274635458501228	-0.131760650372532	-0.373794823609142	-0.839556081552407	-0.372590399286794	-0.744750768656946	-0.141331554136883	-0.953405308382285	-1.37296430417649	-0.147168687334226	-0.989397516360193	-0.747882755335033	-0.779747940756303	-0.80741348633532	-0.744334503073252	-0.177240551385465	-1.03770212619465	-0.986129239805032	-0.0971122071574533	-0.629490065384624	-2.54711340079947	-0.192886480387707
K00442	-1.16555615351554	-4.21102269700211	-4.59725660889236	-3.60273431696776	-2.13367402471016	-2.36874352485151	-1.4748444843573	-1.24260546099067	-4.81657658623864	-0.901439298820599	-3.74782861064091	-4.70130487008443	-2.08913023144169	-1.47179611422297	-1.31550779462222	-0.769638308092436	-4.55948208051147	-0.918090491412149	-3.68582355916836	0.409420874004515	-0.878131633098774	-3.94535576723047	-4.63566179633113	-4.49710027958512	-4.594083417868	-4.68472775806864	-1.31989339711053	-3.15425761487317	-3.61313131521728	-1.45120953836107	-3.6936637745735	-4.72547466601691	-2.91768250237873	-1.73193719729167	-4.68827912773209	-4.0142134605799	-1.88860070787359	-4.52848860692676	-0.98577692582784	-3.89298500883558	-2.19440578855676	-3.7219290961635	-2.9614782416622	-3.09489821766745	-4.38863082134645	-4.33001347832003	-4.3753855133506	-4.43302044263336	-2.47908079411668
K00443	-0.685096026854314	-1.75977548720597	-1.79929635986069	-1.90518637684486	-1.07580151374227	-1.2102767880017	-0.779316807864253	-0.82818566193036	-1.14866063511509	-0.601694747901073	-1.94222036077733	-1.53778626352112	-1.93917012262449	-1.00051337733016	-0.662148723831662	-0.156932091558474	-1.24330934222102	-0.67755760725338	-1.86597335402352	0.265850663848023	-0.569258820243832	-2.161498837878	-1.62774212134768	-1.72592050030229	-1.87445919785523	-2.16667564418931	-0.864759436497282	-1.7772639643845	-1.92117941178766	-0.967662278354315	-1.989881473476	-2.1799317160009	-1.44799977786776	-0.569365108291535	-2.31941341120221	-1.62258780079512	-1.11150720482964	-2.46236422304102	-1.65915767063826	-3.1601725718832	-2.09415576049707	-2.64456191610913	-2.38912128285288	-2.76259280087498	-2.39383754007413	-2.18414926104092	-4.06813383672304	-3.70991934859192	-1.67420597542109
K00444	-3.54097365405309	-5.13131270706618	-4.1595384954759	-5.93738649972926	-4.33581076004285	-3.70138230841542	-4.56361646018115	-4.95669413668725	-4.60763584185463	-4.36629902170844	-5.99175194001265	-5.23305225102937	-4.43569669191002	-5.11351084687943	-6.04998351919454	-4.54130046572272	-4.10562692969202	-3.92714664994789	-4.46987238924787	-3.0825056500746	-4.63698366263923	-5.01888612478766	-3.6783963099612	-5.81748375729497	-4.73543022016617	-5.01831451818988	-3.7214205658022	-5.51559221193941	-4.75656903526546	-5.71270719906004	-5.73878057371226	-6.04585814372675	-4.93724556100923	-4.54129932552346	-6.00866260544193	-3.96655473156794	-4.18700396251133	-1.52682300324855	-2.43254182793306	-3.76538835173087	-4.66577180931759	-5.74475177585084	-5.67744810190948	-4.66933579796152	-5.7090142990563	-2.97078607959836	-5.69576899106045	-4.85010491525817	-5.78266204978881
K00445	-4.81152934854644	-5.66462216147932	-3.61363863328796	-2.82905548240385	-3.76425056998228	-4.71370255833376	-4.66908820435864	-4.03278224653202	-5.12294577806795	-5.66527953194104	-4.5099686626878	-5.56820108461881	-5.56671121225439	-4.40523478472318	-3.38904909071756	-4.40920038902299	-5.42637829504585	-5.56898679405825	-4.13768648580819	-4.55652573280334	-5.38062700721313	-5.5521955792008	-4.94203098816045	-4.80346947141444	-5.46097963240238	-5.3117853188179	-5.07690204049256	-3.8357355176091	-3.89923621335116	-4.93900118178284	-5.66846429919353	-5.59237088055129	-4.54479764279669	-5.53450401986157	-4.48183215022649	-5.04786785297324	-5.36586190152237	-3.4973180910725	-4.10454392720101	-4.4991208124059	-4.12894959564661	-4.08634496284667	-5.22396083873402	-4.21521244310381	-4.4560725941603	-3.99624245276424	-2.79065008093536	-5.29991665716774	-4.76864776390828
K00446	-2.55303957541762	-3.18001798558797	-3.36442284166419	-3.52189986205308	-3.26204123250589	-4.15436637336493	-3.26023323344736	-3.11489643627479	-3.17683675266266	-2.43264183711799	-5.3602860604816	-3.01001024041743	-4.26960160995761	-3.46524301197996	-2.85893187530854	-2.94306404283261	-2.5313353319813	-3.09757408292329	-2.82586664336516	-3.06034756837469	-4.78338015106007	-2.40957076437114	-3.13977666998292	-3.07621856122556	-3.29823264601984	-3.77738259232672	-3.74317000946352	-3.70074544751585	-3.22927909444035	-3.12232536129026	-3.36437426922165	-3.21402059029716	-4.34148125895707	-4.27108826335126	-2.71933661556208	-4.73526942925692	-3.65094321607957	-2.75439885949101	-1.39427396936049	-1.5813348881804	-2.34905363230117	-2.89737671976477	-2.52629536720184	-2.44780771438128	-2.68829998561552	-2.94445552079219	-2.02068201114262	-4.46283114722956	-2.73868375482051
K00448	-2.64325327531546	-2.7582044410247	-3.00476430525758	-2.42976399558308	-4.39472664357945	-3.18068697206513	-2.66513601500313	-3.38764428515844	-2.81212402300803	-2.61556581622819	-3.76301877613488	-3.7307589760466	-4.06841156885927	-2.93960723316364	-2.66177786432149	-2.71940815089379	-1.41285062885424	-2.74765498632351	-2.14142807314831	-2.1461585546381	-3.84772917190137	-3.70400067885232	-3.0087182639421	-2.63971490490874	-2.38494207240309	-3.47180370588613	-2.99063453374232	-3.85586150545134	-3.19396242251545	-3.65672415277431	-3.01703152825017	-3.50913764123646	-3.34954763521111	-2.71623265827763	-2.00545978032543	-3.70463012417502	-4.91004317590185	-3.07869866117324	-1.47516384013132	-2.97669427696143	-3.07500375396407	-2.57758943285834	-2.92778821827922	-2.32035632536516	-1.82817436049682	-2.67377914900993	-1.2508857020467	-3.53467083980002	-2.98357728283102
K00449	-2.085193918789	-3.25613556914705	-2.4352738425112	-3.65841740344324	-3.64424544113625	-4.50140600531901	-3.07201455090844	-2.23060222984108	-3.61449642208305	-2.39809954183739	-3.43115900131587	-3.61013098825798	-4.35894671029346	-2.86599347548924	-2.43193636432189	-3.14781863276775	-1.16884642180667	-2.6064546478224	-2.55743886870156	-2.39737711023479	-2.38705689666229	-2.93591357933464	-3.01550665805199	-2.80059828343465	-2.41881028718012	-3.33353978911965	-3.25825367104817	-3.25734074398669	-2.21351756312753	-1.94592862573912	-3.01774966113733	-3.64510196930781	-1.75546627501073	-2.06862318905386	-1.37679310204482	-4.04720614373425	-2.56168950270601	-2.93343183401505	-1.15722712225346	-2.78371343270793	-2.33905893653262	-1.82383996243851	-1.91797728321232	-2.72283913862546	-1.80073513410135	-1.99896456301514	-1.42278186745325	-4.81208445101858	-1.88613390136883
K00450	-2.43075726912085	-1.43571934323065	-1.10652515263199	-2.54384581896314	-2.75649054094059	-1.97490316954791	-0.733040724616928	-1.05748185476668	-2.43605369513317	-1.50335620832679	-0.706139272054244	-2.46959464529853	-3.84312286119867	-1.98836736991108	-2.19599413666452	-2.41201279356682	-2.39640593726885	-0.264611065991709	-2.08680812177302	-2.09993324527468	-2.31526138123549	-2.20167227145258	-1.46988047056562	-2.37944286238938	-2.5146890031096	-2.30817932215849	-3.26688161213087	-2.49157874093761	-1.74564189765253	-1.08736382568024	-1.94029692173454	-1.43422793978108	-1.76233115288441	-3.1055249071402	-2.5274373990225	-1.37079706862346	-2.25631597659853	-2.28998371529361	-3.06478808230585	-3.34622031845638	-0.952070853565641	-2.35298603342787	-2.34088948392221	-2.18254271109268	-2.86508712084508	0.149932689865826	-1.52310421023068	-3.20018667540519	-2.54322491572281
K00451	-2.86592050414254	-2.60172336687078	-2.68565855707559	-2.38412985037376	-3.07436907928522	-3.37657598843751	-2.95217186629481	-1.74149176735251	-2.62308136554182	-2.65433528559105	-2.68534417984007	-2.87635033236017	-4.06095526818281	-2.42018196824943	-3.08263181114768	-3.76936622808195	-2.17497619770252	-3.3074580704664	-2.43792834057396	-2.70725235737547	-3.17309267788829	-3.28793908523263	-2.54792102100473	-2.43788406772772	-3.11756157009299	-2.72129177458294	-3.37358150024532	-3.6479907663073	-2.42347041677646	-2.56782682963857	-3.35553930930099	-3.40882923610334	-2.94965012577282	-2.77872441809294	-1.67138199381535	-4.25357695576087	-3.60537995051085	-2.37502089584061	-2.10772252135189	-0.711596326222524	-2.3793886908994	-1.32348286335744	-0.521727053909106	-2.14092930545755	-2.18477804942205	-2.41160064223447	-1.78097421799664	-3.5982760897546	-2.27827928448788
K00452	-2.18500351124476	-1.92827594622773	-2.17804195019267	-2.49118960178284	-2.31637429766074	-2.35935437840973	-1.41587351337769	-2.82346078944642	-2.36533071940521	-1.9309988511768	-1.81751055634543	-2.1766740969303	-2.20655972281085	-1.30773521462196	-3.06054502374553	-2.02757973089118	-1.40804802845711	-2.04175764588954	-1.73378518895048	-2.62932170345734	-2.11933272114643	-2.3825046803666	-1.27848287300554	-2.19235513631236	-1.90806313655093	-2.95552803405548	-2.44839492177195	-2.08493612312721	-3.43993703228471	-1.77470680142551	-3.04842994970945	-2.81379023976471	-2.91037653380634	-2.24721657282559	-1.51473306274498	-2.495971031658	-2.4451648139113	-1.62675617343799	-1.41078099736442	-3.47177154375928	-1.66472645421706	-0.503001310134682	-0.338194006490551	-2.06674758900005	-2.87740634039295	-1.4060426387244	-1.08538015880164	-2.71549778935198	-1.95087619911204
K00453	-2.6681007859793	-4.1646067613007	-2.73087975309875	-3.7996141898114	-2.81791805320561	-3.5174763837157	-3.58419518843189	-3.34508467073964	-3.89176041021713	-3.96968971605688	-2.80307541410299	-3.60982928362453	-4.54907249257899	-2.39621273162082	-3.96254051543286	-3.42159466792732	-3.98274719585043	-3.41098790417178	-2.5587869051869	-2.83686334798312	-4.24227438989551	-4.03854054772345	-2.95905142694861	-3.18740477115429	-2.38349411974368	-3.88304426745075	-3.42248613277538	-3.11234396550208	-3.32299022513338	-2.87068322532167	-3.38606513318849	-3.41201874488409	-4.24409838044802	-2.69334836444405	-2.34324617798557	-3.58280833146312	-2.4975427431157	-1.91457117873698	-3.0571539076721	-3.45092074827909	-2.35267135369338	-1.16243671914624	-0.765073209101531	-2.68059275886012	-2.40761459800043	-2.39551026680329	-1.10171186961407	-3.87681282938418	-2.42831099644471
K00454	-4.22633494923403	-4.89869041179743	-5.28008875004273	-3.81381968007849	-4.7654320518429	-3.34682220193753	-3.60384679605421	-4.55252970077633	-5.15270003914975	-4.30273103790875	-4.59374067160134	-3.83570805372289	-5.70268145699455	-4.21228787255029	-4.13521710486763	-4.56954463229368	-4.56752362368022	-4.79643980525764	-4.1728466311116	-4.48190635869979	-4.6436772039948	-4.77743375007063	-4.74347091487359	-4.40023900110769	-5.46485080751295	-4.43668757015347	-4.54217241977929	-4.1172683739625	-4.65606732054211	-4.78160138140075	-4.87495804099276	-6.42962284249501	-3.81525072615447	-3.81926862306887	-4.37253021590461	-4.65816158835541	-4.34416555917854	-3.72797467108769	-5.04884769530284	-6.13582721607015	-4.06711171608439	-4.05532913374774	-3.87858663507006	-4.60532484212239	-5.00590037572956	-4.95327596810074	-4.12455954965298	-5.4784465163267	-3.68667479424413
K00455	-0.635439065748193	-5.34959984884465	-3.1943398900578	-2.75655315128063	-5.43948504020433	-4.66909825209701	-4.52042793013782	-4.46874299133384	-3.43405090307145	-2.70607024148867	-5.22324236420252	-4.63196321488737	-5.25168889961972	-3.88350987049916	-5.2814739433844	-5.35729267343242	1.0192866897902	-4.66795255951979	-3.1652539964584	-2.60905802239145	-4.28201471854503	-5.23717326656613	-4.48491929119012	-2.15162437547761	-3.19057794423162	-4.53751259344559	-4.32154167543104	-5.36236584608298	-3.81484340624465	-4.48188948481251	-5.35344198655887	-4.1727943932857	-3.5429735627393	-4.12019532353084	-2.17332779153101	-5.29337256304363	-4.61249586096937	-3.9828259068542	-0.645203363525439	-0.699803638783157	-3.36504431807515	-2.57134814493312	-2.50369192383493	-2.43187981974181	-0.842364454496461	-0.16407581072833	-1.31254910452472	-3.59967567010902	-2.92977457683905
K00456	-4.99616098468059	-3.64207387398607	-4.88833217564363	-3.99696335180899	-3.2911268134003	-5.10387404136387	-4.94821068391371	-3.54624931533508	-5.1076521529899	-5.08945888415792	-4.96244402905407	-3.79796772574005	-4.99089056447127	-4.98716821832633	-5.02067560823595	-5.09649433828397	-2.73627638294303	-4.0118466506402	-4.17874797260511	-4.84167232696179	-5.04464501321513	-4.97637493141768	-3.52005921882127	-4.78817584633638	-2.70991702051189	-4.42587262230292	-4.42114239200423	-5.10156751093453	-4.13987541042095	-4.92370755670479	-5.09264365141042	-4.52399664283449	-5.04731395523404	-4.95868337207845	-3.85493435520774	-4.36140966056409	-5.02987990752437	-4.81956417367802	-3.36636372012627	-3.63495163030593	-4.72315312184158	-4.71544386489225	-4.6481401909509	-3.15704534667295	-2.92842411473467	-2.95386877739718	-3.47204836900622	-2.03098613888585	-2.42573769429841
K00457	-2.21229646747229	-2.25716191123743	-1.50069138553978	-1.99256503262201	-2.035471135915	-2.60344376313462	-1.87434903802353	-2.04385118007933	-1.95304558379019	-1.87689518878732	-1.81556875885056	-2.5828660307192	-4.35851926852589	-2.24977785015303	-1.98185583341627	-2.09743289321877	-1.07481370583482	-2.41087051137462	-2.31169076308687	-1.8376903150139	-2.36474118597801	-1.65730556432303	-1.84939833058235	-1.83014249118323	-2.37243002418223	-1.82487741026789	-2.34705881557952	-2.17087216945251	-1.56084509670587	-2.086426148678	-2.93532827681688	-1.91732250056514	-1.63187941097241	-2.05108591728107	-1.27382673732213	-2.95998322957658	-2.47960169750541	-2.38705316749104	-1.28074110871536	-2.41112001733039	-2.54122216958341	-1.95108101286868	-1.7634850149967	-1.91360014922939	-1.07114636266302	-1.89378886936561	-1.69330739796866	-2.27308144897178	-1.37173672046736
K00458	-4.97732160338919	-6.19731535514778	-4.89162265586033	-5.33107195975832	-6.28720054650746	-6.21238788281545	-5.35621127031521	-6.0190749046777	-6.21616599444148	-5.0935037967001	-6.07095787050565	-6.10089427828727	-6.09940440592285	-6.09568205977792	-5.03522324297728	-5.50449492468547	-5.21376309987139	-5.00172573917184	-4.95685187564102	-5.95018616841337	-5.68959075014682	-6.08488877286926	-5.33624738373274	-5.89668968778796	-5.99367282607084	-6.08431716627148	-5.53342231940101	-5.08272812964313	-4.94722713143518	-6.03222139815637	-5.51712401151963	-5.42303910308434	-6.15582779668562	-4.11543042423343	-6.08786853593493	-6.14108806934676	-6.13839374897595	-3.83607782995735	-5.84215667069817	-5.83126844779489	-5.83166696329316	-3.98003702883281	-5.75665403240248	-5.2270651488161	-5.78822022954929	-5.72960288652287	-5.77497492155345	-5.83260985083621	-5.8618679802818
K00459	1.41195611710118	1.18459107271442	1.8888385669046	1.6668859752942	1.5168799253364	1.74380356316645	1.41561333436893	1.36042839475462	1.45890059836762	1.20654988956456	1.99660053848501	1.84920544028746	-0.204765740854268	1.5116722623936	1.37324992371564	1.11165823930305	1.78259152067489	1.18869771993825	1.53766161209569	0.946871982324921	1.34188697507027	1.91167351411043	1.88308397184538	1.76646182362076	1.63405493971963	1.7683660359755	0.59514829077367	1.24884135124383	1.91408244799244	1.48806069575712	1.52081624543784	1.77504651052576	1.82215521664569	1.4571457112933	1.31612003185393	1.11008170664961	1.81026642348371	1.51387929727548	1.19630481904884	0.605229740079313	1.93062359502203	1.42428497860185	1.84528447185046	1.60289154169741	1.10992459846089	1.8815067046212	1.63218515145806	0.0873552442667161	1.54596622090955
K00460	-6.07077658305015	-6.16341711206577	-5.96294777401319	-5.31758860942103	-5.58819672570623	-6.17848963973343	-6.02282628228328	-5.98517666159568	-6.18226775135946	-6.16407448252748	-6.03705962742363	-6.06699603520525	-6.06550616284083	-6.0617838166959	-6.09529120660551	-6.17110993665353	-5.92517324563229	-6.06778174464469	-6.0274225614684	-5.91628792533135	-5.45415503386548	-6.05099052978724	-6.00135296145196	-5.86279144470594	-5.29315957102076	-6.05041892318946	-5.53342231940101	-6.17618310930409	-6.01855224958804	-5.99832315507435	-6.16725924977998	-6.09116583113773	-6.1219295536036	-6.03329897044801	-6.05397029285291	-6.10718982626474	-5.43938992817472	-5.89417977204758	-5.14315284989694	-5.79737020471288	-4.72719803438376	-5.1249538855426	-5.72275578932046	-4.82160004070794	-5.75432198646727	-5.69570464344085	-5.74107667847143	-5.79871160775419	-5.82796973719979
K00461	-5.42212612605738	-6.20141713477115	-6.00094779671857	-5.33404373014747	-6.29130232613083	-5.64992750510874	-4.61192979051869	-6.02317668430106	-6.22026777406484	-6.20207450523286	-6.07505965012901	-3.69472617560944	-6.10350618554621	-4.68986341968807	-6.1332912293109	-5.11847695151282	-5.96317326833767	-4.7685849339812	-4.97330699636747	-5.95428794803673	-6.15726063429007	-6.08899055249262	-6.03935298415734	-5.90079146741133	-4.4051655893591	-6.08841894589484	-5.44682221118131	-5.6476209746794	-6.05655227229342	-5.35115527804181	-6.20525927248536	-5.47750436599503	-5.47476167657106	-6.0712989931534	-5.40383505459256	-6.14518984897013	-6.14249552859931	-5.24701189501504	-4.4317403213597	-5.83537022741826	-5.36690625278815	-5.8280594859672	-5.76075581202584	-5.2450297037914	-5.79232200917266	-4.62664111690405	-5.09242622147866	-5.83671163045957	-5.86596975990517
K00462	-2.67884329234831	-3.48416237739069	-2.04896824374978	-2.14619216433791	-2.86336131833187	-3.32067416503253	-3.04987869527477	-2.42376459046049	-2.02269122217106	-3.14797065047678	-2.03056065209822	-1.76867596774568	-2.6751085775849	-2.74293338273202	-1.90382510427014	-2.69949674813724	-2.66862669500456	-3.34383544335179	-3.11199433398288	-3.20097251323773	-1.76139611931792	-2.21534430507236	-1.00929799669271	-4.61813180865828	-1.54013558093307	-2.36781848319187	-2.09571547794095	-2.34990264057401	-1.84976890760132	-1.92748504052759	-3.49849936405437	-2.56822004082899	-2.09512903720097	-1.71951467729049	-2.6345099459898	-2.69144632774466	-2.10879297385485	-3.27559398641251	-2.36939032019447	-3.20503264515274	-2.62897898082299	-2.45561183248427	-2.05940094703609	-1.12613577053287	-3.11784663608323	-3.13230527337307	-2.46419044360462	-1.87800192698725	-1.0935475921719
K00463	-3.19386093697583	-3.61555634542576	-2.79143917794724	-4.18288795158517	-2.58631182797186	-3.47867841417501	-2.69129068879222	-2.94732392140663	-4.15264996567234	-4.38055398884321	-2.86354563153326	-2.01294228869361	-4.97436332293825	-3.05120270393953	-2.97491839860844	-3.76281955985482	-3.06817643655304	-3.39478720319481	-3.62771592836108	-3.96934311503526	-3.5030361021353	-2.32061269304075	-2.92498687632145	-2.58671068712991	-4.07940426331456	-3.25959595858769	-4.21392636738613	-3.97581428242394	-3.39374145496712	-2.55296280700605	-3.7019553341875	-3.1545694785846	-2.9711844568797	-3.93569977661034	-3.24021480794603	-3.45586346797291	-2.96546876375602	-1.88625548291072	-3.08168193017282	-3.98021337616999	-3.09847018371983	-2.52299589933597	-2.74897475317423	-2.59066999132964	-1.81557483368198	-4.28639671436141	-2.34701876702041	-4.40202214263396	-2.89026510568915
K00464	-4.52384727609466	-3.3652882301961	-3.5418846003589	-4.36142335593683	-4.91545333832815	-4.80860590330742	-3.68611164539063	-3.78213671459713	-5.95289044478089	-4.26488410352729	-2.8794240148329	-3.61614604398774	-5.12421576503549	-4.71701440875403	-4.7759884051007	-4.72625707015468	-2.82297474974611	-3.54364610866074	-3.62533893651216	-3.88942117301612	-3.38530666709979	-4.01029229832355	-3.39831302195227	-3.32042218005918	-4.32467409442426	-3.87767434544646	-4.32995215393964	-3.98741726358473	-4.68659721117952	-3.79193424312325	-3.95986345739476	-4.07639206801179	-3.9879939173305	-4.0072168395932	-3.5091884818012	-4.74541150402155	-3.79909955225841	-4.57487697054277	-3.62212589480689	-4.88353251131623	-4.16266823164657	-2.30092896754079	-2.85118411683508	-4.04599030858342	-3.79754640338806	-3.67976696165781	-2.61880147561207	-5.56933430117561	-3.49554511117493
K00466	-3.6551798864972	-3.36031892163239	-2.62989438987069	-3.72773313488647	-3.97380269409295	-4.3525433019477	-4.24207119211355	-3.6289551404281	-3.48178322226124	-4.23650595119453	-4.00366793352067	-4.36979437106344	-4.54138696849476	-4.21671519797502	-3.67447054538157	-3.22459686240368	-4.0485248047266	-3.53688904575365	-3.89247237014585	-4.03047911502699	-3.61824292339991	-4.86630653719244	-3.4690395090951	-3.11825868992328	-4.77677977998487	-4.2242432539045	-4.32187945621453	-2.79585541740521	-4.10754797363086	-4.05654097885655	-3.94320430595703	-3.83558831939665	-4.45187509843108	-4.23302350832689	-1.9812409079153	-4.10955086645646	-4.26887167322613	-5.08666924493986	-5.76580563322955	-5.19652030270437	-5.07043467109352	-4.96500462650318	-5.12190588731196	-4.22362570561165	-5.71186919208067	-3.46429319754696	-3.68196193155013	-4.99120108064646	-4.18994721175668
K00467	-1.82450224421978	-3.19782670693964	-4.39577858570995	-3.67284388315478	-3.85155859485387	-2.54513443415329	-4.40612315885776	-3.82791331546129	-3.3561318693913	-1.74068988225995	-5.44714248060014	-3.68063101903551	-3.27903314952976	-2.78252773324934	-3.14058773141907	-3.77311124589137	-3.61688422221378	-3.85134588529866	-4.52850247369927	-2.9136910015772	-3.47886664277075	-3.03873558327474	-2.96803944359204	-2.83320150715591	-3.13909865523737	-3.77587543303614	-3.91031676823824	-2.24358556151576	-2.9406597699809	-1.76759835215801	-3.85740894579452	-2.94386485698589	-3.14835601862744	-3.3828882233906	-3.75241879168215	-3.18711551225919	-2.26842542351367	-4.39525968427846	-2.44777398122301	-3.92459806426969	-4.612239061604	-5.20014231643833	-3.09943065832149	-3.33410854658615	-3.5517834182709	-5.10578749661737	-2.71071967602923	-5.2087944609307	-3.18394490206718
K00468	-5.68019499320521	-5.77283552222082	-5.57236618416824	-4.90303252961161	-5.8627207135805	-5.09882798220481	-5.63224469243833	-5.59459507175073	-5.79168616151452	-5.08441282499885	-5.64647803757869	-4.58186926956846	-5.67492457299589	-5.67120222685095	-4.09933881720273	-5.78052834680859	-5.53459165578735	-5.67720015479975	-5.63684097162346	-5.52570633548641	-5.04642491912646	-4.97132887225861	-4.92169130392333	-5.472209854861	-4.47464781735203	-5.65983733334451	-5.80794630727528	-4.6910563436673	-5.6279706597431	-4.91866149754572	-5.77667765993503	-3.91289188494099	-5.73134796375866	-5.64271738060307	-5.66338870300797	-5.7166082364198	-4.61936874025713	-5.50359818220264	-5.41767683777121	-5.40678861486793	-5.4071871303662	-5.39947787341687	-5.33217419947552	-5.50309857093922	-5.36374039662233	-5.30512305359591	-5.35049508862648	-5.40813001790924	-5.43738814735484
K00469	-3.55039813038056	-3.56101177088665	-2.5170753276103	-3.83144891333142	-3.92372749409221	-2.78197462050217	-5.23559797839374	-2.5468069917728	-3.38862876315873	-3.32095106386075	-4.31615272646811	-5.27976773131571	-5.27827785895129	-3.0487535326191	-3.62016081168095	-2.72841417235639	-2.31001352891826	-3.59049849635903	-3.3753543795667	-3.55432162020688	-4.61337185449947	-3.39996946839901	-3.2914914000408	-5.0755631408164	-3.75606573964543	-3.61769452105347	-2.95048686556969	-2.86046747414465	-3.79902813502592	-2.45901725533556	-4.78920386420464	-3.2512079738381	-3.69361238645502	-4.60151818551651	-3.54223327657866	-4.19233333052015	-4.24093230453689	-3.39636703137809	-3.48503788906752	-5.01014190082333	-2.56085729669944	-4.16551316237528	-3.37954258166588	-4.07890712359656	-3.85167139640219	-2.79258391619702	-3.65436992580018	-5.01148330386465	-3.72657226911748
K00470	-0.781366864756303	-3.96763926434015	-3.22124560674637	-5.44367578834534	-5.71428390463055	-4.94086486924289	-4.78520151179273	-3.49701460792561	-4.53917787276075	-3.14725079441618	-3.88314412505893	-5.52797763641035	-3.4415870312304	-5.522765417901	-5.55627280781061	-5.63209153785863	0.957898422501492	-0.859865060602027	-4.78979779097786	-3.29236879372091	-4.47617073298598	-4.40790065118853	-4.76372819096141	-2.75336449731381	-3.80919575372316	-5.51140052439456	-5.65950949832532	-4.93855833881355	-4.37546237098933	-2.50940658597731	-0.625569386085264	-4.44807595253902	-4.88430478311306	-5.49428057165311	0.88552300766125	-4.46409994766604	-5.56547710709903	-4.25108989344888	-1.58581107857819	-1.0939670893027	-2.76838448049254	-3.45382240410316	-2.47022799828765	-2.40476359168713	-1.14940138599026	-0.546056867522163	-1.50771963442689	-4.15562172915548	-3.67405423483509
K00471	-4.28185692468888	-5.66831992271707	-4.13056019012541	-4.09637399866059	-5.75820511407675	-3.72571018066382	-4.33321638804967	-4.11660091841509	-4.60137408063066	-4.05076704805905	-5.54196243807493	-4.20176477674668	-4.87743520680502	-4.47078904998059	-5.60019401725682	-5.67601274730484	-4.34427957490349	-3.96722958515139	-3.5975545840243	-4.36265740536091	-4.53836694085589	-3.8158804385255	-4.51508399123639	-3.57458031582397	-4.38389345408357	-3.35252892780969	-4.52558505537183	-3.43848361582693	-4.88735694194423	-3.87986770408852	-4.99183068715934	-2.789488519931	-3.96935005678165	-5.53820178109932	-4.13823621916784	-4.10666076983455	-3.28901439501958	-3.23734207096263	-3.22915635538463	-5.30227301536418	-4.60203489142976	-4.61211517604393	-3.57616632704784	-5.39858297143547	-5.25922479711858	-5.20060745409216	-4.50612213653676	-5.30361441840549	-3.39052277610877
K00472	-1.74575310900311	-2.55865175081194	-2.37540511848996	-2.82516522415128	-3.81954674556724	-2.62173271341312	-2.8239786407133	-2.11370207021759	-2.63451743422879	-2.66049142421558	-2.8620444612229	-2.1400734002536	-3.88860114225143	-2.37170140397372	-2.02316407613574	-2.55922982391204	-2.24099671907756	-2.28476563901912	-2.36093782617792	-2.44459547867124	-2.23248409255072	-2.65417855435365	-2.34232342893554	-1.91546970452367	-2.38474074363253	-2.74694338492162	-2.43685900355156	-2.84923878350262	-2.55573304194231	-2.36660849827521	-2.75964548155621	-2.137651509989	-2.65797827533238	-2.50812698432726	-2.7345594778144	-4.45307684908991	-2.67626646950083	-1.8871696990348	-2.22821187780143	-1.70366626542866	-1.31068656322549	-2.44346423201458	-2.05409671973708	-2.25169669749519	-2.3706282230111	-2.33699463683394	-2.39078471867247	-3.22947870083876	-1.93907113550779
K00473	-5.4909211540379	-6.33051850928554	-4.7009645596906	-3.46794800432229	-4.9752082688297	-5.20418849786263	-5.04852514041247	-4.99011352827645	-5.58565215348974	-6.33117587974726	-6.2041610246434	-6.23409743242503	-6.23260756006061	-4.56736746077291	-6.26239260382529	-5.59125450764128	-6.09227464285207	-6.23488314186447	-5.45721572557198	-5.29831920299107	-6.28636200880447	-5.4916978540715	-4.73571009071138	-5.29395541094331	-6.1268759802086	-6.21752032040923	-6.36562929434	-5.20598313517751	-4.8961324270588	-6.16542455229413	-6.33436064699975	-5.50156780592666	-4.85994633928102	-5.46446293668537	-6.22107169007269	-5.53835379250211	-4.60383779822626	-6.06128116926736	-5.97535982483593	-5.96447160193265	-5.20817069500007	-5.21847994355343	-5.88985718654024	-6.06078155800394	-5.92142338368705	-5.12412512373246	-4.76677553660062	-5.96581300497396	-5.99507113441956
K00474	-5.68463743079113	-5.77727795980674	-5.57680862175416	-5.59655503488122	-5.86716315116642	-5.05924190551074	-5.63668713002425	-4.72865794174517	-4.97363051774217	-5.77793533026846	-5.6509204751646	-5.68085688294623	-5.67936701058181	-5.67564466443687	-5.70915205434649	-5.78497078439451	-5.53903409337327	-4.30406387825737	-5.11164875904489	-3.68407358898886	-5.73312145932567	-5.66485137752822	-5.61521380919293	-5.47665229244692	-4.06918270924301	-4.93117118896676	-4.17244576626541	-5.03532589074855	-3.76071112951464	-5.61218400281533	-5.78112009752095	-4.97191809691504	-4.05543384154849	-5.64715981818899	-3.86074494680437	-5.72105067400572	-5.7183563536349	-4.23627480766374	-5.42211927535713	-5.41123105245385	-3.09023544855957	-4.46882055273014	-5.33661663706144	-5.50754100852514	-5.36818283420825	-3.93650145740806	-4.82530287604791	-5.41257245549516	-3.78945773337821
K00475	-4.80879336872757	-4.49870476945389	-5.39476682068593	-4.72344695263653	-4.60081007214835	-4.91101190609321	-2.81535432641309	-5.41699570826842	-4.53650049499003	-5.59589352920022	-4.37234728481176	-5.498815081878	-4.79802842920061	-5.49360286336864	-5.52711025327826	-5.60292898332628	-4.68487109737103	-5.49960079131744	-4.76817532696469	-5.34810697200409	-4.16413021670216	-5.48280957645998	-4.0489585463883	-4.19807910209407	-4.00738016792517	-5.4822379698622	-5.63034694379296	-4.91419989498151	-5.45037129626078	-4.75802100681309	-5.59907829645272	-4.82918261681515	-5.55374860027635	-5.46511801712076	-5.48578933952565	-5.53900887293749	-5.53631455256667	-4.25376012200476	-5.2400774742889	-5.22918925138562	-5.22958776688388	-5.22187850993456	-4.44140820781609	-4.22896781817229	-5.18614103314002	-5.1275236901136	-4.48182944396772	-5.23053065442693	-4.56872250269608
K00476	-3.05593272869391	-2.86726039791719	-2.23723163766712	-2.40296972175352	-3.12744812732104	-2.13995008926392	-2.98821883416235	-2.55031702988275	-2.50714971298037	-3.06268869974648	-2.35686550472792	-2.481486412491	-3.89091352503577	-2.29639823347001	-2.66121761102024	-2.36274960297194	-2.60268984680983	-2.14788189224472	-2.07322762151703	-3.09373688756273	-2.19961499264492	-1.89706157805238	-2.17951108548535	-1.96433257745817	-2.61974915188848	-2.53147278426365	-2.5651841332539	-2.35127565866347	-2.43736001687477	-2.4888339442088	-2.65693755907809	-2.33205267998202	-2.16969221014851	-2.07412409236302	-2.31642914865812	-2.84830753617748	-3.07711131947517	-2.16275153104104	-1.43822165730866	-1.39162252961525	-1.87624209976017	-1.53084287830774	-1.79649890358462	-1.88214626062061	-1.26151160806631	-1.94039659561273	-1.50467292085893	-1.63039759158636	-2.28754378598252
K00477	-4.73489612252553	-5.3924957347604	-5.19202639670782	-4.31798184452837	-3.95638879046942	-3.79152203240354	-4.25153835703541	-5.21425528429031	-5.41134637405409	-3.10428616363423	-5.26613825011826	-5.29607465789988	-5.29458478553546	-5.29086243939053	-3.69044317399777	-5.40018855934816	-5.15425186832692	-3.75949272122619	-3.71835320246601	-3.88233173804464	-4.78338015106007	-3.51864750431855	-4.12098264177854	-5.09187006740058	-5.18885320568345	-3.50167671092165	-5.42760651981485	-5.40526173199873	-5.24763087228267	-5.22740177776898	-5.39633787247461	-4.08450178614002	-3.48111266238962	-4.21375265450775	-4.03570070173489	-5.33626844895937	-4.69835715157576	-3.63311963223156	-3.05917615305171	-3.77910061359486	-3.85444055038524	-5.01913808595645	-3.68879960203474	-3.19001536591052	-2.98747828997327	-3.8288025408183	-3.3241282389296	-5.02779023044882	-5.05704835989442
K00478	-3.84096898673823	-4.31965653800491	-4.11918719995233	-3.73346850497122	-4.40954172936459	-5.03380593727247	-4.87814257982232	-4.84049295913472	-4.3385071772986	-5.01939078006652	-4.89237592496267	-4.92231233274429	-4.92082246037987	-4.22291322792923	-4.95060750414455	-5.02642623419257	-4.78048954317133	-4.92309804218373	-4.88273885900744	-4.77160422287039	-4.97457690912373	-4.90630682732628	-4.15267837258867	-3.32588369008514	-4.12090399422216	-4.9057352207285	-5.05384419465926	-5.03149940684313	-4.87386854712708	-4.85363945261339	-4.32838866101331	-4.94648212867677	-4.97724585114264	-4.88861526798705	-3.80963459597808	-4.96250612380378	-4.95981180343297	-4.74949606958663	-4.66357472515519	-3.54814452254385	-4.65308501775018	-4.64537576080085	-4.5780720868595	-4.0548095720175	-4.60963828400631	-4.55102094097989	-4.59639297601047	-4.65402790529323	-4.68328603473882
K00479	-3.58139101551909	-3.64592744330206	-5.50955044263241	-3.58583250616597	-3.87891347830242	-3.78850361779674	-3.2038061798658	-4.16801983305279	-3.41043710089658	-4.62017639947527	-1.90710725920501	-3.53949765476303	-5.61210883146005	-4.54062758747989	-3.74598206588028	-5.03267696170949	-4.06077636352751	-4.28886601734717	-3.03815253808781	-4.79466206870369	-3.47402255216011	-2.89765453430093	-3.47350765993045	-3.36603318962309	-2.95897819988316	-2.10627717036551	-5.06009492217618	-3.66451437805257	-3.17827253840602	-3.49345948581003	-3.24189773287755	-5.00921845832825	-3.37942492541316	-3.14327499450547	-1.60280970904782	-4.31517179207158	-3.17430306172183	-4.01126384217388	-2.94650400149055	-4.24006546138055	-3.75507885295667	-3.50845237158975	-4.21102248023896	-4.31779903187891	-4.63981359760848	-3.0465134087297	-3.49917703639448	-3.04192294745318	-3.07659527529154
K00480	-2.69296602468363	-2.61128953738544	-2.27700224321501	-1.77884622099828	-2.81455621418389	-2.91467897474842	-2.19632826066082	-2.34156970857659	-2.22243776240581	-2.36757542433347	-2.05047634132287	-2.47936076897096	-3.8856000961584	-2.62119505102873	-2.25541722243815	-2.74123645774577	-2.50349875900586	-0.323262096190596	-2.03357677215235	-2.73512689414065	-3.13845104201387	-2.35733564011016	-2.42419431183696	-3.45545846386356	-2.28295260847077	-2.70928292851938	-2.79744466572795	-2.8316934996118	-2.40821236354574	-2.25260677046397	-2.42521841434733	-2.70479105645111	-2.69294532522924	-2.38138318823469	-1.80238637379635	-3.46104088170052	-2.56445813055121	-2.59069933400842	-1.58959565112157	-3.59833426706771	-2.60938125056738	-1.97812331252919	-1.83980509537218	-2.59641191699566	-1.73751235001997	-2.63122767960496	-1.94301939754137	-3.1260914345625	-2.82451258820133
K00481	-2.8007163132557	-2.99228270571766	-3.68639119812719	-3.0040374709313	-4.39886400984623	-3.48315555628822	-3.25182196433017	-3.73005125729947	-2.45695170895383	-2.35367477725592	-3.26385023691193	-3.2228459756989	-4.8672049385542	-3.2894018983034	-2.68422105054541	-3.27829088837929	-0.900411951913257	-3.39453754647176	-2.68102530547462	-2.25383992980286	-3.06762319196951	-3.40757175527925	-3.13564400718719	-3.99169997692811	-2.70564319483334	-3.28654769446378	-2.69831784956235	-2.57359538117967	-3.24672159912516	-3.02103402723916	-3.37229167873874	-3.70760811578981	-2.96356537240534	-2.65412148943585	-2.00922127013379	-3.56113673882245	-4.03575145359685	-3.45884385248534	-1.33157396210549	-0.661141642509176	-2.83740976111171	-2.65861965559936	-3.04607247567406	-1.99878664322588	-1.21934136488636	-2.06748178895889	-1.69357006130903	-4.60041038346756	-2.92594816999438
K00483	-0.361013017979493	-1.08529196385904	-1.85441838836505	-2.86420882516379	-1.30298103558525	-1.86224083295726	-2.69643356199464	-2.16671862505685	-1.395884358372	-2.11457062633263	-2.65558865113563	-2.19598770918446	-2.00337498748057	-1.64008651575798	-2.33365688487269	-2.95407615227988	1.28526373308842	-1.83226470473347	-2.25092876919816	-1.77086455486015	-3.17646749249372	-1.84807134919285	-1.41455672113563	-0.389663850811421	-2.13100973589161	-2.1410969044681	-2.27954011633489	-2.51594515266134	-2.1260199513128	-1.81460051818715	-2.4632714072136	-1.72774607529735	-1.60018998244406	-2.45677281010963	-1.98690941031186	-2.78415625814982	-2.09907542661827	-2.51135531032815	-0.7315852273376	-0.727204834485973	-3.16260527555625	-2.16302260556636	-2.24582388315449	-1.7015950789718	-0.743642890612852	0.171655256182129	-1.30041644664803	-3.76119176593482	-2.10001133524353
K00484	-0.461506859003028	-3.20323962470329	-3.53140053505021	-3.27516091548867	-3.3569145539383	-2.75427869011173	-2.89459620792804	-2.90421763558056	-2.35367335950141	-2.00342574374243	-2.23408029665937	-4.02907944670343	-3.67994403711968	-3.63610169718532	-3.65190950999553	-2.9068636367245	1.07064020414727	-2.78599113506475	-1.85426446161989	-2.11383532621003	-2.97915391306688	-3.10861766705827	-2.90221161635365	-2.73456137035071	-2.3229464950412	-2.63972169273615	-3.47733587653958	-3.2264301392775	-2.90322558006872	-4.66885588261404	-3.46166208715334	-2.47185359807696	-2.48182384882206	-3.9953823819462	-4.10157587778925	-3.71032814528966	-2.56991445300496	-3.17102118249097	-0.644064278292732	-0.967927692951527	-2.85539585748217	-2.66771522108385	-1.82487148156406	-2.48130366880946	-0.277777813925519	-0.22077283905568	-1.11772003785956	-3.77262947689937	-2.55790946740534
K00485	-3.20206141104216	-2.39491975500983	-3.25735061138849	-2.85105529526393	-3.0482168183456	-3.04301063142634	-3.10755534933226	-3.23866225344648	-2.74411389576874	-3.39832515547745	-3.21998298370183	-3.2033722189086	-4.48837425203455	-2.82885812108898	-2.30767014916553	-2.6768007895059	-3.74330511161014	-2.06637717582376	-2.81295472154358	-2.4485039478175	-2.21067180241987	-2.73791287490989	-2.98562599015657	-2.56947684007021	-3.39099161983757	-2.82505426715602	-3.1197772813276	-2.77274124149321	-2.8169244702075	-3.35029461462258	-2.93989197219789	-2.70408422862608	-2.66117202091764	-3.05484890793098	-1.74516453341333	-3.049531347387	-2.31483466571513	-2.62080985258549	-2.87882667640311	-3.85259694793029	-3.12111387753181	-2.14464719938516	-1.99637930142883	-2.47634681736542	-2.48056197532869	-1.78121624614475	-1.88606798267266	-5.57407481479684	-2.74151959828141
K00486	-3.14578571107413	-3.53771385866254	-2.82029901805245	-2.98257085772445	-4.60148460842957	-2.53311730000151	-3.27164814902875	-2.75537800524808	-2.90646240292591	-3.43279423982054	-2.83037423681191	-3.86762704176949	-4.6228438777218	-3.42338121926737	-3.59396297054011	-3.22382305912138	-2.83646224281188	-2.91803565153692	-3.48560079204517	-3.47704306835178	-2.64981049777588	-2.73555530996701	-3.08484922529075	-3.00757135168512	-3.15226911842692	-2.52517058953473	-3.21272378870112	-3.80417240658633	-4.08080415004162	-3.23129865944692	-3.24633643075069	-3.26101491724193	-3.40140658094801	-2.85979708556805	-2.73052284261582	-4.10321447119096	-3.34800292257591	-2.00502639328377	-3.26039766097615	-3.70313518562084	-4.36706960115038	-2.16883144740024	-3.30549674253868	-2.71600645162343	-4.00854182076662	-2.24932236839649	-2.96726505969601	-4.3734033373283	-3.51513880507694
K00487	-4.75244043217644	-5.29125211506969	-5.75036955001674	-5.77011596314379	-5.37555589659117	-3.63326855786465	-5.81024805828683	-5.77259843759923	-5.96968952736301	-5.95149625853103	-5.82448140342718	-4.26358675666796	-5.85292793884438	-5.84920559269945	-5.88271298260906	-4.59834893508452	-4.64196173068985	-4.4761522587713	-5.81484433747195	-5.7037097013349	-5.90668238758824	-5.83841230579079	-4.72000537994758	-4.91751697788573	-5.74719635899238	-5.17267251635518	-4.58247560352504	-5.96360488530765	-4.70407338411408	-5.7857449310779	-5.95468102578353	-5.87858760714128	-4.80648776075625	-5.0880245036278	-5.84139206885646	-5.16986768763503	-5.89191728189748	-5.68160154805114	-3.83339115670044	-5.58479198071643	-5.58519049621469	-5.57748123926537	-4.78741189070285	-5.01593375394989	-5.54174376247083	-5.4831264194444	-5.52849845447498	-5.58613338375774	-5.61539151320334
K00488	-4.67304163952837	-4.7760880897051	-3.63394195473855	-5.08990990294143	-5.36618375676231	-5.28570535553462	-5.79202882545649	-5.75437920476889	-4.60950674979045	-4.89199480795389	-5.80626217059684	-5.83619857837846	-5.83470870601404	-4.44051298549248	-5.86449374977872	-4.3150187501352	-5.6943757888055	-5.8369842878179	-4.54229579583161	-5.68549046850456	-4.12330822218191	-5.82019307296045	-4.92169130392333	-4.565488574003	-5.05556160296639	-4.40196710144936	-5.31704316817534	-5.9453856524773	-3.96140429915833	-5.76752569824756	-5.08759759225135	-5.0115041736091	-4.48350790622345	-5.80250151362122	-5.82317283602612	-5.87639236943795	-4.61936874025713	-5.66338231522079	-5.57746097078936	-5.56657274788609	-5.56697126338435	-5.55926200643503	-4.84314196831139	-4.98946718076173	-5.52352452964049	-4.79149166341842	-4.89996440481693	-5.5679141509274	-5.597172280373
K00489	-5.83477768071528	-5.92741820973089	-5.72694887167832	-5.74669528480537	-5.36051801922663	-5.94249073739856	-5.13004199808446	-5.74917775926081	-4.85324670038573	-5.92807558019261	-5.80106072508876	-5.83099713287038	-5.82950726050596	-3.7558321531261	-5.85929230427064	-5.93511103431866	-5.68917434329742	-5.83178284230982	-4.6876012091439	-5.68028902299648	-5.88326170924982	-5.81499162745237	-5.76535405911708	-5.62679254237107	-5.01450011616861	-5.81442002085459	-5.96252899478535	-5.28339882510528	-3.01555476504264	-5.76232425273948	-5.93126034744511	-5.85516692880286	-5.88593065126873	-5.79730006811314	-5.81797139051804	-5.87119092392987	-5.86849660355906	-5.65818086971271	-5.57225952528128	-5.561371302378	-5.56176981787627	-4.86845474052751	-4.80115106658616	-5.6576812584493	-5.5183230841324	-4.75441424563552	-5.50507777613656	-5.56271270541932	-4.88269527037957
K00490	-5.1053401429396	-5.36283902173369	-4.1614199635756	-5.79085737593214	-5.38299087507869	-4.89900252388198	-4.05130660608759	-4.40553848381208	-4.6622942543925	-4.81731897661398	-5.84522281621553	-4.41935034007068	-5.87366935163273	-5.8699470054878	-5.90345439539742	-4.79407966649344	-5.03805469896915	-5.8759449334366	-5.13274254210469	-4.09960830987316	-4.12025943933255	-5.15631051042353	-5.11423441478882	-4.57208925803435	-4.65009649485822	-4.43241286798288	-4.20485601041616	-5.984346298096	-4.72878947115838	-4.40351401628294	-5.97542243857188	-4.56526463453809	-4.12673790976813	-5.13099986660786	-5.86213348164481	-5.20680094268071	-3.95641980684702	-5.70234296083949	-3.66869073640562	-4.2139608093862	-4.92930743115255	-5.59822265205372	-5.53091897811237	-3.99965775194242	-5.56248517525918	-5.50386783223276	-2.90682867317443	-5.60687479654609	-2.68194210787195
K00491	-4.42500932668073	-4.87646727501272	-4.80742036570985	-4.78181895885844	-5.77185809177782	-5.78394615414308	-4.20566945374039	-5.59063317600532	-4.93928103772753	-5.76953099693713	-4.35859190974327	-4.35185283896649	-2.98679685655973	-4.39570441987249	-5.70074772101516	-5.77656645106318	-4.27806460743866	-4.82479503101276	-5.943883573121	-3.78419147036129	-4.87088304931788	-5.17012982582361	-4.73936974712937	-5.46824795911559	-4.6922968493486	-5.6558754375991	-5.80398441152987	-3.39005956305931	-4.80209229028954	-4.337700797714	-4.92427253614805	-4.80981824963335	-4.79739063037124	-4.39819848188278	-4.78096768328071	-5.71264634067439	-4.45604368415383	-5.49963628645723	-3.88724265151191	-4.38222516699268	-3.27752801807555	-3.84582835883732	-5.32821230373011	-5.49913667519381	-3.92676922263407	-4.42822690980063	-4.58308317767289	-4.1077001715953	-4.1550268954514
K00492	-0.765677759450395	-2.9037977723865	-2.30752657640757	-2.54800210910904	-2.97710076560891	-2.76072048217921	-3.5516380738038	-2.93525026045475	-2.5181765909553	-1.58143108495362	-2.69154094637836	-4.07218454723826	-1.88095489546973	-3.18154273507323	-2.08318369593261	-2.60579983298532	0.387828625226358	-1.19016825414236	-3.43508500190827	-0.141166434668897	-2.88689620655618	-3.45750089636696	-2.25490135745576	-2.39173648786997	-2.37081682790747	-2.96846321215348	-2.76188167231657	-2.141962357995	-2.59502134079499	-1.99609905237751	-1.0489918082996	-2.92677999946544	-2.92909150643178	-2.57448249164883	0.692460710901428	-3.46709783540871	-2.87280524737163	-2.52019011385126	-0.663016420350848	-0.877478705151774	-1.99208447834897	-3.03245613896544	-1.57023374668114	-1.73054320082771	-0.522567500190901	-1.02863179630649	-1.34143736428071	-3.17686993645465	-1.68264411298918
[truncated: 16,968 more rows]
[truncated: 74 more columns]
