# Supplementary material for: Proteobacteria explain significant functional variability in the human gut microbiome
Source: Microbiome. 2017 Mar 23;5:36. doi: 10.1186/s40168-017-0244-z (PMC5363007; doi:10.1186/s40168-017-0244-z)
Supplement: Supplementary file 24 — Source data for figures. Figure 1, source data 1: matrix of read counts (after rarefaction) for every gene family in each sample included in the present study. Figure 1, source data 2: matrix of average family lengths for every gene family in each sample included in the present study. Figure 1, source data 3: log-RPKG abundances for every gene family mapped in the present study. Figure 2, source data 1: residual log-RPKG abundances (i.e., after fitting the linear model) for every gene family mapped in the present study. Figure 3, source data 1: counts of invariable, non-significant, and variable gene families per pathway. “Strong,” “medium,” and “weak” refer to FDR cutoffs of 0.05, 0.10, and 0.25, respectively. Figure 3, source data 2: counts of invariable, non-significant, and variable gene families for ribosomes in each domain of life. Figure 4, source data 1: residual log-RPKG scaled by the expected variance under the null model (see the “Methods” section). Figure 6, source data 1: log10 phylogenetic distribution (PD), log10 residual variance statistics (residvar), significance at 5% FDR (invariable coded as “dn”, variable coded as “up”, non-significant coded as “ns”), presence in at least one bacterial/archaeal genome in KEGG, and annotations for all measured gene families. Figure 6, source data 2: counts of significant associations of invariable, non-significant, and variable gene families with taxonomic summary statistics. Figure 7, source data 1: counts of significant associations of invariable, non-significant, and variable gene families with phylum-level abundances. Figure 8, source data 1: q values for gene families in the overall test. Figure 8, source data 2: q values for gene families in phylum-specific tests. Figure 8, source data 3: JSON-formatted lists of significantly (in)variable or non-significant gene families at 5% (“strong”), 10% (“med”), and 25% FDR (“weak”); overall test. Figure 8, source data 4: JSON-formatted lists of significantly (in)vari [file 40168_2017_244_MOESM24_ESM.bz › SourceData/Fig2-SD1-resid-log-rpkg.csv]

	ERR260153	ERR260163	ERR260170	ERR260171	ERR260175	ERR260180	ERR260193	ERR260204	ERR260205	ERR260209	ERR260215	ERR260217	ERR260221	ERR260224	ERR260225	ERR260226	ERR260227	ERR260230	ERR260231	ERR260234	ERR260242	ERR260243	ERR260244	ERR260246	ERR260250	ERR260251	ERR260252	ERR260253	ERR260255	ERR260256	ERR260258	ERR260259	ERR260260	ERR260264	ERR260265	ERR260266	ERR260267	SRR341692	SRR341696	SRR341701	SRR341704	SRR341716	SRR341718	SRR341721	SRR341722	SRR341725	SRR413562	SRR413563	SRR413564
K00001	0.0736921611332044	0.0273543041600042	0.439794335240405	0.317394048050754	-0.0180743178418279	-0.162302007410007	0.137602353951836	0.217669138596654	0.0176178710640458	-0.16394163287967	0.206489308884887	0.0971253882269112	-1.29710705249656	0.115404797520371	0.0424322387038987	-0.210121982038642	0.188662701419573	-0.199287671402657	0.0354711893920352	0.180134093829586	-0.111946929455043	-0.102662861615084	0.459948646194913	0.444375390329667	0.162777083264913	-0.00330272318496405	-0.240039893160157	-0.168603288199074	0.26941768035293	-0.0645989061618111	-0.22198045184406	0.0276854259032286	0.163436185220027	-0.0593606230848167	0.0713002038474921	-0.731374020576928	0.0589198160639612	-0.105733783167052	0.0959804823235486	0.230606469331906	0.0971584832320436	0.167604655995888	0.191429359787921	0.161270148354487	0.313553172855707	0.201076375910502	0.124483056484961	-0.519753691627585	-0.187274593982267
K00002	0.501930960827163	-0.236117227094725	0.417378064841793	0.204520455995809	-0.135092981191658	0.0502715791944552	-0.00277959143723105	0.242834991667722	-0.068360620443117	-0.0821503907663189	0.306792058349174	-0.0712975242605571	-1.1550862090116	-0.0499835719234534	-0.0667511714655928	0.206907634560588	-0.0689859222666217	0.133850290193214	0.0112915114118375	0.481672409478693	0.267936254659189	-0.162227770747869	0.555661293572101	-0.0549769596136195	0.135962022870597	-0.14079727647428	0.0741691952572311	-0.106838678102685	0.197672160695125	0.255181487863189	-0.233827315749599	-0.422329668899377	0.0409880111800777	0.48648103164159	-0.605042445160763	-0.850207132114556	-0.0586489575359196	-0.052539415307318	-0.232970152085181	-0.294255891421367	0.406122763894677	-0.356915777967859	-0.198510675900863	0.454132334676738	-0.228592325297541	0.711381555526162	0.0506842814956436	-0.727588322635213	0.33126561895433
K00003	0.115141642631861	-0.0278420179530143	0.058053286428454	0.161038834312329	0.108653634530735	0.185208109939728	-0.0271686692711093	0.0559753818438158	0.0426087000798603	-0.126352232616451	0.318464846512238	0.184885243188068	-1.69807289261833	0.0841117479789206	0.0292442138550153	-0.0810932780839067	0.147245145299334	-0.111326384451046	0.0791749515352387	-0.109318536688058	-0.012371769297796	0.247343068968084	0.368205606681091	0.274451595701837	-0.0153391387770569	0.143431479116622	-0.29614041345596	0.0156413251310132	0.207065316400375	0.0303155897181919	-0.0141793052315387	0.178401726348776	0.203303501192172	-0.191000416219504	-0.17642019625645	-0.503076558135044	0.151736861661512	0.293241728909603	-0.456901071851495	-1.41605576484003	0.604598759796216	0.127654102921637	0.00799941328856502	0.221870234206027	-0.467177649184562	0.250350481732619	0.221988718095064	-1.28150872460145	0.0945248877549347
K00004	0.10786891267825	0.236026217859332	-0.0647623840417451	0.261539404541707	0.194365382317662	0.780986859097162	0.0647316431112712	0.0829024707009467	0.217285747123643	0.746078585513999	0.273760867668084	-0.280679126635919	-1.83677546259515	-0.0868759921635271	-0.707300752045924	-0.0975770844163015	0.283726486877939	0.388294361771681	-0.464807109796395	0.402411796342564	0.237097581480642	-0.753855334151474	0.614799665183192	0.230698369951509	-0.18157598510569	0.144118366438148	0.435936076530364	0.38829831979823	-0.231453186490721	0.0743847368635429	-0.0277833986831963	0.079204132630849	-0.300420686165	0.0349315852298819	-0.120163502518135	-0.62007139379893	-0.505346171102492	0.529393268135331	0.0642549455339014	-1.04977748604531	0.285346849702407	-0.82922261231358	0.394950607888869	-0.184521488180464	-0.294700118056269	0.887271612031038	-0.0235610967024265	-1.51174490517995	0.63645508112557
K00005	0.453693776533466	0.290105758908393	0.0645213481382081	-0.248873595406165	0.0355125274500654	0.388161478603115	-0.238517934636937	0.256756640157936	-0.159431163574318	0.280872897600449	0.320580741352707	0.0270071728639276	-1.87584069140058	-0.199517845888669	-0.19578571678156	0.170637175395941	0.307192927997732	-0.102862762228912	0.0357429625866232	0.313592169169753	-0.220136091214153	0.173890821571877	0.448832853884072	0.269267745547263	-0.367030932530697	0.236856844888973	-0.321882419389722	0.311962630453037	0.0530808403178424	-0.0303280024578667	0.0508574896774858	0.0705917058622143	0.0643309905026803	-0.547775765647287	0.650247623284729	-0.867749802052222	0.101435600460602	-0.90614285167207	0.492783237892502	-0.427388829494517	-0.319273288173101	-1.36888136366656	-0.432806053693521	0.162064474339875	-0.60452122251377	0.540536903104079	0.210446910053214	-1.28727711449896	0.343780062075802
K00006	0.00562052508747346	0.494986994624782	0.242058925090383	0.002043574782991	0.239294635035998	0.358977833785587	0.323829984648603	-0.199578161443781	-0.36048922936071	1.18098397322094	-1.4432298449538	-0.0208305030797882	-1.07992577293362	0.664583052301887	0.173927530125431	0.154193205807758	0.321348629674953	0.421508468710032	-0.228943910074314	0.262566529718718	0.0998943810341335	-0.24753628793689	-0.447776394038601	-0.702924264152313	-0.237172001263566	-0.185107316115618	0.438310856808776	-0.239750421505397	-0.244957204815318	0.493516995912888	0.446705020423291	0.208857777187915	-0.0271988038861402	-0.0553010725076319	0.214186212181256	-0.997094696733106	-0.0295792213631989	0.843619149614848	0.155309698048158	-0.678599938133684	-0.957880972131879	1.15530395051363	0.811985977352494	0.872472949792436	0.461809786878374	0.339669295087025	1.23021457838486	-0.617986047172855	1.26534276443682
K00007	0.0407061583083452	-0.174867632339968	-0.0363650180365909	0.418663610005046	0.141140458253636	-0.764876131066079	0.246687290353947	-1.81648477293536	0.670831248790881	1.25624414439893	-0.112620494990282	-1.89830414654493	-1.89681427418051	-0.648170308028541	0.949277372859363	0.0898014324010266	2.76914934594684	0.0566938169962903	-0.102983429035056	1.292871023769	0.392965185750775	0.995897339468727	-0.993204560892766	0.888854780096715	0.351359989394287	-0.0595837281828047	-0.093051179821936	-0.765776444646319	0.295118607089717	1.23153147391414	-0.755784779361372	0.0155948580895702	-0.197490421170259	-1.86460708178769	-0.354813749982522	-0.181143407120525	0.613553424236277	-0.533743946438446	1.34911611713451	0.962819738908599	-1.23237907784428	-0.659709284800655	-1.06915226395201	-0.625348340660601	1.66245747982234	-1.12174963821507	1.10093291383422	-1.50379931238948	-0.114234542271917
K00008	0.162389438783849	0.281607178633878	0.254588131057425	0.298933284493591	0.110235561620301	0.196221976108022	-0.047857701016438	0.285277160170195	-0.11442754933673	-0.162276261062205	0.652933285817961	0.247920553420122	-1.98756616625593	0.0622988738448651	-0.34000101386335	-0.291191213918065	0.614740581424363	-0.17618417653332	0.0542161325224928	0.476184647447147	-0.0788671591492534	0.269114618117499	0.52778070094135	0.795425900575273	-0.368999229328738	0.163405103791372	-0.907597271331658	-0.123013649883841	0.114581916141958	0.00115698956158194	-0.0671445003870401	-0.052552046357456	0.103970120508203	-0.392724391743041	-0.0481854775569786	-0.304023304435808	-0.210371042821597	-0.0180716533603362	0.218343339223527	-0.53125650736586	0.206050764773128	-0.648997629768784	-0.127437897154207	-0.267142978112838	-0.884560711180316	1.17639120832777	-0.0375303044159216	-1.5779174225007	-0.142700656021602
K00009	0.0943640237876998	0.267876078939087	0.781413147824136	-0.064642909493585	-0.558116970160123	-0.0703417689961091	0.202694665202949	0.1722760437393	-0.263008533312946	0.495418975009915	-0.00854461513394783	0.0239974769553966	-1.63077373413959	-0.529343173863915	-0.654358429744042	-0.398374730457469	1.11899118378038	0.388139345581894	0.235818852738043	1.27876596057429	-0.133906579663397	-0.564605344440798	0.460500339562256	0.876272980465526	0.344466975469817	-0.939971351580261	0.0389412143806719	-0.60326120426603	-0.39698816320605	-0.0555936627105054	0.429569477698156	-0.415092896387774	-0.173571864940056	-0.0568124127803273	1.26217370203655	-0.186424423761511	-0.76794767470763	-1.16140445554709	1.10792234760938	0.306601259601774	-0.321644582461492	-1.07445686767103	-0.484018600957823	-0.377518246531391	-0.119838626006346	1.23807836933256	0.097929772952724	-3.03099710272379	-0.205932895930907
K00010	-0.238908649184689	0.0479927255255133	0.547650158896985	0.338300701951331	0.0464223754616939	0.203159287331378	0.0934951210946675	0.364797053140323	0.225520458975632	-0.000168606317581643	0.549187745311094	0.128933317712987	-1.4582818466415	-0.228770902684245	-0.292782531282147	-0.074240751974638	0.125937749814433	-0.193359758154929	-0.247329270218951	0.317845418242184	0.28087458222031	-0.204664086190093	0.568053756244019	0.207022008883014	-0.18202534438153	0.11977302921104	-0.108725382283579	-0.0864185880315467	-0.226814776676228	0.0745830172305639	-0.262159991341405	0.217734318929541	0.116118043930558	-0.0819407107845624	-0.192997265257796	-0.525889476986697	0.0320770682848526	-0.300054451910512	0.212201225073658	0.0060470000916657	-0.0863943269109599	-0.403035996427591	0.126160380408581	0.264454025491147	-0.149639161959648	0.460307701009385	0.287029002454653	-0.968303740818223	0.306241090187281
K00011	0.309057230853374	-0.328473574745107	0.369140043822467	-0.19238765771153	-0.108337332829247	0.271276383243927	-0.110230692137297	0.282778732921173	0.134969651794874	0.187440860457585	0.224721019355798	-0.211268058977838	-1.20235972180555	-0.0499379801083695	-0.272444637265217	0.17129929555094	0.490648888244657	-0.0981844137316004	-0.0860373113433571	0.235006181536036	0.0944494244080847	-0.0170967799186727	0.443846037332524	0.0168023658517068	0.204761786995899	0.108064464312614	-0.566100788754353	0.0744687030357906	-0.150946465813905	-0.0197122214573089	0.0490429902788456	0.272764351912719	-0.00167228421233521	-0.0319429138336845	0.254380546168571	-0.771994722819458	0.0242085993872448	-0.190575266038973	0.215841350548368	-0.0439519659193446	0.0746992761963582	-0.374756571726716	0.320920805653869	0.22798419652435	0.32043513238101	0.472979533087267	0.192400803413893	-1.46027235462269	-0.0231845922582422
K00012	0.0225545978925914	-0.180059641062001	0.546229642317801	0.717099192934233	-0.235532663415668	-0.0854089647822489	0.340051367880776	0.174015905765149	-0.122523842571058	0.0340511332983957	0.0192011117601933	-0.0388662226032932	-1.26052542985306	-0.0565583088714798	-0.0776983350019123	-0.203175994664048	0.120014084836336	0.0521806728583107	0.10205605848146	0.0899082840282355	0.132485960763389	-0.117566573498032	-0.0163736182872056	0.125582979817305	0.460515663856376	0.0452468545678846	-0.279414531439222	-0.166921236343041	0.101673957181015	0.15656754663115	0.0199682210985013	0.271968409874536	0.134661220497465	-0.152352584778482	0.190853424092881	-0.893334279194927	0.0294259359316964	-0.162791987669856	0.0493893007053603	0.0756086062622496	-0.416253192576561	0.123704924897376	0.340921933747262	-0.12117924892351	0.38778487157426	-0.0159994471553411	0.244459934406679	-0.643873381332692	0.0135682862277595
K00013	0.0595009858342599	0.00242066666509411	0.0333459365875948	0.228804848091865	0.0749145747093336	0.0594260406824847	0.0562833409975578	0.0899376453263274	0.0645107456010265	-0.117353156962154	0.225927666006898	0.104204467697704	-1.60827550332047	0.112036452575387	0.0430963283675267	-0.0587342706203624	0.19674327170953	-0.0432047802625881	0.146172265830102	-0.152850474339071	0.0331677744707686	0.219599744385305	0.17121253742918	0.242603002114962	-0.064503033569804	0.170405145446261	-0.364280341694945	0.0381037757325724	0.138227465499491	-0.045058175425154	0.0580423809276014	0.264276501166028	0.210694854646693	-0.303250827327742	0.133143745728852	-0.591399258179265	0.172107657471152	0.00309679808578212	-0.00652766368353985	0.181888770169292	-0.006850147823251	0.103639395915396	0.168564330416791	-0.0126735915861635	0.261435369632732	0.11179788836646	0.133368185290774	-0.521228430857179	-0.160469301099633
K00014	0.0311131530013089	-0.0128497557763936	0.107413333459651	0.183274753346693	0.135504053736909	0.137747039438782	0.057084107127924	0.0662290766923528	0.0258537395191558	-0.0678274489674262	0.347945803322084	0.271123402292619	-1.69626880179774	0.00948265473662069	-0.017134475752425	-0.052194279269242	0.307918222857929	-0.0383762680735305	0.0380728402195403	0.0635368576285011	0.00893484788777332	0.264860295978615	0.345285618954139	0.343454508024977	-0.0770043647050072	0.0797153857345552	-0.341463567064156	-0.127482997889021	0.149239149692078	0.0586436809667208	-0.0612277795252867	0.148944139648397	0.0566703019547434	-0.234130416772844	-0.104735067415412	-0.532389078315584	0.125037335102007	-0.00158872595149218	0.00585602779342942	-0.0496726463196904	0.177332384483942	-0.0569485433144674	-0.00522666168299057	-0.0645391564901461	0.170342421867057	0.215091103680596	0.151516708386745	-0.731523905066708	-0.0293145597688782
K00015	-0.155725812736886	0.0200711308309991	0.174767118114238	0.286304860250631	0.040414782285394	0.138237515439121	0.20917884822115	0.198254880708475	0.0594449760220069	-0.141137763334191	0.372827652260546	-0.0879066692927945	-0.961595183173683	-0.101873138307873	0.105663451217668	0.18296201881953	-0.194954788855128	0.0308022812999215	-0.0783309431712675	-0.0680705467545092	-0.0950626768122145	-0.048992645822904	0.0659476917733768	0.127853186880773	-0.117328257874616	0.244454289515423	-0.397755915369252	0.107151898417938	0.0758871243211802	0.0211415044772609	-0.429257614275861	-0.0410812330466612	0.319066376962114	0.452584325815218	0.206594869502571	-0.613841991870786	0.0933043975630936	-0.0258139936068976	0.859630007684787	-0.523829952170462	-0.165001220775049	0.340335398154688	0.577111923813954	0.434596384390637	-0.172911190823655	0.00418616226904128	-0.0677036422880058	-0.419292979709346	0.220636919684511
K00016	0.213894164734372	0.00341322439376368	-0.0863880762241429	-0.158968921699184	0.205740154155191	0.284336554234437	-0.135477222666577	0.364087835551158	-0.0335384278409654	0.0779283991333282	0.305757725289273	0.0868766766124898	-1.39911356597329	0.136941857340422	-0.219639621368518	-0.000505523932387675	0.14227087086551	-0.100568344229114	0.024270105287886	-0.0160110810669565	-0.006081023047114	0.266164157640993	0.297659942304389	0.193933476445559	-0.12595713830397	0.105108636192393	-0.195091482241601	-0.0714719904638894	0.181348898009098	0.151981715637238	0.316379809187953	0.0909853869662407	-0.130418974009339	-0.119528354813317	-0.219492295842845	-0.378538202015302	-0.0522893442431829	0.438487589312552	0.179837668438414	-1.15816397170736	0.531810795708243	0.175971896556892	-0.440807337333781	0.195913063359786	-0.267258677025051	0.264938563244658	0.225711204283596	-1.54270547118346	-0.159933150826237
K00018	-0.0588305302976484	-0.179468901945029	0.136751674610618	0.10626860525205	-0.0354923919472312	0.0716571968788147	0.100018192286531	0.186636166316503	0.0971723103188569	-0.0920660459771581	0.168585066866264	0.15689309330326	-1.4467899177725	0.0837913707456481	0.0934895998158689	-0.0810694213829821	-0.00341353000243361	0.143992744980481	0.0990644203080748	-0.270358953873697	-0.00555099485027899	0.209983735251201	-0.0251576967067404	0.147248976778635	-0.0293295142223768	0.142664196823838	0.0726799905374658	0.112856058860421	0.153380967879924	0.0673009374302436	-0.14941479306699	0.272103258838499	0.204382180311361	-0.076959233154279	0.0502531457865101	-0.701305828134176	0.278033863152455	0.101855079827001	-0.250767014096921	0.213002039949963	0.0219935927129318	-0.122920258589831	0.164147422386398	-0.15902670585729	0.25126564529776	-0.0330578679493465	0.18948888672151	-0.403389053521987	-0.0883898439881543
K00019	-0.113033371789554	0.292939943020508	0.709931039258761	0.398057004986713	-0.0874454984896993	-0.239112624095432	0.149533904421816	0.0378000519780791	-0.0183020986429308	0.0484940304702052	0.162357904149778	-0.392780960516199	-1.47160026824329	-0.0473383931589562	0.0713607340285679	-0.0192239864584197	0.371716656198499	0.111438760523605	-0.0618797714200827	-0.0595837544876325	0.0066733996014684	0.051167849630025	0.222456988207984	0.642457340917663	0.175913554607441	-0.363762008945281	0.0389532183799939	-0.160342336706002	-0.0581450575468369	0.531025897301801	-0.243397660269122	0.0733304240538574	-0.308604184604568	0.200820896382822	0.0677549037322811	-0.589589480707252	-0.130043045770607	-0.149198876321155	0.202759676366854	-0.826548943871521	0.371632651770811	0.183712563387681	0.288173334815355	0.119919160041006	0.11611709453452	0.895444775474372	0.52652088704097	-0.843683558204186	0.392293203550509
K00020	0.348267492176604	0.492058880817696	0.18451483866011	-0.236261385108548	0.0863597019676813	0.645614549781161	-0.20842965943318	0.49371240671742	0.00345741290403084	-0.00563304247970031	0.151548070186313	0.404684204795031	-1.30861142262297	-0.201054804761189	0.252057008721777	0.231853650065784	0.497209315193835	-0.0987580547013362	-0.0850541595497578	0.254509480743963	-0.258131470603867	-0.134568401088975	0.116761480119136	0.110261595582049	-0.261478086231328	0.107720884567478	-0.16574641012799	-0.192459910954596	-0.205435299008015	-0.480527188758925	-0.074499903997042	0.324262388229062	-0.227927256863326	0.298102417207207	-0.144779065751509	-0.705913400247042	-0.00768685614704662	-0.429013142608528	1.1278283028788	-0.151845794515977	-0.451063124620058	-0.877343958000185	-0.115326374806587	-0.338747669985198	-0.678275294913864	-0.19218705650161	-0.0117032333458437	-1.59474458763396	0.111143964790508
K00021	1.51626745517028	-0.66034362579469	-1.02893310203731	-1.2544309876995	0.0798647077899082	1.16267840035054	1.35696978612069	1.23221093512963	-0.765193846956654	2.03714137912486	-1.21244165710639	-2.29298863020021	0.478337275369426	0.883836003844815	1.70042393465589	1.93151602699709	-1.5834367537784	1.18642955819969	-0.0820500797971069	2.61386365295113	1.25790897345304	-1.2294542260068	-1.37888767272867	-1.47460618512428	-1.13843549841879	-0.119129689953901	1.1112381309612	0.259487354280936	-1.30193680439136	0.71917423817328	-1.08450088611144	-1.46167169532248	-0.579815891223657	0.81154262582866	-0.809171567689401	-1.47660682699426	0.595145188934236	0.539965160504536	0.391781547315019	-0.795797170233594	-0.277751249252873	-0.48340661246066	-0.644502527635656	0.507047719615976	0.160306403647815	0.189743957565657	0.829690110848627	1.29198491446475	0.357413605944353
K00022	0.0291647342285088	0.52974229571263	-0.845644078050502	1.43835737540771	-0.312588707694208	-0.218780739382331	0.330329028482667	0.654321506379596	0.283197971174161	-0.177651309651772	-0.93157196733546	-0.596569796908912	-1.08331179540103	0.0655138156431652	0.3068055618901	-0.0272153563305388	-0.113155305608546	0.171033361923666	0.203358356769224	0.135177964319074	-0.213494810288342	0.224014847294709	0.571275428016375	0.469158660984806	0.0725669903998787	-0.722789530963432	0.0539930077525597	0.693682155292337	0.191685934125363	0.263096584940111	-0.0536726629780619	-0.60593962890154	-0.354319983731345	0.585753873911097	-0.311887339711801	-0.473260802571761	-0.230375639138161	0.126984413801701	-0.630163766045488	-0.352835186074675	0.811688587881123	-0.520320211780031	-1.16760404963649	0.525772119671202	0.642868097500906	0.610080484958345	1.29632623881149	-1.19386019951794	0.552051025962317
K00023	-0.124760976679321	0.0482594938015314	0.362286740731269	0.47565663540319	-0.0924197146345231	-6.76253610576438e-05	0.198592701250605	0.16613236502655	0.121321893504663	-0.0244455997785956	-0.304099202586603	-0.0895123146911758	-1.6923167857192	0.143675152558552	-0.0746961615526082	-0.0325519471329278	0.156568782033804	-0.159788456570532	0.180203505155937	-0.0666906356034504	-0.0105843057441589	0.166563545995473	0.135484251124879	0.198297601180272	0.0521509657152981	0.0703145353797139	-0.139304251523679	0.0800722939387221	0.233066453013681	0.25725823148246	-0.268036459413035	0.166627402812553	0.323723940674471	0.0805422376498417	-0.273134474284521	-0.584418588736537	0.320028771578463	0.541733110876213	0.251707143502103	-0.428361400630752	0.740593544042919	0.325899048832068	0.460178716975897	-0.140846558012393	0.0432681718926682	0.790984470012809	0.330892848403718	-0.445287222093685	0.295917326113169
K00024	0.0996274374887991	-0.0656165273535259	0.948375792345879	0.558640688991652	-0.301199486811824	-1.45138027241532	0.370228862563667	0.219076353377592	-0.177234382501932	-0.388639299823026	-0.928908902693333	0.048195894188193	-0.926675767532303	-0.0177029747211992	-0.0855519110662775	-0.48157176263282	0.317251614619407	0.378370001102733	0.0861101681829728	0.0667849984855364	0.00866743165502282	-0.808990810035447	-0.0991381692569608	0.839490040621524	0.779187024518925	0.126118833827556	0.0387345352676123	-0.529645778579431	0.354229379435044	0.451118211960555	0.146668295293924	0.0535327024090828	0.253531500595655	0.545432384421657	0.639705140999209	-1.20059652025698	0.133775273328183	-0.146448065479501	0.344008801601759	0.551591144294213	0.0967291501459555	0.343706153849218	0.597078265861875	-0.121098771847351	0.366925010882441	0.454269090881733	0.461485256350121	-0.476623162955249	-0.057896307870235
K00025	-1.32514379923717	-0.726328623955949	1.27053803094901	-0.14014059092226	-0.407750204211208	0.76080673628884	0.6680236766505	-1.23954387778269	0.204600138378556	-0.717963376818025	0.904106257462463	-0.629907547095435	0.65320075059691	0.752657095158149	-0.496035963680201	0.194317621846614	2.32052891876741	0.623567839581515	0.32595665851557	0.217947748670758	-0.281187978801746	0.0792451388825217	-1.25572017763897	0.267444223963817	-1.21414179917584	-0.230072013005621	-0.761439409010404	0.623529995839708	-0.175998653370058	0.831065718215567	-0.324705653561997	0.0430698428643757	0.415569245834329	0.0949426796138884	0.0604234603521769	-1.36155704245176	-0.023905067713331	-0.342909951855224	-0.597466858414941	1.6367312191801	0.0987017349424923	0.388563002812815	0.620409306140988	0.0874431796998016	-0.207058180644849	0.291621641167724	1.04231500776933	-2.19716460234499	-0.0368597977039795
K00026	-0.256031743145642	-0.598521498714834	0.595600989384414	-0.0211454984969186	-0.851897776395695	0.416967337610766	-0.36060232497057	0.211816093555373	-0.0032086096667614	-0.412586229695597	-0.531004514096552	-0.0465900300655777	-0.369171645596233	0.272188292698166	-0.748167951760394	-0.145685181760223	0.560762803898576	0.665333546570168	-0.0090744726804628	0.579363411587347	-0.617573823400979	0.220222300078347	-0.622356726242864	0.714511857293407	-0.232187522240956	0.269104186008586	0.753748797734663	1.22634052308948	0.0504967851659934	-0.22551242897707	-1.03698570335622	0.794752752979868	-0.3696163316621	0.15578102987768	0.29895266580428	-0.901955894453935	0.573932534042471	-0.0951955246384766	0.197416903732182	-0.22878482215263	0.448868656373799	1.49237516399996	0.561060962634131	-0.68683094628995	3.05767566420954	0.851909247857789	-0.768955989603627	-1.98688278622438	0.704120712910914
K00027	-0.0504929286339806	0.0142767313681209	-0.0614959551780969	0.182984028479873	-0.0316286481705932	0.193993304201884	-0.115662097215751	0.0356389386372866	0.169936879075845	-0.0664267826155207	0.275561743311068	0.149113647461986	-1.80291210747444	0.100588701502717	-3.05651130076967e-05	-0.0667472703308691	0.250700676104794	-0.0514172916299014	0.0877493266210365	-0.0195520007721224	0.0503240992221943	0.282117101246937	0.348990392103413	0.0248381354930722	-0.0868512406870288	0.100768122280503	-0.180656366003062	0.119102327166325	0.131330438087473	0.0353150719284621	0.0351982059848601	0.249516720998603	0.215753150278624	-0.183947769279762	0.136313912296467	-0.608291858119526	0.136001227372117	0.300662442997558	-0.531771686136935	-1.05652533464299	0.610454514801398	0.326710929415046	0.0589594490194592	0.336730810067158	-0.441834685933011	0.339611021955678	0.245646775566423	-1.29483516182434	0.0755110749720598
K00028	-0.0199041292605981	0.136916201357333	-0.063747239464818	0.561886779935052	0.715171640625801	-0.0655858579915063	0.45293488856439	0.605262515899988	0.121096220634871	0.0480842573097902	-0.276886011329416	-0.640733834870578	-1.42517287651707	0.150886562958111	-0.0429303061525661	0.5347295636032	0.379125087561529	-0.780166037601312	0.170347440917399	0.181902947329921	0.491340600702103	0.656959948334832	-0.576371991273333	-0.948636098293311	-0.361394996035162	-0.385613611226653	0.391056067803864	0.0393059781738767	-0.717076047190645	-0.324663491904725	-0.3589506256983	1.08957173564391	0.549561640342547	-0.206474155039382	0.248693480725137	-0.341459452977683	0.0109332044033965	1.23594272609024	-0.272135773942451	-0.521933580481678	-0.790923189967451	0.92132159677992	0.562170517402886	0.945662737169932	-0.0808453450377518	0.00684234716787913	1.06278995254785	-1.14496320010135	0.582197415574075
K00029	0.0278540124457575	-0.0388734867094289	0.865472778306617	0.375636527313022	-0.455535503095796	-1.23257437197813	0.535238121239397	0.0398226084400901	-0.11156973814623	-0.486398145062283	-0.849623131187378	-0.0707971480915479	-0.961178981517318	-0.0226894478350141	-0.112340242793154	-0.527404848086161	0.566845876282158	0.386072524721321	0.148726577925291	0.17732219797449	0.0574928758187063	-0.670589309897486	0.123679524894382	0.759731739827562	0.759429798434309	0.183067729638532	0.0183797624592262	-0.210909556692654	0.284140946168485	0.205486198881504	-0.0940838149677373	0.0161400211286328	0.253084709957883	0.48322876320852	0.822403100405902	-1.27507014027881	0.0303814708673416	-0.116829853499165	0.238002075893435	0.674484250087244	-0.116985621524889	0.0764808089286775	0.410222103090751	-0.147310165638857	0.595148743954359	0.166825224412378	0.276137104868671	-0.133721412270092	-0.0987981305324541
K00030	0.16234683831161	0.291219996499155	0.434823781638831	0.591139282535661	0.32770158417587	0.566428951189783	-0.00799571084759354	0.58877587753986	0.167241101014946	0.19287743202858	0.125850603758018	-0.32165271199626	-1.54918577061154	-0.359723999792753	0.134230890605363	0.231156393920077	-0.196832376451084	-0.421242742385391	-0.177157936857114	0.442826302160716	0.446315011048447	-0.101801176858883	0.297220986525211	-0.223830458307113	0.111564249200364	-0.00991808826677909	0.012252022180757	-0.240636588856868	0.0341971018166486	-0.104034335582303	0.115187766676853	0.13469390077755	-0.305437661444774	-0.28683498989811	-0.392153072474527	-0.843213221033212	0.133600768060003	-0.758665402431636	0.624703380826083	-0.369274032126036	1.08282132465605	-0.387842043306195	-0.291978181673118	0.723564990781958	-0.915410792195026	0.276060309269892	0.478175019400359	-1.57112748202122	0.597059544444941
K00031	0.116702975149006	-0.0221993979133699	-0.0363508249225371	0.0993835664667824	-0.0455932610991923	-0.158446360744096	-0.0146143778761507	0.101075932913782	0.00827604429654194	-0.173772076145368	0.16672469691482	0.208004062518556	-1.44524687836593	0.180923420737439	0.0620405436355607	-0.15810656503752	0.219201374051375	0.00177801135227496	0.195649433661022	-0.0492378100652733	-0.135485390626368	0.225894605265216	0.215520661924943	0.201989181594884	-0.0348935867713114	0.151584602604431	-0.14425181217111	0.152724406579412	0.131398437851399	0.070523042876367	-0.0227079575543332	0.127200955107229	0.155650083679245	-0.0161196583012964	0.159969491459047	-0.580075973040439	0.0848863999949567	0.0242431171388491	-0.257183205555113	0.161181857682758	0.0717560990758415	0.0965265256643182	0.124454023535763	-0.14715280283612	0.195098039843386	0.155961966643111	0.175974642354138	-0.561886002116532	-0.1480030685034
K00032	0.292068017319733	0.642730439913636	1.70559837924896	-0.197655362674796	-0.138456224715501	-0.396532481805397	-0.248531997100807	0.134792379139165	0.47880113520154	-0.199180193763273	0.333453722185557	-0.103332515827177	-1.19983973678695	-0.802884850969485	-0.304836508167035	-0.0583057167418164	0.0458977150236466	0.0434938125489577	0.341552326298878	-1.74593376797441	-0.00798505439104069	-0.495249122210383	0.249290013098422	0.092298843961641	0.148450641387201	-0.791519957463046	-0.913453456989162	-0.203872222884839	0.0922142722156418	0.367965106628649	0.0811912222486124	0.475256665885039	0.885535304688838	0.078995435533721	1.16877996098528	0.00612446761671581	0.143079309335278	-0.541715419065495	0.248064761520809	0.551040350345109	-1.53537008843923	0.774017150604168	-0.364184547130192	0.66767351062302	-0.102437738084191	0.182150558218146	0.603808090650704	0.252088400726665	-0.463254082437175
K00033	0.0633800099233638	0.0421719262515119	0.727319086630312	0.00384055269447925	0.212368554684439	-0.402007177989319	0.140391181799493	0.512127636530945	-0.059109083771168	-0.320527640189879	-0.36048018125514	0.34170045797495	-0.994533245939019	-0.488991704186701	0.148676306026546	-0.753589299586417	0.413525849164961	0.344096629416784	-0.0628742223375625	0.3978411493867	0.189824604525078	-0.36821431094804	0.120856843854028	0.253702742651195	-0.0535603719556909	0.270222673903348	0.309319981335287	-0.440812930556394	0.173237324488001	0.426630024328196	-0.152240450909549	-0.232687167120252	0.0303216772119619	0.502542524425134	0.636516272229257	-1.36452487866929	-0.206461344021546	-0.368815832913677	0.613951132084486	0.352969770522003	0.433253501617781	0.610448424516796	0.923941147054557	0.0286641888412906	-0.17514657258533	0.894024205791363	0.738323300486679	-2.29172186590337	0.104977383635303
K00034	-0.0342920285030713	0.171225107816086	0.0889029695639654	-0.0232684868755902	0.161399307577027	-0.137415868987516	-0.0636337894751488	0.0355653853620686	0.116870582138483	-0.294746294332856	-0.147067319971724	-0.328127139651231	-1.29716551163917	-0.169426016838383	0.174371875535984	0.101076219664803	0.893165632489055	0.114557856976416	0.017102754733434	0.377027353780203	-0.00042782985060022	-0.446649356545605	0.184132714541597	0.190026332730934	0.057818229059423	-0.52138073619203	0.0452256786062158	0.274147909034892	-0.207108405641715	0.194067755796514	0.169419841539717	-0.0123966812342415	0.0815110757759863	0.377340029331972	0.44128748646864	-0.701296642019047	0.118160009234512	0.127707733608887	0.286496848188783	0.516384733292618	0.207360155623317	-0.125645341700068	-0.184085592031892	0.00265233917876767	0.402205084678204	0.746209576750332	0.50585754354975	0.0483453330319852	0.288653590052151
K00035	-0.134831120103891	0.487680424864102	0.309875486167128	0.329926906041196	0.0892460792981682	-0.197399027799993	-0.216658484431313	0.431740384587539	-0.0446187157402305	-0.301259116091682	0.809445757390197	-0.263835062795733	-0.413916600807283	-0.402416288669503	0.390733142504548	0.129077010099802	0.264372949593757	0.238135113179534	0.323865113478887	0.640900099285697	0.00604159838224749	-0.469165891941715	0.681628002689169	-0.202615835827497	-0.296900645437014	0.12470984439173	0.25663021129683	-0.374176205112221	-0.845845806989795	-0.420025857747092	-0.776875564916112	-0.221894664359062	0.471726072443983	0.197936070364468	0.0886929061225206	-0.617135541519303	-0.0727927418920733	-0.319314527936799	0.358585369453855	0.37011277422613	-0.420978453038223	0.0698065147228046	0.527620111875642	0.656198487958342	-0.880350895166608	0.544019076996385	-0.170737791910772	-0.631684975939518	0.152684711602783
K00036	0.310753227243941	-0.311822718790071	0.990172470154699	0.281433084017825	0.204171949578393	-1.22657283426029	0.0742753955534581	0.601793691213106	-0.496612135384343	-0.356692079037642	-0.438884646553412	0.300372717585325	-1.10354397202583	-0.245877923540115	0.0777294061348968	-0.756990841419424	0.880119950143677	0.588389630279018	0.149188070450374	0.636203666810263	0.0626677583703666	-0.27578518931376	-0.323770755004025	0.40726199204047	-0.0566846116132708	0.518057875674328	-0.234147092132787	-0.534875245555283	0.362553754067913	0.529895749764349	0.100962024236834	0.0546259038803197	0.158757620911762	0.455889243434511	1.11768731868136	-2.2873948738361	-0.213307581760834	-0.146469540132647	0.528365445156029	0.330416273391051	0.594531990623715	0.841518322622724	0.980676255651718	0.0659090021328321	0.0135110782553338	0.986021532614168	0.982364777714297	-2.36566753768619	0.185257127605717
K00038	0.117969009034634	0.39959683237214	0.441684542894015	0.141911328677416	-0.337957784035327	-0.309240616388639	-0.153017097595075	0.157385008536742	-0.154127757614598	-0.183708003744652	-0.0939241152401681	-0.485963587224946	-0.587597709243155	-0.0272611293435484	0.426592096645833	0.114064521779463	-0.203690829673459	0.208429294286554	-0.0562267606854769	-0.0643994715469	0.134024776423437	0.0280452033580489	-0.00322474720464272	0.464080002016062	-0.109434706589733	0.0980165410065434	0.0436019744787468	-0.223371708853192	-0.276324421529554	0.422665620571071	0.0224615557092814	-0.227111334508549	0.345144886635597	0.723601014001434	-0.0273800681236115	-0.942861695265759	0.177549335983967	0.135405552334566	0.350153194412065	-0.477248278848398	0.44159156094504	0.568908205460798	0.360817429411367	0.191959256882448	-0.032756801174936	0.801068775669313	0.499518542123728	-0.0728787705066535	0.314358952490419
K00039	-0.235929035673659	-0.777565737452705	-0.577923187376121	-1.00451117131869	0.383246350041195	-0.102569280615006	0.71373197882793	0.723194349103285	-0.641714124926393	0.165264144146216	0.112924348310405	0.893122271091749	-1.37362875676371	-0.673447968755174	0.490449206123663	-0.277094589148753	1.4814240572963	0.7615111769841	-0.261423886731466	0.114919966006743	0.244116957710839	0.791157503373318	0.30143924404991	0.499213063823268	-0.304042285216485	-0.847715893346346	0.340324700788322	-0.987839300538872	-0.0474375295751046	0.794548711177067	0.130520413899524	-0.228727306500461	0.0502545346821321	-0.49824742116755	-0.158120082449852	-0.316183469146873	0.322758049267255	-0.584322867867042	1.09829442013527	-0.243529794785141	-0.00632909330545139	-1.05903059743716	-0.537865274525793	-0.310016969552374	0.838584712592768	0.409098858158764	0.781929538457546	-1.74094855193565	-0.237614114296953
K00040	0.214087535491434	-0.224550361807442	-0.0114927269419767	0.446008467704202	-0.376278861696533	0.19629135358019	0.0365258507688064	-0.342808950063361	0.178346441948294	0.0544965475052108	0.287090254177812	-0.296202574611518	-1.70495949207262	0.255416631529647	0.0350705111196605	-0.416704098950463	0.77012677226882	-0.077329817737644	0.229018148263233	0.0165077631774706	0.062989088063246	0.559068354347082	0.346485681210948	0.159399536900159	-0.127095361756841	0.0985149488059458	-1.14361851295277	0.0134957571875836	0.477048314894336	-0.327767834720989	0.245529602939603	0.37255097303762	0.43939105489102	-0.263214108065107	0.360295239865374	-0.802464870021651	0.260732741721219	-0.176567959406911	-0.553914934779025	0.643207094456942	0.851516348803931	-0.468909021818718	-0.316331747579476	-0.296603429064137	0.587109989263566	-0.200319598063871	-0.168827584940082	0.0576117258969284	-0.35722095995863
K00041	0.217600375606935	-0.264135411654988	0.370461407091051	0.504832020833606	-0.413115643666046	-0.189169501142192	0.27508994807415	-0.0172410836014203	-0.0374174973847334	-0.0954617615568842	-0.127980238753818	-0.213430662509795	-1.66657325788461	0.28919803929686	0.165231886406514	-0.359982214097656	0.371680526066029	0.028857449450399	0.175142244954097	0.064162065431999	0.13296788739352	0.311462062625569	-0.21978229453811	0.0329530413745491	0.0550746606363151	0.165767880787557	-0.816078200370644	0.1720547867779	0.404923946215262	0.0286995053297583	0.209947877805561	0.398170714869144	0.513229328483858	0.0352400776178594	0.32064350765456	-1.14539793369762	0.322374460075458	0.115665578846953	-0.0750491624717982	0.308136599475569	0.324096987816408	0.28595183515935	0.240138597104837	-0.341776394925747	0.373891938592166	-0.0249473647997887	0.286651599538847	-0.428920641589336	-0.370509305450689
K00042	0.447142464677384	0.344487852619997	0.128525963497764	-0.334969427721662	-0.203111668481084	0.0851525764645775	-0.0830601679668539	0.157058568254505	0.00259496525912795	0.268937247678835	-0.525523156423486	-0.589477113376591	-1.67989943346132	0.107043443662688	0.25097589760085	-0.0249280966196095	1.02324642417223	0.132046386321185	0.282583412945683	1.03329168244443	0.248065173199049	-0.238088940892449	0.027968487148486	-0.161857377078866	-0.0266604643594582	0.0518609215751402	-0.778916912113935	-0.309711286332755	0.112384391869912	-0.785490909574978	0.358741801355765	-0.240415541225017	0.209256728251195	0.237032196621592	1.09929703642861	-0.78450164934036	0.158918522919412	-0.0874361834145642	0.525764732626133	-0.358851079649769	0.210489290050996	0.206353565552769	0.373561608056274	0.00578032162083697	-0.178377104551695	0.721314641039556	-0.170368678339014	-2.02516047391355	-0.664230059257609
K00043	-0.0561373579858318	0.583895918409826	0.0611975902066831	0.317581053101834	0.0355159386338946	0.248448964143232	-0.231174653277867	0.464368599675154	0.398213708403024	-0.0397378085582795	-0.591158447838537	-0.185491920666211	-1.68548183656353	0.219488386546273	-0.0270748596045095	0.208338376154459	-0.133115593952313	0.158366210901359	0.608335791098527	-0.143710993415661	-0.0997697013061679	0.214795965867134	0.0623845412801236	0.471107392185292	-0.265938064120139	0.257361588888052	0.09018768396913	-0.228313462510099	-0.427482196852366	-0.116154049209233	-0.401642550937099	0.0458614154409011	0.363289494536763	0.659356881428327	-0.0489279893764234	-0.546623184524831	-0.240160830170891	-0.0138816631524338	-0.189246887049998	-0.490645107113179	0.138119854566036	0.436429786481589	0.179893962156339	0.231612369375764	-0.601387919179327	0.878266796328682	0.104567253603221	-1.61109475312254	0.304941662605935
K00044	-0.407128927342455	-0.857251828681402	0.428361580988418	-0.00240859825173567	-0.244909186844251	-0.460056500918155	0.499492223983895	0.819572660148852	0.0192231354340135	-0.452444091034952	0.507286201162946	1.61730620617203	-0.759340879456468	-0.755618533311534	0.127164808653006	0.0180096583373937	-1.36318398678375	-0.356151353152165	-0.409560329428383	-1.35429866648281	0.442638149586909	0.737457490545977	0.169089679755561	0.0183614066616951	0.559824313226792	-0.128276727289667	0.448953752102344	0.175134026783961	0.205600118918658	0.637650887294887	0.30099203521653	0.442656499610925	0.529262675012713	0.981009994175913	-0.420555647805406	-0.171355999944903	-1.54250624704539	-0.194369135849516	-0.121351196253991	-0.798611166416872	0.294603619259187	0.315216281044419	0.690979155378207	0.505792336995042	-0.755562948171272	0.396667696029474	0.607429375715754	-0.0557765449223631	0.533036479751627
K00045	0.435703263364469	-1.71891668166554	-0.417094985974294	2.25737018293111	-0.697421855527111	-0.04403169277496	-0.49893071040072	-0.217915293848887	2.19182536136537	-0.166574450318045	-0.110847493831777	1.21891041171118	0.787203743374528	-0.621993289981003	0.992231362275589	0.839912178575761	-0.203628275844356	0.287282922171101	-1.09131365448796	0.0821426280379702	0.320659522354106	-0.49258737621197	0.123712725397952	-0.018060097517592	0.168099530982813	0.484878649605307	-0.27785780475166	-1.43433547539061	-0.578761722873145	-0.614616850744911	-0.326373004831562	0.591988439098247	0.4931412261229	-0.437477973657857	-0.289069954881501	-1.63953788372581	0.622284381872876	-0.100335980693311	-2.36011420833556	2.40517654230383	-1.20034980835388	-0.381089564169195	0.680637724774832	-1.34473417827727	-0.852861024247952	0.874790702346084	-0.276811849386947	-2.7186673958429	1.04865734606445
K00046	0.184576376555982	-0.187277798304613	0.424631024603376	0.809699505498588	-0.277568311958126	-0.324071311633379	0.149072668040348	0.0183896729007178	0.207942851712561	-0.185825301172411	0.0877663546130134	-0.0806521414745853	-1.46570368048957	0.161505072068808	0.0805098058841316	-0.39300086757146	-0.222835218173189	-0.103659425133692	0.317844609644917	-0.0933531951352313	-0.0327834065407657	0.18057033056261	-0.0434301093154539	0.0149614079201945	0.225491735578654	0.117299944327871	-0.367459357094428	0.0990307868172842	0.421727791409176	0.0693366589851445	-0.0310409335217647	0.363303209317206	0.652812589168326	0.0261111321797238	-0.181726489517784	-1.02139654435379	0.399200563601616	-0.0244568675462085	-0.0170200066577708	0.392213116066412	0.381586142338431	0.0445768775885229	0.284469475973388	-0.204299455561063	0.247713566731983	-0.010399531837848	0.166660023497304	-0.499961964930668	-0.366467801631106
K00048	-0.010538388004794	-0.221390984877728	0.068460901633999	0.311218769570227	0.0375196650547092	0.157909133481554	-0.0172788309429612	-0.0680969131031368	0.0490295935942662	-0.177174995950101	0.320258038154664	0.285656636820595	-1.67134041351414	0.140779461792938	-0.047157370105487	-0.225271075004966	0.283096614571908	-0.208285532243407	0.143346287683318	-0.0231578245617854	0.0744077465342823	0.329115700202634	0.0844753379472731	0.303579062579387	0.00705583639200258	0.252176114083306	-0.430460745203492	-0.101948996594186	0.318828320308921	0.00110426063855229	0.113291405532045	0.29971058464049	0.208542541927573	-0.431563841207192	0.0863455731818923	-0.471290490630262	0.2290488156171	0.278759787303012	0.0610682327517007	-0.212222988105347	0.520044683675284	0.179493673601089	0.338719679337375	-0.0229805943791042	-0.387857541677648	0.363893063151024	0.430119316971834	-1.58954180249437	-0.0916142143781795
K00049	0.33441232547521	0.101857789718413	-0.0349593720270176	0.20498491515749	-0.0205324792793444	0.133645532038622	0.485570068390848	0.382343649329211	0.344445925975461	0.171143387207269	0.208549759374151	0.00619108224241405	-0.763349769812637	-0.07481536910083	0.331945906853577	-0.151518604177114	-0.0644322915244724	0.11763551528495	-0.0720712959231029	0.362038182831359	-0.601771023320399	0.07075626405966	0.44704741892573	0.477161850387736	-0.414641798248376	-0.412307468576763	-0.589813711462747	-0.0785133674980181	0.0516941676598317	-0.20038829333007	-0.00145046123832371	0.404623827438586	-0.226930058969668	-0.254360159470337	-0.142307197563013	-0.553400226169272	0.0215153793409855	0.507670771641554	-0.117109869626276	-0.495462850622494	0.266064486842008	-0.627776597651448	0.261657801859732	-0.204123626256608	-1.03832622348432	0.77309577413473	0.33231495916047	-2.22240815918281	-0.230552067993499
K00050	-0.0135685886933499	0.215577939506016	0.379320464893664	0.696733870509553	0.022359725607884	0.118039037054045	0.139244039323112	-0.21508469419275	0.46348175255412	-0.0565369650083278	-0.0362834188629091	-0.0930497422067563	-1.56458077538447	0.23067272802163	0.253395592497804	-0.326824343225593	-0.485424502791173	-0.0176790640568119	0.464115513996474	-0.0188393219288892	0.236605733786154	0.1216804930619	-0.423245334849337	-0.666222198435744	-0.00926145444703796	0.146783802181921	-0.421127643751917	0.142037720023668	0.21617268020185	-0.567611148679321	-0.228353871420789	0.444875889054189	0.516115695899803	0.201503083662291	0.140351069083888	-0.728635818302344	0.723262055317559	0.706718601457017	-0.0262815132318302	-0.92016173017336	1.56201576131044	0.663496191827128	1.12175299373259	0.853467266237716	0.0801644886898987	-0.565784734897293	0.361847583859265	-2.0082568558106	0.121674319088887
K00051	-0.19315668382698	-0.285797212842594	-0.0853278747900168	-0.10507428791707	-0.375682404202275	-0.300869740510263	-0.145206383060104	0.548109621715838	-0.304647852136288	-0.286454583304308	-0.159439728200457	-0.18937613598208	-0.187886263617659	-0.184163917472725	0.453778944407265	-0.293490037430361	-0.047553346409118	0.481288406368086	-0.14980266224523	-0.0386680261081764	0.488305746109696	-0.173370630564069	-0.123733062228785	0.014828454517227	-0.0821546837656513	-0.172799023966286	-0.320907997897049	0.815393421497197	0.589014108106348	-0.120703255851181	-0.289639350556807	-0.213545931914559	-0.244309654380434	0.574267387246373	0.900564966268034	-0.229569927041572	0.437779601986022	0.634437714964842	-0.385376739036989	0.706982660299921	-0.374887031631975	-0.36717777468265	0.430072357729919	0.223641297809302	0.349142437464768	-0.272822954861688	1.04413229392275	-0.375829919175023	0.261827048003594
K00052	0.0443219871749143	-0.120398605184048	-0.0154677013898428	0.199382938349991	0.0766555826534061	0.0128801506569838	0.0480930380403368	-0.0228391324271939	-0.0080453673844656	-0.0467010362635873	0.215294297898468	0.172857557886429	-1.50329487920529	0.102230764765026	0.0605947858275413	-0.14633664519767	0.204591800328933	0.0181824571922875	0.128238712997201	-0.146700537067491	0.0234717676984362	0.218974965084955	0.20328368622326	0.245774756450215	-0.00774879277475948	0.141461490072687	-0.310551408982186	0.046284536029972	0.192616299123356	-0.0584882171858521	0.0751021314764837	0.236959639363951	0.256751402015941	-0.295816215695281	0.14411154364033	-0.595337269154574	0.209609516961137	0.0509910334663952	-0.0214971644237973	0.156554518693085	0.293864130743723	0.0966318421059591	0.210793212015794	-0.0332576098178436	0.211975591507586	0.172273768506581	0.189023401585843	-0.612948707748947	-0.249661314026275
K00053	0.0596853261281605	-0.0675776768401155	0.0302828500906256	0.155658510893069	0.107860364497651	-0.091292431052175	0.0531049169548239	0.116077809884972	-0.0377586756801045	-0.00619247644482579	0.16155376072803	0.153818931883362	-1.64605928280093	0.106128843776582	0.106164681254582	-0.154590640895469	0.223224777023955	0.00472857284970551	0.122056071346128	-0.139758151548127	0.0227739067912158	0.253711091356383	0.202777749372126	0.185354912184929	0.00605877946108091	0.197440809198886	-0.353070798053994	0.065857259631394	0.208845576432603	0.0379517340095514	0.0749180431839291	0.197614637396763	0.230232874837279	-0.337121623542992	0.0894148477538899	-0.5276559949527	0.187780112889759	-0.00685118297125475	-0.105472127297587	0.181261511186057	0.215950626397443	0.0742985811874197	0.234432661326041	-0.150182321670712	0.218698305664163	0.123457428728639	0.240282161678828	-0.508571569504213	-0.178846308584866
K00054	1.86402452766181	0.156711310093931	0.453317868341992	0.18561959795227	-0.845823892678506	0.0805476237811809	-0.332956912558431	0.449871263790202	0.293486235660725	0.538293756905809	-0.420510221813994	-0.711668835726031	-1.89086356983025	-1.08634474151308	0.634978265841047	-0.321169963232975	0.777216155844525	-0.351161349052781	-0.683062760774264	0.158509861340163	-1.32623770938316	-0.36388806495658	0.501841794171888	0.954804736708601	-0.721707198519979	0.426825401312512	-0.393726742434896	-0.0324425016089995	0.282061029225041	0.630615753845467	1.82837062867264	-0.040803207751718	0.407042495563491	0.549073900146215	-1.19086320056351	-0.490768216182313	0.0307868817219503	-0.179054868108789	-0.836449259664362	-2.59673622482537	0.272166762155411	-1.19629438776271	0.585621169478225	0.321499793547926	-1.03923860987174	1.66898152672433	-0.0435780435359585	-1.09341043455311	0.797989718043948
K00055	-0.0421932875663877	0.831312156927275	0.248136541829727	0.591236416343585	0.332985943978968	-0.36812656520829	0.0694071911667342	0.71527602299373	-0.0709932777480944	-0.0108133048856442	0.092283089338183	-0.398697830754039	-1.62079045421661	-0.517430639646366	-0.636906317141954	-0.149037329894708	0.628776859683682	-0.589395570156885	-0.141197258156637	0.0925764482129583	0.269494978836826	0.320051958393447	0.671828702692983	0.789380334388452	-0.777085765963843	0.404229633070482	-0.0828404927866231	-0.124767040436457	-0.290517456822948	0.398608898584327	-0.332931652522411	-0.42658126825687	0.400367923056824	0.568063680825384	0.0486922117729625	-0.454966764984798	-0.437436714946965	-1.04421401412499	0.874515326314842	-1.26965943146781	-0.0133728132387512	-0.628888948993317	-0.324158546845762	0.0910190102890425	0.318736898084229	1.24102115508661	0.36333404097242	-0.694567328355473	-0.666215508546389
K00057	0.0652490197447895	0.103094199012958	0.291252713576908	0.193932701081665	0.0984895589957828	-0.0407428352619519	0.0848933852646421	-0.121417402035761	0.0156096536879105	-0.00531179400843129	0.0947470309535619	0.106186376689462	-1.51302436941965	0.0259864959249612	0.0170475010131086	-0.0589087927769869	0.0502450959336329	-0.0375461211026122	0.065045245869253	-0.00260854559995805	0.030225668459841	0.122594065882605	0.18945810072816	0.241941872973712	0.0588567066576005	0.031255285306286	-0.135279630432649	-0.0380126773330365	0.0317837549579689	0.0159824502929244	0.128776854757518	0.125681049144557	0.194453837761457	-0.0356264152929668	0.120837931697364	-0.659270719115149	0.144122746010522	-0.0239095072880033	0.0195736858990911	0.127244585938868	0.115772348398929	0.0275940597089033	0.0723937353007993	0.0166374736244403	0.198568820398425	0.0972957745696044	0.0940380448536349	-0.489107122848205	-0.137802919579103
K00058	0.0272215505797568	0.0392170531845086	0.0919387133874725	0.207320871752564	0.129965136434186	0.0344825543490486	0.0921940335846667	0.148955296173265	0.0302292238564279	-0.13333619794511	0.112593600751107	0.160069341571034	-1.50463134508467	-0.0961814673323893	0.0961744870629642	-0.0354385004705913	0.104331443063947	-0.0401678875562368	0.0623260481035102	0.143554800831843	0.0233626901928012	0.148559959479639	0.19453559051777	0.22801011217917	-0.00979346507351586	-0.0187003092539562	-0.103106885332394	0.0043448344615431	-0.0294101495698866	0.0614275166420488	-0.0346826917607173	0.155071497991339	0.115666249689265	0.0986665559246735	0.0403776286758224	-0.656133553624133	0.110985662563232	-0.099916155848105	0.0623930816522353	-0.0785752841023655	0.114084291397566	-0.042659151561824	0.0778794938814524	0.112186691498041	0.0778860835532988	0.0594363232703543	0.118342070530244	-0.662066379438537	0.0825323507502422
K00059	0.00160885212202277	0.111647712002662	0.274317447615823	0.281740156054549	0.0554314877886819	-0.0513125918183888	0.00357938578870787	0.102376553673286	0.0123185567466204	-0.0192053839530759	0.0985290362848903	0.0793335228156593	-1.47333712557039	0.0911276399996943	-0.0216308030424335	-0.0272726819199662	0.139871107120773	-0.0516778524015393	0.0439728693428183	-0.12643526889939	-0.00473253571829968	0.133829051542212	0.202248588500247	0.174582228982652	0.0386931918803208	0.0258187826641829	-0.133945431156445	0.0107739715988173	0.0894315331856554	0.0978190956525835	0.0221367240748043	0.137977692158079	0.106547509547851	-0.0102914145569764	0.0703689417854556	-0.606929048082576	0.120688498190438	0.0138500681274873	-0.0533130873693892	0.322203252492186	0.237453511022676	0.0883416786778719	0.264295691015043	-0.00970833533831339	-0.0475545073871788	0.281214622659748	0.21804946130748	-0.708127776708403	-0.0907366242054537
K00060	0.149968346220667	0.366894950183181	-0.274396017936934	0.265473767878393	-0.0817688191551561	-0.0744628683009935	0.312668526859477	0.597450787862667	0.0100501019186464	-0.0538568709229943	-0.234970004662784	-0.398046646452257	-1.31595431514871	-0.320441624816509	0.143409737305763	0.130554991376632	1.05188864626251	0.266073382790023	-0.0886331301686024	0.864938261126208	0.0627592051298993	-0.592492576751018	0.611130074595207	0.310465782913248	0.183006776180414	-0.392575305060728	0.398458112747684	-0.268555529624119	-0.399517171645632	-0.410941671211111	0.0881883891840556	-0.480651862797806	-0.483328409609248	0.523113129403765	0.699020576814622	-0.850125155755526	-0.314795566732928	-1.03580778009329	0.0583256820946661	0.744625227497537	-0.516275664615171	-1.38974800627235	-0.0864899157433698	0.0683586595083098	-0.197266487136526	0.820287452999423	-0.0988121370700268	-2.3662984894476	0.56743453741827
K00061	0.268383678529429	-0.178863541359825	-0.302366277164229	0.930126306485522	-1.32398099275515	0.734854825610892	-0.0382727115773349	0.550119140281696	0.171460926049444	0.412797746195634	-1.10773831675333	0.689505958646106	-1.13618485217053	-0.401202319846938	0.248009847642169	0.397931398489033	0.93311144252901	-0.00173513968756911	0.271246338757475	0.382380974894528	-0.134707040878751	0.862353935557087	0.297315938773919	-0.202209947856986	-0.299193086139864	0.708774862327611	-1.26920658644992	-1.2468617986338	0.0257205558195226	-1.06900184440405	0.368036552097395	0.474760236687886	0.231799123805299	-0.372717473599055	-0.393388796003951	-0.122636255558803	0.641577191660443	0.0463718200500738	0.0598380852660831	-0.50369140651633	-0.504089922014594	-0.496380665065269	0.626155268911727	0.455230897448021	-0.460643188270729	-0.402025845244307	0.646243827875632	-0.505032809557641	1.34248668531719
K00062	0.208873823597485	0.931973314561362	0.558142312995596	1.25514299576936	-1.13011304823745	-1.05530038454544	-0.147113099565749	1.586152129797	-0.397127384145381	-1.04088522733949	-0.913870372235637	0.205049772057166	-0.94231690765284	-0.938594561507906	0.86748047252784	0.354851080590825	0.308234768924714	0.633649354443541	-0.163867583230686	-0.793098670143357	-0.996071356396699	-0.184409830632987	0.492889875521585	1.0975647743158	1.21166014534515	0.229231483458179	0.328410159770987	-1.0529938541161	0.445865450321834	-0.227052635724424	-0.291546067062453	-0.224585131983478	-0.998740298415614	1.00693482541568	0.662234201903102	0.094651722324425	-0.981306250705937	-0.362742393252516	0.576547341533087	0.00787939866982468	-0.685666297388384	-0.272491932330896	-0.124915955949757	0.921152190119768	-0.236754455536356	1.41428179475569	0.700584478384398	-0.257449588530599	0.61319575669868
K00063	0.435141301986825	-0.202664066970401	0.561864309473458	-0.124187269123365	0.725667015158346	0.41975221590497	-0.116933159493066	0.278679099943298	-0.482146715250069	0.137343877305931	0.322724470648974	0.857239050076351	-0.996575880216574	-0.360896643793621	0.82947978437107	-0.0481942764387457	-0.349312343755307	-0.720742504991144	-0.165376955505475	-0.485132652617648	-0.202185630692066	0.213707071220689	-0.238935943532842	-0.22297587807785	0.0817382732869079	0.316064405603597	-0.691221750621978	-0.175641861087016	0.401082801164129	-0.491724639223163	0.131506317968186	0.357451764087127	0.354514233464808	-0.341756768765495	-0.141812347066707	0.155404503383323	-0.0209432078254599	-0.3732416547157	-0.184560243709218	-0.68320252834237	-0.395217155409963	-0.390137172545888	-0.452491608350833	0.639350729469764	-0.0303284654389997	0.395615811212071	-0.332363122341692	-1.37215093156801	0.0526579151880027
K00064	0.490694076126843	-0.40783562536179	0.848789180996986	0.637093415735457	-0.289768249150444	-0.643775949118959	0.757626407280881	0.353609674782846	-0.290274408396871	-0.213867469026997	-0.510607046538402	0.187879020536963	-1.32672145631519	0.392519128678636	-0.104314888112114	-0.661085734709073	-1.0331207772605	0.484487050849508	0.380789249648546	-0.89140436457444	-0.0653526318657402	-0.301481691540539	-0.482221354366349	0.576745534270508	0.462972477232689	0.553194263587199	0.0512135738677313	-0.0650409812336904	0.607230029089455	0.478105390479617	-0.449666871872868	0.4638261165058	0.247583920907407	0.654396406978571	0.365436884655749	-1.27903951211511	0.0213872093476856	0.896304640512133	0.79040594679734	0.275785508146779	0.504869075179048	1.09537151484331	1.10040553320706	-0.155832462737054	-0.0321966250589059	1.29765817681968	0.953355858307766	-1.73124900522272	0.464384145048727
K00065	0.340482622473897	-0.0525007315613987	-0.212015097791757	0.0597306103800673	-0.075757520846926	0.0948390337294814	-0.228436217873391	-0.0802052764705379	0.0958453514357051	-0.164979330543413	0.0446603111329674	-0.270660055053228	-1.28785274515159	0.0971269146549225	-0.173147455278448	-0.198604551234611	1.25829885506792	0.327174024146059	-0.182534252788333	0.852834668200422	-0.118440131448681	-0.329460703214694	-0.166399594001261	0.0544313564606088	0.00338035370609069	-0.104638778048725	-0.342799922830442	0.061673219026271	0.310920520456117	-0.100202523308069	0.330487233023235	0.26364198216894	0.0484287313131953	-0.124018440723508	1.11220530549586	-1.20502437220364	0.0615166075009028	0.194725602384386	-0.005664076371378	0.273406471113272	0.631383508235879	-0.283917608321708	-0.226236934440297	-0.234588906061236	-0.168303807945387	0.275466898375489	0.111699186925007	-1.53827661077339	-0.566763931711943
K00066	-0.406865525520053	0.192564387608452	-1.39582418712657	0.891711881685165	-0.768174188186938	-0.352113273446842	-0.35297235011963	-1.01030225132004	1.09756179568126	0.928968025520028	-0.549068641635444	-1.09212162492961	-1.07332029889391	2.36142137677943	-0.146104347091421	1.00442744976136	-2.0473278347333	-0.242553703843138	2.78489003466502	0.598503589231047	-1.51255094800401	-0.786143095313265	0.965624762718038	0.500459793081272	-0.4660331500722	0.227636217753779	0.676965325280885	-1.20130869902846	3.15424437085392	-0.177675274951368	-0.903176049197995	-2.21332042023875	1.58715252744158	-2.15545355954903	1.58185875773926	-1.5193042479297	1.81772337533117	2.05728410413433	1.09724496644705	-2.27530627763296	1.4347785336751	1.65239284990028	2.44911937764481	-0.123002837311923	1.27692166723611	3.51166166514523	1.70277669375284	-0.892649531814727	0.432867385649673
K00067	0.0203760647126456	-0.118717854879833	0.325002535219575	0.28594471721967	0.186807614572607	0.0602995065425369	0.31872509518942	-0.0960934950050887	-0.111829718646086	-0.257685877754088	0.206056792230707	0.154878819553384	-1.70304823225812	0.113629297957617	-0.0979832038932131	-0.20258721773159	0.0875359365193029	-0.107394826988807	0.0378253550819196	-0.13357031951217	0.00774857213770153	0.144916860611861	0.235338645045005	0.36043227892093	0.254599714464274	0.184378305184995	-0.566955774431601	0.0553923984600746	0.333877133555083	0.115072647232193	0.129258151089465	0.15615128750442	0.268400166675132	-0.228582420905321	0.172871760581238	-0.720915784807319	0.129845070551487	-0.00885721260340144	-0.266018438962948	0.166426968972921	0.271055977057618	0.222151679866152	0.360242469200674	-0.147252182068113	-0.0553345286047642	0.195595395566686	0.234813667638334	-0.949320837592253	0.0756593849809426
K00068	0.0575720070839022	0.492960487716136	0.509713751553981	-0.141698467533172	-0.336178091332118	-0.139977375465176	0.257902035781223	0.258079499716339	-0.197556246874014	0.177589071032472	-0.176695004746601	-0.131712712180763	-1.3110126912145	-0.486697387463743	-0.369993831997132	-0.351542966428935	1.37609183076223	0.31088862287606	0.0999543766583869	1.78279369228369	-0.203562726136516	-0.398367017449683	0.279720189800333	0.64858349651192	-0.119898112991536	-0.895017746935885	0.215653351511496	-0.51747599510969	-0.64102288893354	-0.030104856279364	0.260713374350252	-0.262901627127147	-0.0536628227892771	-0.00148211851693353	1.18180703820739	-0.642612429327963	-0.500849709012115	-0.749853725844598	1.10167371834004	-0.0514746950282046	-0.390797026819196	-1.11055277118417	-0.452919648153841	-0.342746096542938	0.0108443106726263	1.17628659478226	-0.141061441048237	-2.11669810433259	-0.290887948291703
K00069	-0.542751764757194	0.088506639609415	0.487338337009893	0.42818035282451	-0.123005347965076	0.899830064876544	-0.296313625578278	-0.327052869782308	-0.117362195553179	0.702799551656656	0.600449961741201	-0.427125683701232	-1.68768945369872	-0.427557651956148	-0.480212500323198	-0.406998866391528	0.908252983255891	0.322887543476515	-0.12611036969465	-0.36427624635553	-0.226603984521774	0.135464544470491	0.833988653070535	0.461893726933295	0.492830177635311	-0.140083238372907	-0.460204743759048	-1.33523565020401	0.412401673523998	0.386184509049657	-0.208069071240818	0.182360283309878	0.146775338167961	0.810790308937209	0.209737087268384	-0.191234090004473	-0.622784382957287	-0.326024478840834	0.0668781955454971	-0.335274483467847	0.593700848408564	-0.495501502626504	0.604547034995334	0.587592265947799	-0.989139928577668	0.964414833310959	1.33809945793317	-1.70563267696073	0.500329599405749
K00070	0.502144925036186	0.522193206986845	-0.474319874144307	-1.04124144435216	-0.253295427383206	0.671483680851301	0.962804704919343	-0.488402077158979	0.905262791096873	1.16208973554313	0.141444167277093	-1.21572811281165	-0.818112759935198	0.133388119574364	0.416637373383987	0.296187412219487	-0.77994801728551	-0.257280407575251	-0.240615192597279	-0.66062670629339	0.380825866404225	-0.548209041345976	-0.89838754239506	-0.0409820338792546	0.366060274284853	0.0287885848722591	0.783466561172338	0.194802548430778	-0.159993446710561	1.01996332438797	1.13949512749881	1.09621901598424	-0.503658503287745	-0.334956576475689	-1.28418763376683	-1.25592190387114	0.532609281345093	-0.0661417228329597	-1.24877249035369	0.95658113591027	0.0497623521001938	-0.0352190538672561	-1.16326985205799	0.935237449846799	0.428083878036114	-0.050314734955645	0.53865256414514	-0.0681638909286724	0.754330190362313
K00071	0.998417949652436	0.830306701218987	-0.00183558700684294	-0.541728596842113	0.0916051337396615	-0.493284788633501	-1.42487998308421	-1.38723036239661	0.293579586873026	-0.463524061752885	1.19597133605018	0.200932178840254	-1.23590396800882	0.619595857090423	-0.800205893939083	-0.470559515878938	0.400769363473845	-0.1540253443198	-0.0391900682420268	0.269013510042352	0.286885283276417	0.48490201545356	0.198067347168479	0.66086724198474	0.338144344739195	0.160957121351127	-0.275156038095886	0.208789776691742	-1.42060595038897	0.754014992796887	0.226438351554561	1.03407526155502	0.946344592470734	0.295537996684485	-1.45602399365384	-0.427048277121357	0.0959864866567885	-0.386203910935912	1.13341585333131	-1.39199846517673	-1.392396980675	-1.38468772372567	0.296045695557202	0.125121324093496	3.30642793213864	-1.29033290390471	0.0409291659245468	-0.761061488952719	-0.158081190925365
K00072	0.138317852754332	-0.333519857548836	-0.84231948296558	-0.862065896092633	-1.13267401237784	1.13805229682769	0.193703132008726	-0.86454837054807	0.0492995402970822	0.0524549317645215	-0.916431336376021	-0.946367744157643	-0.944877871793223	0.181212170784268	1.22405709288257	0.57223039712504	-0.132593754122555	0.160004824171943	0.192845174934207	-0.123708433821615	-0.998632320537083	-0.930362238739632	0.515374333222396	0.372570917919148	0.544436903754959	0.862995993773096	0.0217398392823878	0.326785369201333	-0.225972758078306	0.912847092034378	-0.352456621485534	1.33640943548268	1.06324353245295	0.190721115573146	-0.261390801343175	-0.986561535217136	0.805181088958018	-0.741354933053477	0.955031480498945	-0.644545365718768	-0.644943881217032	0.0347165761944179	0.139338013142968	-0.74085532179006	0.0926771897736689	0.151294532800091	0.128650748847073	-0.64588676876008	0.697306457121652
K00073	1.04426753271623	-0.184583166070478	0.21832984060984	-0.139708298414427	-0.223136668288137	0.0684248316776062	-0.194145794898309	0.164859749404773	-0.542836379946176	-0.18648459630579	-0.20423023469808	-0.828564410214744	-1.33475486715157	-1.16598339603442	-0.575805486361246	-0.0359792918265878	2.27135402327748	0.8510095150032	-0.694181614256706	2.68789154317742	0.667934658561076	-0.514402456666925	0.136413627248082	-0.0328509367327723	0.238000924261167	-1.05333361039289	-0.0593128354536032	-0.661694981276035	-1.02807762055547	0.0447132264097143	0.925619815952917	-0.0995667281490449	-0.389894817620218	-0.389488751724246	2.2021218038625	-0.807033496108488	-0.17489065301564	-1.03726239637768	1.5500091047237	0.442126780256543	-0.137595989015755	-1.9674528509615	0.0190536407154942	0.04581156196184	0.20283898197743	1.59582586910117	0.111866726033297	-1.78327747745275	-0.232255040594858
K00074	-0.110799687397124	0.0211300655758651	-0.0820323239425873	0.10935669227721	-0.00119515049649666	0.125345275459982	0.0356355788587703	-0.0264324332111268	-0.147000780185644	-0.0995476781857478	0.289234203338676	0.111031986904795	-1.48793203023608	0.11154148894676	0.231068837909149	0.0146592607451437	0.162283498473642	0.0336607382699841	0.170405988943946	0.266498959633468	0.0730849474391992	0.276094202404832	0.052132228274909	0.221133645945877	-0.206300962938168	0.187868230021705	-0.209914207672373	0.180982502595022	0.0921748579222412	-0.108717443420008	-0.169386680936228	0.172321377235288	0.195445634027025	0.0152455922240877	0.0950877402038448	-0.761085367684371	0.166921212674537	0.353289353174676	-0.567114383535761	-1.06059209056447	0.709008906626297	0.323862399903714	0.331854439033022	0.292480143607261	-0.266972248671553	0.16034390807966	0.288867704682256	-1.4691368618257	0.195316961611083
K00075	0.0243601459132843	0.130280817442489	0.128899688070828	0.101435425490274	0.151875083173822	0.114614910629535	0.00955134917899914	0.0919067266783298	0.0661358257706417	0.00234174511879326	0.185917170903992	0.107794338183565	-1.46356322242935	-0.00767416855882086	0.0537440934484708	0.0734671568114433	0.0981097930660959	-0.0267625510088418	0.00238432405490618	0.00310170680418809	0.0771012312893005	0.0587313486550691	0.112862314213066	0.101737725683754	0.00622394381579694	0.0503879911741203	-0.0742733669227502	-0.0548080712155876	0.0123310358463757	-0.0417162721481414	0.0707753809764093	0.129824327938068	0.0905134376244345	0.0804043252394431	0.109705473739901	-0.66419739286724	0.0864762082153394	0.0348148249745734	-0.0675167256863309	-0.0277685373239636	0.0883932904958415	-0.00817158005021934	0.0529554701286816	-0.0674603673613698	0.0523220914929814	0.159860084269696	0.0689004441818888	-0.460960841089918	-0.05045209863213
K00076	0.342080966805599	-0.0441914491284866	0.397921272402704	0.196044611803901	-0.066236783262913	0.109335613473976	-0.188066450744375	0.167974412916182	-0.180713266863931	0.542085791565918	0.0632381079880532	-0.171594770348745	-1.8709936963429	-0.0339231472090667	-0.277915056530717	0.0964440773551444	1.07832331397755	0.00946348840293626	0.0059333795538821	0.86620045515513	-0.341219574047519	0.199261314335888	0.223478270577291	0.058055078610318	-0.1266933082856	-0.214150926256682	-0.21092320444924	-0.164680399133923	0.0549130107245915	-0.365278702407443	0.140996549636418	-0.174021711793269	0.0111893226854945	0.0424989539742487	0.916132392202636	-0.78146065738403	-0.309507279959026	-0.290575064206105	0.432501327011243	0.217459491905549	0.618567159796095	-0.551243540277967	-0.0168513296561756	0.0487826267894744	-0.538445445074879	1.17057660228516	0.626181187309129	-2.02063948250295	0.359169173138595
K00077	0.147918442867449	0.021851667850513	0.229418195246017	0.289499595011749	-0.315942415539822	0.12413889092202	0.0973167535578869	0.0985117035619045	0.0651762139998024	-0.322941912819856	0.297572699000565	0.0219664007819684	-1.73770679612413	0.182988946231319	-0.115335757807217	-0.137873074999604	0.319993494259553	-0.0260209902749131	0.0833129320125883	0.139425699996388	-0.0280644206148986	0.100490819280963	0.272047728505881	0.142265069782254	0.0472083185909118	0.135724472669407	-0.208052080845476	0.0966496934777492	0.321024373706884	-0.0960098029849141	0.00228252424231989	0.204199274754827	0.260406429751935	-0.0792951257654861	0.229219762073326	-0.943063659045509	0.0796959346856396	0.214821479174579	0.190377045666377	-0.292608431152956	0.664685636749319	0.252022015651031	0.591646996000924	-0.115678305866007	-0.190189992232952	0.530717953273738	0.422110692003006	-1.51898227707986	-0.300399654768206
K00078	-0.132924345305493	-0.181721363305832	0.0532744157181264	-0.0210179156811904	-0.246375213594741	0.106098339883405	-0.026118785802243	0.044279324134366	0.00350025326794923	0.122565605007736	-0.0115145806557595	0.205336693762172	-1.33757059937899	0.402517766079937	0.109508693597653	0.0177758064600921	-0.0378331060933952	-0.0776103365578574	0.161955373052601	-0.433120799869077	0.0361643603935824	0.388287205650796	0.166805065077349	0.192808502572077	0.13019868501279	0.0844183958998945	-0.174233745422173	0.0756112221661839	0.199045960371059	-0.0307016713162093	-0.135129368222504	0.366693069207769	0.373489573556641	-0.124030936943776	-0.105365602941698	-0.551159579176111	0.386093639394874	0.240309204118612	0.18514872006756	0.0473235798085879	0.484744191750714	0.0955985318179554	-0.166803151466476	-0.0392645597006533	-0.0741936522559346	0.0415150482698129	0.0347852123443441	-0.98048307134601	-0.392298471725212
K00079	-0.244184768680201	0.870725265839185	0.0921067531485718	-0.653576663361418	0.731325220083415	-0.161943321241661	0.555590031463769	0.995704662260408	-0.0129952547058125	1.07781656671723	1.00669820918076	0.600386265775677	-1.86037895435017	0.47250196881244	0.794040900771254	-0.173625261313251	1.06297913172001	-0.102635628581838	-0.0193929729515046	0.0784034521033212	-0.122474992546907	-0.443703490425517	-1.07050627014727	-0.0537285629417568	0.448433757713091	-0.0695781826886877	0.0961746820262035	-1.97105590081343	-0.17950475817117	-0.167300673287917	0.348068621984941	-0.252118339720861	-1.19108286229892	0.578395977467631	-0.0216190476679663	-0.278828099928335	-0.759117461243324	0.418865141484803	0.400482114530373	-0.253403598456793	0.943916256586832	0.392124661523279	0.262557955510812	0.926166021218016	0.6460916748296	0.111355090289934	0.656277940979587	-1.39499583765804	0.373713612636742
K00080	-0.0402475189055211	-0.132888047921135	0.067581290131443	0.047834877004389	0.47037394127913	-0.147960575588804	0.00770278186135531	0.0453524025489536	-0.151738687214829	-0.133545418382848	-0.00653056327899737	-0.0364669710606202	-0.0349770986962001	-0.0312547525512663	-0.0647621424608822	-0.140580872508902	0.105355818512342	-0.0372526805000613	0.00310650267622936	0.114241138813282	-0.0887315474400596	-0.020461465642609	0.0291761026926736	0.167737619438686	0.763901661715753	-0.0198898590448273	-0.16799883297559	-0.145654045159464	0.0119768145565917	0.0322059090702789	-0.136730185635347	-0.0606367669930998	-0.0914004894589739	-0.00276990630338236	-0.0234412287082781	-0.0766607621201132	-0.0739664417492971	-0.058825148793872	0.720243376197504	0.0379844185408373	0.0375859030425731	0.0452951599918974	0.112598833933252	-0.0583255375304548	0.0810326367864374	0.139649979812861	0.0942779447822852	0.0366430154995259	0.00738488605392718
K00081	-0.313477941498694	-0.406118470514308	1.18064522865816	0.467751634971162	-0.496003661873988	-0.421190998181977	0.427619539828128	0.87073426862389	0.268178070751944	-0.406775840976022	-0.27976098587217	-0.309697393653794	-0.308207521289373	-0.304485175144439	-0.337992565054055	-0.413811295102075	-0.167874604080832	0.38266407746671	-0.270123919916943	0.534157896780055	0.331185210526712	-0.293691888235783	0.449092860659446	0.587654377405459	-0.202475941437365	-0.293120281638	0.251917924991182	-0.418884467752638	-0.261253608036582	1.145269847597	-0.40996060822852	-0.333867189586273	-0.364630912052148	0.417146851663389	-0.296671651301452	0.343255995846659	-0.34719686434247	-0.178313679976323	-0.0923923355448908	-0.0815041126416132	-0.0819026281398774	-0.0741933711905522	-0.00688969724919808	-0.177814068712904	1.75330357483204	0.02016144863041	-0.0252105864001644	-0.0828455156829246	-0.112103645128523
K00082	-0.197499466523467	0.559748526915522	1.03180056826566	0.198143822514572	-0.180476163731048	-1.16478240884515	0.451852511278469	-0.379321210790431	0.391114200367075	0.0726165028293291	-0.498089090487103	-0.409683641963789	-1.35898784371993	-0.04830834128184	0.582245958322584	0.216248706897226	-0.925318344618607	0.0369050069091806	-0.0886480052030597	0.172649635960928	0.0285196931173181	-0.51599793928698	0.271220288271356	0.859207109671842	0.674776128433261	-0.437036389903023	0.0583215445462902	-0.657405264328648	-0.0425987296807188	-0.0505022499959631	-0.066490157766958	0.540699582872069	0.344329853907262	0.439298013944758	-0.033862535161046	-0.743944997483384	0.869255125746451	-0.0369371111063916	0.267835046055468	-0.423006665408338	0.334243357681085	0.74533319284665	0.218249015738293	1.12223058241164	1.00251481918176	0.221775717276739	0.597288249718124	-0.651634933352931	0.7424807589997
K00083	0.718725794141418	0.54858653549465	-0.339064187965945	-1.78390599768791	-0.0748546049379821	0.615795800898734	-0.0997768895077882	-0.0759410059902437	-0.00382005287199583	-1.22779789666457	0.124580952746538	-1.86820784575292	-0.744383756072489	-0.231195405677604	-0.137877644242781	-1.26223232497873	1.26502204291931	0.619189921063362	0.286062800596965	0.636550654514257	-0.370177049492589	-0.472998936996652	0.00289894361717602	1.13949872424434	-0.449778589436048	-0.417284577370993	0.210381252811308	0.515160678985733	-0.545657285397406	0.806520106831081	0.132944667055542	1.83402869185817	0.040161578501194	0.455720184172455	1.08789912001674	-0.792847106481781	-0.141927292942531	-0.237909090306883	0.923345065530551	0.245846537368214	-0.901620296564808	-0.0227663956265847	1.02096825321128	-1.0141031807271	-0.886058766310478	0.250843165878777	-0.125210091958627	-1.96804137645831	0.073168192859594
K00084	-0.367752913334866	0.249787518192295	1.35756280171121	-0.279670517424956	0.159902326832615	-0.475465970018149	-0.319802612567989	-0.282152991880392	0.924084059458547	0.249130147730582	-0.334035957708342	-0.363972365489966	-0.362482493125545	-0.358760146980611	-0.392267536890227	1.15838542547868	-0.222149575917004	0.309958176041086	0.385782068789659	0.496916704926712	-0.416236941869405	-0.347966860071955	0.817316776914268	-0.159767774990659	-0.256750913273537	-0.347395253474172	0.21467673313784	-0.47315943958881	-0.315528579872754	0.414881475183709	-0.464235580064693	0.32203879912033	-0.41890588388832	-0.330275300732728	0.32376962783287	-0.404166156549458	0.308709124364133	-0.247402907974857	-0.161481563543425	-0.150593340640148	-0.150991856138412	-0.143282599189087	-0.0759789252477328	-0.246903296711439	1.28382115359186	-0.0489277793681246	0.615881146144076	-0.151934743681459	-0.181192873127058
K00085	-0.614719220420145	0.208930982438396	0.814865428599138	-0.526636824510235	-0.104097760235494	1.22347787195189	0.349521812220886	0.164027881594274	-0.320745280621289	0.901420792536627	-0.0213864768581993	0.30535205929891	-1.99574316133072	0.572928542275756	-0.233768735867342	-0.491909022709317	0.341814333214046	-0.206259273906522	0.34492553303576	0.456060169172813	0.84087414782159	0.791361193962657	0.466305312856529	-0.406734082075938	0.67493777598283	0.321929171314704	-0.33700542638205	0.291475165004391	0.248435329258296	-0.136800684336182	0.387410401518138	0.281182263366431	-0.95355426342538	-1.9635359689379	-0.374769378908693	-1.34427964419468	0.0447090372960237	0.794175908439898	0.292310587969211	-0.207626812893502	1.09125765573849	-0.200316071442442	0.154669674950694	-0.709401877072958	0.816250658363825	1.36037581717195	0.947279002016056	-0.614433324042978	0.272599278385579
K00086	-0.0618953350032069	-0.23287719451784	0.374760855837753	-0.0234872641192911	-0.264485043266673	0.364160286514414	0.0949115330109159	0.70784519847519	-0.199719954190304	0.408061660628079	0.479063730395742	0.446133754284037	-2.01531935788305	0.0515351928418954	0.233373555475214	-0.325324692854394	0.201676916366676	-0.165608330318522	0.223188954166907	0.218007422354172	-0.135011026900794	-0.108331971284821	0.53310517173197	0.282005549983262	-0.123715205041804	0.0702530230177414	-0.130103836535357	-0.210333671391906	-0.13138857348157	0.234627878702963	0.0327830897899732	0.566403918604977	-0.275985544407502	-0.449983240828856	-0.207940305939778	-0.619844690439102	0.159457546222889	-0.557244351492021	0.367965068687723	-0.597036094319199	0.674449529281593	-0.997752874205152	-0.567120979531275	0.391946765247749	-0.208909315467914	-0.0979805129157835	0.260381941862613	-1.75820079187833	-0.0182332729167509
K00087	0.140188178359404	0.398191778890713	0.310247534483626	0.25476676901664	0.144682629473741	0.0972554814480153	-0.024439491334471	0.110806826411495	0.167998861255844	-0.406297665108771	0.295503177452604	-0.127181987438489	-1.3646613452117	-0.312178959231612	0.280041895084899	0.257400153924265	0.463716629979658	-0.0322818216499481	0.0554254200555366	0.577696890807057	0.0151190031459518	-0.222918403350502	0.196885907785447	0.11874799230352	-0.172081125019116	-0.283104744194727	0.265208571242481	-0.20508767958417	-0.0970249516510517	-0.241347587701497	-0.107156246158367	-0.0739263179952074	-0.154372738214982	0.292149492869695	0.284072706691215	-0.85756651994885	-0.0444783168883434	-0.451397297968471	-0.320244499892576	-0.282753220659904	0.415023075068566	-0.570246202601857	0.110380897907072	0.513803552043376	-0.654834922951143	1.1012555587109	0.00539324639122729	-1.7344533494206	0.613228204116738
K00088	0.125087198160443	-0.0525199268998899	0.063425169453172	0.152899766107661	0.0817517538948462	0.0110478676615573	0.0485547080956539	0.117579771997344	0.0226428947029813	-0.0922092173464439	0.1019042412841	0.133335813623542	-1.43809969107678	0.0215159911196046	0.0503278283414539	-0.0406292095263034	0.0640309607672078	-0.0159898790624431	0.045377338377135	0.0290273617862535	0.0399702648469287	0.13442724241531	0.197984586026694	0.0885145008462405	0.0518529271882469	0.0388562955269882	-0.0256752752961211	-0.00590453277237302	0.0578740723517028	0.0786535140610103	0.101918300932475	0.130081406170497	0.120426345799367	0.0889970798625068	0.0495531772188005	-0.706513883480809	0.12992323684144	-0.0687434486221008	-0.156942358158376	0.18991459120912	0.118373723440598	-0.00324142514880865	0.131852998519295	0.0462868736031883	0.159029560314261	0.0725062537948227	0.0882329132356863	-0.436420381055153	0.0147116274527535
K00090	0.676817171774452	-0.421929506060522	-0.22851600257583	-0.114389031945321	0.0220262606079894	-0.165561126674674	-0.233792025481435	-0.230960521954739	-0.173727034095492	-0.129892583038191	-0.0863073481902524	-0.0201716892728053	-1.59575579709314	-0.329620477233961	-0.27359028990343	-0.261340931898657	2.133967518321	0.753390416254319	-0.204775488018637	1.68893327792947	-0.388832925124374	-0.25050652023745	-0.0243918416478773	0.173133585843382	-0.40936534519825	-0.117099120751413	-0.660794081331379	-0.0443757143125106	-0.384814877133605	0.015496738964485	0.738490479346375	-0.239515363594288	-0.130598401521448	-0.449450483597595	2.029250741884	-0.554252606985206	-0.107179056052995	-0.367632127306949	0.724939879781842	-0.0811705228181452	-0.226477011855375	-0.992667248428902	0.0627555212982462	0.165082591281785	0.37416199124416	0.769622906457706	0.185747961079719	-1.83916513589791	-0.321450091785859
K00091	0.610941084917834	0.332557275337802	0.30873103184412	0.660220636880731	0.202453912840897	0.335495773998268	0.571361917883857	0.441264738768733	0.451691292057536	0.643733852820727	-0.59486858558824	-0.823788702937071	-1.17969701841875	-0.17994986922228	0.106439734010406	0.322963812827933	-0.360889167751128	0.229825747838414	-0.0569462470254397	0.390187340251442	0.0249910680654657	-0.447973697275215	0.0521395679477654	-0.367481137968898	-0.380625459192067	-0.40590739168098	0.869628004146988	0.00222604423158101	-0.0547743880027859	0.22045362107222	-0.918855721502683	-0.592329067909914	-0.108840358900795	0.665548363956899	-0.296924641496086	-0.367868714741169	-0.305134652086116	-0.152980341796259	-0.417834564367727	-0.580250922482382	0.740146809641477	0.665547620905699	-0.321216365758613	1.0160127171855	0.300725403697881	-0.338003422763383	0.821437469435448	-2.23915061971404	0.969102521335933
K00094	1.20863332901315	-0.403672678502079	0.352342780261368	0.079267937723724	-0.286083470255368	-0.0835053560020089	-0.221747450712096	0.272356272444998	-0.156407875264298	-0.384496436581294	0.439230794857857	-0.430746209399543	-1.17529053117931	-0.153303847944105	-0.600506643545146	-0.590838919036723	2.51615095874713	0.841120297240942	-0.395939300656402	2.19535115308261	-0.539320117853306	-0.533770871551781	0.551961165536991	0.137421620183133	-0.500068651290276	-0.797551812600963	-1.4280845597755	-0.233818807800997	-0.496178165927308	0.389814594204025	1.07570608861696	-0.271403851726964	-0.438975086469061	-0.459699860948387	2.20736149630444	-1.40589378863896	-0.279414194555453	-0.049838881734273	1.61639544564231	0.252416408872359	0.553141339579475	-0.46939720888275	-0.136852121864639	-0.469005805737542	0.176881734233677	1.31317245605297	-0.183456505739866	-2.64025013186777	-1.68888513011913
K00095	-0.0621645517762328	-0.154805080791847	0.0456642572607313	0.0259178441336774	-0.244690272151527	-0.169877608459515	-0.0142142510093564	0.023435369678241	-0.173655720085541	-0.155462451253561	-0.028447596149709	1.04022828473678	-0.0568941315669118	-0.053171785421978	-0.0866791753315939	-0.162497905379614	0.0834387856416301	-0.0591697133707729	-0.0188105301944823	0.0923241059425708	-0.110648580310771	-0.0423784985133207	0.00725906982196189	0.145820586567974	0.0488374482850968	-0.041806891915539	-0.189915865846301	0.931041210637934	-0.00994021831411995	0.0102888761995672	-0.158647218506059	-0.0825537998638115	-0.113317522329686	-0.024686939174094	-0.0453582615789898	-0.0985777949908249	-0.0958834746200088	-0.0430718037811468	0.0428495406502849	0.0537377635535625	0.0533392480552992	0.0610485050046234	0.128352178945978	-0.0425721925177287	0.0967859817991634	0.155403324825587	0.110031289795011	0.0523963605122511	0.0231382310666532
K00096	-0.227306659484962	-0.456911290118206	-0.173112929419975	-0.132580909191946	0.228537740099432	-0.162660068913229	0.190663344424922	-0.438509920232552	0.00305605921444374	-0.272309577364358	0.520349634828883	0.722186878448902	-1.85835260144739	-0.0204091497774628	-0.0714784442987686	0.113495645405705	0.210905944142594	0.0867745687230845	0.158004532909355	0.034436925668698	-0.0226308979622396	0.685877921356049	0.247652943855743	0.678272443650163	0.00493092051110788	0.210005907572763	-0.487300292240368	0.233572765872185	-0.078057822510437	0.235759254018259	-0.0722513011539874	0.340945060101127	0.00498395506467042	-0.276664363301997	0.0457148812778028	-0.301651207885218	0.0960601081572074	0.819488319468548	-0.678550172334235	-2.16948008648527	0.458858225126014	0.35831547968333	0.538831864123467	0.378775089835279	-0.577413226706518	0.203540865359921	0.558231705414743	-0.99789431661586	0.122166534475758
K00097	-0.153163513864087	-0.198314130339302	0.558213814053908	0.211643260641692	-0.0579269254684551	-0.509816824855113	0.313965613791805	0.0741967245523856	0.00987584738648573	-0.453778043824362	-0.316318036773236	0.508151746636704	-1.24622104850787	-0.313488674884193	-0.0310475636060776	-0.420029409417203	0.52456370064706	0.100974482446404	0.238396375550293	0.270220132339523	0.0842055331110581	0.0686709521050635	0.270010626198888	0.526719769168879	0.345333825136478	0.165334888580622	-0.208468276179944	-0.430049446201945	0.254618252546264	0.169522441799234	0.192478097271582	0.102146344830084	0.450113510111904	0.142130696671169	0.417354569922695	-1.76871678378226	0.108497472203867	-0.329328089424175	0.20607293457865	0.463999053373152	0.180227616970313	0.0434620688000047	0.362735438404004	-0.173138844440391	0.427073522313215	0.139831323360964	0.140111140348407	-0.353533599800257	-0.0687787342998969
K00098	0.048524450655295	0.0254934047527173	0.236963214289852	0.209991485099296	0.273405267903122	-0.0676764651567204	-0.259912419253509	0.219227640834042	-0.323071189789549	-0.571853799558733	0.340609784228267	0.351982357971602	-1.9248241835526	0.0864547015410174	-0.363081159688319	-0.30238365457336	0.776650202298674	0.869390964136177	-0.348103239100932	1.81438334979778	0.0858653536928988	0.116894420184749	0.56767586196378	0.571264216687566	-0.0759003580544904	-0.0639114180619305	-0.774087284438173	-0.15235581049536	-0.10658008571547	0.026332802630157	-0.0453057324527406	-0.207805141538945	-0.0894339359804571	-0.460985326736312	-0.12647580744566	-0.432312739569116	0.0749502724953843	-0.0169246533798106	0.590043205115619	0.200585774843818	0.441746884385298	-1.0188316878771	-0.0679721367196184	-0.274574295014322	-0.190556301125989	0.78141379754593	-0.317992359778202	-1.5158698029266	-0.116613790889809
K00099	-0.00761117172777981	0.0205257489026835	0.188491523238651	0.220990135100266	0.00627085727624088	0.0151875981305105	0.0780463835086431	0.151496762753168	0.0758890631843849	-0.185396326042447	0.150791769206879	0.0985794190385274	-1.37497522293309	0.0175821189624692	0.0372460924132927	-0.0414301762173439	0.161589865220985	0.0469513245512525	0.0602757523675921	-0.0473950936823924	0.00852846217740355	0.0884581008906316	0.160840636165738	0.144556446305715	0.0337231140473739	0.0726095223432219	-0.0581146692417454	0.0049833634597598	0.0372295385166059	-0.0250444098052363	-0.15366633801483	0.142729573539389	0.139942022760639	0.0855841815249958	0.153526195708239	-0.643553653047808	0.134561489417405	0.0164861901659403	-0.101045319701989	0.163357910458383	0.166468320472535	0.0441325764396634	0.220438488657889	-0.0083948341833584	0.161447647395311	0.105952753591158	0.164481827174447	-0.593280777181885	-0.0640674146668672
K00100	0.0400507937874965	-0.0239962542492034	0.19178850853997	0.267045294507278	-0.0386461761970769	-0.0244136231816383	0.133923747095118	0.121477666408119	-0.0279803919374428	-0.138606794612274	0.145719878814424	0.137547980716326	-1.53129012334121	0.162581327791495	0.0411049567561999	-0.0559818323420118	0.155624106650182	-0.0379886591380507	0.0664768983390429	0.0731484892640024	-0.0284321652927146	0.091617455570193	0.278766673345145	0.368749464640454	-0.0974119314096971	-0.0052325964565596	-0.22015522049639	0.0204298054507328	0.187055580754984	0.0157216671277625	-0.0528242541152588	0.14201867878515	0.164822454424904	-0.158825379342606	0.15218790303741	-0.595104009256444	0.0790300795621799	0.128263250758561	0.162736829869465	-0.0598438306377305	0.257343501992469	0.0411453366548051	0.358199491407484	-0.189576933566945	0.025821312155085	0.487849237470003	0.360952590581686	-1.18461780393134	-0.0646621122203674
K00101	0.507443726784608	-0.217862951171724	0.0120687027774288	-0.155503501038517	-0.00733183710459229	-0.141828257062901	-0.459520021572103	-0.144041436200775	-0.105096692622363	-0.171635974349741	0.0433953585143045	0.115011217383146	-1.43991953532242	-0.33138122470019	-0.182469041263728	-0.627422086372488	1.70894710883553	0.357706946652634	-0.205302599033344	1.24106523677688	-0.332622303525988	0.19845806024851	0.0327133950004223	0.114256039035324	-0.137813065652965	-0.24427299081313	-0.655380320115658	-0.429435423286454	-0.318162883586481	0.0659612125016059	0.523396520007975	0.184105428943149	0.173438745790019	-0.31009508685581	1.60775798361984	-0.64409719873252	0.375468747512514	-0.568437593287237	0.921505067514694	0.166639940448435	0.0189790059355021	-0.510940209088426	0.190284159116261	-0.00285335170692108	0.60345530846544	0.527243257672999	-0.0410310479959101	-1.41414447783957	-0.639782371106653
K00102	-0.027174408115993	0.424668307126521	0.52234151645251	0.259842480021531	0.577573763621414	0.444359894032475	-0.328083867869044	0.00216944758687654	0.188547424097545	-0.58009801028692	0.676414485187078	-0.010104162113906	-0.513677864653144	-0.498920400785128	0.128752054078381	0.0652715847671348	0.259288586522241	-0.0168101007518466	-0.295112289237549	0.0789771837870217	0.179320791363649	0.079205763498218	-0.24862017078919	0.288432737706236	-0.437818049507991	0.15472832433763	0.279296681067129	-0.4619173737178	-0.044450998142876	-0.585367989924344	0.0382179957726401	0.413802001851046	0.125957838411567	0.448643150846378	0.0162775434328652	-1.43869630212254	-0.165237567549814	0.00817690657789027	0.133769205338961	-0.144417770635114	0.171306702720879	0.880096509903566	0.936633400441328	0.280062936268123	-0.154914407513246	0.130849873282371	1.21241128273202	-1.63452333989861	0.37089932988926
K00103	-0.535980824496376	0.298933088530679	0.556241198419524	0.177138874600481	-0.0934692416847236	-0.0186565779927124	0.260832129569793	1.49885354240901	-0.647471992805684	-0.629278723973704	0.652063892537605	-0.532200276651476	1.58610927790875	0.506530946692416	-0.560495448051737	-0.636314178099758	-0.0193284105568754	-0.532985986090917	0.256235850384667	0.356070931267786	-0.584464853030915	-0.516194771233464	0.928829314876715	0.420866967147123	0.556542199819794	0.23323948866361	0.0128098531532217	-0.641387350750319	-0.483756491034264	-0.463527396520576	-0.632463491226202	-0.556370072583955	0.836113762354629	-0.14750106731789	-0.519174534299133	-0.572394067710968	0.186004437775857	0.209399318297711	-0.400432165256202	0.737876366134609	0.365761727264822	0.375761935960702	0.0561195495611289	-0.485853898424216	0.321625165215935	0.875581863889829	-0.333250416111476	-0.390885345394236	0.672490717562283
K00104	-0.112822740750558	0.324045813727198	0.453111795658216	0.299069187958672	0.00414291469852457	0.0290339201052754	0.218534476279826	0.241962478947173	0.0623974300845098	-0.285228693199514	0.113851310024364	0.044840495642487	-1.50794774210583	-0.0648254135027486	-0.0441977164163256	-0.199834845352534	0.704279502513577	-0.0115196973043801	0.0669607757247022	0.770405110260845	-0.0650721372792922	-0.177902486006074	0.53306363715927	0.714742708807312	0.158996374073922	-0.320277011944316	-0.412542836848113	-0.340259087808879	-0.367395906560252	-0.0393994131337085	-0.146475519409221	-0.0583417056460338	-0.128177157662019	-0.0168003812107689	0.607179240851909	-0.652540783267193	-0.39505589711002	-0.423474277926859	0.107699772161823	0.122394850893411	-0.348023330051594	-0.682775466515334	-0.102229267099421	-0.158924679935613	0.535868362164914	0.284499742997038	-0.324948065379323	-0.532330644350636	-0.116772834730042
K00105	1.07906004099063	0.571546454393128	-0.145004999690115	-1.54812311921839	0.479472679267828	-1.05369404597031	-0.204883507960202	-0.454915959724385	-0.650363663744438	0.907515824699938	0.341594225196831	0.157397554550745	-1.63093509491898	0.317144046063556	0.416268011543274	-0.579916683787083	2.45723605093469	-0.535054950278207	0.195985320962836	0.911287256097532	-0.999379032623992	0.174060738387728	1.65012959006069	-0.737995850942816	-0.428692525835215	-0.231380858504422	-0.380585122797148	0.201375452954401	1.9394566882313	0.513236063074434	0.829749114197839	-0.271579671070927	0.102464036152392	-1.59872790252617	-0.929174699089781	-0.575285738649722	-0.289285720427469	-0.474025373694515	-0.790285062170057	-0.37475376162003	-0.781438740508774	-0.369905064908745	0.901735778456036	0.219949340742051	0.513676869717053	-0.275550245087782	0.192365388387409	-1.4726061538931	0.333695867184459
K00106	-0.309141429027325	0.309885068090294	0.330623424537316	0.143988247991223	0.0453680915451251	0.3407970280169	-0.304568055013905	0.0297245272766906	0.414048350192852	-0.0376181459550353	0.538980534765523	0.226574197002378	-1.36526000998651	-0.279767290190246	0.0446275610984692	-0.163489873285342	-0.100407050220005	0.131078149208287	0.0206759635659073	0.0527244552552966	-0.12702437170329	-0.0486833747068962	-0.0306199944003698	0.511266975046826	-0.154029196077744	-0.188090740087329	0.379703548733501	0.10157928834048	0.12237522979879	-0.0872002664480127	-0.346189518380272	0.21055734340229	-0.211033624992425	0.583482030424205	-0.199303126195976	-0.870536171696813	0.28490222407514	-0.210874789859961	-0.0254456737980369	-0.565962387562554	0.497589275254208	-0.0472018227257851	0.372377895689942	-0.253080535089512	-0.736273742540518	0.564970867496676	0.101713590311018	-2.11688662577669	0.274048796863384
K00107	-0.25540906377215	-1.29261398183324	0.574663300312398	0.650227066989669	-0.641460704928559	-0.85244153900046	0.595722561058427	1.21362754151512	-0.568537578174705	-0.163606340285257	-0.200185902924663	0.563642112910091	-0.784731382398249	0.879117860939454	0.0649090253021627	-0.893041517808694	0.103137176629624	0.857895657804808	0.603976042957353	0.700197708050287	0.187346727307283	0.669968268687026	-0.164479236952992	-0.529153174706295	0.221161547398031	1.17993840956942	-0.615817580780802	-0.842544839304445	0.853774363498272	0.63650467732614	-0.355585178837328	0.277247983191587	-1.19375639171212	-0.699660700448363	0.486820434390693	-0.78114172553177	-0.485711626437772	-0.0836202200552809	1.15392500242003	1.21526281580171	1.51511486750056	1.51743720016175	1.66313645052851	0.748506588489992	0.345822588122896	1.5496847134337	1.41512057036806	-1.20158566859205	0.963926167207227
K00108	1.71116724596506	-0.702094045403427	-0.493511592264865	-0.183787493774892	-0.0638287289880508	-0.550764369675116	-0.151989777777661	-0.0196217762778215	-0.388816911097144	-0.313649841909007	-0.865025270073817	-1.00787228079952	-0.184867406743189	-0.293450865172436	-0.594744246440726	-0.441864865189892	3.10498591558703	1.59280161360961	-0.961895370027205	2.82369945922316	-0.397192280470681	-1.27967115233517	-0.435808353519067	0.0213858394755033	0.316641107124651	-0.447279836938991	-0.325788663504646	-0.805337246553794	-0.563753445275247	-0.30235657877866	1.65911432021736	-0.465202197697086	-0.399986834851021	-0.655438196004364	3.54687205044173	-1.27409543132816	-0.206972492772451	-0.978492481487191	1.21680329320429	0.58803201614299	0.105918420180198	-0.258740603205543	0.71138715071533	-0.130013009419205	0.958433098786012	1.39306216673964	0.211041458876801	-1.85028473899591	-1.11413449202981
K00109	0.0596865957520092	0.661537312666471	0.0920259068748051	0.0783980236834978	0.0387182880281993	-0.498738749849212	-0.123450110507966	0.0639237946015019	0.339202082075148	0.341061701013639	0.37435409618851	-0.956198915307352	-1.80251089617887	-0.00549545818479968	0.591799202590419	-0.0360332180871574	-0.555931248456353	-0.528608422968136	0.261257573572331	0.0264169005875452	0.484971666363623	0.464445929768842	-0.0574254503081209	-0.453451684645849	0.164222219874945	-0.0844416891248447	-0.722852825847777	0.384269751627192	0.158486521627835	-0.327603305659905	0.471873368044383	0.908545282616597	0.544294331830429	0.186291240052657	-0.606494988175875	-0.952615509914271	1.01607068377591	0.251745357149184	0.605669439373011	-0.50471133148746	0.209117968067619	0.00638696714969544	-0.296952295860569	0.733223563993243	0.301105763164598	-0.320630811909199	-0.160623970694379	-1.78440426738814	-0.292931255974509
K00110	0.515056749502637	-0.676196068181087	-0.475726730128509	-0.495473143255562	-0.766081259540766	0.00187858471119018	0.563007050269514	0.195191562848947	-0.695046707474781	-0.6768534386428	0.548773705129161	0.518837297347537	0.114862061603794	0.118584407748727	0.490542125947276	-0.683888892768853	-0.43795220174761	0.112586479799933	1.06923639485038	0.957227479673222	0.466572720968098	0.82252487521733	0.179015262992667	0.31757677973868	-0.472553539104143	0.129949301255166	0.387305435432569	0.697332295700475	0.161815974856585	-0.511102111189673	0.418574082772811	-0.603944787253051	0.0584386708410198	-0.546077926563334	-0.56674924896823	-0.619968782380065	-0.617274462009249	-0.137591873857502	0.641476651133874	-0.040782306522793	-0.0411808220210572	-0.033471565071733	0.726979289429567	0.55605491796586	0.00226591172280699	0.0608832547492302	0.0155112197186558	-0.0421237095641045	-0.0713818390097032
K00111	0.155026730941339	0.148144328103517	0.204715585645484	0.285591880964775	0.0904295755554032	0.174307001154458	0.0679600996870691	0.302274213052478	0.0138586185254601	-0.132876935679173	0.159578346575637	0.130012992091744	-1.42173739995996	-0.323198437820919	-0.219123362905721	-0.0184464966916349	0.515908551116982	-0.10232079390261	-0.134908418543112	0.514721501934751	0.0319477771215979	0.136575525719501	0.273200996347954	0.390309772024006	-0.16770690422901	-0.379946984011842	-0.260260129906716	-0.209346713280015	-0.312784000797928	-0.0267228516870053	0.135092418994669	0.0510457350505904	-0.0133910943256597	-0.188833544584278	0.248335222310274	-0.353341185807205	0.235908381215092	-0.108325897042839	-0.0115835767493244	-0.450429730756066	0.147883345996005	-0.131936466086116	-0.00767781184955973	0.214853777153298	-0.147985386167849	0.347027333561045	0.36571968532196	-1.9102205520055	0.289703557863603
K00112	0.782556213970916	-0.765190934361189	0.472958079832258	1.64580693980262	-0.79552648890211	-0.934324841154473	-0.437641178280843	-0.265242857090423	0.0668653780009338	0.714887685655044	-1.39000376313769	-0.746932946857739	-1.21328817008134	-0.917760287652324	-0.176606856084988	0.331074867703936	2.37104602198275	0.992831946132722	-0.151315044583911	1.88332261503159	-0.260039402635579	-1.50497389946988	-1.29968313614411	0.12984735677188	-0.218390021401457	0.0330427522888539	0.805740670705661	-0.592861469365921	-0.943111903295622	-0.239230537175474	1.16432753730471	-1.24787118953161	1.17125919001258	-0.100257006618682	2.33563975583669	-2.33934536147536	1.6383902842676	0.0907583793291651	1.01679353588464	0.303541745091735	-0.0265881045249396	1.14034626629357	0.684275351279414	-0.198285568354788	0.55786986989891	0.439480276806833	1.45996441254268	-2.06796859144198	-0.056474691414824
K00113	0.880488405284618	-0.789310603752333	0.411176500662256	1.76420793698324	-0.712896932832334	-1.16349194553382	0.177540374241142	-0.447268919554403	0.218919767549913	1.00712960427575	-2.02961915546655	-0.608400567926246	-1.16709276699389	-1.40446414442739	-0.140412453030214	0.660140585497901	2.03407325443883	0.840843010339192	-0.0219887371135468	1.8731369925766	-0.226486391625657	-2.17347412884027	-1.72852021362937	0.388918059847072	-0.0512026463737967	-0.138516078946123	0.99245959709013	-0.384685227384879	-0.825556823967962	0.0855451428017298	1.28898526985282	-1.33562059402218	1.36087283854119	-0.0196826060177304	2.13114424596359	-2.55979871593339	1.81290806742613	0.270731198877	0.964232112655553	0.122854718986138	0.125601013148496	1.27510115796507	0.515601975963893	-0.241282565931574	0.521112300823176	0.506642001302767	1.58983968682418	-1.86155984096563	0.175023352956597
K00114	-0.0551016366026034	0.138081581526954	0.580065756424355	0.782988785565174	-0.558097845428941	-1.14725534795264	0.286431086120725	-0.0798296599080841	-0.347687421565997	-0.661812314503627	0.165194128678178	0.161382338710537	-1.29897584399088	0.283605870941189	-0.0870924677741625	-0.653315643634664	-0.25716275168129	0.442325789506734	0.218403761469649	0.228095431654959	0.252550090735533	-0.664980042550399	-0.22653260012586	0.276573457972439	0.019795731669727	0.393447021370942	0.380647099855888	-0.127714878556254	0.387385629434477	0.352144389434505	-0.155725404036735	-0.08739939764555	0.353490406058873	1.16587544993551	1.0551165947083	-1.42393710678487	-0.0909800390320898	-0.0748181786645323	-0.164878801585856	-0.0532294588020854	0.110436618930466	0.739289683198671	1.05877625286919	0.0391401619766321	-0.152315507288447	0.598357066971184	1.19366511503861	-0.838903831392803	0.0351103167457398
K00115	0.0997361334159272	0.412560712508478	-0.485035992556123	1.28643081799395	-0.77539052196838	0.9083138086068	1.40044940267817	0.878483235430346	-0.0117550348933806	0.00643823393859932	-0.559147845966563	-0.589084253748186	-0.587594381383765	-0.583872035238831	-0.617379425148447	-0.693198155196467	-0.447261464175224	0.102730971821387	0.836237335557623	-0.438376143874282	-0.641348830127625	0.119522186678839	0.169159755014122	0.307721271760134	0.616203241585421	0.120093793276621	-0.720616115663155	-0.69827132784703	-0.540640468130974	0.577654669499891	1.70800155892453	0.484811993436513	-0.644017772146539	-0.555387188990948	-0.576058511395844	-0.629278044807678	0.759164391132097	1.49540499990997	-0.497568951787506	-0.486680728884228	-0.487079244382493	-0.479369987433168	-0.412066313491813	0.520619926821432	-0.443632510638627	-0.385015167612205	0.959053874126113	0.204578803083473	-0.517280261371138
K00116	1.38446809753429	-0.390930359086125	-0.212218271908476	0.176203090778788	-0.633662127844726	-1.27069679942937	-0.681076465297202	-0.256459189345497	-0.975330237342121	0.643348291290091	-0.674662244424736	-0.337093247554458	-0.0346687367284624	-0.592171315144378	-0.454189514804149	-0.402637362565633	3.05811161815784	1.3603657559356	-1.25800016431257	2.52786433526083	-0.417917427766657	-0.464339013711841	-0.648379852320308	-0.15158888415614	0.328426872060359	-0.111552826620461	-0.0650815088304464	-0.921760804747491	0.256677901158972	0.220805483724773	1.46718712118597	-0.58342266678285	-0.312029652639265	-0.719599368599256	3.07030542248986	-1.69752867837274	-0.226767269242	-0.677141959019572	1.22547779634896	0.469181766424265	-0.483873195906988	-0.044813444937768	0.0496090048232847	-0.286678313089802	0.813093618503525	1.1179968957709	0.784592873747076	-0.801624782448773	-0.913294353403459
K00117	1.63397616535289	-0.882493405417161	-0.290878253406476	0.273138272966433	-0.692254505067637	-0.888216662318619	-0.653327025978702	-0.21065498126105	-0.531903924545982	-0.122291764367309	-0.474647495881613	-0.640692136447868	-0.67768631116076	-0.945803629241672	-0.088288239006725	-0.838232738854407	3.20674959098674	1.68241142592024	-0.557524784259747	2.81544988664766	-0.564313470740226	-0.565557696173982	-0.561042021931155	0.210171673092317	0.329835157978881	-0.848097801011731	-0.544735839595817	-0.749840429157106	-0.521815323540345	0.0828058122303774	1.84765389999543	-0.167475910728305	-0.330471612265443	-0.274920121277327	3.21893985339508	-1.32488715765892	-0.35307849726997	-0.761262346071481	0.931289002490484	0.680297353414853	-0.320339705359708	-0.44231882545553	0.281884646972106	-0.110121157770096	0.839189976321436	1.23325123778017	0.318008377343505	-2.39213114891589	-0.806622107514931
K00118	0.143650666828008	0.0842463914487415	0.360634422377878	0.112141482405891	-0.170458949632963	-0.403588635278142	-0.100226288206796	-0.0531941930480526	-0.0181060903500677	-0.222709026759394	0.737285042620242	0.452001464998627	-1.20059940561149	-0.352222609415479	-0.195989634170212	0.090445403457461	-0.0694381451311426	-0.0602298245069192	-0.026163634700486	0.304318950363214	-0.0472636219225606	-0.221240136101633	0.204502224235189	0.2833530504341	-0.174537211715692	0.448325038310943	0.0434575601816227	0.076902859247891	-0.247953409151379	-0.0135503232636613	0.0174538127304509	-0.015414504460565	0.26125619000329	0.456778044671963	-0.302161503820525	-0.507098597939056	0.325393140870703	-0.241189045718537	0.0924838393434396	-0.548092047131222	0.297491874982226	0.258547904551629	0.389564325793069	0.394759002059014	-0.111845161716246	0.710277381155146	0.629507939530333	-1.44668415623484	0.632160228821722
K00119	0.0444070336988989	0.445989025161081	0.802159197878003	0.491150505650313	-0.833032636995386	0.0265544752117126	0.718756099203627	0.725585732201264	0.163576578324864	0.632969657428826	-0.117911232185958	-0.304390750324824	-1.1071742648609	-0.628577359234851	-0.113749909741796	-0.614276578454199	0.665499724812376	-0.0325629150180728	-0.0698555629135105	0.28771265076323	-0.812135992595504	-0.152587054611687	-0.177276078035999	0.192017026150394	0.311382314120953	-0.734378026837399	-0.0696711288818919	-0.835125273528792	-0.13734577285248	0.0462142010564528	0.192252280131433	-0.0142635143355654	0.220616945309402	0.862406490917497	1.32934219557966	-0.824556227283853	-0.579721854907316	-0.022467010639323	0.582738480680714	-0.242914899820433	-0.48469879234917	0.369973205626743	0.357422871800086	0.123484445390575	0.638915607839051	-0.726753418574512	-0.132997383853788	-1.80807276007146	0.391036141798715
K00121	0.637568440479289	0.171711122252243	0.168812870369674	0.319834855166187	-0.514127994036069	-0.396711732026274	-0.197285398286676	0.34365342043394	-0.385702380624801	0.13422681080664	0.154923447510046	-0.608225657133604	-1.22982283192652	-0.476959222363964	-0.427978779988279	-0.190947316187708	1.95293175870575	0.527337684252598	-0.436844683379402	1.28544838741641	-0.197927432659434	-0.460784599741405	0.298609527824656	0.354463049559868	-0.28052640853202	-0.429220233762282	-0.619663546018872	-0.289444035701093	-0.426652886868677	-0.249845255456144	0.676512271546359	-0.354700087968013	-0.133149975466795	-0.00426822283714684	2.34445384963418	-1.02980515378696	-0.0298936612057013	-0.482398198416016	0.474945541323911	0.190157439015097	-0.130699817349977	-0.68950018671592	-0.144686683213842	-0.209080185472282	0.35781905909779	1.09851281642309	0.139231752047564	-2.6429594180931	-0.359359843397167
K00122	-0.00828764628687084	0.568421910335468	-0.481175355110207	-0.26944076503436	0.372357049637233	-0.0271304136649144	-0.238310901403887	0.469894493029102	-0.32146759710732	0.391124905582729	-0.126766043524986	-0.38205483835891	-1.59715133002263	-0.653680323782821	0.282737377358974	0.139193071756548	-0.155960041546407	0.298140353209722	-0.27567199943709	1.54675630296737	-0.168071800478203	-0.588199178286114	0.333962567477211	0.144626291345248	0.259464170078039	-0.0429075609247136	-0.0245071741220855	-0.472878465197853	-0.35248230065411	0.034110672960463	0.0417102995033853	-0.159078339166273	-0.471586131580648	0.148062566690039	2.81400947445772	-1.17396337489796	0.146200074199116	-0.000236855998268837	0.737895848115234	0.246535119052708	-0.842435019283765	-0.705825016178615	-0.896349326682101	-0.0842956953740337	-0.505656199776584	0.431782238266546	0.0738787396841789	-1.06092946052897	-0.28443095159482
K00123	0.442532793067546	0.146407186816105	-0.150057007413019	0.0631615323502823	0.0398314867974829	0.0186078140669941	-0.129129554998881	-0.0762000992807885	0.144985767010177	0.0347122844711825	0.0965839317184194	-0.231904036183053	-1.44769652619152	-0.209367101160629	-0.132676326693435	0.0977704948867757	1.27561565477206	0.327730810543278	-0.556368900745952	1.17382128369285	-0.112522409866176	-0.37391997571702	0.376808473018065	0.196097195045328	-0.140351583283912	-0.261230016348869	-0.307928814266901	-0.384438780039621	-0.136129585635371	-0.360951161868684	0.561955829370461	-0.080444308676092	-0.246112862657004	-0.0963675558345978	1.21844281500616	-0.639125481333486	-0.142143264438158	-0.314741777450094	0.460542382300837	-0.131947858215986	-0.361593723972797	-0.774241152268703	-0.14168537383562	0.22566795586885	0.332166894268625	0.897501494070556	0.0367724831733557	-1.61936683121328	0.170929536054159
K00124	0.453502873253641	0.155990243645423	-0.181611434551097	0.0745968048927479	0.0149961195375499	-0.266763018209722	-0.0529005174705246	-0.101905559116016	-0.137973260693437	-0.385189717859948	-0.258927263399575	-0.461645903927559	-1.25440136424684	-0.179164600301967	-0.143936225290306	-0.246443802498278	1.51252873563631	0.444184782917765	-0.570799968357915	1.43605962247853	-0.201017145003607	-0.248647048188995	0.368851855091366	0.149829777487337	-0.118833179715268	-0.359689158874543	-0.462056357374892	-0.35162286020221	-0.0129287803963897	-0.140369794716265	0.557655277129077	-0.129441505395755	-0.0382760429621353	0.14103325942092	1.75543015475175	-0.607676363081114	-0.152438634408048	-0.239116945134402	0.269003261079068	0.352387012620746	0.0168189938224963	-0.499607858789551	-0.104551630371565	0.0950396798373065	0.343541595599144	0.544401049876525	0.305505031487886	-1.17521111711561	-0.233039930479076
K00125	0.887573701962395	-0.388632087977601	-0.443767923583603	-0.178621516723446	-0.0246383663387495	0.170923568995132	0.108204603129028	0.694918639735235	-0.100780881722696	1.01223173493841	-0.260100507656214	-0.797678303766677	-0.5478356202731	0.4822528541752	-0.0370097579111295	1.1527274504887	-0.377503066359732	0.597551343714752	-0.78024272041104	1.53390595429475	0.366716093829007	-0.51182609427027	-0.312070746358327	-0.225319607765444	-0.411945222968257	-0.34126574439734	0.767995652475051	-0.428466740811957	-0.408958891604017	0.444843495297491	-0.776371810725856	-0.397661806201737	-0.226764941754005	0.805760913415961	-0.899844834596604	-0.467465142354208	0.319166330080882	0.50207562073047	0.370600952487417	0.43172217034139	0.850240872173223	0.042784712749484	-0.294435101761124	0.920350068127192	0.154983084281946	0.991925050622422	0.0962481087401539	-1.09999826470101	1.10509474233245
K00126	-0.191082815703931	-0.283723344719545	-0.0832540066669676	-0.103000419794021	-0.373608536079226	-0.298795872387214	-0.143132514937055	-0.105482894249457	0.223189752541045	-0.284380715181259	-0.157365860077407	-0.187302267859031	-0.18581239549461	-0.182090049349676	-0.215597439259292	0.61115741959476	-0.0454794782860688	-0.188087977298472	-0.147728794122181	0.894634686677321	0.979344072875759	-0.17129676244102	-0.121659194105737	0.0169023226402758	0.670766337043718	-0.170725155843237	0.612394714888448	-0.296489341957874	-0.138858482241819	-0.118629387728132	-0.287565482433758	-0.21147206379151	-0.242235786257385	-0.153605203101793	1.0066069960183	-0.227496058918523	0.300961998006577	1.09204434989097	0.302496956968503	1.10184254023605	1.10144402473779	0.90848258622496	1.48661188393231	0.385212145602488	0.133289846803172	1.00283740604592	-0.141146917652762	-1.33586274580212	0.28278564738487
K00127	0.571631150932952	-0.642793777146927	0.0478897857429833	-0.256583035056219	0.242076859017017	-0.409019973894441	-0.228602443247179	-0.576032792071909	0.166492151177676	0.096087309468602	-0.634502289079985	-0.355108397983195	-1.12793629727495	0.00503687150877996	0.200102197974827	0.216164033345684	1.96856822477546	0.694515002311737	-0.187418297006531	1.69945893026253	-0.335662132757863	-0.641951553531726	-0.103850337637499	-0.214808796032541	0.217685374791293	0.154585013734833	-0.794063535292479	-0.390594636185998	0.3921498811255	-0.254886947142116	0.473785170921409	-0.220177314697283	-0.350531338019359	-0.202679410873734	1.91382311508299	-1.25546276416067	0.122614996918333	0.0480449859133357	0.813340569328685	0.553523215875599	-0.301793630162414	-0.496383839802578	0.0865359728315109	0.221175209546428	0.501938534494832	0.580057035053684	0.60023177186797	-1.17190710252153	0.179784366796356
K00128	0.409733582347248	0.0785305188985819	0.163693889293561	0.0453929912468656	-0.0160684909738762	0.50050779193368	-0.0315926802254791	0.23301065672905	-0.00210365893865139	0.0571533253906673	0.242309143902836	-0.154026909759441	-1.12193189485888	0.164747135889044	-0.0358713874753673	0.193738188337828	0.247519346031899	-0.0497259341842387	-0.0643337691805208	0.0872565263100573	-0.0171634194346391	-0.0903024993059383	0.369315562849081	0.336923618355788	-0.178010757677307	-0.134038035403133	-0.201467899335086	-0.181381564629361	0.0402553283780231	-0.153491765461921	0.0180940554345772	0.0449744377229579	0.15118544441227	-0.0141688564744529	-0.166264117512054	-0.677970664911393	-0.0944272377222732	0.269080756994115	-0.304443871557306	-0.703298565754291	0.277414214237212	0.0588411519180014	-0.181416540547862	0.250699473304257	-0.196804625759925	0.543278818841824	0.115311105834787	-1.05286332178896	0.367994116697065
K00129	0.959367327798166	0.163792303953112	0.232973318207968	-0.212204897615976	-0.138437577122742	0.0877134001763415	0.242656407711293	0.167423451475951	-0.310156830793181	0.604347180456861	-0.170771058991633	0.0503753455475209	-0.849892822945738	-0.021055246661031	0.285889910881593	0.575267367975568	0.24981237263614	0.243060283779231	-0.198412771924737	-0.223219675867752	0.143753958920652	-0.384734513673979	0.136051358147371	0.466606860362225	-0.106287072871692	-0.259233664586956	0.174775446184194	-0.230953302033517	-0.625361031812685	0.0391026267494126	0.337027915166616	-0.349081335891877	0.0109966899833653	0.127896558747735	-0.386105963996397	-0.553890739641338	-0.279091578430086	0.69553325216516	0.00814520139230313	-0.740848597369823	0.488116344471947	-0.694365160820123	-0.277245808114597	0.401635933964717	0.377343595387278	0.802890338309088	0.308860479234013	-1.77207198815964	0.774883073803744
K00130	0.418329643681802	-0.788142812059899	0.201774700361774	-0.510983645790458	-0.270362421154236	0.0325093353676403	-0.179517120783294	0.172177886652077	0.814921283919149	-0.0619296964577661	-1.10790086571914	0.0832138114401918	-1.62099533823996	-0.546075526102182	0.544448721948905	0.252911213647197	1.3914904090808	0.628697353391663	0.954918588950838	1.3279967303043	0.141248178026021	0.179910559040862	-0.476488754091604	-0.781816932234656	-0.281318716702456	0.131490212136751	0.159529882070656	-0.203985482575969	-1.16449294232086	0.508239155244644	0.537333967889649	-0.874396827039843	0.597420589001946	0.0611433980087752	1.58650471878361	-1.26744422543207	-0.590359032244845	-0.0677259987940695	0.651541847429602	-0.416371144968281	-1.31394964397229	-0.898121801018071	-0.450406452314079	0.167852979105923	0.0617535929538348	0.462906959164378	0.218299557319119	-0.885278385667221	-0.155638592044013
K00131	2.02854138948411	-0.47985012383784	-0.470784291937118	0.270202131343525	-0.813323312576899	-0.727715335501754	-0.656340227560417	0.18585196163168	0.00971965371984185	-0.13166868806176	0.631234884216192	-0.59946695752473	-0.893464608117205	0.10941205391861	0.845499093857763	1.0324431202859	-0.800416629197536	0.49002305821245	1.39866989188751	-0.107772382867033	0.19963325983115	-0.0681622896938952	0.337583606686981	0.71581377792711	-1.7361658608199	-0.425931413561047	-0.0586745599123202	-0.780005130914042	0.416320943859124	-0.136638846042661	2.18024781426437	-0.287931779765461	-0.0404210347368821	-0.248010009702686	-0.229407785012831	-0.874751049427813	-0.284294324354489	0.627734143321959	-0.412048797172593	-0.14134203733381	0.818937831787522	-1.0228807052134	0.151405011518948	0.052794455586509	-2.14133235736322	1.2520403983842	-0.802431960897911	-1.45061059899115	-0.139098044669929
K00132	0.319250351831742	1.12802540190376	0.743887990058566	0.162912715170827	0.161088794629528	0.460866924524728	-0.111798268361259	0.854164458755916	0.391722067369508	-0.442666988931107	-0.0536196269881872	-0.625586149640757	-1.18126037726627	-0.280160505084756	-0.0918883643138895	0.248206353782289	-0.239914654481423	-0.114695428368604	0.0934293414244309	1.66401663617898	-0.835817050177379	-0.145338066022169	0.220332229129246	0.86963959011452	-0.171801045698621	-0.320567602573182	-0.0682147064257408	-0.218666406034428	-0.216863622598651	-0.336636225503658	-0.346992541326936	0.0445862196328206	-0.447166846680972	0.305792876552289	-0.0467919269426587	-1.05127056550496	-0.320204982133551	-0.077084673488566	0.967656868621732	-0.309810123507454	0.282309205999891	-0.236779981407103	0.916153642444993	0.532725082259452	0.132031689924986	1.68929061056401	1.18994689134056	-1.25926372614434	-0.0203790117018694
K00133	0.072959747608937	0.00817892257380004	0.115297007821169	0.126460383912411	0.038167040268164	0.0185817258496077	0.0516620213099239	0.0866576048453522	-0.0233145933410315	-0.104440865724061	0.0742767566784481	0.0850423579755186	-1.4197890381724	-0.0108179822093155	0.107285595758161	0.0201096072886737	0.1688734809421	0.0159471155850004	0.0888529540047389	0.134879899863114	0.0599542542485807	0.0246808424316334	0.0820172509900678	0.140188060293342	0.0684937213879961	-0.00179065179298155	-0.0283997541111143	0.00123038250440244	0.0516550635225488	0.0697007401985013	0.0698551298799601	0.0832381413523033	0.0815611559401908	0.0299717357553377	0.223486843236815	-0.683424678110642	0.0727120194347437	-0.0202249113546875	0.0370209081142958	0.186794174772104	0.0504588555696555	0.0330415131581243	0.102578065224946	-0.0126725279298352	0.205352347668152	0.0897250077162268	0.141598563712565	-0.545890484594899	0.0393556428487929
K00134	0.0436287267478566	0.0670255310124213	0.0117985916757126	0.0849677339316814	0.0441506311933439	-0.0239335474463638	0.108328839401934	0.094319264648357	0.00168319295067221	0.0466969587138011	0.0446573996723973	-0.0838758964191144	-1.30837423038052	-0.02667338930378	0.139374554387914	0.0317494412733885	0.186007718776805	0.0641414176146395	0.0645574972072738	0.182761556132909	0.0824903300404993	-0.00998058093277088	0.0492810463821636	0.0426235594668691	0.0652042211667379	-0.0274108191501208	0.0635603079038964	0.034300412618919	0.0253849527301879	0.0989654625153755	0.0479597039386106	0.0279991741275141	0.0954672152724356	0.142249581929095	0.124118672207953	-0.685212486195613	0.0500072541869172	-0.0132900302748786	-0.177927511598754	0.19908666562742	0.00897686774669637	0.0699358259622231	0.161693354327974	0.104918235512416	0.201328830619616	-0.0322389568522321	0.161477585872114	-0.444607039373939	0.144039894879866
K00135	0.535334450534082	0.177660518961425	-0.412536331048718	-0.290932292327746	-0.248260801827171	-0.277934914916387	0.0715390734167347	-0.0869306633025407	-0.358219741841506	0.164871411880403	-0.684957676689029	-0.944466801370366	-1.03927530244854	0.0979600874362001	0.501738432401929	0.473643854979953	1.83523967661539	0.332273454229735	0.0426780737256029	1.38069406092981	0.48882141573182	-0.719361889900697	-0.198149788006749	0.0600309610731749	-0.119546265283811	-0.619547022722958	0.0253679002081695	-0.543065146470803	-0.668660339340235	-0.554413823351914	1.30253321968439	-0.154061166982658	-0.179106094605593	-0.15207284391019	1.62422807505717	-0.894113682869031	0.0309979223506587	-0.176998575770019	0.890334129894442	0.154558281803353	-0.377753713186965	-1.02612293123021	-0.279590152035531	0.340436513440002	0.495607554534868	0.332354688743993	0.187457496874428	-1.42434594890869	-0.00527775466593217
K00137	2.23311106724885	-1.01040974036789	-0.364796969599979	-0.130892573768224	-0.976968979264615	-1.88979738227804	-1.42697984896398	-0.47327355140599	-1.60036854551962	0.340693429883453	0.10970107174458	-0.673473852470877	-0.215491279416733	-1.25500825716823	-0.691582178564146	-1.57806855426115	3.78063151502115	2.33051420703585	-0.624238467822291	3.60958820476166	0.252472903461102	-1.0616852752611	0.0951481143183486	0.291316654709191	0.537169131412384	-0.143989950485269	-0.506874226059725	-1.19268941119273	-1.22367235658268	0.503856806035329	2.39531535746579	-1.50857386461969	-0.280639883070699	-0.531408750992785	3.901828584777	-1.29885217321454	0.278389024476296	-1.0139568500806	0.977571240117743	0.923118002452941	-0.355957750262549	-1.6598443393846	-0.0426023185011344	-0.301828576621451	0.94115496720122	1.4918341531488	0.41847606759733	-2.0165052931266	-1.02102499127633
K00138	2.45162337843094	-0.403722386318576	0.220005108627983	-0.735327032733798	-0.494446152151717	-0.730011917909359	-1.17656586371779	0.23864221155273	-0.49124318111843	0.317761328233997	-2.98868313836739	-0.618518313381176	-0.316381771953244	-1.21944189844214	-0.743296226768184	-1.04170031665569	3.90582661378687	2.55563338115746	-0.779811057641072	3.55137316753505	-1.27809125551335	-1.05501924020297	0.572820714105744	0.476389009816282	0.383445978779635	-1.89946276024328	-0.951893432940718	-1.04621498608174	-0.77921531232039	0.93690295504844	2.71594831237273	-0.643665339920107	-0.242110005896185	-0.903889350450172	4.10935205475416	-1.67148557830157	-0.225527695172963	-1.30082100272056	1.4122796910741	1.11846859977342	-0.435851861036261	-0.650766126991818	-0.207515768197054	0.127027511344911	0.73843708746275	1.81667719832897	-0.171970156737938	-1.34893019301346	-0.977419724611071
K00139	-0.567186677386601	0.852278280846792	-0.762606411289944	0.0988981327086549	0.351848658247466	0.538774288571343	0.485953785117792	0.090812826767892	-0.116274776087224	0.463587088654882	0.73155276616	-0.866654672482007	-1.80022448058997	0.650821644278896	-0.0614575913188711	0.509760312533813	0.223738089651119	-0.351244108887716	0.456996597206875	0.240205702691182	0.981819633091217	0.0657483396759915	0.150429559063229	-0.752446535815784	0.165005069544718	-0.233725321880816	-0.120537330585635	-1.18362123607032	-0.583415258594866	-0.746609822852388	0.547351920422635	0.0113658443129729	-0.484229718996243	-0.611307708667343	0.419087648657932	0.480832916933461	0.724672546366871	0.465588125940527	-0.105983309684891	2.55023312410942	-0.81913742561941	0.353712374148524	0.527108513380425	-0.436448589858033	0.756390993382326	0.311952124041592	0.391469596719096	-0.820080313162459	-0.849338442608056
K00140	-0.529025691996152	0.324718138298055	0.246773529395867	0.579458197356183	0.462241197728634	0.604120551867291	-0.407043011672103	0.405436052818062	0.790801134860597	0.500546095755229	1.34651235589039	-0.351084086523062	-0.828771973952455	-0.230169143615271	-0.161876966373605	0.259466265108997	0.736497481332191	-0.710104278102472	-0.297166977230019	-0.24408810663167	-0.240739865059306	-0.826921623607064	0.669656088518883	-0.0247496804992907	-0.107001016879818	-0.399309828755197	0.251337137996602	-0.000113675936351032	-0.497524422618277	0.135322639814189	-0.906285988819927	0.00228139914822162	-0.259830440385968	0.506281594357728	0.0484856568745211	-0.493903062601716	-0.354225675861917	-0.009386137687732	0.856346392016792	-0.950650893234764	-0.237641961834001	0.151275024367526	0.0920132875762962	0.398645146192446	0.755840136863912	-0.00693270492696363	0.359324026031662	-1.71862073241263	1.07811005844858
K00141	0.0502898665863483	0.814620110708374	0.533290087587222	0.998778340828125	-0.735705809374237	-0.146410374982529	-0.685495845843925	-0.072075555525382	0.87729596979224	-0.0464834529280371	-1.20849508178726	-0.547755479953475	-0.735351564471552	0.172952696736294	0.926303710876381	0.388582321971222	1.7976218843831	0.602836549268491	-0.00127938720794463	0.634582438836091	0.438250900874049	-0.388780212932671	-0.489489488836226	-0.185553522646372	-0.62552581308688	-0.127870536335165	-0.283391684776432	-1.06610300613161	0.103333704294284	-0.1980189953184	-0.833010479878036	-0.753320859055436	-0.00942759351163414	0.781529224962899	1.60365129777602	-1.69230398727393	0.107929626375979	-0.379021604827393	1.23913525946505	-0.132614063002371	-1.1989012848651	0.50578347456848	-0.71739602440973	0.313940958437629	1.84175303752209	0.152509289703973	1.00068432233156	-1.19984417240815	0.283999263420714
K00142	0.310202576576251	-0.0238603641559507	-0.0475946986229863	0.0533238109971581	0.0200122014628588	-0.0645010873473399	0.0203973553392269	-0.278698831207351	0.0977680742876661	1.01312825539193	-0.129249227191888	0.311541835928163	-0.634372345898511	0.538683578931987	0.0288740163987611	0.611409313853602	-0.716660411192111	0.240040101000949	0.0390247457230877	1.18050487718728	-0.0273242888961303	-0.252814579345409	-0.247916082274025	0.336217343380332	-0.343302650141174	0.265274683218383	0.0471603742692173	-0.137425278632369	0.619081058587993	0.38450405186278	-1.46482472526812	-0.199614493095169	-0.851180328951703	0.34074979511582	-0.373260534838884	-0.561710470920495	-0.103587651533826	-0.127497568670563	0.192807533062498	0.27016384837906	0.0918987860994283	0.87652916945521	0.151560971690619	0.0387517800894122	0.384636060756073	0.475534733113457	0.967555218384757	-2.39850722097004	-0.158009638515101
K00143	-0.0906345039462697	0.248316642439084	-0.206215178047635	-0.125503018431189	0.435003707999007	0.534320032290695	-0.26352781102887	0.0796944216725688	-0.0561553852670316	0.00733481158507088	0.258365741966447	-0.162636050665699	-1.2656380887177	0.212234635632712	0.0710444840962547	0.215124148258935	0.491410192652642	-0.132861167074063	0.453728026008652	0.404901177356097	0.042418375441418	-0.46499146669451	0.295012710843042	0.451996223738151	-0.309342521937405	-0.327068119479731	-0.00113472965873385	-0.122639359620648	0.00870299210993686	-0.0912158910166156	0.430191380499547	-0.147821735910719	0.0113166651558543	0.0494329296657905	0.159321601232579	-1.06651781111817	-0.0259680620294982	0.460308732200381	-0.341583407244893	-0.425786983795968	0.23337102832949	-0.470441510477883	0.637305984773582	0.579276510242178	-0.662795140281514	0.995275152484873	0.582938357940166	-1.74007703318571	-0.0197207113808511
K00145	0.0943159619653091	-0.055118459738507	0.0446683254327218	0.199630618800995	0.0532636925798018	0.0630246784034854	0.0319981542153314	0.0111301197391906	-0.0347990150586339	-0.00828381418744595	0.198566179607568	0.116949114512529	-1.58553728041896	0.0936964889169745	0.0611478825390015	-0.127512648423278	0.155110798295731	-0.0605630917356197	0.118727747429357	-0.0555459418034818	0.050071456608161	0.221802260799804	0.21398139743979	0.254890551918414	0.0262465445487932	0.165716417937376	-0.295075566764283	0.0763163992462266	0.132522490699573	-0.0184963836470269	-0.00348673256855569	0.185756318866996	0.1858114621451	-0.216144065154684	0.083460771762057	-0.557903061371598	0.179660226461792	-0.00774123925633363	-0.0623681833685055	0.216008657902753	0.150210141007924	-0.0163429950071787	0.0949473194241377	-0.0400305156468761	0.170744884958677	0.0651784487552667	0.075411190879326	-0.486417049259389	-0.0579893907623541
K00146	-0.332098318888034	-0.104589015509191	-0.285903840840587	0.46173534122611	-0.586768100819979	-0.188892563151333	0.304962868229873	-1.10613383986614	-0.111603863137287	0.732697348358499	-0.981901760477482	-0.319565315936719	-1.55241977418055	-0.30474508922172	0.193640286401582	-0.112953958414408	3.92884530263815	2.41964611011036	-0.517197904242459	-0.0328448440732334	-0.811114675800278	-0.716108437511791	0.14210267915969	-0.0476889162778651	-0.365863420760571	-1.33906421540025	-0.614055904630108	-0.574766191013524	-0.806857915943952	-0.406780151342598	2.39614471752553	-0.677771042920218	-0.375269666101445	-0.148112443433457	3.98783680554465	-0.922410733329122	-0.224129555970138	-1.14401365199863	0.978599687584557	0.595497134860975	-1.10825231261856	-1.16468005100338	-0.30985983904582	-0.241908560198929	1.18748634483073	1.21711715060025	0.495451650019093	-1.48449063617683	-0.0132407693063155
K00147	0.0615976982185353	0.0441192973606985	0.125377209243205	0.24794644254114	0.100562683046146	-0.0341325269043002	-0.00805957223519727	0.082585679003591	0.0716208922075485	-0.121975820455797	0.188628934054755	0.0804753830420064	-1.45940381940137	-0.00905988993913764	0.0178893122030641	-0.176558594661028	0.112958548439333	-0.0430944234660036	0.0171042314167251	-0.0642401821641436	0.0119907054512365	0.212298198247372	0.200934830873465	0.168573509362127	0.0588369730552167	0.0411938286235025	-0.16459673452316	0.0691591518815025	0.0675387977191426	0.00105715545319729	-0.0010753101901928	0.228185904931431	0.181200295330831	-0.0662022221559182	0.11247225116376	-0.533284043021537	0.177375226248252	-0.0195420581696135	-0.0518712373045704	0.321327413714251	0.143073731455877	0.0204408335164921	0.201591376050881	0.00989428340426635	0.219688856118244	0.0591692286821086	0.191706109904414	-0.397451213907004	-0.052193965959455
K00148	0.49142185028077	0.689570933079862	-0.0816385222584319	0.761322546597554	-0.307071893100072	0.235163917672065	-0.219023953272108	0.325390099530388	-0.120957090262385	-0.278193112680387	-0.636531094667298	0.202894685402503	-2.15343459054265	-0.209790715578561	-0.549417910524322	-0.453908479256874	1.51429268933406	0.243745631348831	-0.00504332592299495	0.719768347362232	0.00601676085627734	-0.526958975622245	0.626791877571232	0.441911600702914	-0.0895108084230509	-0.0373484947362743	-0.553868355166611	-0.644829641267848	0.259356331344446	-0.12511271301903	0.448529010165206	-0.0298551700406557	-0.808334899483705	0.128246853644395	1.83157629460919	-0.303173341559857	-0.79199634211656	-0.100868528071155	1.64111002764744	-0.309373816712776	0.0908950056494673	-0.46092605240999	0.157797592002225	-0.0105848947884022	-0.173038026885331	0.841106631082376	0.0560489375804742	-2.40069378160722	0.0415667780479958
K00149	0.160648140522321	0.934874980295647	0.921463292647192	0.518977184406428	-0.687976848191507	0.473282360310831	1.11875667025148	0.273380860239428	0.141711533847352	0.253313583026198	0.0290411157228005	0.177066036462154	-1.77340436473227	0.451830270802196	0.421138702540631	0.901238425586437	0.100952920774458	0.0358783473871744	-0.21535585665476	1.49465589429979	-1.14191986066336	-0.208033337955022	-0.0897389761060392	-0.452889095988311	-0.50832939675748	-0.474340676179257	-0.0834016680007093	0.378977502334883	-0.449058881205919	0.249763066892779	-0.543201320881642	0.141912605394966	-1.82982775549504	1.67999561629501	0.56047018328831	-1.14945754673179	-1.81239370778537	1.66198368100333	-0.545362600921773	-0.302806947121385	-0.310957439423967	-0.265879035966679	0.177272576379194	1.1537992970682	-0.251946189138991	-0.868715502482326	-0.9140875375129	-0.27453118045905	0.549404319939023
K00150	0.738854412093147	-0.388886223415937	-0.69807039955153	-0.195739201980646	-0.325161370694015	-0.0478124805860389	0.164649562352179	0.818043250799587	-0.140214869181134	0.742029041323441	-1.21192905973247	-0.109827910104932	-0.274007606046525	0.466138068629582	0.380681681769447	1.12228609040672	-1.3856431993377	0.546289134586878	-0.327675120646821	1.67591085480851	1.55578010645846	-1.23256159384494	1.29644726593858	0.582324748814114	-0.555023174603608	-0.502267877768208	1.52775506878336	0.350628478466375	-1.08041860600476	0.00203713789949145	-1.06470861724036	-0.396642656076941	-0.318816008566456	0.597542732713873	-0.855304996476574	-1.22093655447839	-0.235750109505761	0.399664332742972	-2.63280285783888	-1.24898144737388	-0.994549626998471	-1.20849693224178	-0.587512205884816	0.978633005582912	-0.079543833950745	-0.445770501024768	1.75058765350314	0.0913027976218062	1.13080098050729
K00151	2.65467857602912	-0.453313527520591	0.545281268099463	-0.380762728428995	-0.284229665423155	0.074936726826627	-0.665934918306675	-0.778197400104589	0.171922361499863	0.0353983443396468	-0.695822205081386	-1.27541085108723	-1.94410968972752	-0.00731997088901348	0.626601808299891	0.187223751201969	4.08631215387047	0.116258259341	-0.0568485469225131	0.717436940688273	0.0616944191281132	-0.698453552192394	-0.181947929421675	0.959263172195588	0.235477966701656	-0.247166069491137	0.217183389315303	-0.297090156177775	-0.109671804047009	-0.288888392314448	-0.378126149405059	0.103950876671809	-0.307195054989898	-0.662549010492634	0.98246839769216	-1.32556819185792	-0.737482598019322	-1.09778296216742	1.15974126730334	1.039075922831	-1.76811536205814	-0.495851985569984	-0.590845676023707	0.0634099071539191	0.84156613811075	1.84749180721318	0.475327931367404	-0.992392913737389	-0.754105068150251
K00152	-0.227584594732534	0.372922056811798	-0.11975578569557	-0.139502198822623	-0.410110315107828	0.357849529144129	-0.179634293965657	-0.14198467327806	-0.339075763041842	-0.320882494209862	-0.19386763910601	-0.223804046887633	-0.222314174523213	-0.218591828378279	-0.252099218287895	1.05837641278398	-0.0819812573146708	0.468557424232871	-0.184230573150783	1.31319842410616	0.417078557292872	-0.207798541469622	-0.158160973134339	-0.0195994563883266	0.57656458588874	-0.20722693487184	0.337811271757343	0.360156059573469	-0.175360261270421	-0.155131166756734	-0.32406726146236	-0.247973842820112	-0.278737565285986	-0.190106982130395	-0.210778304535291	0.42914934261282	-0.26130351757631	1.07688247669371	0.469656640565196	-0.212602317091472	-0.213000832589735	-0.205291575640411	-0.137987901699057	0.384234907397182	-0.169554098845871	0.582210424740498	-0.156308790850023	-0.213943720132783	-0.243201849578381
K00153	0.0756557442706403	0.121956757608105	0.600969108963712	0.244247511880983	0.0408416132878497	0.00551920919941629	0.390192164190177	0.485091533350361	0.0012086026341509	0.394199347987484	0.402046656465051	-0.436551780569227	-1.40133045284405	0.279011584425923	-0.295764575080647	-0.573033455280051	-0.253766565864459	0.159508696153143	0.209979535835427	0.678255997022097	-0.347200879525423	-0.355951889652486	0.787129400546306	0.923447541946375	-0.0969634948047455	-0.0394886887931847	-0.0572032188746208	-0.121925021350108	-0.150161300203291	0.317913275090772	-0.835585709037739	-0.348209551100443	0.0709774468135904	0.25837524857166	-0.434581399279575	-0.493923578171093	-0.20488541581208	0.395384389609106	-0.00655096467293559	-0.616246420659837	0.300600711971634	0.581938287867813	0.595005280255633	-0.0457499424515047	-0.421489526243249	1.1980797023228	1.08144365276869	-1.66832999081741	-0.48282446485898
K00154	0.382599024157983	0.215352958995561	0.459173712963976	-0.0692125367031675	-0.22460748639445	0.36025274713831	0.248238069021608	-0.101776532561294	-0.232563207729096	0.474659700103127	0.183150492118031	-0.397435421423124	-1.184357751891	-0.281035156842548	0.183289640065735	0.377095523913523	-0.175622913873387	0.0654132148604796	-0.101374241887704	0.309076380323221	0.38443959789601	-0.190909707425162	-0.0664472742517699	0.19898139422645	-0.0377397114101574	-0.598243721746166	0.179505050530599	-0.297312826416713	-0.545771310986396	-0.488025904842403	0.0695313426141726	-0.0191120447198401	0.280419993813925	0.242430912474389	0.791804965461962	-0.833666098298907	0.439799128724218	0.231263683631587	0.0887414290505948	-1.03787250087918	0.319563659998044	0.776912170113115	0.316176261364928	0.815905460999222	-0.609753027549639	0.689867624707499	0.610807706269123	-1.50151483379854	1.12763322007829
K00155	0.494975774052331	0.561914358848344	-0.144807855022173	0.0291279521464785	-0.0418243136096601	0.219734508158395	0.0668506546928116	0.597842485272996	0.00581830093734581	0.185675017142779	-0.614448523049868	-0.460737643783948	-0.323912797154384	0.22624444418126	0.390867791572472	0.659499218823416	-0.816641567359253	0.34804554010333	0.0152845732498275	1.10763052808816	0.299318871366672	-0.342863768936677	-0.0129176826888298	-0.185235106933642	-0.987978085475068	-0.546149553229089	0.130108583728683	-0.223386115725787	0.146451819755401	-0.512732090502305	-1.22398760645772	-0.0205847945039723	0.175113327806123	0.622071626293994	1.41614671762205	-0.930849409265381	-0.309665180145108	0.471856094226034	0.154889546240705	-0.424135361152327	-0.713362081032995	0.0560907958477133	-0.0467464035064498	0.554067995284286	-0.254868397128491	0.540236685858829	0.0694419247233764	-0.898686258333007	0.31312652858464
K00156	0.478833566295795	-0.0250321775088122	-0.129228469078864	-0.271471203450297	-0.317419363603733	-1.77703573983136	0.502830672762758	0.807996937261393	-0.601461684089042	-1.06943977618689	-0.29224953482269	-0.0280540099442319	-0.800445229746668	-0.0851012229378097	-0.488767451689975	-1.18797375352164	1.70110941830858	0.479731361111697	0.103466420747033	1.28166223452292	0.289673886576079	-0.907699171951285	0.726109287304441	0.687436449756076	1.21770799124115	-0.297946153482713	0.0560381236272118	-0.564532971684649	0.202535698592801	0.213263296098711	0.307786302078494	-0.736397006572036	0.117256599630643	0.43563256261345	1.66290653493146	-1.21725716350114	-0.474465259856852	-0.239918415402756	1.0543984520417	0.266615608968001	0.574208870367448	0.336982631901656	0.861410843992161	0.00119399604285508	0.071648169366518	1.23553153143614	0.630091141360919	-1.52526486714707	0.45807590176633
K00157	-0.00759996544130592	-0.348329635084687	0.100851314823187	0.232133241336714	0.211363357462422	0.284489282597469	-0.479484510498498	0.0705185226457377	0.109111252786548	-0.402909670836918	0.289579998037117	0.0177877624309613	-1.34651675504109	0.270997769792153	0.0714754149562862	-0.118615401488867	0.164970832408836	-0.328299330135802	0.0093885765691275	0.0453668840136952	-0.0810857005232952	0.357122767984726	0.351946348078259	0.162513847701919	0.318290093814813	0.195414270923857	-0.385078733217503	-0.0581623917696774	0.306822566901019	-0.0845866780154303	-0.293116574681321	0.482039628992373	0.619595876779578	-0.198296069645277	-0.544338773911299	-0.283346721398431	0.287987300652608	-0.170945124556074	-0.113660717857581	-0.381568182052027	0.716094760842737	0.251116631887508	-0.0132859312802736	0.0239119684575364	-0.892899736559086	0.196589258791443	0.0328503882039235	-1.33727474702007	-0.417303712754678
K00158	0.226184833868134	0.559255536341844	-0.672536668432669	-0.199089789189263	0.814112622661174	0.611767558711788	-0.654105230459323	-0.0667674069345614	0.224115744854964	0.940485624422291	-0.0716444619192973	-0.23748858608828	-1.92009835843352	-0.185525536045849	0.150409658750822	0.761120543077784	0.922087228805169	-0.0822306103556232	0.270519689237854	0.172459296242256	-0.410286807005985	-0.984749315216723	0.0453706386840382	-0.488612546028389	-0.234050589783376	0.558134889810645	-0.414413316767972	0.47244794830559	0.067745900296601	0.333289943285712	-0.203051942606871	0.439129363434426	-0.301483554316402	0.612787670432523	-0.617740569338529	-0.518404575141732	0.0808551728407396	-0.0291087361598676	-0.083569008794842	-1.26878626727188	0.264908374051623	0.121256744655701	0.306437874450005	-0.0257381238957266	-0.716132681665327	-0.18686363358336	0.241082698262732	-0.984699727300698	0.510297679343052
K00160	-0.00278010374011828	-0.0954206327557321	0.105048705296845	0.0853022921697919	-0.185305824115413	-0.110493160423402	0.0451701970267573	0.0828198177143555	-0.114271272049427	-0.0960780032174462	0.0309368518864046	0.00100044410478173	0.00249031646920184	0.00621266261413655	-0.0272947272954802	-0.1031134573435	0.142823233677744	0.000214734665340721	0.0405739178416313	0.151708553978684	-0.0512641322746576	0.017005949522793	0.0666435178580755	0.205205034604088	0.10822189632121	0.0175775561205755	-0.130531417810188	-0.108186629994062	0.0494442297219937	0.0696733242356808	-0.0992627704699451	-0.0231693518276979	-0.053933074293572	0.0346975088620196	0.0140261864571238	-0.0391933469547112	-0.0364990265838951	-0.074578493806599	0.0113428506248328	0.0222310735281104	0.0218325580298462	0.0295418149791704	0.0968454889205246	-0.0740788825431817	0.0652792917737113	0.123896634800134	0.0785245997695592	0.0208896704867989	-0.00836845895879978
K00161	0.663404192381023	0.726491948480635	-0.32862968143563	-0.161838139602509	0.291633741697155	-0.77159743030567	0.109320286266915	0.123608628932238	-0.175760860095177	-0.0574311878287422	-0.610719002991587	-0.460424453163437	-0.563926796484318	-0.0242095281128493	-0.171815963161814	-0.403446748446473	-0.289366915830393	-0.149547143188808	-0.0764641481203765	0.251595551970158	0.29795395730485	-0.142680018601995	0.68841254029909	0.722195766598708	0.443371742782214	-0.368037675460163	0.580365783400864	-0.0637232862085325	-0.145605103609241	-0.000558986008849488	0.640161223414794	-0.848470114807292	0.0432846398165458	1.12081202211601	-0.229316162132981	-0.401347503877011	-0.257695175987346	0.0713666701487502	-0.0954559142159658	-0.663046178673421	-0.374913636808046	-0.495757534076467	-0.035168763587851	0.540584657045772	-0.102738433352907	0.657653541810653	0.315405126877045	-1.38463646405533	0.975777608846278
K00162	0.417209331571391	0.794046922489763	-0.252628223101208	-0.117785644660858	0.294995961768513	-0.403949271646296	0.0401564819149713	0.282581241545275	0.0150851092894708	-0.0322509382303262	-0.394116530385027	-0.384470080222262	-0.855841943642114	0.12949869193511	-0.170484301193493	-0.301244769463587	-0.22741418940475	-0.137128619619027	-0.172090867798192	0.320037918991398	0.226954536205558	-0.373244752067113	0.648287771262191	0.552947992072963	0.254747780570503	-0.339540326976681	0.513822841997058	0.0388109878952337	-0.45808231377519	0.0243727004125942	0.560105273287302	-0.604573783770726	-0.115616827007839	1.07805632866599	-0.170179561021108	-0.318599426659352	-0.362475501230136	-0.0923891234366866	0.0298748476501538	-0.872754175042799	-0.0596017602263982	0.0828961486120345	0.0875676431088391	0.787410374981639	0.0184136546009482	0.706423890853094	0.334613732746781	-1.95503354553379	0.953932457053986
K00163	1.61796037991431	-0.472447383300776	-0.487498056526169	-0.170513000942281	-0.873543571471762	-0.846535358313562	-0.551718588986583	-0.0688445084773139	-0.723086652970474	0.368137058025359	-0.276154057786943	-1.39132275330807	-0.640074396140736	-0.280014199690564	-0.397024569319405	-0.581422919513155	3.12083921826418	1.75512024628844	-0.530091054639009	2.70702965840378	-0.338124875536614	-0.732952159609871	-0.505731157012964	0.190740226215966	0.259750530832016	-0.804141201250469	-0.93393694524377	-1.11512294527531	-0.262170367459233	0.0599814799222678	1.79396849506142	-0.382755733211583	-0.150327574504427	-0.328616709850869	3.15218267490989	-1.25328892327951	0.0717496957837993	-0.610243531553915	1.0715573458982	0.626061140087268	-0.583851783948129	-0.655168494700993	-0.0482382800668741	-0.345821849345145	0.721048614550214	1.10660632905237	0.285381236156182	-1.39566611837665	-0.955083483140659
K00164	0.414514508265103	0.291512984647994	-0.58459195182159	-0.330713435156996	-0.207826416532365	-0.981856972402764	0.709340501191914	0.207162424851331	-0.976726109279342	-0.614442608994545	-0.677090436818035	-0.149481519938501	-0.766785707354119	0.0511948792092523	-0.678819359732198	-0.994969982863696	1.97072997021897	0.550507413916043	0.0718958634699004	2.14107572233231	0.0894428588405314	-0.878074360583693	0.991285984645729	0.748487849366913	0.950618269757308	-0.516308038740584	-0.00183800838783932	-0.922369950642556	-0.317524804396989	-0.379924267962952	0.5612171827388	-0.789702294217867	-0.0504300514360432	0.161740144129128	1.91248326105077	-0.745635794934378	-0.25809774643494	0.0866950670188467	0.639794876240528	0.0708982832768167	-0.469861793855831	-0.353716413446878	0.20899946554898	0.166029994585982	0.188360785351006	0.549880592817089	0.363891229256988	-1.94362342028298	0.303510807701274
K00166	-0.0212347375565369	0.586053403974685	-0.19417641579833	-0.80542720851165	-0.0498059911928119	1.76346169981378	-1.26184220736238	0.9300664242269	-0.927194845028102	-0.496397829800783	-0.158176038793698	-0.243043726753293	0.670789351169396	-0.316055976601101	-0.184031356494723	-0.81113745037198	0.48250233326463	0.635666180688689	-0.263008508620448	0.327305816742772	0.253776808305566	-0.120591339466048	0.0297184454671986	0.846278780128997	-0.322477532587786	-0.836002022499229	0.742803532169815	-0.277579793117347	-0.579219533052376	-0.593584654923093	-0.505905846689223	0.0218019820690989	0.545355532278045	0.754366074313022	1.12852144012107	-0.766989847251055	0.0154150577383234	0.693377864989393	0.704382642567948	-0.159919605730531	0.384677794937478	-0.8019111876372	-0.103808661903355	0.399315639021907	-0.538882497007541	0.903131308632957	1.26054836877465	-1.25073908320015	0.490925422006986
K00167	-0.344720177542301	0.132945827115208	-0.230836859596227	-0.036493043382599	-0.410870322030081	-0.764807919266363	0.136986317252832	0.809851521523895	0.118358603854798	-0.0143714888902364	0.304910983946864	0.0498815580163949	-0.270959777483482	0.0462727109908339	-0.188320704071588	0.493437065301707	-0.0805632611959601	0.188214233013639	0.244829673497172	0.139075933776584	0.57253304700955	-0.249253952621397	-0.207452779670353	0.724936868057756	0.311420848707852	-0.987382323930763	1.26780170844631	0.0292494097522313	-0.693255061149997	-0.418244373198684	-0.473787943983312	-0.148229014650032	-0.0393040971004686	0.607623963617819	0.701915101777588	-0.337961248891685	-0.9834310270035	0.274211093537394	0.00294585421540194	1.5776933701963	-0.296340778404906	0.775569007616491	0.756441561347679	1.13485533297109	-0.0311941578800012	1.43436599219195	1.2437046859349	-1.97723520367411	0.897496344754265
K00169	0.0117516768509179	0.574615727847115	-0.433484026350507	-0.222042357456638	0.490675041523071	0.229508443523423	0.0693797952502426	-0.575660592158403	0.457643038240575	-0.105021247265416	-0.462589092413786	0.0700632897388187	-1.62530316175918	0.340125007906586	0.197970522654982	0.538852261629823	-0.100185229524793	-0.178415095139784	0.191277419189052	0.568822300482541	0.317748979518652	0.287358165228326	-0.166931866361675	-0.364615002463203	-0.164254268482026	-0.0853211760822212	0.350611466608048	-0.35691410747105	-0.165575485803896	0.185974060507953	0.559635572535842	0.220351378691021	0.150116811342087	0.275636771381807	0.108329073670449	-0.920854910731482	-0.269279184857274	1.2045847108426	-0.592147004383012	0.299474735949475	-0.433307946099673	1.4518265624631	0.515860011182306	0.794789124092895	1.21766820728096	-0.0158596976558133	0.504723592434062	-1.03702566980321	0.0953714759317205
K00170	-0.0096566901414189	0.609532588479961	-0.440955063081182	-0.441563059317534	0.481190448761591	0.221865582352753	0.17576208893986	-0.285145403768841	0.315305308836191	-0.168925810003882	-0.559382379815542	0.271173914193777	-1.54214552971056	0.29668656907488	0.110750584360922	0.563563849220875	-0.15623900797236	-0.122165708604128	0.362875520810281	0.640130994231892	0.320380418069385	-0.104222196194973	-0.094371034114719	-0.172925987649277	-0.226115264321278	-0.0909841233173241	0.348479026881009	-0.288310681039474	-0.153972239652217	0.138914574776341	0.551737620165325	0.11899046237852	0.0574370440930001	0.356963629148339	0.0552178022650465	-0.866369734765045	-0.273508113570198	1.13042112251944	-0.315428548475111	0.522551429446671	-0.0765932744266871	1.38834066315779	0.80199339690074	1.05550259941018	1.29599929057283	0.306953287183712	0.376421300720041	-0.454680227480218	0.0839945681759017
K00171	0.128639436380282	0.367449299705605	-0.241836929406082	-0.0700047576507078	0.343132885695246	0.0867997037564172	0.137623100816023	-0.349749976665511	0.130985275378807	-0.126307515167294	-0.422587277385059	-0.0618259625382724	-1.3444153277204	0.181180183168562	0.051519817655989	0.411087905516487	-0.248795147044417	-0.240545024531194	0.0771004105551512	0.320283756817953	0.426636166463628	0.0389270311797651	-0.143047391953348	0.0284445489021197	-0.0877295411447968	0.0285050018889061	0.296857723601678	-0.245642494731738	0.153922712159154	0.145170648219312	0.546723973432848	0.244280470124514	0.174691748201493	0.292195966426183	-0.211496420327505	-0.677091681066679	-0.141082318713117	0.358959909463615	-0.122815191752061	0.239435868671052	0.414907829598004	0.41436209758959	0.384568280188769	0.393324868641921	0.285170474404385	0.17511279003241	0.274550376331194	-1.7119172152373	0.410613337184646
K00172	0.0984996223646329	0.656953791605548	-0.451839802002592	-0.335791038814372	0.529847058364799	0.223376691705028	0.198476667592876	-0.349473334856685	0.224310978167278	-0.0526463587834352	-0.994426449454686	-0.111326975389004	-1.89897620519819	0.375995882052823	0.156967088772338	0.562317241878579	-0.160237541899016	-0.181292500596595	0.403418555685017	0.539497080427521	0.487342740289289	0.19834170300087	0.000885301056784416	-0.0478961367049855	-0.096783609922079	-0.0728153077205216	0.331681273410949	-0.271480132198194	-0.135703528420371	0.235879029617409	0.511649426315659	0.186572445071093	-0.0195035742179196	0.346457938465192	0.100220469990974	-0.844397694150666	-0.344100795505346	1.30262451776391	-0.393823401789068	0.116218587368084	-0.280922334927039	1.55158743279639	0.351853079861426	0.943199429206414	0.769204814765374	0.23843067998684	0.486815491074203	-1.08227928146392	0.0873938998828575
K00174	0.00848240049617721	0.118097638037011	0.675646088892494	0.494173675716944	-0.175712447988545	-0.624126019613891	0.362055278926601	0.274184749583418	0.110680969098541	-0.234321777487536	-0.543005915194479	-0.0931298638391904	-0.905907318133533	-0.0630107315598478	0.0883661618025742	0.0459966140752373	-0.753127596697559	0.360672348214926	-0.0499401572494924	0.203686085611302	0.100952663360512	-0.552984898753982	-0.0399983416894136	0.483649854435317	0.537755043741452	-0.0845438445955973	0.391083878000404	-0.229804374866458	0.00974316834915823	0.403996422051352	-0.511575009288635	-0.030774360310009	0.147123518804438	0.779900088961698	0.0410663316183997	-0.716979940443536	-0.0283703820662491	-0.0346631681399687	0.343040298393049	0.53688904594992	-0.0570948682570869	0.242859452634982	0.541423558104499	0.021091660645602	0.313950442769695	0.228443845816241	0.395717558571796	-0.328494295123927	0.018339215639616
K00175	0.0453552579519685	0.146717201004898	0.643425718186557	0.466106234315597	-0.145329963015143	-0.588797144879633	0.326905028201908	0.218129692533904	0.0800628730078585	-0.175250310945466	-0.671576869920634	-0.163441563277734	-0.880070659361596	-0.0954033847704066	0.134121617221911	0.118762169249205	-0.809722445466898	0.334047029718285	-0.0424967581960873	0.24115953793201	0.0884447527924983	-0.595845051642675	-0.059493040751406	0.506570595876246	0.531286920299253	-0.105941472276823	0.483214577259414	-0.149002616324553	0.00340210256843476	0.485667985911282	-0.501676451840803	-0.0261316790552439	0.163534218644762	0.733091279297709	0.0566107561904319	-0.807550139268064	0.0111140028290282	-0.00516817979572837	0.272345036183724	0.518170949620739	-0.043013617383667	0.211146620827884	0.554522497579578	0.0396524681517785	0.313617031317989	0.30358931151068	0.488735806343882	-0.376644410386005	0.0686609447163558
K00176	-0.0129333339200368	0.236217169971146	0.161681599242312	0.400508396129697	-0.0741056050277187	-0.252119012719017	0.301156826825037	0.356099012286401	0.00508190459967417	-0.121812708971463	-0.302575055204602	-0.201075266855257	-1.03361455091887	0.0975419613843445	0.208779468508914	0.15634600786363	-0.327091983069707	0.153488483918008	-0.00820973502578148	0.290700823397932	0.108657446218693	-0.39489065721271	0.134595659871389	0.18858328743314	0.322976902679528	-0.204158015486895	0.37760123174552	-0.0088588525534421	-0.175956741041448	0.335409432676605	-0.296280294160665	0.0539201948753276	-0.0426680155155685	0.41365824198429	-0.249383398813912	-0.5895427815	-0.00772804361449264	-0.155614391744175	0.24336364658807	0.379990217463679	-0.11611772703085	-0.097376411996529	0.218704270168125	0.0461553122759868	0.294015153516949	0.140445763947623	0.287458940934877	-0.336947767455039	0.2110367123934
K00177	-0.00736814737736058	0.219311570049795	0.257190820810505	0.443694965174335	-0.0464123030438996	-0.455561820861865	0.350781689726961	0.31986821946322	0.118032108693313	-0.10651152797362	-0.506003330863033	-0.0696539935593055	-0.64009127705678	-0.059540640450146	0.113603374423589	0.347110220653031	-0.573027755525671	0.363568202087496	-0.0166264196339916	0.441928643523345	0.0358237460629305	-0.525170450800527	-0.0515349513489687	0.376218593657475	0.328533021589459	-0.227189587726531	0.530083995108185	-0.0602952634189735	-0.294437294135912	0.320071813636455	-0.525854448671575	-0.179301793106927	-0.0725460751580975	0.808343740258848	-0.0437491373982626	-0.789495472691673	-0.123793034115821	-0.266820165577696	0.17868578941181	0.683162836787933	-0.27428877208042	0.041108482915984	0.279889911994432	0.0420083942584131	0.527316415608416	0.0854753944349529	0.262133777210437	-0.0976566403993209	0.291758808546587
K00178	-0.384636934686496	-0.47727746370211	-0.276808125649532	-0.296554538776586	0.111357669946035	-0.492349991369778	1.13523169422226	-0.299037013232022	0.880320288172308	0.200585490844001	-0.350919979059972	-0.380856386841596	-0.379366514477175	-0.375644168332241	-0.409151558241857	0.599015144826113	-0.239033597268633	-0.381642096281037	-0.341282913104745	-0.230148276967692	1.85483727422089	-0.364850881423584	-0.315213313088301	0.602119351239646	1.79117975150255	0.414491872756133	0.26638289882537	0.288727686641495	-0.332412601224383	-0.312183506710696	0.197400723591503	-0.405026182774074	-0.435789905239949	-0.347159322084357	-0.367830644489253	-0.421050177901088	0.274576246138857	-0.335956388492841	-0.250035044061409	-0.239146821158132	-0.239545336656396	-0.231836079707071	-0.164532405765716	0.748528655886567	-0.196098602912531	-0.137481259886107	0.495667030091142	-0.240488224199443	-0.269746353645041
K00179	0.0447591826932281	0.0920460733825494	0.397382176246622	0.176602814508226	-0.191551624071858	-0.287410887096561	0.235789484550763	0.256617222183295	0.138888255129297	-0.0943345859679638	-0.234865039301248	0.0716835304229499	-1.08044359928599	0.283453279901556	0.159107539106372	0.18728884133625	-0.257424999839489	0.169765576013093	0.137218785788372	0.212161072737151	0.0312054078045703	-0.19691227882522	-0.0796739277621652	0.0982924789217454	0.107419168760299	-0.155125594498628	0.112179936919476	-0.149198046636808	-0.0765134398038829	0.22874870209325	-0.28093353618792	0.231609311485811	0.182149989114566	0.238676611611678	-0.120476706330586	-0.761519582227085	0.173338407124279	0.589797704675425	0.0955878536408681	-0.143805560300468	0.482333286619945	0.78455946056744	0.868587525180735	0.45862899628921	0.0999049375387921	0.462682308663711	0.75304502046329	-1.4670655543845	0.206171192275005
K00180	0.0479184087554099	0.0575971619708229	0.368907485757411	0.298030668608712	-0.246100074488633	-0.299920155601245	0.32404216716929	0.328214505494215	0.0600138328084108	-0.136658605709606	-0.172878697154518	0.132610469374869	-1.20004888141884	0.228686100948368	0.158293537443229	0.174521434598913	-0.363656423218476	0.162366732412289	0.170456756229022	0.149531739957311	0.125385879954668	-0.206849664304013	-0.136696289505876	0.106121648417236	0.218429189559358	-0.051473775192687	0.166764369219716	-0.114874406419649	-0.0169477998103271	0.139059804502721	-0.318729824082738	0.156739467098236	0.202002943710443	0.254642309974265	-0.183284477874054	-0.737916048501472	0.155698509317213	0.602998504101931	0.3354443362508	-0.0236066124049683	0.538481479028324	0.76992801907998	0.927249797189982	0.440197065407038	0.0866832748228339	0.569548255907147	0.779835276448329	-1.70388849606743	0.27437154524358
K00181	1.06950176720584	-0.617660148739198	-0.0582961100095751	-1.06815818265588	-0.0173501912022775	-1.26395363524907	-1.10829027779891	-0.437199941530797	-0.229936417470442	-0.298847011177291	-1.12252362293926	0.291910901075958	-0.112064334667786	-0.204661759528529	-1.18075520212115	-0.0137823737700113	1.98131524716539	1.25608109549195	-0.0728690044426656	1.33643688697196	0.121863289040135	0.413276922151796	-1.08681695696759	0.700273742978394	-1.04523857850446	0.694150493903736	0.626125078154083	0.475083488980006	-0.470575529523159	0.370634117060359	0.794366714854486	0.79198974924161	0.495100652887841	-1.11876296596365	1.43991657626728	-1.19265382178038	-0.137630657388742	0.183530562505433	0.839845385187005	1.09360652931029	-0.854412999646406	1.36222302590224	-0.0862528881957818	0.0529776686443513	2.02426932353424	0.7109064793799	-0.104573777346748	1.67259745214091	-0.0171134489303291
K00182	0.457938178145418	0.307932335023353	0.197414913308626	-1.11159040034748	-0.469071732064923	-0.305554927542761	0.761860105150813	-0.230448444733182	0.255218671533707	0.739772307467883	-0.570013483012914	-0.599949890794536	0.0887774784046007	0.320072361275078	1.37880361787191	-0.301346809741153	-1.05406945883953	0.0924115803259671	1.26493220518653	0.371046223701736	0.258061367654322	0.108102638511714	-0.246624744589462	-0.0168091631150293	-0.205046366126327	-0.583372778778743	0.432651758247758	0.38862894200641	-0.956971213285489	-0.0204513868976468	-0.700213105369263	0.248980984567114	0.0382637713670544	-1.16219518365525	1.09097108622511	0.965280282019743	-1.23339171910117	-0.83798510142908	-0.752063756997648	0.588524335993191	2.60292510121553	0.41336655908085	0.616618735750713	0.685709237313979	-0.69812731584877	-0.639509972822347	0.64481786223464	0.540662917316987	0.606714967675713
K00183	0.123061712781096	0.760170192301923	0.750385876431697	0.00796311139918493	0.406310959097323	-0.97145244170432	0.127155154688343	0.511915467227499	0.798524100949812	-0.610498321435286	0.122105824795453	0.118302608183727	-1.76551335473741	0.111693956929018	-0.679558199514987	-0.4364675624339	-0.839340126774997	-0.843090660225285	-0.549875099093213	0.553304994347611	0.141478741707914	0.27596448815769	1.76563172515347	1.30705443471667	-0.130099670870308	-0.414902091440283	-0.900439434620356	-0.32741884827916	0.136656437492203	0.0807247128747453	0.492760748573439	0.370501694169181	-0.0859920839693435	-0.746831909819125	-0.145522297987357	0.513534713962937	-0.0281995530355996	-0.123453981159012	-0.250003308861609	-0.806566034357712	-0.476680634147319	-0.1947767352423	-0.156503535978795	0.17695345745572	0.207283839429243	2.44346624560327	1.46135961917272	-0.636463541881011	0.33566839106555
K00184	0.232294281461104	0.558228052320565	0.42054191377937	0.465184163379783	0.455097409510251	-0.886361300313114	0.492363507009589	0.362460421780111	0.681744127453516	-0.334071439552188	-0.165523658464294	-0.172573295061577	-1.71417444569031	-0.060821149396324	-0.362565074472246	-0.464210040786982	-0.355488894733997	-0.490375133895052	-0.138182038099252	0.26652609192282	0.0669136210337984	0.0283366646746904	1.43890061836546	0.800289606094901	0.454180280344825	-0.359457811723651	-0.279896544982093	-0.428246244544219	-0.239803407771677	0.0376493431951089	0.172611799014267	0.327702956111827	-0.0517871175840484	-0.13235229999604	-0.249618986794129	0.155039460449737	-0.530555434040528	-0.0716606521387595	-0.338661941374015	-0.0824269513038451	-0.757380692221223	-0.0388475251393476	0.264175152449484	0.567776627749624	-0.158444035817162	0.95612706696491	0.823988028412869	-0.705022547979085	1.03095869374885
K00185	-0.641066722707957	0.853558008277725	-0.142389388880764	0.559784004872364	0.26580459757425	-0.917362492519117	1.07983336073878	0.393635586139735	0.0295130823841457	-1.06064082830718	-0.329346165037027	0.0832134601516858	-1.24231949780817	0.279182344432255	-0.744721372081446	-0.638349308484169	0.0859970485231041	-0.489922179219139	0.37165116367886	0.419139753676108	0.202669848886029	-0.149739372589897	1.61088125799214	1.16466322618889	0.79145124737189	-0.611389388612713	0.287587023855811	-0.171389731964154	-0.209155645376591	-0.299779628283027	-0.149430959958786	-0.0487973449491117	0.0669875064342068	0.307064071659777	-0.275412153878705	-0.215581246461111	-0.515823165718701	-0.118678653446744	0.384031943071118	-0.200012049584359	-0.827890522938621	0.719077412440139	1.02716088326568	1.30358737592118	0.747349849212978	0.641567210136781	1.10267587408755	-0.736945432764415	1.60374069907827
K00186	1.17538879372953	-0.392463562113225	-1.00787806609989	-0.875610467801799	0.246653426487709	0.511808195165665	0.716490587964008	1.07218201076102	-0.130349682913317	0.939465726155997	-1.82407437714887	-0.457210788311483	0.242802700104352	0.227561170547884	0.794876170895049	1.49048977657255	-1.44562514644701	1.00426965633452	-0.624297493810017	1.98417180330873	1.11094843602707	-0.268001436323793	-0.354109494183896	-0.499830473555686	0.168632020134595	-0.626706973049741	0.747271378913446	0.0427702589938039	-0.785502649728548	0.458509431416133	-1.20235763860289	-1.41284063720018	-0.193329230730416	1.09572739374928	-0.864308044665969	-1.43172381940724	0.366201044832642	-0.144138121184412	-1.12579695617336	-1.83095913002341	0.59952012246478	0.519711618357518	0.446033234123822	1.08505249211733	-0.723474225102148	0.370189956840798	0.4397478884842	-0.0261971010389557	1.62907950108401
K00187	1.99245000082665	-0.971032838699523	-2.13610211591426	-0.573464505383493	0.247408356388991	0.585457011078156	1.54268250902197	1.65984629325024	-1.13750585609602	1.64637061299046	-1.31809677398462	-1.01052198401261	0.697953198105409	1.27055013265361	1.34773553226384	2.15482591925933	-2.81673138292687	1.34017686931346	-0.72119211918357	2.97588538166313	1.64475382678032	-0.641760848030492	-1.23398927614355	-0.556820439444231	-1.23351623080309	-1.82552737490439	1.61174874582308	0.63889834159147	-0.519611044291869	1.0552432741722	-3.05881738707456	-1.87990847412847	-0.234192632804553	1.73038226851553	-0.998535202792687	-2.3138200973622	1.03877831028322	-0.597772836459908	0.390387486390028	0.398179731588178	-1.20498178383274	0.749720700471391	-0.0229779872277343	0.885030372030223	-0.462099157402172	-0.00736742375001853	0.463790095409857	-1.20592467137579	1.59535641040325
K00188	0.832214788880663	-0.444542687729635	-0.571352040555091	-0.105500673436492	-0.918025000557572	0.728004362748342	0.592129767043245	-0.692624303394525	-0.846990448491586	0.436544571042623	0.13147317870841	-0.319427659158471	-0.598057086864474	0.756368675297648	0.0192792275358533	0.294668008249726	0.361080347098003	0.75664730478278	-0.0806094134872153	1.19673123568482	0.462450524727219	0.228748381921485	-0.32960342196287	-1.13364994540839	-0.387367486831999	0.349263912944636	0.0744313276033961	0.0743032595671931	0.1599906501391	-0.538993203536499	0.0565588720091488	0.0420314512099875	0.247249828237771	-0.033375997152739	-1.22951861375103	-0.127807427904527	0.55727573479105	0.361377387345809	-0.277641036586375	-0.959899994243042	1.05460451080096	0.799949503282792	0.501008782269263	0.634770912760777	-0.0508617825977082	-0.0219864087704003	0.421556530301999	-0.714000294391083	0.262263441765416
K00189	-0.0402475189055211	-0.132888047921135	0.0675812901314421	0.047834877004389	-0.222773239280816	-0.147960575588804	0.00770278186135531	0.0453524025489527	-0.151738687214829	-0.133545418382849	-0.00653056327899737	-0.0364669710606202	-0.0349770986962001	-0.0312547525512663	-0.0647621424608822	0.552566308051043	0.105355818512342	-0.0372526805000613	0.00310650267622936	0.114241138813282	-0.0887315474400596	-0.020461465642609	0.0291761026926736	0.167737619438686	0.0707544811558085	-0.0198898590448273	-0.16799883297559	-0.145654045159464	0.0119768145565917	0.0322059090702789	-0.136730185635347	-0.0606367669930998	-0.0914004894589739	-0.00276990630338236	0.669705951851667	-0.0766607621201132	-0.0739664417492971	-0.106085183832051	-0.0201638394006194	-0.00927561649734177	-0.00967413199560596	-0.00196487504628085	0.0653387988950733	-0.105585572568633	0.0337726017482591	0.785537125334627	0.740165090304052	-0.0106170195386532	-0.039875148984251
K00190	-0.102266922621562	-0.0567199537084295	0.252252169894887	0.258894533763917	-0.0582355554549311	0.564643118243899	-0.173848460928394	0.0342983123201827	0.132864710664424	0.0380674886391084	0.637813931480211	-0.136783206979772	-2.00374329924573	-0.110505052972382	-0.356970611564524	-0.0120634957377526	0.620763586596071	-0.0718953901764623	0.0682494938470773	0.0649626378261448	0.00140591517322658	-0.0277020544604937	0.649593857311858	0.358736534033253	0.0480992364189211	0.0158679038975566	-0.448870297683957	-0.159313670237662	0.364386613827532	0.0437251292702172	0.0102066484016209	0.0468831462906429	0.0620718218432728	0.533013483878946	-0.292809748038965	-0.48365359076402	-0.311418963047934	0.366237203435684	-0.230207824498503	-2.950100090637	1.07125741170158	-0.0450807110389759	-0.238682635995032	0.999949329739138	-0.968815604462711	2.05206822939157	0.440387010900004	-1.10536290090101	0.616665489327275
K00192	-0.4448009744356	0.492026290122031	-0.567870233973217	0.0595934382726493	-0.391066086271971	0.192680053033993	0.21930868633897	0.822875964998126	0.748750416002769	-0.0779052611090276	0.262977078480948	0.712047576195019	-1.29935378800211	-0.103959603373204	0.321547164003747	0.141624415121878	0.311756420962597	-0.101867098015956	-0.058281426806007	0.242739680651413	-0.661478891033457	0.174246793143776	0.0456319981524764	-1.0800464747738	-0.669416327420872	-0.046864945417179	0.106610019501004	0.560807814469623	0.145352281991957	0.231322235447836	0.173407612781717	0.144810697974354	-0.149692441235379	0.483082269462138	-0.030106014857906	-1.03633369140524	0.125844351021903	0.441837896029695	0.320040159472748	0.087245260069631	-0.471518782730679	1.32744240283229	0.298489813191487	1.09021420380646	-0.203572282348146	0.183096851475818	0.525663258410666	-0.763474303672671	0.583905684755004
K00193	-0.043590011276839	0.211737037266318	0.453471427164282	-0.131067373918072	-0.115659196515673	0.489774519078896	0.187185054246227	-0.316787041808125	0.343115444771808	-0.152078363525633	0.308612985958459	-0.410799764118014	-0.876038325750057	-0.0666141798924142	-0.675168213807964	0.273336974976985	0.675673527513193	0.111635580348863	0.437751646285446	-0.251845129443675	0.0590334048708834	-0.0652218545078025	-0.0073978128394101	-0.302558416364024	0.331804408911321	-0.153757289671634	-0.189251380131898	0.293241556883139	-0.11473878869666	0.597423575919298	-0.040717098573722	0.343570330370561	-0.447358003816474	-0.493149869950491	-0.0060367497708782	-0.0820086676563374	-0.175523942529881	1.20726596442532	1.0496601037386	-0.571286520317722	-0.13553543400033	-0.304056995349837	0.244124772088744	0.582062181559725	-1.42053352839006	0.622157458120469	0.0539121520254873	-0.673795560756824	0.4060122072019
K00194	0.0245688140390491	0.0409291935197573	0.169410980350884	0.363967382989603	-0.000657117555218911	0.529793112533319	-0.18236884763496	0.121547006929535	0.158711118127064	0.00608510325726808	0.548283714676586	-0.0530667684848475	-1.78365638629844	-0.0614931499186943	-0.384111452683852	0.0568403805159542	0.467009523447487	0.00471668296986039	0.0467195630256819	-0.01937436215213	0.0911358377784388	-0.0390183618921609	0.444367883641217	0.109395181701056	-0.0269210705709979	-0.151691110773029	-0.0690745455102464	-0.093498553924625	0.331953422715143	0.100330294621224	-0.0153183307037069	-0.145441563287586	0.0394339183849876	0.493494480708262	-0.379951802828305	-0.587229015159343	-0.155821156554237	0.207979677989613	-0.296651456157357	-1.7406050176059	0.956577781234156	0.0698779487451631	-0.14552135685062	0.905229509688696	-0.313997952265526	1.79874380380818	0.26810644104307	-1.44480343019905	0.961489977585423
K00195	0.43754931064684	0.293321412840733	-0.11474078759071	0.592525941386781	-0.405095317002968	0.261628003937024	0.369024620417348	-0.1369696751732	-0.334060764936982	-0.315867496105001	-0.188852641001151	0.846794966599905	-0.217299176418353	0.446542077001095	0.413034687091479	0.894872880493549	-0.0769662592098115	-0.219574758222215	-0.179215575045924	-0.0680809389088708	-0.271053625162213	-0.202783543364762	-0.153145975029479	-0.0145844582834673	-0.111567596566345	-0.20221193676698	-0.350320910697743	0.477508634664423	-0.170345263165562	-0.150116168651874	-0.3190522633575	-0.242958844715252	-0.273722567181127	-0.185091984025536	-0.205763306430431	-0.258982839842266	0.33562213777653	0.760217035571376	0.647184423159711	1.7566849347311	-0.563532235256668	0.171190163797201	0.9316410182985	1.04714164809652	-0.520085501512803	-0.461468158486381	0.625638056695753	0.162538019304829	0.0663856550291997
K00196	0.796920819440794	0.383719470016252	0.0308099353199304	-0.342721671149443	-0.0979430368008901	-0.251926071331754	0.185333993967919	0.482244452446431	-0.278911658305288	0.470576375154956	-0.532449522665375	-0.657254678991099	-0.65623561642869	0.256149942959764	0.534529637856552	0.640434342332494	0.0304605578108867	0.403678976782836	-0.0113627831285392	1.20643998909987	0.489910768205597	0.139920136896037	-0.276111874831175	-0.29815249269623	-0.483198013948165	-0.614193852851725	0.14495038674906	-0.290977787715132	-0.515537457631965	-0.310107432129436	-0.192244449571944	-0.278088633888185	0.188339918111193	0.916977340633524	-0.32292813212044	-0.708687174154755	-0.182364703443866	0.344411555980611	-0.263495089991708	-0.0345392659234289	0.693421722511331	0.770841449146842	0.523122621667798	0.176372665334138	-0.319985432654718	0.79492765202609	0.65110275025822	-1.47505550882146	1.13779108871893
K00197	-0.0471838808402718	-0.00819380715424645	0.0659947517178522	0.350594729227377	0.0675366990682703	0.471793248118196	-0.218684355231552	0.0666387053413688	0.212273336121124	-0.0146212994494386	0.576934259318826	-0.0678982658570394	-1.7756476710909	-0.232217669350262	-0.247109539635038	0.045608005932835	0.543417326659952	-0.0825675956290221	0.119481291297726	-0.0222433628038532	0.168889758122147	-0.0893038306130903	0.562589527906245	0.191663061460914	0.0653577110711018	0.00249089594380847	-0.0490972307304547	-0.18580104466694	0.29098332562063	0.168685345711872	-0.161645396333295	-0.00376947349422774	-0.0375793375140963	0.512448173546241	-0.339618965018501	-0.58233467834138	-0.317862748432879	0.376937088452479	-0.290375244233261	-2.11369588302793	0.985364123068093	-0.181970699109503	-0.292448458933634	1.00894738580207	-0.789816563804227	1.71984165989141	0.560533224147189	-1.04548606760794	0.720597150236986
K00198	1.03502243287773	-0.018959064184751	0.186028180790903	-0.375763132114926	-0.321103095141948	0.465660405281392	-0.355858526786382	0.904472725883634	-0.167900949935525	0.0233249552865698	0.331579074877277	0.0501929300251326	-1.92667060093169	-0.481840276981956	-0.335835948198176	-0.139206610548759	0.154617179596964	0.010569875405181	0.273983129126236	0.577552254203898	-0.126370541948821	-0.214326187403346	0.502535656335213	0.373485139636411	-0.159292582683546	0.124620448261212	-0.559195482426337	-0.0751941215477486	0.147203942941264	-0.179710394259938	0.764706091662016	-0.155707977198912	0.110733074742475	0.416888978944252	-0.528234066743576	-0.299193580304012	-0.0328133365374105	0.53245277076704	0.566270018030629	-0.187838258614536	0.967252550246208	-0.0713251447361434	0.315110616436534	0.0949953088884957	-0.747532238117779	1.66984566452566	0.177293652604031	-1.94204800636982	-0.0927973046426924
K00200	1.22147180210592	-0.761538088908336	-0.0134340456600506	0.151678302146232	0.193598772653039	0.365511720085175	1.07996032718496	1.0933310166011	-1.07308328358361	1.28966759904989	-2.14883162339986	-1.25496764449439	0.212103963637743	0.467589582230802	0.958914066497468	1.77934390381876	-1.46484341539714	1.19911242525815	-0.666710768295061	2.34632685082938	1.13514487014078	-0.466517467720011	-1.92591341534005	-1.51699985644276	-0.430554963560642	-0.270027015611571	0.918612452850405	0.163511467374361	-0.257493303372629	0.313322098353808	-1.08736790057059	-0.68953010711714	-0.336323356863782	1.11751096726463	-0.756605454407044	-1.35468098485074	0.468710507512807	0.706880676135077	0.302375154161607	-0.505496031591356	-0.10533132188466	0.810044553781616	0.456216659960251	-0.261465446652201	1.5085454486116	0.105652452364072	0.440852451199751	0.673063523733809	0.39647168239829
K00201	1.68695030971678	-1.0325329619684	-1.35879475977606	-1.87707995267576	0.190480634772161	0.29503747488564	1.3008589692692	0.923584777480762	-1.27762239747732	1.72103658155373	-2.07692435900548	-2.08038509280307	0.587731195278682	0.995619122973538	0.794799824574886	1.86354632669609	-0.327446154075927	1.442444580649	0.119137314311138	2.75949928539327	1.53465197263312	-1.15643805012183	-1.56195518029088	-1.15440440061692	-0.374986132971266	-1.94274212353863	1.31530504029174	0.473327073423403	-0.561239325306856	0.733766907517698	-0.925265502122777	-1.46875580592144	-0.293218996715829	1.2004950053359	-0.0661152715077131	-1.0843114009213	0.68194547106069	0.0627113598736293	1.05988706299715	-0.560132916914935	-0.0227239380850079	1.01659651915589	0.520913926330472	0.304424193242372	-0.117877992749593	0.454093420395434	0.0468477665176343	-1.94751588369843	0.391266124041701
K00202	0.419323374544928	-0.104944347200707	-0.544496989195699	0.42244744008893	0.183509879088101	0.0523888491812214	0.400634719432423	0.631412188296081	-0.382785490115795	0.658376378143292	0.127284084116174	-0.492906623885309	-0.263037053605453	0.420386487669213	0.136258557974293	0.921637427530947	-0.713140479120073	0.704480611915112	-0.497733830135427	1.51704020361885	0.741311888036172	-1.02773885917955	-0.242299094441245	-0.220694224947096	-0.352830692581942	-0.954024571464961	0.53712641538646	0.00616109754122041	-0.8316076364879	0.0344291175946262	-0.803528503684656	-0.593728453111014	-0.163816795222481	0.759987469082168	-0.175150783838722	-0.442966693193952	0.133234932171763	0.499359748730075	0.402281340344108	-1.12606409051347	0.210139742086302	0.661525477640734	-0.00936312156026187	1.13624164509136	-1.51219750699335	0.673517569687295	1.19896954430218	-1.52841625131267	1.12668129792045
K00203	1.64565094791636	-0.648585315800172	0.807824118120465	-1.19645632043292	-0.558208683331486	0.199359003154736	1.09783728327244	1.50879942618	-0.437828257162344	1.78828575586709	-2.03651857535158	-2.0664549831332	0.575801300640784	1.52972531485064	1.079654552922	2.02294930335819	-1.92463219356024	1.8719522704254	-2.02688150939635	2.65025452339638	1.54551555876003	-2.05044947771519	-1.1848097452493	-1.8622503926339	-1.95923353091677	-1.04538129108577	1.54232543981138	0.427296063155158	-0.477609309321337	0.938179599755498	-1.31946349007322	-1.29743729270125	-0.508586583528337	1.16354500697778	-0.149526443577075	-0.40279381350847	0.758151739914617	-0.186827124135102	0.00114347465049969	-0.875714371435668	-0.876112886933932	0.372481728111262	1.00707763748638	1.56971387375429	-0.832666153190067	0.498711756462674	0.390574025882312	-0.877055774476979	1.63581714747271
K00204	0.656899205587119	-0.380761777543838	0.614089810821569	-0.348794753741387	0.000590263855866358	-0.536885159957965	0.760353971602899	0.665977428216441	-1.03010965094966	1.12566062619926	-0.750950759249274	-0.348304223766885	-0.00806897183269473	0.411089676209857	0.781967450008793	1.30638413218316	-0.759719602741282	0.765820513808	-0.779178298913294	1.71500404578285	0.558963991253121	-0.684559272775507	-0.617313032297556	0.314900661691322	0.0155413503258193	-0.0844964053246235	0.634445825801093	-0.63539846514613	-0.998194484638419	0.113505972842659	-0.695798000992324	0.175480532204414	0.0339985649072694	0.467010187568181	-0.776215692148412	-2.31842432268532	0.635488663834874	-0.0071004701935502	-0.723810539163753	-1.02692169702963	0.513124828419256	-0.705611574809414	0.145493647960016	1.03937434696664	0.239036526562394	0.752624011294539	0.263372521254639	-2.11423329869624	1.4199916712456
K00205	0.538642198384562	-0.256386458465337	-0.390305577171262	-0.225124040276993	-0.129347787351974	0.315676345405598	0.295204048731555	0.481719547448142	-0.345299344331576	0.707348196462237	0.0512044419987548	0.0288689704729119	-0.61326566901859	0.174939093138028	0.294486632797373	0.910715562766281	-0.776349644450687	0.431634970749091	-0.473875402699318	1.37146676330061	0.449196050408318	-0.576404799972086	-0.190470427333748	-0.0196988429944371	-0.423261455727603	-0.146603249338496	0.368433916630295	0.137985107875269	0.173246619561986	0.0699159311876725	-0.66575583373258	-0.368352729535198	-0.303779637522664	0.363823632198075	-0.578704071778879	-0.839854617747988	0.158331559932661	-0.100644061267042	0.224229782857581	-0.317556388500758	0.362755562546556	0.320304462358875	0.475667329270798	0.128448228010834	0.215524578697666	0.718193096864907	0.376604307669824	-0.390464807146772	0.63168689959711
K00206	-0.0512060353408765	0.954765724311619	0.749769954256032	0.0368763605690337	-0.233731755716171	-0.15891909202416	-0.00325573457400097	0.0343938861135973	-0.162697203650184	-0.144503934818204	-0.0174890797143537	-0.0474254874959765	-0.0459356151315564	-0.0422132689866217	-0.0757206588962376	-0.151539388944258	0.0943973020769855	-0.0482111969354175	-0.00785201375912692	0.103282622377927	-0.0996900638754159	-0.0314199820779653	0.0182175862573182	0.15677910300333	0.0597959647204522	-0.0308483754801827	-0.178957349410946	-0.15661256159482	0.00101829812123544	0.0212473926349226	-0.147688702070703	-0.0715952834284552	-0.10235900589433	-0.0137284227387386	-0.0343997451436344	-0.0876192785554686	-0.0849249581846525	-0.090331838819325	-0.00441049438789332	0.00647772851538431	0.00607921301712011	0.0137884699664443	0.0810921439077985	-0.0898322275559069	0.0495259467609852	0.108143289787408	0.0627712547568331	0.00513632547407283	-0.0241218039715259
K00207	0.0157123279640254	-0.526049566167199	-0.0791555977735783	-0.0424999142889124	-0.148610547738557	-0.419192013289553	0.0163183831578517	-0.234065480561596	-0.361156582254403	0.777920802864029	-0.590916443065673	0.227455716936584	-0.632496794588075	0.220058201879885	0.687995486266684	-0.193251674048561	0.165069560015465	0.360254602428128	-0.653020818458321	0.802148184048691	0.0229747986972653	-0.240087279190877	0.0386728535309944	-0.190386129056392	0.0842705211429045	-0.696578847394925	0.649737147350265	-0.346389250168324	-0.166678400488437	0.332233628874975	-0.190705255651905	0.547155618698635	-0.137490994978084	0.194852554318015	1.1415367289848	-1.02330324932646	0.58766772133064	0.414873759253614	0.693379961569844	0.0831478420557135	-0.600630908634934	-0.203514117019328	0.256235247852095	0.118119827827256	0.142813232933865	0.523420374284869	0.600857071683335	-1.45187825084551	0.431293925001916
K00208	-0.0580224501235034	0.0484179764151209	0.507449301910164	0.181881609319088	-0.44785978036178	-1.12313587130657	0.505626815569202	0.0862201177588982	-0.163320592175789	-0.159476577559173	-1.07974023321729	-0.0914627423974878	-0.880969146666987	0.110469241448084	-0.203901266029514	-0.296240979042234	0.499333798525867	0.302017255172448	0.209137267827214	0.495847192308736	0.158128208129731	-1.03321076676516	-0.0740962669378116	0.769313364650576	0.792787529478907	0.121553537017891	-0.123852715934701	0.22180790271885	0.434498334459553	0.275661974422301	0.478912971401797	-0.104470286909074	0.127683679239228	0.271530062315684	0.722772178617141	-1.34056049561384	-0.140730147665575	-0.0171976065275858	0.106545271478008	0.818199963777189	-0.326890753734063	0.0736909618242771	0.31369905842111	-0.171260367385667	0.498435445661245	0.0481421729411631	0.178258610109812	0.0634054718995856	0.0614363058168328
K00209	-0.838882146436545	0.0367857231191333	-0.233764603406729	0.607140277477195	-0.968793343469391	0.345872330623776	0.00906465658979527	-0.655285317534729	0.71900414081304	0.0187487846246973	0.583605871563714	-0.227043283485096	-1.98292177550997	0.0731741921083102	0.285514826150116	0.00169707164900845	0.417641565021463	-0.173295686532471	1.09829322129735	-0.265604094855588	-0.651499694703281	0.621789237636957	0.73758899969035	0.918606718895282	0.137347867518739	0.435459630521797	-1.08595316555456	0.0788837024793343	0.153819164432589	-0.0192725804950428	-0.613057875360857	0.570047810213092	0.578668123430581	-0.495271548964609	0.281482266489246	-0.339938062372515	-0.159653003664178	0.849438922041494	0.813800574556023	-0.623552710950246	0.456932018086411	0.866234435118247	-1.10458492712779	-0.975353193244487	1.57592923032321	1.78941018599451	0.289531611788093	-1.93314155153187	-1.57129203560584
K00210	0.19242790436927	-0.132491941378739	1.36430977073291	0.670120671363474	-0.345631668029467	-1.42709098561446	0.805996319546359	0.318416109261901	0.202714378867532	-0.160842351766125	-1.17320734611168	0.267377854140812	-0.771977008062071	0.0945577000351975	0.114364793853762	-0.25897112675488	-1.61322112409416	0.689996492462373	0.473028988638907	-0.674373702983329	0.276322686387979	-0.541585308445072	-0.742882746230708	0.686762240213596	0.741542043597611	0.585392823499207	0.195847348409649	0.0344942190346843	0.725127567492058	0.612589520385735	-0.0225901804136628	0.410279424143734	0.264916465329977	0.846953041504411	0.322223697461677	-3.02481812149668	-0.00607844935179319	0.0158315078556657	0.470675026947916	0.891187459790261	0.00191564952408374	0.322878647664347	0.500065507674075	-0.0565986879394651	0.741823427573546	0.406350543312512	0.316625891705993	0.100677399755528	-0.0258319764273842
K00211	0.366945076516906	0.456500688856442	0.061873798958187	1.52905170338116	0.817247135808742	0.32640790513728	-1.34260625109457	0.0796502459893969	0.906021520840421	-0.757789226324875	-0.0597478751763694	-0.255245670894483	-0.0253165596411415	0.246227393086834	0.212141801368683	0.292852943988058	-0.518887989429684	0.239651263329503	0.848901616501868	-1.23606789414265	0.233097208297694	0.732243225117017	0.284352490816475	-0.45650618850334	-0.193903824428747	0.269227089160972	-0.473299744793975	-0.504398789828628	0.74690033219931	-0.312150098146786	-0.38556895227501	0.547358923921705	-0.339099654835703	-0.627013714245408	-0.654702609308951	0.369928154498895	-1.42427547470523	1.0347710701928	0.160159213465419	-0.954631504984907	-0.331504434785452	-0.221255538519943	0.239844499695199	0.576849717537831	-0.911583286739306	0.554577718026588	-0.183941497563932	-0.266778218820642	0.715526856732496
K00213	0.245832749742708	0.543365704739525	0.367572965578851	-0.161920904093848	-0.351676923749958	0.558574375187114	0.7706539890487	-0.69171608721706	0.960261371669253	1.0757570948293	-0.74359905304501	1.07553308782346	-0.0408206904081156	-0.106091215750133	0.852853487179971	-0.877649362274915	-0.631712671253671	-0.774321170266075	0.805340058198237	0.433819947535995	-0.825800037206073	-0.0263050573545245	-0.707892387073339	-0.569330870327327	-0.666314008610205	0.265128274612418	0.98867366595936	-0.882722534925477	-0.725091675209421	0.455924977045588	0.212968021994301	0.517029749429132	-0.139208280269922	-0.739838396069395	-0.152344913177421	-0.28641654321835	-0.0285167390736616	-0.665751365348894	-0.579830020917463	-0.568941798014185	-0.569340313512449	0.663369871930202	2.06453092356228	-0.665251754085476	0.530753718720141	-0.467276236742162	0.444700805733708	-0.570283201055497	-0.0722286218333199
K00214	-0.365902949220626	0.104737403818342	0.738313127387846	0.851841418530375	-0.205245794881824	-0.328329899769715	-0.33885403636831	0.111522800753501	0.00148992529029401	-0.791885523766963	0.435498961577863	0.674956559067577	-1.57978901477713	-0.633913574002309	0.544786917030815	-0.273192557134916	-0.137012515505943	0.186030730063566	-0.105870350347572	0.412625980411224	0.380276823225866	0.147823611069547	0.499501020905055	0.635700387590731	0.324215324106345	0.13724959145196	-0.251717509804129	-0.366209433790264	0.282688685187446	-0.0240697961231504	-0.356606802817806	-0.115875972501967	-0.0496587869393883	0.245871633598294	-0.12775274552685	-0.0166493352638821	-0.646594302523912	0.200856501374973	0.528024303685524	0.249576194039185	0.873984795560829	0.114756259280021	0.873806062765447	0.427993106875042	-0.11712900851367	1.19585861432215	0.426437378064211	-1.85545580593479	0.174235085908314
K00215	0.0888430370281039	0.0770889629778337	0.0550164281546826	0.106339817115551	0.0662816343843553	0.119520435634571	0.0529436062569579	0.0346952671054765	0.104443016435976	-0.124964933628734	0.0665804634513356	0.126655455433406	-1.54009749020781	0.0978441879244341	0.0369851980982134	-0.00233550320716658	0.108866855001992	-0.0203013830645133	0.00599609689131997	0.114625257772658	0.0812611946284534	0.0148516857405321	0.192036676751762	0.238718882347366	-0.00864403025782989	0.0997097217313159	0.00860212275420968	0.00205045914082236	0.109439771640455	-0.00617189937564921	0.167934171247345	0.0721156780503174	0.0686359975354538	-0.0103775337000682	0.0594078928776165	-0.714248368255615	0.0496511675848712	0.0254849934163741	-0.0401858035345946	0.076198671514156	0.108302486715418	0.0151052007594701	0.12635025059307	-0.0833968396679658	0.0695433477185867	0.182858487926068	0.0803496493008256	-0.654258657563968	-0.101659228583067
K00216	0.925772583816062	-0.0738027288325378	0.10173837979727	0.00683830013403641	-0.450368025906714	-0.0884534757362667	-0.64649960461796	0.159005608132371	-0.164573704143075	0.165728948260278	-0.649902839463487	-0.686244963101607	-0.976650542439292	-0.556740453268758	-0.308333532753542	-0.395345384800988	2.20510271344493	0.818318548482375	-0.224603312420492	1.93157278637398	0.309338654010996	-0.759364906717258	0.10814016734932	-0.404568310530779	-0.0922022350290428	-0.307711794573764	-0.705605894225426	-0.291852933076481	-0.522536184818962	-0.132365161379383	1.00070759964008	-0.479360344593955	-0.0581880518471645	-0.112220448242885	2.39327770139047	-0.822964431708339	-0.215082726604018	-0.792542021395908	1.02438084244708	0.482773952867407	-0.0129660673871828	-0.870873634751701	0.125697344161083	-0.0172902469100549	0.860913159188899	1.14590534643977	0.432752465392945	-2.90270470909075	-0.728610930104621
K00217	0.263971918519341	-0.936672040324816	-0.736202702272239	0.62288205532605	-0.338083839431521	0.153430005635581	0.297857289818814	-0.0615430006764681	0.851309764237409	-0.257200990465735	0.283623944678461	-0.840250963464302	-0.838761091099881	-0.835038744954947	-0.868546134864563	-0.247476275734323	1.25216279202328	-0.169184161886808	1.13916319738192	0.0101666119295025	-0.19280607432384	0.275295297863519	0.607944215539093	0.463494382944814	-0.027654308192294	0.270264648912631	0.632981298747859	0.155736536064921	-0.0920977123271882	0.330775613953022	0.157623068868461	-0.192568248379846	0.208578658927003	-0.118080506454088	-0.82722522111196	-0.208592243506859	-0.189277041900003	0.25284946896783	-0.366604389656317	-0.355716166753039	0.75472562891244	-0.348405425301978	0.822661389429034	0.658814188339413	0.39270725454814	-0.254050605481016	0.400286825008311	-0.357057569794351	0.296586647963571
K00218	-0.651866051018935	-0.0267622352969537	0.671880467541108	0.554982733163682	-0.851597977021964	-0.488349360324978	-0.466785160286697	0.404753117646907	-0.160810817968572	0.473669624328158	-0.0832597830549147	-0.168736011509357	-0.469027518187927	0.306382171183374	0.633415398588224	-0.13026043704986	-0.997813165527354	0.294564874369593	0.390907383118782	-0.219144341575266	0.107243996437615	-0.546372986850677	-0.631546588684199	0.218487412558385	0.436047965220671	0.457586085616939	0.244693939004664	0.0136861798014869	0.36475322044709	0.506698685102804	-0.435752778576143	0.100312704164598	0.734164992911035	0.622493785543732	0.188161813337016	-1.12127872363202	-0.275522613520039	0.529540826426704	0.00595414848650999	0.50929236346439	0.82266620872887	1.17491502504809	1.08612823081815	0.210770061579933	-0.17721776575093	0.984826057085535	1.09378075383862	-1.49552912741445	0.467870683020413
K00219	0.192415169030296	0.334733332866144	0.256924694726083	0.0315472167794606	0.122882543486452	0.327060219421091	-0.261116339399918	0.348500274419085	0.0701451499871528	-0.192405537536571	0.0585898402350185	-0.00924090904885144	-1.88032531807956	-0.0467369264259212	-0.154378772161008	-0.108707864995072	0.601468867674303	-0.127003521245286	-0.073597645588148	0.573634312189426	-0.0903128590215865	0.184510775163622	0.541738779768062	0.576532633029995	0.0952138027878071	-0.195328895287522	-0.23416671801636	-0.557116190720388	-0.172294666128806	0.147847857405015	-0.010178157847597	0.122028603192916	-0.089453530890379	-0.223675032134904	0.458639738067406	-0.531483049269155	-0.0868918764323021	-0.331592969961819	0.0649079844152037	-0.52317572736887	0.399700026837971	-0.404581515673716	0.378844448697923	-0.163552665713532	-0.186474842919161	0.813326220581925	0.293377637224158	-1.39312787367436	-0.0319087360210958
K00220	-0.507380318234637	0.216945499290404	0.381045909970825	0.996162597880918	0.131948406165189	-0.114450093588479	0.786269563927561	-0.712622980555666	0.200407296795149	-0.0170810504840886	0.263224347223639	0.0523597613551643	-1.20336401384431	0.00745234602692868	-0.0101247288808941	-0.374658550278742	-0.451618235964608	-0.119335154653511	0.00938612637513758	0.106238779976859	0.3041311694407	0.139680171436327	-0.0279413593880751	-0.605004233782234	0.836869988942432	0.565750185200481	-0.731564869134692	-0.169370229978543	0.199661194922472	-0.615068737601933	-0.19736877811663	0.299904487506951	0.879931074976863	0.025398958789578	0.563954308443482	-1.4015452251053	0.29177638494527	0.382417363870553	-0.0494413308927073	-0.627562017900092	1.56763670427962	0.097814745692717	1.09805905442198	0.23844870341095	0.20589987043054	-0.359089108870593	0.13646152114949	-2.22570009563768	0.381277912975131
K00221	0.0694028783804868	-0.721828981208789	-0.521359643156211	-0.541106056283265	0.552499665175048	1.06216430829638	-0.581238151426299	-0.543588530738702	-0.740679620502483	1.22886794739853	-0.595471496566652	0.98483377854304	-0.623918031983854	0.0691363193219452	1.14350054349324	-0.729521805796557	-0.483585114775313	1.45405169834933	-0.585834430611425	-0.474699794474372	-0.677672480727714	1.00315678210141	-0.559764830594981	-0.421203313848968	0.58586998654998	0.495225646349345	-0.756939766263244	-0.0219518944178061	-0.576964118731063	1.05814703823044	-0.725671118923001	1.9208158071945	-0.680341422746628	0.77250299815248	-0.612382161995932	-0.665601695407767	0.441149063644875	-0.29104490492315	-0.205123560491718	-0.19423533758844	0.513303339905196	-0.18692459613738	0.574330028821135	-0.290545293659732	-0.15118711934284	1.0231827021286	-0.137941811346992	-0.195576740629751	0.464497135085515
K00222	0.188633849616481	0.646622947291666	0.882269216261312	-0.235776805597347	-0.26333500345154	-0.257515211246171	-0.574860223543809	-0.211415323167993	-0.240397505669955	-0.47558257713769	-0.426289508737276	1.33357921745658	-1.0376759828665	-0.105629881087768	0.184380411200943	0.851320325719766	-0.250962439807916	-0.808816258523927	-0.327449473704655	-0.503419376074078	-0.237031949673578	0.0496095043614453	1.34993755502626	0.0656179622675959	-0.318113977283132	-0.0817185788353569	-0.183295547082319	0.372166172155381	0.464668838281446	0.407899583025218	0.11579189135113	-0.00204868473854658	-0.351572232361889	0.18135628269225	0.14285967283107	-0.425523885945354	0.081716996998257	0.336478915103361	0.203044893626691	1.05406599073516	-0.544874112679478	0.403571600253865	0.174434819926504	-0.230967717822181	1.21413584283243	-0.288223172200269	0.659157899755813	-0.00803886735887893	0.31432880332669
K00223	-0.22412499923217	-0.398266812609312	-0.184149893151903	0.924558317925257	-0.552909128233459	-0.585504063820386	0.780760910106914	0.324993794886827	-1.0217814092343	-0.431756319907014	-0.810760066728902	0.595817643588392	-1.2029990138537	0.210855807967585	0.0640814973649011	0.652008457368288	0.217963843633211	-0.0952499149377077	0.461409759316697	-0.823519757261145	-0.123138502671051	0.0900218053012214	-0.359975914888044	1.03487153527022	-0.799288240863667	0.238961871955392	0.0122518881483566	0.0810121929308836	0.409030990607812	-0.091046949439936	0.0871302860442635	0.39346774310162	0.54127436909743	0.370540137504494	0.0888629835581352	0.0929180168260122	0.0316771343287794	0.0451629892362964	0.560220799885196	-0.197373361551997	0.601106370450977	1.00873319018688	0.967401737718025	0.380730278179786	-0.128844102377279	1.06594194474229	0.232201878130458	-2.13657730572534	0.0904903096913303
K00224	-0.0527914288988021	0.800744580171851	-0.299470097328261	-7.59013288822441e-05	0.870520092985058	-0.215879983940962	0.466396099641603	0.0415567142507256	0.502700109839211	-0.268769449107723	-0.230008909938338	0.0614136600287061	-1.39894205507865	0.112327750180751	-0.646490311426807	-0.213205434495896	0.198117226577901	-1.10220836309394	-0.197347889274124	0.0505459654378406	0.226462916957702	-0.310937736438178	1.23942698263804	0.70186638581855	0.580233750537308	0.331758521430424	0.116803369249812	-0.290030406207241	0.120104687221389	-0.403539960653686	0.0235954756087753	-0.0584640407246257	-0.439485365726571	-0.00304003063684988	-0.135417125432393	-0.00906782879238688	-0.169401970051332	0.756983385221328	-0.00289309973490992	0.865526755313232	-1.05325447117479	-0.794405551222278	0.471693292675998	0.618120012607703	0.278394572961845	-0.300959001056696	0.326392002952237	-0.538413239020864	0.854866113171917
K00225	0.613575633772125	-0.379901883215804	-1.0940107576871	-0.869946423220839	-0.437579959905044	0.392663613097395	1.12589574606648	0.925215414092025	-1.31333073503337	1.00401917222623	0.327055041662347	-1.19805901887917	-1.19656914651475	-0.226112108251574	0.779649086246453	0.0436086413411134	1.03040672123661	-1.19884472831861	-0.191750853024078	0.0423616356464622	0.159716179206518	1.20652615851422	0.2993835274004	-0.750043680786542	-0.235146691472405	-0.266903694339496	-1.32959088079414	0.373578953545417	0.452008593714248	-0.0396735940965414	0.827541430242206	0.448768142775519	0.553012449183175	0.422811066008572	0.741678776542144	-1.23825280993866	0.19624098295843	0.205741461371596	0.010840142902139	0.127416696578456	1.30178110909131	-0.77985077449436	0.266351077758429	0.0954267062947229	0.546052952069275	-0.685495954673397	0.701848493432181	-0.788502918986731	-0.81776104843233
K00226	0.148625357280353	-0.101936583706219	0.412908731544624	0.262770264851531	0.0583159891212106	-0.14842197639485	0.0362136351997786	0.116756563271544	-0.00196136069314745	-0.0775171002000392	0.0729254872208993	0.113596482030745	-1.56794953420694	-0.0121621489651749	0.0456925092902551	-0.0640506234592451	0.0723244254438389	0.0145397586678149	0.0367504260571074	0.0433143740052904	-0.0332823944707816	0.0729735742470599	0.107223335981888	0.268568230600289	0.16590169318421	-0.00973724294423883	-0.133463054293794	-0.108853863348251	0.0617374873859302	0.0677172618700208	0.016940769811979	0.173869221419242	0.169196181565307	-0.0231188049742816	0.172778136257421	-0.651779719449099	0.222594510797729	0.0396730549798914	-0.00104412316972002	0.116910613841019	0.105095746843888	0.168010911096869	0.189301903686599	-0.00919130715542282	0.115734606949469	0.224363406534474	0.24910374715251	-0.691318082785187	0.0356500209385073
K00227	-0.210107338550971	0.138435323143659	-0.0432608030838746	0.135214630903361	0.299876366510023	-1.02548161867845	0.508283396149718	-0.722636772773071	-0.698391359198563	-0.194138467403407	0.449232308319365	1.4834053859098	-0.560341587131167	-0.913089245894634	0.57082878834645	0.597116359751049	1.01153223783321	-1.18464685726039	0.256411368238345	-0.153318348033873	0.717376427639002	-0.0129997389118071	0.523849657989036	1.15674927997954	0.281758853879805	0.213889611857543	-0.359265313258391	-0.261446643534638	0.0174455162151217	0.0213819768191161	-0.95794005716228	0.427548274885571	-0.697438003901063	-0.35422002128424	-0.873203002163653	-0.0505727732598427	0.4621621871146	-0.721572358860078	0.741274305990608	-0.102241127996187	0.0935024689191297	0.324603817011457	-0.5025203271437	0.756015429396725	-1.21227085053476	-1.15365350750834	0.330529969480173	-0.685359890775774	0.699858400482954
K00228	0.917181086957305	-0.318023438284851	-0.265737631383087	-0.673864050480552	-0.805980111552268	0.147045560514859	-0.575052916294456	0.284327503852483	-0.275021257857331	0.182199090561518	-0.49156173376125	-1.07669060579515	-1.01967455739046	-0.111671814903125	-0.240166542273787	-0.347492579713865	2.50007561935028	1.476636720067	-1.28121330900804	2.23979694613873	-0.559147505551342	0.418296252722285	-0.492001627419338	-0.0491487698220467	-0.267585100350026	-0.239667009056295	-0.73682956232404	-0.512767893624694	-0.318625722454185	-0.00809229464264405	1.26960347422707	-0.16061710284422	-0.438222134102811	0.716864363757583	2.77716888890487	-1.58829740552538	-0.0760428306387357	-0.737493567055107	1.20093459011127	0.59598035602283	-0.893540225076631	-0.478250219924752	-0.116060121529433	-0.0327497653391835	0.588286297673076	0.974703066577999	0.158998481556262	-2.59048467425397	-0.437824882679408
K00230	0.588632644828581	-0.250122080164688	-0.0568307574171982	-0.00659201170399076	-0.208544280097215	-0.244659126322364	0.0328418491936108	0.383651251494985	-0.381033460613451	0.119062898589092	-0.0335603207106524	-0.185453263313491	-1.21914209007293	-0.302571497560018	0.0871949469883576	0.407269930890479	1.45794713602366	0.45785449525482	-0.260537421768778	1.3591153774348	0.276920954041057	-0.127992645220638	-0.207697531277655	-0.46513517655126	-0.468881111834772	-0.0781262408752883	-0.323404816456323	-0.353362778859986	-0.287317150473951	0.0545444429499566	0.280999085499232	-0.292785610690556	-0.0646819544978075	0.0116530620666453	1.27812774904465	-0.893680654456071	-0.0837038433608447	0.472621566881512	0.742480132090339	0.0848365593109927	-0.261364933524433	-0.266870700046773	0.329697184622327	0.0688616963200361	0.15282034430552	0.434756244192232	0.313517827421515	-1.31387840856893	-0.333759874908434
K00231	0.345732165153753	-0.172056313358135	-0.572118599602059	0.309790160017624	-0.0219390087917988	-0.1465584317001	0.208312257391075	0.0295616392662761	0.0829384952659051	-0.298906117809137	-0.169913706936216	0.116210429093546	-0.672586510020377	0.031046178419704	-0.0437653810240604	-0.0170301093143461	0.175745729579472	0.00120655682562698	0.271770498717352	0.132092798992665	0.129997526773678	-0.28618477005525	0.249107960946768	0.139788191958774	0.253920861690539	0.200234375554299	-0.260412477968671	0.0059015988682809	0.00226486461459308	0.705036580989072	-0.0201492756095303	0.260462895563857	0.409171187898801	0.125665002085692	-0.067885989910234	-0.793904843499788	-0.642546420067656	-0.141568335164017	0.298799697088856	0.329748020275478	1.06521285823153	0.0214147281014031	0.854504098633844	0.469650390182574	-0.637942344303564	0.538070345684956	0.314839626848411	-2.12003519997578	0.175522969951748
K00232	-0.00626296249908975	-0.276642988378281	0.211174084591174	-0.289786520221392	-0.00180525855910973	0.0937222763546717	0.78244854022569	-0.167352983480642	-0.0817621095246475	0.24514970539124	0.775693369674255	0.337023917549577	-1.83435147403462	-0.028171404371399	-0.125830284938201	-0.19104773481021	-0.123298963699051	0.301962169786973	-0.216954033391309	0.0155785232918331	-0.104470791549467	-0.121148373353944	0.220403573000533	0.426420152043149	0.682085556945199	0.227399353305757	-0.134729892083358	0.152445710876204	0.399638349742495	0.0219698257974681	-0.0205743485720964	0.0445432529546426	-0.134487744118346	0.103755681787048	-0.12459149362298	-0.962708834632759	-0.0954358474770127	0.274808487028095	0.178774187873015	-1.05477902657805	0.314292776817373	0.737246236329913	0.617914323414693	0.360995848350036	1.1959288295754	0.176529898569529	0.645379566436503	-1.22308462058226	-0.153150419685456
K00234	-0.47648796644077	0.457277817800083	0.170596915037541	0.131636671928821	0.471244291082233	0.177864877952396	-0.598498340849389	0.831407986336066	-0.575311645739979	0.475470631804313	-0.803600303362156	0.0618866407396661	0.292295291487005	0.900199953359843	0.645948132784822	0.911710030101919	0.103911928272066	-1.73065853792783	-0.0836138954575256	-1.19517282821306	0.227904801861338	-0.463685001169016	0.603745289011234	0.589516259130452	-0.667232950173943	0.436116309441913	-0.0844748158294717	0.468515179901593	-0.742797581722417	0.55438056761617	-0.319837786411739	0.110550458436532	-0.537712035673957	-0.220941928901667	0.80765492061836	-0.0857289649875148	-0.844080371843927	0.469799897548603	-0.249511649764639	-0.105190116724288	1.34210839208619	0.270885880698822	0.922584645433873	0.30241863617286	-0.968576449637832	0.345978467724732	0.914322563804835	-1.78242180388543	1.57265173006789
K00235	0.766561851559326	0.179112662183726	0.304457010693862	-0.383071494801928	-0.114345329570961	0.321146762999491	0.622131557858681	0.0858691066425972	-0.0220892646495718	0.204028577847826	-0.0906907390614582	0.00366130809048215	-1.26297172006606	0.77505323800768	0.378697600307156	-0.281262760465713	-0.183540222302268	0.310900249972638	0.143216048367058	0.185056128783302	0.0339947124132953	0.291870589728703	-0.0316099003140682	0.152665858896643	-0.385165701064439	-0.77241137536442	-0.019639532930257	0.407254870372883	0.306763905335045	-0.109318320645449	0.0620247952168964	-0.292534663219679	0.687465598207432	-0.318843967521374	0.119735834015339	-2.49424144251299	0.420068166990578	-0.240017014878172	0.0755991443546913	0.206667640190137	0.967403065767285	0.307828382790374	0.421552386377404	0.38890470604493	-0.360224642178242	0.530841630493985	-1.32600062409806	-1.38363555338082	1.5357374955204
K00236	0.234117847283992	0.361273060838904	-0.139518416442634	-1.31632071410787	-0.822915533964499	-0.653105141650208	0.40650149013375	0.246392317577785	0.137179708975868	0.726601504433757	0.367925845298409	0.0322518889362988	-0.360447557665292	0.388440820213248	0.474250867104899	0.304422409421079	-0.154933531390651	-0.492369203133487	0.0597356275314413	-0.0108849848025567	0.785861488797712	-0.21290401441537	-0.578748332433065	-0.28230826574578	-0.122358983443528	-0.0255040664150372	-0.272819690429248	-0.998498693398902	-0.0767816648863788	0.17137373148462	0.642864480254701	0.394088235863728	0.653929582456557	-0.288629446738106	0.0239673634861486	-0.317893475063648	0.71576344603336	-0.143790612930167	0.27355620069416	-0.0267089203472586	0.940002502245117	0.397960530191131	0.7307098253911	0.568146830267741	-0.628269335567019	0.0984279124176801	0.668973254500362	-0.0355810002353554	0.386441623501843
K00237	-0.201508110656578	-0.378855337144354	1.26383049733328	0.207332695889334	0.075345041736123	0.421453869091009	0.543279411759546	0.352255513121624	-0.0271571334361118	-0.498986360740359	0.0890634536264669	-0.897107215606499	-0.895617343242079	0.699666874027565	0.163003647553066	-1.00122111705478	-0.755284426033537	-0.198513272251119	1.0909324046894	-0.746399105732596	-0.949371791985938	0.902627784353879	1.02503351556358	-0.692902625107193	0.00812449284637884	0.757487579770268	0.460487901726572	0.76767902989166	-0.0567322198292204	0.321615862195433	-0.297990777386404	0.563801379181034	0.117522212753494	-0.268838374847689	-0.884081473254157	-0.145369796505925	-0.934606686295176	-0.794995828424598	0.396391841102735	1.14279487177431	1.37635278686952	0.770918151972385	1.60739278460869	0.309595537271555	0.646880921104847	0.797753753528505	1.20393395564989	-1.0430010962114	0.592597537554128
K00239	-0.0970227070207714	-0.127791794122075	0.53488696619655	0.333806541415496	-0.131282394841522	-0.069190318988757	0.22884990357428	0.122040864801161	0.0338675790695473	-0.214961583172638	-0.0684690858699954	-0.204113877271998	-1.17521496717944	-0.082092572138873	-0.169680033982831	-0.170904350174401	0.316187535257842	0.104541240130575	0.103070580961461	0.123228345297737	0.00229161127161626	-0.331874726619055	0.23948156786021	0.392505469732035	0.363039976986528	-0.064989296992634	-0.0291727950052945	-0.230826770022735	0.252450210505492	0.0842372151349997	-0.228459872555283	0.142469152101382	0.151865013518747	0.413314767381875	0.23044503651006	-0.773761873149652	-0.00277055859964226	-0.149323157335368	0.102459596555144	0.716208233121391	-0.164346608367955	-0.0905513731189362	0.328135541041642	-0.183347778869264	0.469437475143902	0.128395987749184	0.17346093299907	-0.141917877301807	-0.184206996811805
K00240	-0.084555470959349	-0.187112559476719	0.848351931410165	0.452625705385715	-0.0424018658105041	-0.496813272762617	0.411084729384902	0.119012025262569	0.0635589704223178	-0.429499238843984	-0.296336890254124	0.000668441122783747	-1.1287848008201	-0.0678715549655449	-0.200613477442447	-0.343809192298657	0.22179052950453	0.00326003787942808	0.231472553956441	0.0266914109983212	-0.239648627574441	-0.407631401094646	0.226915632298837	0.527308667000915	0.617544377048825	0.000201357966239879	0.144038248090567	-0.31345395897299	0.285620389315792	0.247307604833167	-0.115466258476181	0.0924866154841903	0.11953421202901	0.364335729108153	0.344677008652373	-1.08301232625398	0.088524718851045	-0.181069176188004	0.152095532399271	0.893060042685307	-0.202089454935743	-0.141462910235241	0.41190241015843	-0.177191702283507	0.573535653346775	0.00286972200136537	0.126245101347009	0.072789304469278	-0.169117929497265
K00241	-0.00253100317291077	-0.136455644357574	0.933332836555096	0.473863702348723	-0.54811071767301	-1.38494770018408	0.57201880842926	0.0585918611243645	-0.0779523328896037	-0.305464968463058	-1.05016033644594	-0.0673364607185333	-0.848964807731286	-0.010416767583005	-0.0313224045240877	-0.298903303200329	0.398218703872749	0.120464105177823	0.242015560710291	0.412040488193224	0.0284464264905797	-0.995840526078613	0.0544196458474259	0.755688974325312	0.882082434984557	-0.00348748371726282	0.220033548186052	-0.293883272805281	0.228334416829227	0.258337407495097	0.0271666445872648	0.0789887784686109	0.144130769922857	0.520913218221993	0.670714262472979	-1.14699096754858	0.122966102849666	-0.169387784714219	0.182327244416272	0.729143460593129	-0.167394581158254	0.117154713702132	0.475079302492347	-0.242878503498951	0.306036784113896	0.249795871292728	0.305615240038981	-0.316017420283894	-0.18886244219762
K00242	1.00866005999271	-0.198152478634014	-0.417168594165422	-0.194421345699829	-0.390546695195322	-1.49323761724222	-0.513656848048917	-0.210071530526958	-0.8544127142462	0.155500095710853	-0.601502010532516	-0.224291224023968	-0.676684167111244	-1.01831957094706	-0.634756306628204	-1.56590062183337	2.67865420398026	1.3914815532591	0.1636060935495	2.48715923596131	-0.745459117778716	0.483445065716118	0.602790340776513	0.344093552813554	0.359406371944792	-0.0544387413904903	-0.473043150279653	-1.15252149085144	-0.0403590979918458	0.793530944837402	1.33176178704622	-0.517022050956984	0.547208277797127	-1.16443423539922	2.657916492319	-1.47685356136964	-0.387960904851237	0.0371199896200751	0.930029465792586	0.475355490135832	0.149955083022486	-0.0366833568864193	0.28474212657677	0.0692469111838656	0.174808448036301	1.13282901205686	0.521616772245104	-1.09738645295158	-0.913863818115662
K00243	0.178049250206613	-0.458535989285763	0.367708650810271	0.1564313870693	-0.258121457642276	0.0757493253205412	0.106035347202129	-0.0835751800992046	-0.0299845624598989	-0.218378199466038	0.364660769983546	0.39428841507628	-1.62248361956267	0.0744021120064637	-0.170964851467014	-0.164001102606078	0.35093022903058	0.104244602689921	0.100952719533622	-0.508351157242731	-0.0989778430976636	0.267072488619243	0.357501747825435	0.580068380433033	0.192172764907458	0.308839258752633	-0.623521049043747	0.0604212031676408	0.445485017982701	0.192664333901972	0.134131736260122	0.166228561327459	0.0301195232642089	-0.295686896648445	0.0127812314781517	-0.490547404975561	0.00219025674776807	0.142640523711553	0.0192842550530323	0.213881962059281	0.121792086658412	0.14084564330647	0.0935147217697789	-0.279437932419245	0.146425319746793	0.305080773778657	0.0913078781669934	-0.712767668840516	-0.299205341617795
K00244	-0.136677429963004	-0.117213988067482	-0.0995876876486499	0.198950599317791	-0.1131497570429	0.103992627891158	-0.147947568581442	-0.331785002059258	0.381305446422268	-0.535663272357877	0.306160331981076	0.283554582854957	-1.65994745132775	-0.000567820904843863	0.176775331012125	-0.206000384530668	0.289131856525748	-0.288035567292865	0.241088213396199	0.261322512536021	-0.405654120608033	0.208469630031811	0.297846296591815	-0.090671273506538	-0.245031586747224	0.240762483510024	-1.06902834864719	0.213540836426681	0.235978824540987	-0.272113125127833	0.314485454825252	0.532048745450973	0.859859871219793	0.14323905231126	0.465728784109313	-0.624510355859674	0.589343259317984	0.835174412926921	-0.221885111131173	0.141116181601861	0.409177927787038	0.0487028531284281	0.479800357536441	0.379544902580336	0.496473296169589	-0.116031599727266	0.0968466710487093	-1.03915950705651	0.372092370167145
K00245	0.876895232399357	-0.800925145474059	-0.258145967033455	-0.414311623237964	-0.386105771279844	-0.579647324965479	0.256832543135119	0.345115825267502	-0.570739282489104	0.442699452670377	-0.712307988815759	-0.949904496913897	-0.561535608858475	-0.303854875562367	0.0224937693606352	0.569278782299534	2.10937182791372	0.91450999896623	-0.533635678294685	2.02108471778823	0.179211076650581	-0.814194908673383	0.1223327760463	-0.421818572942371	-0.18928088716542	-0.924815910062771	0.0462944349271585	-0.29994637217132	-0.556304273961759	-0.171192505887813	0.842283187048326	-0.513642663339145	-0.23171277040928	0.401231311553602	2.13419772791849	-1.03988636665633	-0.0499236697504732	0.0752689464109357	0.382670734298225	0.495138526171827	-1.07093078689527	-1.01840465089231	0.345552103585659	-0.191987591151914	1.53449886826114	0.515237611941679	-0.0283024387323203	-1.21218831048615	0.261554609215807
K00246	2.13462337960314	0.0823708093142694	-1.01237767413856	0.255891573782141	-0.289938311479319	-1.88737287463379	0.619241021348282	-0.228034305668054	-1.69565896627611	1.14032522780847	-0.625600857070454	-0.229810971604091	-1.22330409969084	-1.04619315180988	-0.344650386862702	-0.301946044464881	3.64048331427064	2.22358046082343	-0.909360164830447	3.26498797785896	-2.47684942797908	-1.93516129482416	-1.20536374145446	-0.256903734145927	0.643733306309263	-0.0293161332599232	-0.673931445186724	0.0886409198995519	-0.226157902884998	0.408097026096949	1.98712078920336	-2.10739631818772	-0.164216462229357	0.151568591432718	3.34726104005058	-1.16859591743834	0.0502147483180719	-0.182275708289103	0.526086148735118	0.223600965409805	-0.951823203807106	-0.689034268979233	0.134347816767985	-0.224501307997031	1.49379883325269	0.795509173770659	0.176605144865106	-1.36145830996369	-0.231152250244851
K00247	2.40569086165178	-0.0778054410245721	-0.814859054951924	-1.53679784414058	-0.412066403804237	-1.03040092067217	0.0499920372980087	-0.171566828246675	-1.73637140835979	0.565826082695679	-1.59116328442396	-0.562632452226595	-0.55311040816491	-0.922063347305149	-0.622426290686227	-1.72521359365387	3.84641620623635	2.3557413750293	-0.887702092077654	3.6228675475206	-0.263920105779099	-0.902901810725976	0.279539411025696	1.06038969109816	1.05522632768263	-0.876796902123029	-0.673961606824045	-1.73028676630443	-0.464998422418611	0.253432623316646	2.36788434398053	-0.943077112076466	0.255391636545569	-1.58740262744835	3.94818907456619	-1.66129348326508	-0.317769011943743	0.00553595143104513	0.875729427169376	0.351305365337332	0.45788620804589	-1.28172871707566	0.319746484041578	-0.637692828367046	1.48414217654347	1.31484187452088	-0.273087971290568	-1.48062848363176	-0.907253440058243
K00248	-0.27947142546065	0.306294776934597	0.264922032295853	0.181216144229255	0.0417842925667355	-0.0245391495301348	0.101024927388958	-0.0765300741783825	-0.0434425071089644	-0.257950828329893	0.235875776468561	0.219925078928804	-1.45303823772496	-0.0375167381752681	0.0454560150322911	-0.209291071233108	-0.123328018220568	-0.0253015485629242	0.203663620677051	0.141749786569922	-0.0635985044875107	0.292844526058309	0.239829539615574	0.346614195600195	-0.142683391183663	0.0735080438352873	-0.319674982970631	0.0830784451826574	0.0461383146366239	-0.0765122727074714	-0.218095976443532	0.218723173782857	0.215257722277951	0.407522170214455	-0.0467970397930779	-0.44796517852045	0.18030836233525	0.19690729543602	-0.452440742052507	-0.711006531688606	0.675615787070618	0.126253103360944	0.398928646161844	0.537436391293453	-0.282182825742076	-0.256254377474538	0.286298912643902	-1.21479705993979	0.242877019218276
K00249	-0.197230565893265	0.417046047833895	-0.0284305984634854	0.146722881462146	-0.0614437626722641	0.72679068283122	-0.328283625846142	0.339777872556503	-0.290116373822755	-0.282959175137776	-0.350480855771766	-0.128479986139275	-0.68149689864851	0.141083666985839	-0.159578504443198	0.0407984784715442	0.244287036621912	0.0382216684532491	-0.0678171299677192	0.969756114860014	0.282691920047925	-0.194029603684576	0.748866586715668	0.273576507285028	0.0828338088032647	-0.265922244187647	0.0379403640537502	-0.401029615867769	-0.346491455116934	-0.28403096181099	-0.076308120455528	-0.487116788914531	-0.458218921984969	0.534347857363224	0.677533516989925	-0.291527058806629	-0.321282763699378	-0.251630737812029	-0.0531846687403746	0.299826092488359	-0.160946808696667	-0.63668103687276	-0.269000737266659	0.186942230344285	-0.306565661540494	0.425233954990207	-0.0814781601913427	-1.09656120011051	-0.601427480360222
K00250	-0.0215138113228193	-0.114154340338433	0.086314997714144	0.0665685845870909	-0.204039531698114	-0.129226868006103	0.0264364894440572	0.0640861101316546	-0.133004979632127	0.578335469759798	0.0122031443037045	-0.0177332634779193	-0.0162433911134983	-0.0125210449685644	-0.0460284348781803	-0.121847164926201	0.124089526095044	-0.0185189729173603	0.0218402102589312	0.132974846395984	-0.0699978398573586	-0.00172775805990799	0.0479098102753754	0.186471327021388	0.0894881887385095	-0.00115615146212544	-0.149265125392889	-0.126920337576762	0.0307105221392927	0.0509396166529799	-0.117996478052645	-0.041903059410398	-0.072666781876273	0.0159638012793186	-0.00470752112557715	-0.0579270545374113	-0.0552327341665952	-0.0430718037811468	0.0428495406502849	0.0537377635535625	0.0533392480552983	0.0610485050046234	0.128352178945978	-0.0425721925177287	0.0967859817991634	0.155403324825586	0.110031289795011	0.0523963605122511	0.0231382310666524
K00251	-0.165085236487905	0.00914365447835075	-0.419093914989819	-0.0472766284184079	-0.261854102864869	0.286003141726389	0.353163264012845	0.106830677507651	-0.330572956609011	0.463493895752171	-0.160660451985124	0.222095615180544	-1.12167420632173	-0.21723628441631	0.0734563999340963	-0.177424900195164	0.545106354187389	-0.116110920138284	0.358461119493694	0.163406666453684	0.0349208553834897	0.0500779918264609	0.511801856906128	0.101101958246232	-0.394421467331241	0.0368417019765792	-0.29170287700326	-0.331442993957904	0.681664543188978	0.0246660630084627	0.294033731640626	-0.210936243808425	0.532543021690217	0.015897855731615	-0.136535111486799	-0.436948762388144	-0.0457333099232073	-0.407107865537981	-0.211721167497704	0.240613124016557	0.58835670312167	-0.227821021031444	0.676338189620358	0.425700032091788	-0.682377098977572	0.312829288180857	0.103727464085488	-1.0566434710489	0.588397411782554
K00252	-0.349916410677331	0.0196157335742209	-0.085930104885743	0.0961180032854232	0.571192011152118	0.322387984010777	0.146374924587793	0.471382967387696	0.0835188956885728	0.471961965778176	0.351523869611555	0.0862714914891565	-1.37989676432072	0.107459206975921	0.170303946345093	0.209541572592473	-0.720105497262694	2.9411398450474e-05	0.174827874728458	0.54775887012009	-0.217704324016406	-0.35732506555377	0.373142625005751	-0.0885096932546929	0.12749499277913	-0.368013254202736	-0.292170401752496	-0.130079995608116	-0.249500244835024	-0.497261298310841	-0.656299475906815	-0.198541147432065	-0.419497299421962	1.10580843977689	1.01213154301639	-0.099675658049621	-0.338419693813107	-0.212532623973904	-0.0227878997427915	-1.02406924970996	-0.561991828865693	-0.505533390512588	-0.421756649350791	0.642407064621809	-0.856317552964249	0.117349665876498	-0.199932542139634	0.706286128018266	0.296443902146712
K00253	-0.441435197708164	0.204708440047928	-0.0121376583618251	-0.0312823867535181	-0.192316799659483	0.443186409068137	-0.165138689137407	0.903113404843538	0.286431517747499	-0.164523737082364	0.466421301421776	0.721811775093087	-1.02692068680417	-0.246724850407553	-0.143277359240942	0.319307738358952	-0.0264229507885201	-0.353222753704152	-0.129158411505378	0.971969805351496	0.307462497270709	-0.173013328226018	0.691494503929116	-0.438839203005772	0.228904487969458	-0.210041662483736	0.315084364066347	-0.800008737206371	-0.38332807593531	-0.324843978906653	-0.944926133410664	-0.823118335591605	-0.555871687228521	0.904977710031007	0.701688209323625	0.0938295676528542	0.0261608909726052	0.1117352351882	-0.413723132246539	-0.0628541413855053	-0.811745893745702	-0.470210341854457	0.251742604007253	0.533256368227644	-0.759818191233455	0.248876988847225	0.771976754811205	-0.795654301251524	0.481691262628134
K00254	0.534507211069538	-0.474424049820231	0.165117895231599	-0.265591165962814	-1.13996944148225	0.0876855341654217	1.0241323361295	-0.871843799652486	-1.06893488941627	-1.05074162058429	1.27352737824566	-0.160529174608456	0.200669011058025	0.389501608920414	0.165833451507275	0.641102742640802	0.570494707258639	-0.0313108319413429	1.21453134965611	-0.0453996546249007	-1.0059277496415	-0.937657667844048	0.127815851864987	0.230601195445716	0.560068600434073	0.333855792144655	0.473428890665673	-1.0628502473609	-0.039742642362091	-0.88499029313116	-0.127765664750043	-0.129305782225556	-0.240758415941573	1.30850943529447	0.381447780590641	-0.993856964321552	0.848769283348279	0.843615185622605	0.680773750731081	-1.15737011757735	0.376649213635491	0.225926487144378	-0.35045416074288	0.389937065027455	2.64131942510276	0.486530192297389	0.0517657206197661	-0.4214099687599	0.753981228818902
K00255	0.241038450203513	0.516343032099405	0.588078503307976	0.144574753940633	-0.0399273429849534	0.622636474875941	0.131911323767742	-0.268544247272148	-0.456441791295245	-1.82300112529106	-0.0482646860825255	0.0394181282117225	-1.14020098472707	0.593290803029547	-1.17450070884628	0.0793505181440115	0.0467272068100519	0.894281058377858	0.254666291521761	1.34095267006173	0.439782383354246	-0.658392975783119	1.00175421009112	-1.52171808746953	-0.0681150739219261	0.0609213585635717	-0.491005276643932	-1.27103538861531	0.185491383423576	0.399641557571266	0.372966414289315	-1.0147220236667	-0.381727024571281	1.62785797541802	1.82777075454472	-0.390557411941215	-0.661301102495426	-0.416584989084419	0.0605062232683498	0.136707460700179	2.65192055026731e-05	-0.00895114263018737	0.387874978488986	-0.449550534115549	0.128737904604055	-0.948230954826152	0.370376119801079	-0.441804306288194	-0.480300376718729
K00256	-0.913776161731538	0.419602718205623	0.297319739629315	0.863969304593949	-0.0545250255629002	0.09732039801853	0.79377606337165	-0.394823404516935	0.29074014368187	-0.522300969878901	0.381130541835348	0.0796068944352193	-2.22063726231325	-0.285646883771508	0.443848285329535	-0.367531457815415	0.169997350047649	-0.140386006945894	-0.00241259957379691	0.195932854090429	0.397595708430319	0.439773305254973	0.380118932667409	0.447902097728426	-0.770504795494281	0.630342855059478	0.384347499027309	-0.904166676690167	-0.0963879715344733	-0.0855305704142588	-0.911713341215119	0.301219685908786	0.412056667556976	0.322859733974128	1.31317009800952	-1.09895845332512	-0.29332929607287	0.41504115640441	-0.0758712883785786	-1.31077605190601	0.786281660878117	0.705345491933674	0.186595097143646	0.467859098977976	-0.298052277329949	-1.06024930440408	0.758639130053241	-1.45048119830373	0.388128213163417
K00257	-0.0401040924453993	-0.0294804422544481	0.98186367095071	0.597325611361499	-0.26108591864557	-0.512055208434089	0.364992122004725	0.27253300639525	0.107137931155311	-0.347311313264701	-0.452954906588008	0.152201555320078	-0.808862391807665	-0.126506366971434	-0.0744095630469132	-0.300523064956547	-0.829270524994144	0.312447917297426	0.0599491026544823	0.530019890940728	-0.030098043128661	-0.698067572765261	-0.0359482167262128	0.602123060463251	0.572788884756801	0.0938982541721103	-0.0263410556385402	-0.463307961320805	0.219489280667445	0.233230257264626	-0.419881621153323	-0.0164796493070214	0.183944060402688	0.736150665386733	0.415765203316516	-0.980473847569054	0.017301286507416	-0.158712519260397	0.183937573899641	0.713086029685477	-0.0796275901535561	0.0583920943349878	0.448135037786005	-0.241608852135793	0.531787940570577	0.112529112954892	0.309006492654146	-0.121374707367811	-0.174706392008875
K00258	-0.186178567878986	1.24052577201246	-0.0392098505047525	0.346508844476359	0.052028291984672	-0.63400448269489	0.479080837056332	0.32015393381444	-0.637782594320915	0.546721220990803	-0.492574470385083	-0.522510878166707	-0.521021005802286	-0.517298659657352	-0.550806049566968	-0.626624779614988	-0.00143532212385278	0.327641894292464	0.474484557871205	0.412915106285253	0.199493004157569	0.572217040020629	0.327850070164644	0.848004258812338	0.415648389241664	0.660376780328825	0.220746957639116	-0.631697952265551	-0.474067092549495	-0.453837998035808	-0.622774092741433	0.446323186682814	-0.577444396565061	-0.488813813409469	1.21007687853359	-0.562704669226199	-0.560010348855383	0.262603949676667	0.755675322581182	-0.491524964887236	-0.4919234803855	1.67042616273206	0.839493040511955	0.661857234460262	-0.448476746641635	0.653553006541372	1.66847001174819	-0.492866367928547	-0.522124497374146
K00259	0.0600699454571019	0.218008279166079	1.22012211827784	0.444525180095329	-0.222813805453829	-0.544193357813427	0.356163553379422	0.319501601683886	-0.0483907524945432	-0.0959856978906398	-0.378050680420298	-0.0258257264986338	-0.814567419260599	-0.32742485007647	0.0304466174575851	-0.1810160453541	-0.338660768325735	0.275357189670572	0.0220024164422276	-0.349894435404668	0.0873767364345034	-0.752702161538698	-0.101373177894735	0.574200116861041	0.25760926348099	0.132385507896789	0.105220590031218	-0.152926317665093	0.147522900916932	0.418432870928232	-0.250451924011174	0.0170850233610591	0.0391986235454928	0.651177603705126	0.0984151696594235	-1.06481852546525	0.174274337117052	-0.785381736979139	-0.106839721865401	0.926589094136077	-0.0186755106127632	0.24252916195234	0.482416392805025	0.114826496992219	0.819611697295964	0.313793282699192	0.414358495072263	0.346143124495432	0.0450210866819658
K00260	0.576537039804267	-0.778977965069911	-0.00884272095566607	0.414602265363195	-0.343893044466435	-0.0681608290328664	0.607535687169312	0.91881377227324	-0.247455546115241	0.286218698110317	0.606544091662567	-0.0979999482618812	-1.12944792400385	-1.47865925687766	-0.471779279657154	0.342203628809988	0.268886722917551	-0.113124052724436	0.31708444196006	0.272134127039962	0.724956440060812	-0.0288980293796355	0.252605367770858	-0.178387909146644	-0.39044102958868	-0.457885168738291	-0.171502334991483	0.137818399305332	-0.89834879547273	0.0993024776779068	1.018683457056	-0.163309076002097	0.497213989913056	0.188573367314653	0.202437538208768	-0.457777490805642	-0.247261111127538	-0.318376725045034	-0.346943908623006	0.130269543431119	-0.978339093562916	0.199942756945118	0.496345963977082	0.336917091729087	0.770448338156109	-0.223729223071335	-0.109063942667886	-0.70915299450054	0.750251457506979
K00261	-0.121024028464627	-0.909423488242513	-0.0937553616407835	-0.289506803471345	-0.599520886378434	0.326112734779888	0.247083247128531	0.487139308432484	0.642682783530805	0.0385085960526323	0.321838449639344	0.264508767407681	-1.78316231475545	-0.479441792337435	-0.284604112221175	0.481067212730597	0.101518601473465	0.294081987058258	0.796275145046673	0.478504795967768	0.598806418888318	0.640253534224308	0.280601912936263	-0.39118697611933	-0.0655221879547034	0.278280533570847	0.00346716671723055	0.216795441341168	-0.459197915011379	0.496295405098461	0.226247351943923	-1.1897307011898	1.02194995389694	-0.179653868406885	-0.414201961820777	-0.809646399839385	-0.172440550011564	0.45169943571747	-0.284684897678093	-1.4236566751888	-0.828949792865345	0.241406827043478	-0.216582239700025	1.10944814368108	0.316741307272286	-0.194236625527881	-0.106001848307744	0.0857229600115874	1.05121596031484
K00262	0.0909231545022795	-0.02773499391638	0.314808972822751	0.23422257422216	-0.0252062008258913	-0.116735572353666	0.1378876664014	0.182864454267088	-0.0382233917127199	-0.113828940013769	0.046041480287486	0.107972787555928	-1.43206026428595	-0.0082948431433536	0.0873296969698081	-0.0822175352767189	-0.050824190777246	0.0811373963610507	0.0857874799882978	-0.00725319744556252	0.0399345293982289	0.0754557079676141	0.0477191007621354	0.269855961147417	0.137676696143561	0.10742346950415	-0.00653391510364187	-0.0741040153578725	0.111552676905253	0.0677460226126789	-0.0893411326847411	0.124740056730575	0.152091073637231	0.116049343762368	0.0340501487135838	-0.730791062557274	0.149878804791742	-0.00354040221666185	0.0594170774146918	0.0406076965622502	0.100090506673472	0.174676175380483	0.28512249385898	-0.0262835095711424	0.0553157430102797	0.185347350545073	0.268278640057326	-0.801600906449361	-0.0888234691290721
K00263	-0.939710176311011	0.0418856608010119	0.117599096768644	-0.196518800420138	0.404077380436792	0.0227996277906031	0.185038951945919	-0.761143423361994	-0.267290161349514	-0.296509059866565	0.685286800331971	0.472448400778884	-0.569458747596813	-0.110815480167973	-0.411625508108935	-0.654404509787215	0.542595981578944	-0.688031997016926	0.183011717206793	-0.409213391526001	0.0904389806770731	0.306973738414737	0.0437224466730277	0.388803596814474	-0.264714553271652	-0.0481677291581066	0.246387020897593	-0.115965975670264	0.04457367479392	0.00449748262593719	-0.291736906288639	0.211933167823009	0.0248250777208048	1.18991718256453	0.496106098474221	0.0936443786819754	0.228739956100883	0.640926372783886	-0.14138645457918	-2.49054265594781	0.694285335357006	0.795440158615448	0.353107183366985	-0.0267288476534744	0.190202752115196	0.8992945774869	0.780389926203062	-0.29298886103262	-0.0356308268145136
K00264	0.277376850190341	0.245140586818076	0.159380270551377	0.337012770804515	-0.0260133254975095	0.317892359689551	-0.365688072817477	0.0885288095965959	0.175171347369946	0.0120610466436912	0.0974180101032285	-0.0074465298737576	-1.68272369856933	-0.106440197066769	0.033386803176535	0.127916196219473	-0.00386021077266085	-0.0990958292238384	0.0746439604530686	0.0770376118955118	-0.128301485775619	0.128260311037665	0.138418113310654	0.0200315331220295	-0.0588117211720183	0.0448030468970431	-0.374636570220509	0.260696275885599	0.0100667015584268	-0.0850898514720184	-0.00774007924999132	0.385121454315652	0.278146943520008	0.0253573023929021	0.0515683922440893	-0.549332004132634	0.129742878048158	-0.0545341248110947	-0.562218477558258	-0.0468250306016817	0.15872113014561	0.141909605516208	0.539630609264461	0.167574049600166	0.431451048307899	0.5467619854681	0.380977789449372	-0.823416807389571	-0.0225395113682731
K00265	0.11050332776198	-0.0551851223899749	0.407530411610056	0.289695155414718	0.129275930830212	-0.389907891594066	0.372500221394585	0.192585408318224	-0.00143336327377708	-0.316290477134999	-0.277757524416845	0.0334783407886601	-1.14226889819794	-0.165334205896002	0.0152068773466811	-0.335037473924803	0.403131394627104	0.0663479515224159	0.0880940783727284	0.140504436582966	0.0240728408726913	-0.292193928528697	-0.0622579273826984	0.267444493379901	0.30352463763586	0.100645616535323	-0.0589283055281544	-0.0798120920386972	-0.0364555706183536	0.0521873655428506	0.451401141874604	0.040318090229138	0.133325271664728	0.294113748489754	0.681048146091196	-1.23871512233531	-0.145356983626065	-0.127119601433835	0.173241785537507	0.819896217424699	-0.392087962016991	-0.0123448013882439	0.414943461286308	-0.272387412294661	0.672831819185652	0.177122169111576	0.311340608729236	0.0371397831017597	-0.125731453610033
K00266	0.0106171953476237	0.0422877199254397	0.119269994790007	0.427111984741619	0.104646394460032	0.0581918721099375	0.0213609643911394	-0.0536829965699934	0.148013014845226	-0.123147466396142	0.113874130587279	0.0847010902521426	-1.52628784729406	0.0954230268121923	0.0185135985234601	-0.0927563539565455	0.180302035923217	-0.0473993671168098	0.115680263634972	-0.00305550522233755	-0.0585844085532585	0.160909712716215	0.0447542660796718	0.0540681319483407	0.0222028341777167	0.0807264584456799	-0.213762361647227	0.0157642841598924	0.100366139968752	-0.0347750781163003	-0.00469024122324013	0.228668275736985	0.219499724098132	-0.0615398940585492	0.183516543036708	-0.655193170351656	0.224405033793731	0.0222269676375122	-0.222390378732226	0.513331197908625	0.107896577218576	-0.110398398665573	0.0778900398979965	-0.159366047715829	0.271947461667816	-0.0706805597910312	0.0292916332555686	-0.425636343312327	-0.258799370460497
K00270	0.421209174051908	-0.360716755639455	-0.160247417586878	-0.179993830713931	0.935345576343123	0.318773174469468	-0.220125925856965	0.512086152607226	-0.379567394933149	-0.361374126101169	-0.234359270997317	-0.264295678778941	-0.26280580641452	0.835667048514327	-0.292590850179202	-0.368409580227222	-0.122472889205978	-0.265081388218382	-0.224722205042091	-0.113587568905038	0.378002202618212	-0.248290173360929	0.490632795650103	0.634471369496959	-0.157074226562512	-0.247718566763147	0.298734917082682	-0.373482752877784	-0.215851893161728	-0.195622798648042	0.735468672531089	-0.28846547471142	-0.319229197177294	0.458686786654047	0.443292521349995	-0.304489469838433	-0.301795149467617	0.415080969068507	-0.193560144276654	-0.182671921373377	-0.183070436871641	-0.175361179922316	-0.108057505980962	0.415580580331925	-0.139623703127776	-0.0810063601013535	1.26133124320461	-0.184013324414688	-0.213271453860286
K00271	-0.535656126258783	-0.628296655274398	-0.42782731722182	0.246065632692669	-0.0217914502206469	-0.643369182942067	-0.487705825491908	-0.45005620480431	-0.647147294568092	0.467406959467844	-0.50193917063226	-0.531875578413883	-0.530385706049463	0.153333226733227	0.161325567730363	0.0798730199640874	0.709051682308785	0.573335009334303	0.206846914175478	0.317981550312531	0.109499208248219	0.18604519934953	-0.46623250466059	0.374244284430825	0.692468850454929	-0.51529846639809	1.10441965937372	0.975759268440891	-0.483431792796671	-0.463202698282984	-0.63213879298861	-0.556045374346363	0.112339922040274	1.67813433749802	0.862457241775321	-0.572069369473376	0.0838819764932959	-0.260721245330145	-0.174799900898714	-0.163911677995435	-0.1643101934937	0.922108538084258	-0.0892972626030213	1.67525162693799	-0.120863459749835	-0.0622461167234123	0.588772244659444	-0.165253081036747	0.521351289343906
K00272	0.561828796002514	0.461708800555606	-0.437652193908959	-0.457398607036013	-0.0499020197840183	-0.653194059629206	0.186456371261219	0.614929550064033	-0.656972171255231	0.0600672854207644	-0.511764047319399	1.26478063901074	-0.540210582736602	1.55595004813111	-0.569995626501284	0.0500422924463448	0.31101686083213	-0.542486164540463	0.774970638230962	0.292994728213146	-0.593965031480462	-0.525694949683011	-0.476057381347728	-0.337495864601716	-0.434479002884594	0.18577118327496	0.0256138708280229	0.741105839204095	-0.49325666948381	-0.473027574970123	-0.0180805203051895	0.103475272413815	0.0873530999408896	0.202891136016405	0.580137716084291	0.289738265326455	-0.579199925789699	0.857040611139886	1.78060956012636	-0.45019152844554	-0.450590043943803	1.6495574977283	0.314327137415229	1.95312679015488	-0.407143310199939	-0.348525967173516	-0.393898002204091	-0.451532931486851	-0.480791060932449
K00273	0.374218199314906	0.465661644309936	0.262282388714541	0.840737251209687	1.24914506334309	-0.367559279592913	0.0405036885802053	-0.15656963381041	-0.615661864674569	-0.155109261499892	-0.308496379311552	-0.64346115776969	-1.45256907357552	-0.229930951460247	-0.27969935500864	-0.358917659903907	-0.333145403870865	-0.210381987154024	0.0925608241701792	-0.0820139026945319	1.55672008516411	0.532776535412867	1.08419216273364	0.506663637597708	-0.433388504354247	-0.233049163962101	-0.65688088671688	-0.0999519732964538	1.07685730700994	-0.699273087085517	0.710178889968927	-0.106450856857155	-0.418356973485107	-0.326625062943492	0.0222537783860708	-0.824906239054327	0.177647202166233	-0.402414945037821	-0.443509726760988	-0.969626777098283	0.0945750235772136	0.156419806279381	-0.142725452703205	0.254404126961378	-1.14767307007245	0.385314266049954	-0.826834628653468	-3.64044471696517	1.18245143087008
K00274	-0.0902337419997754	0.2445434475668	0.367528406125704	0.091256495335275	0.198832200602494	0.151822665657999	-0.0706276767386858	0.00911019356643172	-0.0277306973858447	-0.073240562818103	0.262811210269369	-0.000867148560370623	-1.40516344082809	0.1200161752186	-0.0965279393387268	0.0729165771173816	0.394069179647444	-0.0334826322064883	-0.0802929228071423	0.379149845569519	-0.239250325854636	-0.0158423589799008	0.379721119511002	0.265281022397997	0.0732142425269646	-0.0892296021538146	-0.39447714491131	0.184226094875182	-0.153411690596442	0.004852456591798	-0.253285130913955	0.03455855721142	0.0227368790219866	0.147992321135495	0.217176876642879	-0.817130567381655	0.218977616883193	-0.0574714351647629	0.390262886962556	-0.364289502467579	0.36129464204661	-0.0497113277016614	-0.0739649380804186	0.275453812694869	0.0770402188208437	0.515310144642117	0.488873792214475	-0.623768711350172	0.11379479769879
K00275	0.218549312255188	-0.108855756554763	0.214195745210288	0.207414535798198	-0.324552679244681	-1.03598101929965	0.345010132491574	0.298671680143419	-1.06110202459385	-0.689172562070841	-0.684318049064682	0.0674757157049135	-1.1032999721621	0.321563464494234	-0.0561647310947062	-1.42020290989819	1.15632550024342	0.631458363350344	0.301653241928272	0.953519571464677	0.22794281997756	-0.465114235559806	0.518763620823951	0.876143278341233	0.674012555358041	0.401075887592787	-0.0979841592007067	-0.25622147071395	0.353468849183743	0.229734656212061	0.244803632966524	-0.733518528691344	-0.0514486247166394	0.363387656370963	1.28414694792871	-1.71670681171116	-0.0846736332630272	-0.183648852688186	0.591033872806343	-0.298168332263211	0.684344459612996	0.869152844419971	0.945794198007232	0.0629812164534501	0.633582234908223	1.32688747466584	1.0921945554561	-2.67400330148954	0.582990533978499
K00276	-0.0553439298908835	-0.458494052825884	-1.4400286575921	0.333255674900192	-0.557304111193787	-0.427584559153883	-0.4062411294362	-0.450106429364972	-1.01140307826021	0.431889266293767	-0.271721200765707	-0.718904533025581	-0.791212143322728	-0.776871731821473	0.120218952337609	-0.255820696143586	4.09278543297085	2.6061616013788	-0.192616444534541	-0.846740216501644	-0.199395059035194	-1.06994952299031	-0.403088617456951	-0.479468733858837	-0.0985607097579173	-0.31899307745718	-0.228985524513443	-0.0362465820598428	0.132785957136572	0.435820552414163	2.57627206565838	-0.221439358557911	-1.06872719216137	0.130200418978509	4.04585448166269	-1.83444780504774	-0.285549307001665	-0.826695549698441	0.697614246139339	0.947587951666168	-0.355454798119438	-0.904024376007973	-0.451713587835495	0.000351553723946463	0.744781348014795	1.44275561469779	0.223442717255658	-2.21304372624445	-0.487640374600087
K00277	1.31796716667168	0.386467645914722	0.181471875859135	0.567190570840246	-0.806917794618463	-0.732105130926451	0.496066722388875	0.159242988276645	-0.735883242552476	-0.717689973720495	1.01521188567699	0.482888722775236	-0.619121654033847	0.0826358331764263	0.742275623826756	0.633901418493434	-0.478788736825305	0.0766379052276305	0.116997088403922	-0.469903416524365	-0.672876102777707	0.0934291200850836	-0.554968452644974	0.281628205166379	0.590110174991665	0.0795773997217601	-0.0541082472478971	0.650147647860449	-0.572167740781055	1.22220364403506	-0.720874740972994	0.0532538187345928	0.419516335731018	-0.58691446164103	-0.607585784045925	-0.66080531745776	-0.658110997086944	-0.220585848394434	-0.134664503963002	-0.123776281059724	-0.124174796557988	-0.116465539608663	-0.0491618656673092	-0.220086237131015	-0.0807280628141234	-0.0221107197877002	-0.0674827548182755	-0.125117684101035	0.543659327518706
K00278	0.0727731299595806	-0.0882323944124241	0.414154083980936	0.310387819208825	0.085821146494915	0.0303791171361318	0.123629967174416	0.131343798888451	-0.0431959449914849	-0.136823315659109	0.273218368086593	0.261400060622938	-1.64200458709075	0.0162886581143304	-0.135231698752429	-0.271635159104656	0.279561747170594	-0.0261719535545022	0.0971446415313775	-0.198603702128105	-0.111008559816824	0.190048909272097	0.326592621851022	0.350440144693603	0.155587023233208	0.159664994165017	-0.342351715934367	-0.312252620931861	0.270450797159182	0.0607028587439182	0.134295510149819	0.226763431891239	0.108397332800772	-0.180356492279495	-0.0368592694582413	-0.612057469724872	0.057738721510157	-0.11106706008357	0.159579597955806	0.351936668254736	0.0135412636497025	0.0267274165712794	0.201451656524783	-0.157498533607511	0.265547624021524	0.193875264143118	0.15861972149464	-0.441729394070679	-0.240494823792097
K00279	0.433987399718988	-0.344866780661087	-0.134864481949786	-0.179210054090206	-0.423301465232772	-1.0581022937574	-0.273901133483675	0.453362095182556	0.313118232076501	-1.04368713655144	0.194574896565654	0.6407025101739	-0.229730525154273	0.105073208976997	-0.974903860629473	0.546797514095861	-0.80478589965625	0.658086413095157	0.170374147739323	0.463460723220178	0.360688202065353	0.955428524776903	-0.0893881854078522	0.7971287483931	0.598533307417425	-0.299722294741476	0.065163767245247	1.1325473277272	0.201675306607867	-0.877935809098313	0.517166513543797	-0.266906635512732	-1.00154220762757	-0.209039774823014	-0.235419961448231	0.119675971472455	-0.280236310268929	0.549700615588497	0.628186981532411	-0.440184298084157	-0.440582813582421	0.300041960786382	-0.365569882691743	1.24372061137215	0.347637284031706	-0.338518736812134	-0.383890771842708	-0.441525701125468	0.236912115516295
K00280	0.6861391884796	0.685162352165082	-0.949225598223723	-0.73445969544564	0.302967963507947	0.111948745573892	0.202461313634854	0.556932816320193	-0.574815064319385	1.33396752461278	-1.16915568825134	-1.64835982679952	-2.41319686420015	0.841759041497839	1.28498977236135	-0.225457923623629	-0.525880929397495	0.579496288546661	-0.748065472343322	-0.470211741217387	0.900567902399725	0.532696705198361	1.51595825281705	-1.49376963294779	0.979085965719586	-0.0950345357178999	2.0099715706506	0.47714463099076	-0.17512797530175	1.28867538320474	0.393474404559246	0.555569640560249	-0.812990208756679	-0.898304554783586	-0.416693029021063	-2.45488052762406	0.566659805173884	-0.0577399874500077	1.22047977933298	-0.0590766980471091	-0.524138795548201	0.0209933976857055	-1.04995052389777	-0.215568895923197	-0.117811174111451	1.27602231253759	0.813511319688271	-1.10628504574417	0.651639297993752
K00281	0.240045679870259	0.0415709412406899	1.28620888893	0.416420983408589	-0.320696913425304	-2.65939081722099	0.245904228710729	0.135941156878802	-0.510358760035045	-0.658394614591398	-1.02633128149034	0.139722403330204	-1.0770889955752	-0.150278516877934	0.0681188347905061	-0.742884048300145	0.753410588000581	0.393838012168065	0.0975891265086761	0.506336750319478	0.191734358108952	-0.895619245665189	0.189847040431333	1.00725667523251	0.995624289578878	0.122619124743549	-0.0166028500190927	-0.797179905877265	0.247670253187333	0.411842793688829	0.0432430361999538	0.14377866389848	0.387232695839685	0.418185904425303	1.16157619507171	-1.19591978263341	0.40502710714823	0.358755243986018	0.616842240076317	0.382677684405383	0.412220411926423	0.785921969622337	1.09131860398961	0.284522950768142	0.376805071054802	0.73415579060141	1.03456260391682	-1.55611815848754	0.147171154239724
K00282	0.0327877227818223	0.885673231999966	0.519630578369654	0.795843604838506	0.27853316474601	-0.477558057727033	0.846569674307222	0.832363502545693	0.142492391095451	-0.00496985836168784	-0.195908164490049	-0.389960988145655	-1.14635793515327	-0.33910441937767	-0.0348002307558716	0.381833110954203	0.0501228394461054	0.213760095887583	-0.26230119092087	0.208114957974668	0.18243731553444	-0.645916530764625	0.0572599082859016	0.144815762470197	-0.037016179590971	-0.528528219730941	0.565288963006935	-0.19612622711038	-0.463584416193349	-0.395308430465749	-0.567338764815967	0.0305577451023467	-0.528086439729954	1.17639893774912	-0.23982338463892	-0.684497986347071	-0.207296082775782	-0.494195929798785	1.41401760477994	0.153701516072141	-1.17612372619211	-0.545859676515648	0.112466171808463	0.926078011006908	-0.995476299491692	0.294799054158717	0.0780380579297582	-1.40364141094401	0.540843532618855
K00283	-0.00942983255741792	0.798999277781548	0.576520101698282	0.755447680287119	0.311017818217885	-0.657120418295059	0.828125298259137	0.838570438941671	0.181198958525936	0.116411676659526	-0.237306687840929	-0.354141649847412	-1.08988620310025	-0.458655205638686	-0.00403151229663523	0.353434869598677	0.0570069537563082	0.200405838717356	-0.265341284833814	0.300780578312437	0.160689948351639	-0.553342909344453	0.122477677175237	0.131390245426885	0.0122522082158978	-0.522610482925887	0.547929732532561	-0.0947647534750869	-0.471319574570013	-0.326231363986818	-0.389866951627273	-0.0436064745986955	-0.614858743610162	1.17166283499578	-0.343722824599666	-0.879286868733568	-0.148798395572054	-0.461539216374438	1.30175820929766	0.0187108182876202	-1.36245129047119	-0.452619744903	0.0184518137293054	0.983851320895436	-0.921801468975386	0.300202129748439	0.15832632155941	-1.69824707516923	0.460764400104985
K00284	0.0375444607570468	0.0253022762275337	-0.208990265359281	0.244173977311593	0.127479262946803	0.266761672086949	-0.0624707106881348	-0.177706069563347	0.136681173695576	0.025710746076868	0.322773406494038	0.261683593821898	-1.88213780626182	0.198379734533276	0.133128927673622	-0.047705587503029	0.215213755785304	-0.19787295606333	0.205904814812643	-0.430853035247268	0.0534960253035162	0.491747717077538	0.2639357818154	0.150789645687235	-0.12129098265023	0.277037647129647	-0.564705096500582	0.198493264834813	0.296985998307966	0.022668471151845	-0.0079983574499467	0.370800852773849	0.268921819384134	-0.618003692717919	-0.0794378410091063	-0.510010909543398	0.313568284868296	0.524873923617437	-0.824304585710956	-2.05002565151507	0.533697156064086	0.349770731027808	0.228981347203423	0.127695770035153	-0.444863406256955	0.177875973477345	0.343257816295875	-1.31605879843941	-0.199561652569681
K00285	1.1078498118771	-0.227612844420799	-0.362046808821201	-0.126821416552476	-0.329281018636679	-0.633401573354889	-0.0797321024214992	-0.164679094619302	-0.297823395314556	-0.107162045383088	-0.224854268416111	-0.53892628793679	-1.01499801537579	-0.24362335545377	-0.410279025236618	-0.0863711517899319	2.10446747314984	0.894507267575379	-0.222982488265301	1.68389056325798	-0.166011754621435	-0.437363035725448	0.230783002392437	0.249428744722677	0.0637231379032381	-0.507540712300869	-0.386976076703717	-0.401342600998979	-0.304979593759209	-0.106875584165769	0.8892033558212	-0.225668027730746	-0.333396744136848	-0.24794028608643	2.3062600058215	-1.17612612134971	-0.165297932943389	-0.598304887319307	0.507694074484665	0.599614146381346	-0.731072241045204	0.0385965541616371	-0.170055680176445	-0.0420082189219493	0.834963783114086	0.515291274200968	-0.0343630041731057	-0.480470397137906	-0.388779762182861
K00286	0.0718159562437917	-0.0231638634015821	0.224291389477774	0.192634843096203	0.024786240205608	0.0481067738996659	-0.0269864689973178	0.0886704627129222	0.0605080521490766	-0.104922782939101	0.180660911337984	0.0931672391496026	-1.52205424552292	0.0202973288560928	0.0166983390747188	-0.0724379968307689	0.160342806987192	-0.0633579163959355	0.0655359069392447	0.0322542485691737	-0.00814656568557792	0.159529982003766	0.253073013705794	0.199181435207648	0.0491128988155896	0.0499812190726718	-0.185513557291053	-0.0158273316303834	0.136407514229958	0.0248196220393093	-0.0387985611788064	0.222759257531533	0.132486660802856	-0.0596677629841644	0.0983312379916579	-0.590676380815971	0.106100093573747	0.0936930174142319	0.0127673978996237	0.144303331993927	0.170366515086132	0.0838143235723177	0.175665814712392	-0.0600646130068494	0.063357196835931	0.204826213010111	0.180899684200136	-0.692249657460503	-0.0820963329332067
K00287	0.162155772547083	-0.0580262176996382	0.275629124094364	-0.00593586599230722	-0.126509925882299	0.229557499084361	0.0491342747617041	0.211639093583106	0.00409957487095314	-0.0568009973654329	0.1815190946579	0.206452788073634	-1.46956500814803	0.0338049339803748	-0.0961203500085852	-0.105864699874902	0.759826068442414	0.00306820814140574	0.0125734480301505	-0.102216548440175	-0.00012657952525208	0.0256777058298425	0.191407418971794	0.325688123445369	0.027719966011575	0.0509917592895333	-0.350943842406687	-0.0172406467443369	0.0192290327644375	0.100780012372578	0.123951672515291	0.0809009147160373	-0.139825729859369	-0.122715148308843	0.102793951764085	-0.364417521318928	-0.162291356373205	-0.0310939863259807	-0.0488176265648401	-0.122875205214939	0.0875908440667175	-0.0021534115599442	0.0442769802014253	-0.0459303979085024	0.21407650018762	0.431946957334757	0.0980348054108893	-0.633680181341972	0.000447369143814935
K00288	-0.369743582210376	0.256514843850881	0.22478614320767	-0.196826727087485	0.266519527993791	0.50519975324797	-0.0480571153484446	-0.241618692825683	-0.0986490478024309	0.353501684237197	0.485284152387033	-0.0199663356090274	-1.31540124464388	-0.0544881289227366	-0.132552063071791	0.3620453434815	0.244643724845867	0.0264177879576364	-0.111017160752457	0.0754493952086854	0.256925306167413	-0.038613696928405	0.272082735933452	0.116642333975191	0.345737001409069	-0.0937056311269391	0.472890202955682	0.00665447771999617	-0.115456756685577	0.302610528528456	-0.276190671520701	-0.20004954752258	-0.263215160588544	0.0289449449661057	-0.368043232404577	-0.549080778860064	-0.110174314161898	-0.0187973848042997	0.237478948485074	0.64097787337638	-0.567016606223963	-0.299476741081166	-0.506597020448161	0.437200645770209	0.865412759310851	-0.241294892967466	-0.0390851431286885	0.176331073279192	-0.0223364366230756
K00289	-0.329478964518044	-0.642807046887998	-1.08964119977538	-0.745385026398692	0.0824819435417945	-0.92736428795554	1.17995748339437	0.925377403789165	0.0416896612781317	-0.0916505378091834	1.00931748704093	-1.2622245617895	-1.91455859237662	0.789757543966636	0.926443370932953	0.363946615068003	-0.402740025892641	0.455290787414188	0.0687771923042995	0.924128281413966	-0.0274929980313292	-0.546999344201805	-0.0848493208870087	-0.182807611325212	0.894212055957499	-0.523963024776764	0.479836075406145	0.273304155610839	0.146402440943521	0.343377861820079	-0.640803351367284	0.358198470358789	0.0973071578987339	0.743526843614566	0.389509475297056	-1.95624225580054	0.876165842741857	0.422573151349538	0.500549188037967	0.0865246251108438	0.363157236099753	-1.26207872056904	-0.121499793593234	-0.272729874254014	1.29142439629838	0.429737774666545	0.717275840691705	-1.27073086506141	-0.226171882884389
K00290	-0.110695101138549	-0.167208908669886	0.346436619668591	0.430701888174799	-0.141474415885007	-0.304821699175987	0.174775703669628	-0.264561684328825	0.0293339743904508	-0.358644809394178	0.332020183862048	0.182843475508019	-1.63005808449393	0.246656050469766	0.0769609494321073	-0.233413457645501	0.143304889956027	-0.0792031066028565	0.202956012611855	-0.443522442530214	0.0739914497812872	0.301438991280741	0.293486324087189	0.352303132740639	0.189650473885171	0.25524702121537	-0.536893727497801	0.165199211891455	0.401465919609299	0.00378607419589017	-0.127750335217318	0.208041514648388	0.227050534990233	-0.231297095016487	0.00976531560952765	-0.361791182610264	0.343920338528326	-0.0362096539545576	-0.118657385696914	0.176237333317203	0.256802515111468	-0.0704776778784653	0.123461243189463	-0.201122936450309	0.264873487257419	0.0714427638357251	0.0794457218211768	-0.369989663239532	-0.244751773179854
K00291	0.350068937016615	0.257428408001001	0.0524326379454143	1.90448840171995	-0.931069072026789	-0.856256408334778	0.398019237783491	-0.662943430197021	0.526259841159088	0.256771037539287	-0.714826396024971	-0.744762803806594	-0.743272931442174	0.64674377582265	-0.773057975206856	-0.848876705254876	-0.602940014233632	-0.745548513246035	-0.705189330069745	0.0990924866272538	-0.797027380186034	-0.728757298388583	0.70717463106659	-0.540558213307288	0.461070937077944	0.881252220643299	0.222317622946546	0.755488034528662	0.402293270478728	0.422522364992415	0.253586270286789	-0.0757854191791285	0.298915966463162	-0.711065739049356	1.90732026816101	-0.784956594866087	1.16364787456004	-0.738380929240252	0.446152703859289	-0.641571361905543	0.0511773031561384	-0.634260620454483	1.37895320254218	1.66001395482154	0.0946240369000027	1.53953574104632	0.513334453004015	-0.642912764946854	0.937267018041648
K00292	-0.0645936498056976	-0.157234178821312	0.0432351592312656	0.0234887461042117	-0.247119370180992	0.831432943401254	-0.016643349038822	0.0210062716487762	-0.176084818115006	-0.157891549283026	-0.0308766941791747	-0.0608131019607976	-0.0593232295963775	-0.0556008834514437	-0.0891082733610595	-0.16492700340908	0.0810096876121644	-0.0615988114002386	-0.021239628223948	0.0898950079131051	-0.113077678340237	-0.0448075965427863	0.00482997179249622	0.828478501292647	0.0464083502556312	-0.0442359899450047	-0.192344963875767	0.42827436572243	-0.0123693163435856	0.00785977817010153	-0.161076316535524	-0.0849828978932772	-0.115746620359151	-0.0271160372035597	-0.0477873596084555	-0.101006893020291	-0.0983125726494745	-0.13265470810259	-0.0467333636711595	-0.035845140767881	-0.0362436562661452	-0.028534399316821	1.16577743744782	0.552931915914965	0.00720307747771898	0.0658204205041422	0.0204483854735669	-0.0371865438091925	-0.0664446732547912
K00293	0.245285638855594	-0.32853182000388	-0.753595543224288	0.29371526284551	-1.04395007263655	-0.343604347671549	-0.116713480933022	-0.775824430806779	1.23184511921087	-0.255722038583722	0.203290772746421	-0.857643804416352	-0.856153932051932	0.562392516478836	-0.195867393406056	0.150586102970469	-0.71582101484339	0.536711894070866	-0.125774053246833	-0.706935694542449	0.89355077586503	-0.84163829899834	0.976444878174618	0.0455609992378134	-0.750422352199923	0.264520333971665	1.41771658955193	1.00990522406641	-0.80920001879914	0.283500493302273	0.22040759798594	0.220412078320687	0.479570070900098	1.12669599369462	1.10826682469542	-0.897837595475845	-0.895143275105029	0.0908564875427222	-0.465562347615213	-0.454674124711936	0.208681633882985	2.04115665652853	-0.380059709319521	0.554602945588996	-0.411625906466335	-0.353008563439912	0.664366269225244	0.23405605465731	1.13170031768046
K00294	-0.158099782373641	-0.355855246441175	0.767260191087652	-0.0565508225340519	-0.100631495597364	-0.373529208991838	0.49806813576625	0.119809594540575	-0.323565963294853	-0.0424463899770557	0.00319731820775893	0.148577824857872	-0.272567405721654	0.0066486672996342	0.481735926247035	0.131059748051712	-0.843955695818291	0.157386287820645	0.125188221473129	0.00177006270302016	0.0442799060204391	0.121611734332215	0.0588987590303063	0.288189494636131	0.0765844878207609	0.235424704248698	-0.0331642249536988	-0.108067798615091	-0.073654231476693	0.247249608638783	0.0623502342965183	0.0732334629905167	-0.134772177435264	0.113220360789398	0.330280573623726	-1.09818354860455	-0.116981312647548	-0.215847178307705	0.43018264809312	0.593600184860777	0.509705038808134	0.474344394803185	0.772971301200939	0.504987673616306	0.0451024634231876	0.301580333773236	-0.138456462183524	-0.68897269256551	0.763509938185059
K00295	0.302921918403889	0.322684187671242	0.0638071909533973	1.0736801950075	-0.226547338458861	0.195735316063905	-0.245937938772667	0.238741598758118	0.324811778086538	-1.01538903661485	1.41235734283372	-0.0800625644253374	-0.551138102207188	0.673001259522344	-1.00033116004905	0.438366418407035	-0.0833406191597157	-0.545582790430502	0.431661844513536	0.585842212681986	-1.71527618674726	0.546509634226613	-0.197741547799581	-0.77090359718645	0.413923918465219	0.173136919835917	-1.08806366402779	-0.589026258815132	0.691674630415417	-0.194711741421977	0.453551993102322	-0.0462787178477293	0.775758993550075	0.0195754057521986	-0.539602232219266	-0.359289019625389	0.111479757557769	-1.2565056897441	-0.479608723593636	-1.15969612240939	-0.493436323839329	-0.445905572703333	0.0299931023551139	-0.549526270225685	-1.11664790416379	0.56943849977334	0.289993842896365	-0.470061903731669	-0.0830272864170407
K00297	0.0575032967043172	-0.0278514021104135	0.224258942400273	0.167366565695932	0.0562880869789812	-0.0586225051100526	-0.0200920557498594	0.283533287949826	-0.177694068559212	-0.0294560126460262	0.29415255660266	0.171363133172055	-1.62537181782239	0.0252590284468099	0.0307209426198991	-0.13888257800201	0.229936200890389	0.0347234718861116	0.0642177822771859	-0.154911148608191	0.0953694228788766	0.204574425972555	0.272690740941278	0.230423865271362	0.120932879872337	0.236172004313213	-0.0998271287779908	-0.12469374913395	0.0594410702989934	0.0350957104999163	-0.0545418450420705	0.121715083959377	0.0681711710029402	-0.075952488725529	0.189975010304392	-0.772562199494752	0.0865743188427617	0.0285152929885633	0.0564179003250853	0.164556291260153	0.0779765869676861	0.205928651311009	0.22066799261835	-0.129458354847715	0.124643837621557	0.324905263611287	0.257560337479049	-0.720061501301349	-0.169099779709517
K00298	-2.02833211963843	-0.0273426200797768	0.546315040760535	-0.637550056665849	0.130218050040498	1.31685638111561	-0.359359905216539	-0.0375010713722213	0.887301894112704	1.10692936747678	-0.678130817523104	1.44028714078313	-2.00586033707057	0.928760804877507	-0.753563759063535	-0.506971139969394	-0.139564031055591	0.461032232036856	-1.27462955513819	0.493830441128046	-0.460042424249106	1.54038343505977	-0.327752503733759	-0.342575276476126	-0.296308205922086	-0.213200876746571	1.55944759715253	0.203494897110415	1.80823535062519	0.937075125742651	-0.733858412142559	-1.76670795255527	-1.58556993857421	1.24684278647378	0.473868203771685	-0.32021141832011	-0.585846326754663	-0.276737440890278	0.0853655878715789	-0.619504816170596	-0.180326389053833	0.668914001948824	-0.105313458163153	-0.27623782962686	-0.542344763418132	1.1028404724028	0.369989914093324	-0.198470638955427	1.24145472487965
K00299	0.216564693440181	-0.100109109058361	0.0546349677150122	0.254571741704766	-0.184504374748673	-0.0140280198062062	-0.159600083409736	-0.0106673294046823	-0.142825019476224	-0.26959664860474	-0.046727348623186	0.144641580887207	-1.09504234670415	-0.135094340086377	0.085401456899782	-0.273908974739132	0.970113618956742	0.223931123508316	-0.263859394293527	0.796441354978044	-0.0703392313149754	-0.147693128885577	0.17453861251129	-0.0155971323110123	-0.0464138646597852	-0.343734276245717	-0.368192221550565	-0.1627774492144	0.213711632662718	-0.0125392300328729	0.192941128573904	0.171466045241345	0.41540186110542	-0.286849637886703	0.922770492611527	-0.660153527958762	-0.0268776217808885	-0.252316020393239	0.690520360287641	-0.0363126482991287	-0.283282160910474	-0.0365841995888439	-0.398003337344893	0.0266567404946552	-0.00516496812008937	0.279228706892159	0.39380087833315	-1.65623522168937	-0.107495644987844
K00300	-0.370445978894268	0.431647573079885	-0.262617169857304	-0.282363582984357	-0.552971699269562	-0.47815903557755	-0.322495678127392	0.609888023549972	0.412796933786191	0.430990202618171	0.963470165830187	-0.366665431049367	0.52955852230482	0.42186139732419	-0.394960602449629	0.423954748492117	0.153006860279634	0.527282940500958	-0.327091957312518	0.678776759814302	-0.418930007428806	-0.350659925631356	-0.301022357296073	-0.162460840550061	-0.259443978832938	-0.350088319033574	-0.498197292964337	-0.475852505148211	0.576512435557611	0.596741530071299	-0.466928645624094	-0.390835226981847	0.473135131542045	-0.332968366292129	0.946559500400905	-0.40685922210886	-0.404164901738044	0.692576607081369	-0.52170123758513	-0.510813014681853	-0.511211530180116	-0.503502273230792	-0.436198599289438	0.463873711562841	-0.467764796436252	-0.409147453409829	1.13336177310931	-0.512154417723163	0.758786641929168
K00301	-0.501149939418389	0.979181892014017	0.410986643832645	-0.404734161949334	-0.52319447276603	0.47298794049091	-0.646867371832768	0.0762665566692053	0.439356865715654	-0.589247619168609	-0.0512781636718218	-0.339060701597566	0.9754492404816	-1.17592439949426	0.34684471675995	0.608705558811736	0.585765597658342	-0.206686973038681	-0.223424220870489	0.810899879782962	-0.157756112886378	-0.29577677799677	-0.155024054284681	0.295235028010061	-0.287549856395144	-0.49776363058355	-0.151121967183255	0.705869519390117	-0.867444832797752	0.331225970225697	0.00591319338426066	0.320545664399558	-1.30802545668788	0.76341443401689	0.947832565419179	-0.669082698017251	-0.0253678564221689	-0.360831418191984	1.01915992765669	-0.415847649111243	-0.426537850646046	0.527780614564709	0.464323514437219	-1.17733093369921	0.451910637747015	0.94190203947094	0.301121098823853	-1.81036431631902	0.462970670989959
K00302	0.0187197248506858	0.162828613200939	0.114442886262591	0.245210022421094	0.17162858759704	0.286913127294776	0.0621434813202371	0.238881901854149	0.103156317175094	-0.0998482195605537	0.4471664907583	0.202262597438104	-1.58185351639039	-0.0845350896289754	-0.0373757362683742	-0.104154586399923	0.0850087880305794	-0.161617388727735	0.0210361019000442	0.114017379677566	0.0275269241923528	0.3625767914799	0.257822013926288	0.312858571564784	-0.147529640953027	-0.0533667278103835	-0.386092058783975	-0.0987418990193158	-0.0141125384270127	-0.0168549296308413	0.0946162545799101	0.267728802104144	0.0966395561587874	-0.163261968986875	-0.650542360095135	-0.400653883230354	0.3073556101255	0.161717930770561	-0.564785824062183	-1.11161345251635	0.494023868754385	-0.510695059224823	0.0262983146080187	0.334185236361059	-0.262959352280618	0.12215062714341	0.18161974042095	-1.3762946671744	0.256607180844913
K00303	-0.282820310741971	-0.592998784427614	-1.26173388093423	0.488461757543267	-0.681960724835898	-0.25305870896064	-0.0358881356001494	-0.721939891916768	0.0157045382762716	0.0342320003976967	1.17956928804095	0.18900101892883	-1.66657104879233	0.270408588645867	0.381580908476724	-0.684349286265813	-0.117227454241616	0.412814818986051	0.0549895766841285	-0.77283716662431	-0.174697811890821	0.647053037213021	0.217649756424366	-0.30575995192161	0.318182125923898	1.17545536380593	-0.600655036391064	0.243125794851682	0.665627638816646	0.431334051699847	0.27714007493227	0.964071308613699	0.707053937023642	0.179584454939032	-0.020511265312066	-1.29820213339136	0.618171552024446	0.487848080480515	-0.287536507032179	-1.27276901092136	0.439897200551186	-0.520990744205875	0.20465090015398	0.314937997968321	0.176699584544734	0.08853348202783	-0.0348077064621224	0.120522389057959	-0.207451579779392
K00304	-0.0731557403897263	-0.367535912056396	-0.782361052302253	2.13173595685219	0.092625233503195	0.653570908370826	0.301122347926591	-0.055764068961786	-1.00168102964853	-0.223612053707003	-0.856472905712693	1.23778184801634	-0.884919441129896	-0.206479196215727	0.764243597050996	-0.230647507833056	-0.744586523921354	-0.887195022933757	-0.0530585809722433	-0.100988639464878	-0.000911223038125186	0.35209542098135	-0.820766239741022	0.477595911847081	-0.779187861277888	0.806334237505174	-1.01794117540929	0.773660474456549	-0.837965527877104	1.64688736598455	-0.204323965107442	-0.395825860350239	-0.94134283189267	-0.852712248737078	1.91289898099462	0.238737710663897	0.930144614526793	-0.518073349054286	-0.432152004622855	-0.421263781719577	-0.421662297217841	-0.413953040268516	-0.346649366327162	0.231252133132088	0.208640979503925	-0.319598220447554	-0.364970255478128	-0.422605184760888	0.593228372859643
K00305	0.80258667386738	-0.584336828861165	0.987276778390621	0.00905411646658116	0.329515154997419	0.365910802585639	0.732439958535052	0.776313665705651	0.704484826925391	-0.172326178920657	-1.12896439272332	-1.15890080050495	-1.15741092814052	0.269574170295471	0.490140632391423	0.593507021647228	0.379471967707326	-0.031691201494362	0.487272726436756	0.163567645785741	-0.0314789751951805	1.01195248122743	-0.431796559758612	0.180884469833642	0.895466266923552	-0.0243535266585062	-0.550112920514557	-1.26808787460379	-1.11045701488773	-0.510630623459181	-1.25916401507967	0.165238517689142	-0.19547249981122	-1.12520373574771	2.19970176470092	-0.389781978172128	-0.414189587579103	-0.347014128005048	0.535652797652516	-0.916416330421975	-0.250603076168603	-0.909105588970915	-0.121787439284948	-0.424357003505564	-0.873368112176375	0.922828767163229	0.748919252679877	-0.917757733463287	-0.206696121003527
K00306	-0.0653814657826306	-0.156740764642197	0.0437285734103812	0.311664232735109	0.0410561164499041	0.335812328725455	-0.424175863829544	0.304066657612902	0.11209066851589	0.126019538560562	0.480442343765931	0.919045436126252	-1.2446328440585	0.232574603179453	-0.745204444008091	0.522578602762466	0.08150310179128	-0.469131326190961	0.952783736485646	-1.09541460654902	-0.518049372269286	-0.449779290471835	-1.18047964266963	0.211505090392603	-0.358563343673418	0.479121026559581	0.786782312752005	-0.169506761880526	0.274098227941301	0.71143971481172	-0.541825372888727	0.425054909895781	0.172428866271745	-0.432087731132609	0.237827306160767	-0.100513478841175	0.189862913981422	-0.84686113633506	0.712545309189392	0.435751459640889	1.42419139328613	-0.742740827549291	1.20351305559325	1.05961735651746	0.496911427828883	-0.648386007728328	0.779727058334119	-0.751392972041662	-0.780651101487261
K00308	1.04286813180425	0.937069518210467	-0.23204885526581	-0.251795268392863	0.169847752317483	-0.447590720986057	-0.291927363535898	-0.254277742848299	-0.451368832612082	-0.433175563780101	0.783618986831729	-0.336097116457873	-0.334607244093453	-0.330884897948519	-0.364392287858135	-0.440211017906154	-0.194274326884911	-0.336882825897314	-0.296523642721024	0.726525688156627	0.295952894562502	1.05211390303042	-0.270454042704579	-0.131892525958567	0.463375472754107	0.316569231003261	-0.467628978372843	0.466630504183881	0.384873300807111	0.424826900668577	-0.4363603310326	0.31225971925742	-0.391030634856227	-0.302400051700635	0.36917976289002	-0.376290907517366	-0.37359658714655	-0.518100998361052	-0.432179653929621	-0.421291431026343	0.65630179323133	-0.413980689575283	0.325849616013844	-0.517601387097635	-0.378243212780743	1.96625257364869	-0.364997904784895	-0.422632834067654	0.637888731994726
K00309	0.936703429719246	-1.06841974266639	0.265960956101644	-0.277348815200387	-1.5705924249333	-0.0503336375795906	-0.875787022079606	-0.741228340463614	-0.741593192230892	1.61219457155957	0.734846994874626	-1.19356118912277	-1.31797878427221	-0.221208994092573	0.0168516431325143	1.07983411847396	-0.533713930381999	1.21691129521902	-1.33946883247024	-1.28256743403947	0.421866163134519	0.420453004069472	0.279092908676611	0.207278406211073	0.153162863531775	-0.209844100586134	0.884374397265438	0.240718215310782	-0.591622087715945	-0.173986476521614	1.3798674268118	0.59537588448684	0.706885012903	0.861378324785327	-0.202234640112056	-0.894646359961426	1.27238038816299	0.596901268927737	1.47718014117304	0.488048626489575	0.0400342999687435	-0.935454539952017	0.356209287676311	-0.153113224404631	-0.146336624689294	2.01290862997227	0.910959490371868	-1.60664531201626	-0.250554441506484
K00311	-0.0409450011961923	0.0539485046977017	-0.0358733756682841	-0.0222301733642336	-0.255856141343971	0.0195772070566478	-0.0613943703844395	0.389014495823975	0.2703271388112	0.047545093528619	-0.279331480652889	-0.327512641937509	-0.620762380481212	0.216180617146224	0.230083248847872	0.0137111371813727	-0.763472861138193	-0.0188587686508748	-0.02671676047231	0.451590357603594	0.171532205215303	-0.0359215462052438	0.504036356894534	-0.135823985700433	0.109714266159251	-0.435370474806974	-0.194136008029433	-0.188768878489702	-0.425975391338269	0.0468581554144765	0.00484587400057013	0.0764450945119173	0.00352877165867449	0.452474971405831	0.781176165635885	-0.392976890667682	0.419337468934194	0.0988620878566731	0.316000359137531	-1.36255200363701	0.488686118391835	-0.511364300284244	0.142787562163923	0.919709855921658	1.3386885780477	0.148140217357763	-0.193124307501517	0.466768966231625	1.00670732473687
K00312	-0.169930043739174	0.440431612082669	0.640900950135247	-0.0818476478292638	-0.352455764114469	-0.277643100422456	-0.121979742972298	-0.0843301222847002	-0.281421212048482	-0.263227943216502	-0.13621308811265	-0.166149495894273	-0.164659623529853	-0.160937277384919	0.908356888115409	-0.270263397342555	0.670188864638827	-0.166935205333714	-0.126576022157423	0.336583875992992	-0.218414072273712	-0.150143990476262	-0.100506422140979	0.0380550946050331	-0.0589280436778452	-0.14957238387848	-0.297681357809243	-0.275336569993117	0.761952293818673	-0.097476615763374	0.436589474368457	-0.190319291826753	-0.221083014292627	0.219572830876327	-0.153123753541931	-0.206343286953766	0.490866604377189	0.0419946227468309	-0.580784238773832	-0.569896015870555	0.138405674583277	0.545882018526128	0.213418605473955	0.042494234010249	-0.526847797624954	0.885280385353126	0.600562824431154	-0.571237418911866	1.18701431896656
K00313	1.13031928435173	0.2218519243571	-0.180717807670911	-0.1818247383277	0.164900937411372	-0.660667241289572	-0.893199873980578	0.0566767453640007	-0.519346391707941	-0.353844809894248	-0.308920656131605	-1.10761149445248	-0.96282353575374	-0.375430923312083	-0.0680003576477201	0.276764284491698	2.41430490296565	1.02290186466157	-0.38583684954254	2.21718377303278	0.11626708910797	-0.479997042385439	0.625744879373784	-0.416834688271299	-0.000593050224191538	-0.389805357084205	-0.453387557350587	-0.751607336822213	-1.30943062659445	-0.152946569514518	1.34999451814639	-0.313698019404869	-0.725361131058692	-0.48367249305092	2.57604109063881	-0.268767829141407	-0.428624913288939	-1.25998202015615	0.791967851386269	0.808660540864569	-0.434824559091763	-1.02839115944822	-0.154374323941718	0.145224181493852	0.37373807362485	1.58370341839466	-0.061566900081276	-1.62773349443902	-1.28993892349401
K00314	0.0353655573458482	0.428255838754773	0.683479382126387	1.23535857172936	0.648637433729339	0.368957533937319	-0.362664216342358	0.187232597352584	0.340313894277049	-0.4299421777193	-0.293200552319496	-1.13736569497611	-1.09135753086741	-1.07841144523189	-0.418054353808727	-0.0900023926205904	-0.560444349018319	0.0174373438452196	-0.00885259008792261	-0.730879705644203	-0.441526864368406	0.177098857755307	-0.00877064007516459	0.70032128455747	-0.386804752028425	-0.253700291811901	-0.681079528787782	1.02412336577607	0.28845306725123	0.794207014627382	0.157812801358725	0.642314393862667	-0.0524324114232249	0.646910233444913	-0.517524392693782	-0.729945121718943	0.896679839812303	-0.666135032995117	1.15975338963121	-0.438599086673394	-0.495465463276402	0.1735502730579	-0.298369388258749	0.623637791538416	0.209028514595253	-2.03307708652449	-0.0207769024836515	-1.48219368516293	1.22897040763859
K00315	0.470397995272122	0.215124285862762	0.0490266795268237	-0.662636777210506	0.0986897076533673	-0.601379269156555	0.714862183093801	0.519743622652041	0.0246625228423154	0.0470403757088036	0.0364658027927627	-0.500070445225286	-2.69769815449623	-0.279930298345353	-0.767302895929025	-0.0757471081598187	0.351657789168681	0.246291031570913	0.244571093407055	-0.248227603223122	0.0821424859489941	0.448720124077092	-0.123994922699124	0.400167947819994	-0.384495994331563	-0.0489400845024299	0.0159472819808171	0.540961964773393	0.727909344807184	0.423856849764441	-0.0412508514032521	0.465280239342901	-0.0277973863060015	0.105648905588436	0.155468629895494	-0.426330407237133	0.501165334675205	0.499244635102586	0.623675834295893	-2.21839582099241	0.184023327958454	-0.244555549531618	0.240638577669822	0.840660951962157	0.489383664903355	-0.509022535356557	0.139489603941592	-0.605983532039046	0.122991813198568
K00316	-0.0963102780106349	-0.00846976609615258	0.0131217377825443	-1.62604174372141	-0.119241792712774	-0.214778268075248	0.400304226156474	0.438626115776057	-0.0469537149420631	0.385840022427181	-0.574619666726621	0.484502001355054	-1.708853719422	0.495874199601204	-1.03028418231941	-0.213323923038922	-0.438440592366238	-0.327742046836889	0.71937236277463	0.519239901811389	-1.05425358729858	-0.330815573006404	0.307318761449723	-0.112669411557157	-0.22237132224781	-0.292264718343406	-0.476280400737931	-0.0282466269776656	-0.0564244095354978	0.43200162899875	0.145416215291041	0.677622011411659	-0.155043576104647	1.57483279418274	2.26625947739066	-0.68088891218361	0.953986775851961	0.191973674331519	0.835647865375555	-1.1036202498812	0.00577677329625192	0.706793866280203	0.770248914560263	0.401597297673636	0.548866905660569	-1.00195468860917	1.4392431013471	-0.404639243752498	-1.13421978236811
K00317	0.683237996559823	0.478083544567838	-0.118120247712159	0.273523802609013	-0.0148437253712221	1.08382755818088	-0.251443690961231	0.953504946551202	0.162968107641872	0.395633334726028	0.449751411078796	-1.30694606895237	-1.9126786387907	-0.392983407163769	-0.495140830828674	-0.135950894313024	0.707720629816991	-0.884164528265218	0.0882839616302773	0.262449456716084	0.278105730991063	0.115708555198611	0.531349264292425	0.547943117069396	-0.0834784604667633	0.0665406020577031	0.254874321916344	-0.401768526251117	-0.00761286824412188	0.615705680894354	0.0850514090600054	0.0465488175140107	-0.373775435042681	-1.42226099427802	0.019183009932032	-0.330928520618601	0.0321015782549341	-1.98469402289425	0.168277343410688	-0.238651362934513	0.345205390363164	-0.510692467801291	-0.0428544751842512	0.0334899413548784	-0.47748663792853	1.14159575452018	0.0146512467302995	-0.936151997005762	0.776553768051509
K00318	0.105437931215796	0.0608604970190079	0.77024473621415	0.360315674567506	-0.290878377981505	-0.455140870966218	0.51463451943373	-0.122657787786736	-0.377543320191046	-0.503502516708021	0.195090217111122	0.0435163748820502	0.379806718099839	0.204517291159451	0.0783589235565225	-0.109543557267614	-0.347479283510183	0.595732406713981	0.0496859700051129	0.301760970769995	0.109149553402623	-0.361157210487256	-0.402109694081554	-0.376924177747787	-0.163342468464806	0.377069510102523	-0.018085492346025	-0.285971167506849	-0.231468351321724	0.619272702444093	0.00737200630948709	0.32051129740876	0.0619780384152819	0.285540815079928	0.556382736544011	-1.40968213265259	-0.541752481435059	0.22107644429956	0.455818799048461	0.503870712721966	-0.0334747633991801	-0.168588052768423	1.03111372824788	0.612154002326543	0.163353991404779	0.915290190041598	-0.155203122463474	-2.05699827465459	0.156015834001118
K00319	1.97384996234553	-2.319208724848	-2.11873938679543	-1.28972015102792	0.838602738359812	0.388099810404657	1.80757620633681	1.65468745545557	-2.3380593641417	2.4524320757795	-2.19285124020587	-2.22278764798749	0.799888218415647	1.07469075248228	1.23835176301479	2.60953061385434	-2.08096485841453	1.9230821247302	-2.18321417425064	3.24397744248162	2.18577354175008	-0.941622315034566	0.0742987953100642	-0.480286868503869	-2.11556619577106	-1.36106152754733	1.58742845716849	0.916758739207011	-0.349568246899943	1.76287636383969	-1.47790185413785	-1.39819179502541	-0.326713460772598	1.77459122385198	-2.20976190563515	-2.26298143904698	1.36270487125824	-0.592527802919967	-0.506606458488536	-0.495718235585258	-0.496116751083522	-0.488407494134198	0.424045188231524	0.253120816767818	-0.452670017339657	-0.394052674313235	-0.439424709343809	-0.49705963862657	1.01559506138233
K00320	1.42417286237368	-1.05622568863351	0.537467172122421	-0.930461647988742	-0.00145517176620436	0.170383874085488	0.972304355454982	1.3123225721425	-1.50860187003949	1.66540171602586	-2.73890942698176	-0.590253049591316	0.462076010211775	0.932709065915993	1.1416618394942	2.06017113436262	-2.62702304519042	1.26227382805579	-0.94503092109656	2.81083217827493	1.72825007545125	-0.38964687990177	-1.70110810288334	-0.270458323857252	-1.2655529933188	-0.975348853046624	1.26364501131372	0.0593644421462542	-0.781193102713955	0.971281940023503	-1.53152206647551	-0.617446279421793	-0.888647884348215	1.51695717027292	-0.555803381488506	-1.78428110811891	0.867694549134787	-0.670404033870455	-0.585255188511816	-1.1088487859867	-0.599175541305371	0.674639437698209	0.848288988023855	0.367233378339227	-0.118240618887002	1.0150629037724	1.25490091585657	-1.16020060960267	0.417255341334519
K00321	-0.8733660195623	0.0787901490767071	-0.0461629133053432	-0.0659093264323962	0.302562516572503	-0.981079076245583	-0.106041421575431	0.624755379672113	0.139982217456549	-0.966663919039628	-0.839649063935777	-0.150211174497406	-0.302871981960244	0.260466152120112	0.226958762210496	-0.973699373165681	-0.727762682144438	-0.870371181156841	-0.110637700760557	0.405962043484661	-0.921850048096839	0.271259439028769	1.41950929603216	1.30675638449727	0.362475385827187	0.271831045626551	-1.00111733363237	0.83921404007186	-0.821141686100188	0.611608886193438	-0.250474389072133	0.741909761444269	0.89346759577235	0.982098178927941	-0.856559729365058	-0.190404965556899	1.31636675159019	0.782281649727352	-0.544318483621154	0.591409144610281	-0.533828776216141	-0.526119519266817	-0.458815845325462	0.495099188538989	-0.490382042472276	0.28760959777414	0.242237562743565	-0.534771663759188	-0.564029793204787
K00322	1.71997700521415	-0.669358038636262	-0.221090019964691	0.073669855203748	-0.715696515104332	-0.452088555829649	-0.863630288114186	0.253610178041508	-0.666244096935101	-0.376765768867341	-0.853089117810904	-0.257768216351706	-0.653958283548215	-1.09751837740774	-0.443762804940155	-0.573804381804813	3.22199500577073	1.80357898411526	-0.97374561967822	2.75259158587253	-0.860137074351386	-0.863201965375088	-0.114342306905158	0.0270747055685452	0.210003567460717	-0.625715093332453	-0.79113847133311	-0.975460574274417	-0.489940970927353	0.409131561637439	1.76709326616791	-0.433455794393388	-0.420667406925726	-0.204354847801865	3.16296634489709	-0.590115207910328	-0.214642261426034	-1.59763737281408	1.28713469976584	0.696454670707575	-0.74859552946448	-0.926714229470943	0.30834317115221	-0.380038243118678	1.00946737476756	1.37759862820324	0.58682082154787	-2.00816374066063	-0.645484944567169
K00323	0.794639211217739	0.702971602661552	-0.326537300148098	0.840938545957046	-0.0468018375415875	-0.084142048038724	0.374660717925468	-0.223223610129646	0.357952057960149	-0.74043528882931	-0.623033691553577	-0.156387927953219	-2.24124617638794	0.336484311498197	0.43507565036027	-0.0570796504973989	-0.309598814145813	0.225488945019666	0.276800041367459	0.468397782876258	-0.229028970113067	0.24203075221236	0.529544012813367	-0.0637536461340416	-0.0474272285326869	-0.154539404357477	0.498766108472319	0.582099451640242	0.454792094262882	-0.117996455785589	-0.052821133279692	-0.352443157031622	0.191243543834931	-0.11773272909107	-0.28770688988267	-0.912198784936114	-0.167750085710551	-0.267445241807696	0.835618422700547	1.0198272678255	1.27575070233877	0.0298135368957251	-0.133029092375323	0.958900909860974	1.32488881177381	-0.98388058260616	-0.598611354636096	-0.689218855280368	-0.169471677241301
K00324	0.574925791218649	-0.540874597839007	0.0420894760109039	-0.308438864441904	1.05131415618756	-0.488542405649019	0.348648552003396	0.511577375280646	-0.569440062874538	-0.409498763709212	-0.290690750599828	0.447590528920692	-1.36353786173384	-1.30434598936062	0.419889902805777	-0.221858024392458	1.47832783719735	0.155391948623587	-0.205769008971138	1.24806337290087	0.0918543142165315	0.0588563063391351	0.372470550996567	0.114185884984194	-0.407671777436024	-0.092909825173767	-0.00350698159700563	-0.309776998243392	-0.135868770414539	0.10526208271862	0.193124523036813	-0.591504132091394	-0.56232596903205	0.119488748618694	1.63096562628473	-1.07978022279058	-0.077685971994394	-1.00701547511426	0.375126456494192	0.0219301371972368	-0.164803844111233	-1.09937572379886	-0.321940647189544	-0.0386535057630003	1.53232089271058	1.07983717796729	-0.356291431847657	-1.23331832679783	-0.0584926777030084
K00325	0.776998201881814	-0.538005090111985	0.0686732776963794	-0.123660394267294	0.829635206572324	-0.583556023207676	0.398743253042509	0.556233467364455	-0.592890414755197	-0.183084424474431	-0.0945621879037162	0.257749086188909	-1.12043928151209	-0.977533082525927	0.38043657183501	-0.54847377786057	1.73660765941678	0.366603764272716	-0.488457767579529	1.53254602227131	-0.0702127461896933	-0.0263154325463527	0.111769607032983	-0.251378798130206	-0.165648908942044	-0.314064598442191	0.0809175327542444	-0.438751797544334	-0.45034265628675	0.0777632037424502	0.580980909671942	-0.573263873577921	-0.60600489040374	-0.196805920967255	1.79310468167762	-1.00903859616952	-0.19627178202303	-0.6761081287949	0.264758464211017	-0.0011868560709708	-0.201408007852612	-0.944475798190552	-0.498301241071654	0.0333982127352709	1.4638413440926	0.787554373439294	0.0125075755025896	-1.49631760524789	-0.146906355953364
K00326	0.361937903487536	0.198026247897568	0.165876971268575	-0.0140232777166793	-0.305199926400535	0.881072794423278	0.292220645967868	0.619114717035309	0.33247259540507	0.352352289101345	-0.870654807903683	0.474900680924356	-1.50707285185828	0.384452797152591	0.268099050855211	0.192189916929431	-0.193617519119925	0.191013037443875	-0.520313626784541	0.346462036597885	-0.548406812123411	0.647861703267209	-0.0732124338436595	-0.772579901802423	0.815870995556485	0.371097238037396	0.445127698171193	-0.0718899505197101	-0.224770242568495	0.121993477676019	-0.35597960223213	-0.686809230431145	-0.136274072473643	0.278339292189614	-0.0668936018887409	-1.10586184456913	-0.28692238715167	0.990571012142413	0.312704959864713	-0.13957925967786	0.119789583792927	-0.0189317160686202	0.303472957940132	0.240205419430592	-0.867746595362023	-1.41365345201157	0.256153957793962	-1.12502880147701	0.363469626217568
K00327	-0.0245267267541203	0.214965160448469	0.356629584226253	0.407665200421913	-0.0167141033724207	-0.438015444259092	0.149074022663263	0.508263041595302	-0.135530589367415	0.63570804022106	-0.320360299482702	-0.988334102659189	-1.08253133173078	0.686716204763189	-0.0802714080081817	-0.00471857334251968	-0.12651745821125	-0.28334476408943	-0.115198657648039	-0.021221305130791	-0.139817494926444	0.527715812301663	0.360976820477966	0.477034488515379	0.734949739172139	0.566518210217285	-0.332581357752971	-0.0431818489644979	0.282074881081019	0.069953372510807	-0.180964830496645	-0.238911932243595	-0.126892254593392	-0.240001979237244	-0.606093199446931	-0.519961671634714	0.0874467547366624	1.045209140836	1.00188374039467	0.0542338453446876	0.407995904644467	-0.317725752057457	-0.521168397449331	0.146729500133598	-0.083612145557117	0.576514416686006	0.635775232071882	-2.54677885075083	-0.840956072202835
K00328	0.567045227791152	-0.0896278801184742	-0.0238911360360543	-0.474316210358857	-0.179513071478155	-0.67011166295205	0.255648102544829	-0.476798684814293	-0.673889774578075	-0.655696505746095	0.47146509493194	1.37314129368045	0.622867927163303	1.0868636179114	-0.586913229824129	-0.662731959872148	-0.416795268850905	0.0352778696027114	-0.519044584687017	0.147931855599792	-0.610882634803306	-0.542612553005855	0.231003741281182	0.322789193229463	1.14411495097698	-0.542040946408074	0.619364484759561	0.168338636781203	-0.510174272806655	1.32311394470154	-0.658881272998594	-0.152109193160596	-0.61355157682222	0.0190863528361245	0.242361709375201	0.189142175963366	0.240026240191371	0.0354793805170122	-0.555801936205579	0.584530120757617	0.7541349771801	0.591840862208677	-0.470299297909887	0.400622105368339	-0.5018654950567	0.392895617273636	0.235358538890901	-0.546255116343612	0.794836595924757
K00329	-0.22653582321477	-0.00818938253910551	0.180384172054915	0.614045818143614	0.620272448013892	-0.39850661230364	0.425062136508627	-0.160506924481874	0.106873591031357	-0.404519374075461	0.164191802450427	0.0517796108951993	-1.09377836117832	-0.660962288531533	0.236162531459725	0.424217777373749	-0.13121329874245	0.0826358690279068	-0.513037932878118	0.495502216345682	0.203636915265879	-0.791724820597877	0.0900649591445477	0.0322153465939363	0.217010109763483	-0.171059815566173	0.58121335246559	0.306322155603652	-0.263323778989576	0.0156304241941245	-0.353900218642831	-0.0142213466748666	0.00591503120720205	0.53889542109415	0.329553633323505	-0.586374979736355	0.056269636191788	-0.0674223165951391	0.584543107127985	0.496033635255289	-0.410401713511533	0.469019296941666	1.23947969561461	1.09144801739821	0.881095449967392	0.483124698510375	0.367419682804002	-1.4381566841031	0.886710261590272
K00330	-0.0961550092768773	-0.207107808673155	1.0211564203937	0.498883856536769	-0.634442420327326	-1.55423602981512	0.488608241163325	0.171156413259925	-0.169846763612494	-0.509957129450801	-1.11600244053283	-0.112026505345575	-0.726109057195896	-0.138152743855035	-0.10053786418116	-0.473034321984914	0.58150076668256	0.31874980560485	0.156093450464099	0.241363369205171	0.0516785158925666	-0.831505568391567	0.240935426403782	1.05448266862867	0.906267852006771	0.234130385088653	0.135930406605608	-0.0431723088805402	0.281117416793471	0.252515539213929	-0.0394795971539224	-0.169726257282928	-0.0794554138185729	0.42703040963331	0.781865202299856	-0.947324779154902	0.104805873056609	-0.20553930374189	0.327779494121116	0.642150579729314	-0.182865586088478	0.284966580681861	0.252493896448792	-0.131854330706601	0.384928660498724	0.154288365292202	0.186308431832275	-0.153288059613148	0.111450252809188
K00331	0.0774866576754601	-0.200246889889764	1.06444930615185	0.568691856601446	-0.44820418378053	-1.80517892736838	0.662271539514833	-0.0217298429977135	-0.0796408644497049	-0.24091813074391	-1.17659669624164	-0.00626579409301897	-0.829183974119447	-0.0289725314296395	-0.170019814072112	-0.578900885343037	0.651840251027088	0.507595104840314	0.000216418982642352	0.610673866882279	0.113893749947195	-1.01743856065974	0.0839166845344688	0.864671584749315	0.898684312950769	0.079056919685868	0.0338485071919317	-0.486087041913684	0.252287973166055	0.209603255237162	-0.0231573045099165	0.0896863059320018	0.234291745593883	0.540830567007932	0.882578707411279	-1.47503772451897	0.161003851047428	-0.0731140095512501	0.217453351814402	0.646209550597405	-0.125320843977632	0.186244722820752	0.321798110444512	-0.118911705116006	0.581314541329531	0.105164379872538	0.2218671802322	0.00330537651638974	-0.133550055581064
K00332	-0.34782152693575	0.494404812322786	-0.000582702045353822	-0.0545008546111613	-0.093939363305151	-0.544998081493785	0.949966074147818	0.561355912054175	-0.386621143894019	-0.756651653167392	-0.0446606741520738	0.0601377560492496	-1.12480368309965	0.416181199078822	-0.152220333267134	-0.172683677129434	0.396514589836171	-0.367888890982461	0.533269556050934	0.325951695839067	0.64019598073902	-0.402168703097316	1.31357999577101	0.937967421249204	1.29028775842269	-0.214872653042916	0.422458382878491	-0.381164492616789	-0.643484114008083	-0.201435336071769	-0.842055615840951	-0.545732253979	0.0306279439223973	0.630679276373521	-0.707942514114818	-0.921318233958767	-0.0960318539215826	-0.607353703530885	0.216110136714124	-0.24505078268246	-1.1225488521485	0.0767423666917695	0.0356875256344042	0.672650221391042	0.267970970272482	0.307658561564947	0.0430860315061767	-1.07042068764549	0.880690445327529
K00333	-0.852891592059882	0.845858663715913	-0.727786888347868	-0.0869814617926218	0.211028223128751	-0.275956905506353	0.80174770141302	0.398284161935175	-0.231097189180289	-0.437649064188577	0.204382284671449	0.231137102728697	-0.30856576213597	0.147191516600411	-0.522152066290105	-0.00575848780067234	0.555937681553267	-0.681963502990471	0.44804836135106	0.0651715448515967	0.495614164046776	-0.418434052161378	1.20176359836137	0.932350046223159	0.807289946847118	-0.328606278780491	0.588557994770974	0.0114663697187956	-1.06460366895628	-0.152346422784211	-1.03338657859023	-0.272814797478297	0.0496605525026507	0.817596346747387	-0.742220211128116	-0.468560768712051	-0.201310562283707	0.0255361995367036	0.105425426171408	-0.39562161668137	0.0903489272738411	-0.217520942478381	0.373348427855061	0.960812645497199	0.0106979414163295	-0.48732857138628	0.588822929141131	-1.34694033846512	1.58466818407414
K00334	0.15783014612629	0.265241318572064	0.202793928778078	0.0981180425512758	-0.0359113746172581	0.0133268903853914	0.228008871094714	0.508703169602296	0.155409716748065	-0.416872739814026	0.259463639103011	-0.16168013238279	-1.42508696714849	-0.210606858587761	0.0676251993303025	0.233008534270182	0.225863501741082	0.0520598538554253	0.106401469795073	0.385281156921149	0.0906589715709125	-0.26881654967582	0.363625682205432	0.358082874481864	-0.067745748083895	-0.273097334167301	0.2503062841481	-0.197254352065147	-0.126100592536225	0.010439443712627	-0.0834355884547291	-0.205599443366171	-0.23892412363996	0.230403971179957	0.201794120951106	-0.54058141534196	-0.212733567242862	-0.242862543442979	0.38789408474498	-0.0139377484447878	0.0236915749693432	-0.00999281274689112	0.492696962544533	0.722763228284697	-0.216973991792698	1.03514978571876	0.672189607222972	-1.61175627050427	0.788220730559945
K00335	0.12964575400533	0.291169017683967	0.190942459969536	0.126061275487788	0.0678163005309429	-0.0163200602092757	0.236960313294313	0.380072038175808	0.216203699838363	-0.311702888573659	0.177850794166218	-0.0300155135733862	-1.36242793830155	-0.173212067810661	0.0367786900667664	0.213099609599368	0.175032175689762	0.0524773695672467	-0.0476978548866649	0.39700001957731	0.0824390520100025	-0.308660524893019	0.32319315469363	0.285339569214525	-0.185960409867978	-0.312534963580669	0.289855325510741	-0.193647936043916	-0.225834035041262	-0.0525755872685316	-0.0553784798560168	-0.198356947826903	-0.0784987319288746	0.325622297689899	0.21396847638889	-0.526198465394852	-0.132504988103185	-0.185645083660106	0.29825812549519	-0.0807366360063348	-0.0831218908859825	-0.180539497810774	0.262335017703626	0.715353763977652	-0.18082524949817	0.91481533551641	0.660620873229845	-1.45302419825011	0.820298932289349
K00336	0.00591916630188694	0.328727558063748	0.109720081621561	0.116025709135541	0.156856206582839	0.0158403075915179	0.167654221490671	0.317710692888618	0.168658057168623	-0.00977395858914409	0.129836949877714	-0.055029245914862	-1.32396669774368	-0.0936939181960641	0.0424758118943536	0.22912344166933	0.00111444313337161	0.0345601198058421	0.0166372573103666	0.386827056833443	0.0696768453480505	-0.233752429890808	0.254490971537082	0.21780618343513	-0.0687729226998646	-0.275824649139696	0.219558717021649	-0.143500991215073	-0.0889387390088698	-0.0953444450505745	-0.24317582175773	-0.103089088454247	-0.0925507885498194	0.376228702859176	0.130539404073373	-0.563301530705808	-0.105272678727647	0.0611768117877727	-0.0993043715858484	-0.403654620391617	0.0931688515178624	-0.240881159124246	0.0564901730518175	0.401496175488777	-0.38707441028987	0.530155043456269	0.455137110992587	-1.70108579389271	0.406468748514607
K00337	0.014200419852735	0.0615930463540525	0.93969145679555	0.54808016301228	-0.479256695321909	-1.62750553681683	0.560923734460985	-0.00377350523557907	-0.123918943909271	-0.372947528449489	-0.898269356487516	0.000748728889906736	-0.898632015430102	-0.177197698288104	0.0124591102788184	-0.372206153306188	0.304628936915874	0.357563832592231	0.142965750713247	0.283066222420505	0.116388226096533	-0.857273326120273	0.0875797957715211	0.86952312841258	0.915478226811308	0.023176030455803	0.178520425636441	-0.153348405793483	0.272927285080104	0.262711159724679	-0.19080435975671	-0.0844728729573759	0.213114693908317	0.552086815330835	0.755624043617062	-1.39654773779834	0.16310290253981	-0.0924885396782902	0.182853842790917	0.612654474569772	-0.174841680533139	0.186138895991428	0.391675409656122	-0.179975506693384	0.564994909682783	0.0884676198433398	0.331058786636525	-0.139197540603295	-0.0452085318051068
K00338	0.0869808697876211	-0.0130955675236404	0.878910800227722	0.464928217244002	-0.395332317245009	-0.437138904753476	0.319973007222942	0.0695586757283184	-0.0158295572615288	-0.308696155034692	-0.300868665561091	-0.0616162447228299	-1.03487325604214	-0.0971334886420018	-0.173372455419352	-0.362401240501375	0.398947597156469	0.313419540603148	-0.0454026685705637	0.498683005568332	0.0655418184688452	-0.563234015664162	0.0331825638026391	0.460221284846395	0.688766219618487	-0.105910582497124	0.0772847290950702	-0.277445231947456	0.0800255032703627	0.0574211152682913	-0.225166694920129	-0.0413984631583053	0.115407298423821	0.38205806202458	0.528563789532108	-1.15734482068038	0.0963862322561042	-0.159634539762448	0.373153798960939	0.699917497379996	-0.107535870682188	-0.056526198032385	0.282859638129122	-0.117985349551335	0.532752127598743	0.221269118365828	0.102772772437826	-0.0266804519715906	-0.021735378685622
K00339	0.116685011055738	-0.0957702278325961	0.979604868653322	0.561499863294367	-0.404738253736458	-1.71517771473247	0.426758862187733	0.0475299574469191	-0.154933200983325	-0.468976325748687	-0.693308027138351	0.0087601366488631	-0.945484494942047	-0.106781714858795	-0.0353434996197594	-0.564073409587569	0.689451087748288	0.458989837427536	0.18698598226864	0.842382048022577	-0.138528007603474	-1.18551014723324	0.12833307377149	0.816485115540201	0.851044528246033	0.00986387584226911	0.0217389692522945	-0.406515130070072	0.124814122829827	0.299176947161624	0.0997915029914095	-0.0252338972516327	0.132299110207739	0.481145270272623	0.927500216480281	-1.45675279904592	0.186286463034626	-0.210386757756373	0.272489528502516	0.642650518426321	-0.0666789372007834	0.160955595796699	0.39475155228181	-0.198342227251403	0.435572213417764	0.297623497035633	0.352353937054652	-0.0833517883478161	-0.200224407479114
K00340	-0.271629195165662	0.205294903241497	0.951614267819549	0.48798482084059	-0.236678252472332	-1.66046355661016	0.407461422120697	0.031698698259618	-0.0778905674233219	-0.403672042433307	-1.02723558529626	0.0733637509056151	-0.680528473229333	0.0384141180604872	0.0417764020398295	-0.69587491123662	0.49358820690055	0.321397714094311	-0.0565382537025727	0.312082847083868	0.16500163268517	-0.946724151757284	0.159547715127719	0.889712791709322	0.993583952322662	0.080493434082585	0.170102837488833	-0.676380450677583	0.219254172932157	0.251808819199117	-0.119184374360424	0.0842158448632035	-0.00027156983544141	0.538083460936695	0.845255339697159	-1.06998074868802	0.161314980477086	-0.135971270679211	0.544136450248885	0.477687454440826	0.00107313098840844	0.163785016513841	0.383829668977034	-0.00524644462275692	0.360924730520172	0.202574751431345	0.347322493274922	-0.186540063756653	-0.139400315896217
K00341	0.0355235268251773	0.0591809490275808	0.979209245685356	0.631508584544911	-0.437195199082474	-1.45745986037119	0.563665643344682	0.0124947968524149	-0.129826539038465	-0.501568049521774	-0.93150002204	-0.0734447947248653	-0.956250209934956	-0.0996587380793049	-0.111366104770943	-0.607417747907164	0.514343564577849	0.403153517550809	0.178756064449634	0.38101803757773	-0.0112269979123019	-0.912829807311884	0.132455651834941	0.847601662996785	0.868070719512893	-0.0215457093409881	0.0108621181446454	-0.404354485637534	0.218402963316976	0.273839763394553	-0.0266728368057462	0.0850729094964696	0.240413079932308	0.532460554821354	0.918110411869863	-1.36511946953084	0.161292806253501	-0.178253144504156	-0.050364392934092	0.659273277146179	-0.203404946812261	0.134287220668127	0.495225694631637	-0.158189573866324	0.519555015992182	0.116710428328256	0.420803248882839	-0.165027234721279	-0.106570512756174
K00342	0.0520039150801332	-0.0341555465579182	0.986822992039949	0.655823584633444	-0.48743300667601	-1.49400648493106	0.385444491364661	0.0737353696286419	-0.0752144911792	-0.408076760867518	-0.778484516842253	-0.0491045158562039	-1.02901350326978	-0.121724858754144	-0.150568290784396	-0.500168396511135	0.544340312023158	0.405539870609726	0.0714481943893385	0.377425656807025	0.0506329437471827	-0.711641889200773	0.0285487907340265	0.823059859775052	0.808485655391068	0.056512562066792	0.0608183426524749	-0.369294717620489	0.160080262464918	0.197904813134287	-0.07569977094197	0.0538882915099802	0.182713754168029	0.565632367066798	0.887172471510701	-1.26165812433957	0.118210373535033	-0.238436219584939	0.0438233205066894	0.712321477319028	-0.152188693347723	0.101274779950614	0.468357035650079	-0.147946643489675	0.552930978655377	0.072325437651616	0.393528006776936	-0.0165447945656805	-0.064816226524171
K00343	-0.0624710971387938	-0.0576536861399034	1.01614366931925	0.581493065202518	-0.483448359729244	-1.4494137972806	0.532364919700891	0.089521086456816	-0.157053984169478	-0.442404558999373	-0.906189416127893	0.0282609853388052	-0.932279140189912	-0.050394219339993	-0.0963357728036242	-0.566567252938977	0.523170583561752	0.371617744875585	0.0778618597824358	0.45065036234183	-0.00583489743406718	-0.914325534915649	0.250219343063246	0.869960871896548	0.918300579684603	-0.0873597700779829	0.128449988319476	-0.375553844515442	0.196096618072389	0.217302202238841	-0.0351977778374196	-0.0435604620167116	0.172229709200848	0.558453703888241	0.859295837187121	-1.24865117606232	0.073301617586185	-0.132934938650885	0.0953638162436903	0.723957532142398	-0.21268200810174	0.0815452133297452	0.323019251322415	-0.141087241554957	0.585584320524358	0.091885681512101	0.283798751714998	-0.0249380663408258	-0.0702167616676967
K00344	0.536393454501863	-0.132670630894786	0.173862057140172	0.617986227310504	-0.0471421409410568	-0.406038592012708	-0.225691394914024	0.108662095413349	-0.217124974177697	-0.204264022382054	0.0712064817686047	-0.348127158369114	-0.965482002398598	-0.478959419666803	-0.413539275568379	-0.338359002546968	1.96295459821369	0.696147563386966	-0.502231387907153	1.48730901627074	-0.27663516361199	-0.597455303919658	0.10493085949568	0.175247927567988	-0.278577071209311	-0.372444370390494	-0.203339170758614	-0.21573243441365	-0.380294677288931	0.141117553770347	0.693608036938265	-0.271332961840946	-0.426517380628442	0.167848115625944	1.86652475842341	-1.48618387361712	-0.0156563363690191	-1.06807653510987	0.836384235883841	0.570474182945237	-0.282367030655681	-0.554942425888741	-0.183201087010731	-0.388227826275385	0.690135236940556	0.647376997862932	0.17448312409173	-0.563172913092681	-0.319902636632152
K00346	0.04812358272884	-0.0832994199163656	1.2695264686071	0.881403101101692	-0.508152229543946	-1.84792161859944	0.0672446414209834	0.145570031559052	0.19419265659734	-0.283881735462004	-0.907595750735987	0.302473910230203	-0.679803733321017	0.000656858657159032	0.0646337400710829	-0.243993629193552	-0.997274706300343	0.510600593256545	0.239547188492988	-0.768135403900812	0.156956570132246	-0.81832695963395	-0.443052664175526	0.950282497563625	0.955972980652647	0.280257998442259	0.371115211662249	-0.121599804597012	0.453670451368597	0.497472590335344	-0.325021428364559	0.200057514021571	0.405670137826157	0.762212729687072	0.350134203780322	-1.42941324232272	0.34969666787216	-0.123243531218586	0.239881778865039	0.733716785555574	-0.216067042232135	0.215952404688078	0.444165142180519	-0.146023040637966	0.73755952826657	0.127228082671064	0.326861322937048	0.0269208588808194	-0.0784709309408169
K00347	-0.0310017832773872	-0.00552633329873264	1.14183531530331	0.827936707843085	-0.434594664405485	-1.32500673357183	-0.00688352572214035	0.129204497059297	0.147640290917018	-0.113803230127455	-0.886222906302547	0.156769137572715	-0.957329839430891	-0.0552651904917587	0.147273774885252	-0.210729569238771	-0.835145271650298	0.305003169867338	0.165490983366387	-0.442300373569008	0.100614727468367	-0.726726198723468	-0.540389616136936	0.828149651909011	0.837395224957842	0.284853047257066	0.313697480477931	-0.117788193037752	0.400005324417516	0.411972200314078	-0.214893976595316	0.235572398096559	0.441386328444485	0.693450487057001	0.230999247889205	-1.20655960804853	0.310917018524843	-0.0676454061104677	0.167449976474887	0.814659975001982	-0.140419139442217	0.15434403356268	0.469433809495606	-0.148137633331539	0.716700242728752	0.0464355841237638	0.375568651061745	0.0650926730338877	-0.0531676509756389
K00348	-0.112911979393761	-0.2018196419075	0.865214720916349	0.515434727214971	-0.507141576342591	-0.623721276140605	0.0347095210513493	0.12207964935807	0.0289607425322788	-0.0290443682760915	-0.380106591508847	0.0813585819510108	-1.07614693289814	0.00229944296799089	0.0320868198187181	-0.253780719661361	-0.305977545594909	0.247225954916165	0.0743200122115719	0.434284524345474	-0.00954814937516046	-0.330547415124116	-0.230556962931765	0.655925652061412	0.654593236836215	0.24777457310004	0.0517852175239837	-0.171729188435666	0.387661758124863	0.281475658511459	-0.226807255564229	0.0793238183597758	0.224630898539038	0.399203913571096	0.0385748393485639	-1.06192626651433	0.0628416064086692	-0.0532897179663649	0.200247465809901	0.459056025795679	-0.0707578026111382	0.220690184871675	0.335298833058063	-0.23665811434952	0.553155002836052	0.216214305914626	0.278442803526933	-0.175016118820166	-0.0809998651888337
K00349	-0.159163830130388	-0.0757791379500171	1.1172155382174	0.837989979468865	-0.41636562333704	-1.2726397500848	0.0606749880968325	0.176131041842149	0.241463753224307	-0.292737133129929	-0.657882084113779	0.0932054513381129	-0.86499043355142	-0.0782170209511899	0.15792677741577	-0.18526540901359	-0.622600915660732	0.479186702970962	0.175597249241814	-0.587754482935637	0.0750926329163948	-0.629038514179821	-0.360210274746693	0.851397636707719	0.768509833469139	0.246376928112773	0.279811244277486	-0.142900922873106	0.464246194233902	0.444020718898296	-0.156049054637372	0.21979058340027	0.445393693807546	0.629600774325292	0.132232593079983	-1.66933942095734	0.275069693207834	-0.0983218976653681	0.0297864129735188	0.832026884094023	-0.1619242472161	0.274359099137447	0.34736850477188	-0.142767775015107	0.739687186996566	0.0616925830073909	0.279074777306654	0.083146126359875	0.0547517579805918
K00350	-0.32301899990247	-0.173984800442083	1.09893817158663	0.844054567169524	-0.540972999140775	-1.24700100768367	-0.00585228020235273	-0.162612182555751	0.221268443873926	-0.348099292576083	-0.616440330008839	0.26056254461759	-0.918054290727214	-0.0294413998747535	0.167658719578874	-0.0707175182048903	-0.622305927387589	0.361251808712033	0.236729114094338	-0.734696220457909	0.314118884261217	-0.388753075205101	-0.48157914008157	0.796823870411861	0.75265063326591	0.316478840585582	0.189650566759194	-0.072942544412016	0.423522055904545	0.327798163640358	-0.244545392725627	0.197339453251455	0.461063906399395	0.736336861730707	0.206558846713314	-1.38296258260007	0.451174531632308	-0.335171652303542	0.0675980611013962	0.911056017943626	-0.202211328032077	0.179583647794113	0.424572216056047	-0.156770489146659	0.835586667386345	-0.0361662746749098	0.365179923061201	0.0995758742024972	0.0486523301192023
K00351	-0.122216282826916	-0.122348670916408	1.17398409312859	0.78146260048358	-0.493354023182452	-1.05813845127451	0.0644599016698345	0.172620497418283	0.0851996502996308	-0.171365624870792	-0.630855389253053	0.197944588472408	-0.945299443598208	-0.0707471837266787	0.0629003744741587	-0.327370336462154	-0.626588148490608	0.45040299390164	0.0888380063752088	-0.505164105940827	0.0630759674843282	-0.480377231770208	-0.281593906045451	0.852003063920148	0.828337565125649	0.203491752382843	0.269908795074422	-0.180684670888262	0.428703294647779	0.447594055422647	-0.348242977831694	0.185915735199133	0.166637121717145	0.691361101011245	0.137187285421594	-1.210045939029	0.222363942476949	-0.212666885188385	0.0865399816304158	0.761511500659463	-0.0917372536075092	0.194068153119211	0.380000422184104	-0.0826757361938084	0.746609303181986	0.152041118404597	0.369457009088103	0.0318913713764029	-0.0265283494931625
K00353	0.160239555150796	-0.0949199033625931	1.85730356930434	1.7081811716527	-0.938576897098653	-1.33376786265238	0.579753412350155	0.833626141507389	-0.044099934784533	-0.849349076200687	-1.37961548846688	1.10011346216603	-0.191164968578616	0.313809979800086	-0.151957140856346	-0.37087671454504	-1.59127709231722	-0.42397725182043	0.575157133165029	-0.889244591456337	-0.310180785334537	-0.407186036962977	-0.451671054083787	0.838228322740738	0.10872262571435	0.18059721501149	0.40405179751321	-1.84228695598903	0.394785445406863	1.45646841474871	-0.534080112334651	0.781704193235612	0.920016800813671	0.603182275861099	0.736661633283461	-1.71900059058302	-0.029370691998023	0.278099555461932	0.214430161459501	0.907373921666113	1.36891911843648	0.703106231294679	1.26193304461745	-0.00908290572643145	0.150894555793196	0.962082499850365	0.630401946391664	-1.80353930135913	0.639773803203567
K00354	0.153402028978515	0.287224976784779	0.59317833143135	-0.134562785667365	0.5698871144199	0.413613705450534	-0.0749920585198445	0.636918226539533	-0.350745191125381	-0.292959348461044	0.0870241561966396	0.208609403905864	-1.6637003743742	-0.286033683475382	0.20084109256121	-0.106973620526424	0.425753548380586	-0.285119640105391	0.0963768430244802	-0.360174885476673	-0.224910144988314	0.321766007471527	0.320691693532875	0.437812502251526	0.220193474591464	0.14634318300258	0.0491014622859105	-0.330508708984912	0.0825710088178457	0.128263318430127	-0.359704504747328	0.27508701393605	-0.0620400848602067	-0.24796781563291	-0.245271020153872	-0.423822795851968	-0.205172429042078	0.106332814173574	0.300791280615528	-0.0867830669824778	0.464800975847435	0.0307260601112764	0.625059540566979	-0.180294855294556	-0.0686771215724526	0.748265270337901	0.616348332281842	-1.51931081718113	-0.544555403336601
K00355	0.215319286949247	0.0797607415589697	-0.0643246501029679	-0.266902549206052	0.420108788097731	0.0521970561171864	0.0369584622288588	0.143830549871593	-0.257067635388042	-0.00742410197346179	0.33518678922131	0.262435261026131	-1.47957080213899	0.251505393021194	0.354950127157405	0.122287630583114	0.458274036747586	-0.0130355191883849	-0.29530867551593	-0.268259936445555	-0.143061037819832	0.202917425901471	0.525363955347193	0.123002363924515	-0.250654410798483	0.00481406288923326	-0.19671678789331	0.0338792522592709	0.437171987463157	0.0769563566507944	-0.114943944981078	0.0414364555641235	-0.0701464092449723	-0.418605389482108	0.242878713245655	-0.58032806616941	0.00511522052283656	-0.123641279730589	0.31971307600169	-0.540745386521778	0.123510044190033	-0.0420018198364006	-0.157962329777203	-0.0563340487872434	-0.224324798622786	0.715064074171801	0.211953070270966	-0.833941981298522	0.149039438618916
K00356	0.0273260564638433	-0.123326285247384	0.159601316889041	-0.048451544017998	0.265665807791332	-0.0836773371595537	0.011021045379418	0.218210237364638	-0.243293644325426	-0.256004423469936	0.0639127531409544	0.115562077426756	-1.07138946298122	-0.183562322465578	-0.021378042007501	-0.194663307289713	0.720407133291897	-0.106104738070772	0.0672062094825688	0.187097103734128	-0.199709381624844	0.0859355930131289	0.423764981848869	0.296437730307186	-0.337415893961978	-0.0227156528678116	-0.131495883165849	-0.0582137861130236	0.162314436304824	-0.122779952366973	0.0763689465381195	0.0621559504688465	0.118365298202089	-0.0609475420796402	0.358908393158406	-0.330273404757941	0.175141533167095	0.0327739685919797	0.130389440436496	-0.227166130259814	0.489808228816222	-0.166876518356557	-0.102097040936862	-0.0297230158616368	-0.368435391746566	0.872898714342702	0.220336437693968	-1.81784764023084	-0.000347221387789531
K00357	0.732183833065633	1.43899841862525	0.557314560033216	-0.56478364607741	-0.0880003822505335	-0.760579098670604	1.4816359223383	0.550188440636483	-0.0990853818029231	-0.746163941464649	0.994028330388766	0.451127260592403	-0.647595621778	-0.643873275633066	0.94656111779404	-0.753199395590702	-0.507262704569459	-0.649871203581862	0.0767249365531804	-0.498377384268517	-0.70135007052186	0.053156968234342	0.869788967081319	-0.444880903643114	0.851745086522619	0.0838383763034942	-0.78061735605739	0.333429496825651	-0.600641708525209	0.114335032615138	0.861689669783667	0.713216049328274	0.00363203892179342	-0.615388429385183	-0.636059751790079	-0.689279285201913	-0.686584964831097	0.341428299714595	0.62786506010476	-0.454722008062156	-0.48054562192623	-0.0376450766035403	1.01233684933734	-0.151983990345916	-0.424467141276465	0.0459915269973985	-0.398428481820707	-0.456063411103468	0.187994961828991
K00358	0.0450219945496808	-0.108504502130644	0.478673270692249	0.274305339855387	-0.122990982542099	-0.0184851659263841	-0.0276941135750384	0.135498167796715	-0.279266668873515	-0.474091201458027	-0.259865681946584	0.253845125225493	-1.22893305609121	0.0579838237504193	-0.158415979578609	-0.220583991921265	0.714243806287705	0.289718432536254	-0.126834775401085	-0.136714873699837	-0.129234339510011	-0.409593215828088	0.0650079726377717	0.619610593476353	0.232971816936307	0.288955898012424	-0.202233222973618	0.0804679574699545	0.188535591579988	0.121718145489666	0.0743958861602725	-0.0999704860065587	0.121242635817437	0.271193773749497	0.999822478862344	-1.09675861823236	-0.213041835190989	-0.12729097599011	0.186381392109978	0.503640269582398	-0.10386713221176	0.282584153582002	0.437029735718688	-0.1261733799467	-0.191586424497061	0.472295774122021	0.438060112047051	-1.73067319584671	-0.0388278743393009
K00359	0.00803812454227182	0.1903812776345	0.108492634246886	0.0524603721936254	-0.0869030907015331	-0.109554475218713	0.321009442287786	0.305439705940506	-0.0689940166120262	-0.14121825574557	-0.181570358586195	0.0726302826643741	-1.24643056632927	-0.0895136254612008	0.149716501911996	-0.156708259833345	0.172511681582445	-0.0451826594442755	0.151247297276091	0.0671343922280869	-0.247429761388176	-0.109731372398338	0.378831725980596	0.444787135170463	-0.186282935689301	-0.198763019604569	-0.102134838081769	-0.0782357567136542	0.230003985249168	-0.0394581357014838	0.125603094089465	0.104270281207917	0.197326822354416	0.404459912029176	0.129670776480119	-0.43397604878098	-0.091928268779486	0.231929054188434	0.428199384006508	0.0995080799172436	0.688982829679725	0.109249938125202	0.492975506316095	-0.00971239364509535	-0.225404713053861	0.791451995001302	0.443748509044166	-1.69316506330759	0.00789702499673761
K00360	-1.30710285576232	0.936441298641767	-0.616858239911437	0.550763996235838	-0.68634972070821	0.239183510648507	-0.0667885114765525	-1.22150293430784	0.442183596250428	-0.407025320999924	-0.0407249343061409	-0.655819884583614	-1.301832435553	0.136486101987023	0.657788082215111	-0.723205091923893	0.319555509768294	-0.146429531825454	0.795315777000377	0.892618750912033	-0.702219341510656	1.07712129826471	0.891594828432116	0.900731104109268	-0.00625464817402221	0.511586598082403	-0.262457511827367	0.16206290744714	0.484056511600154	-0.652233620972601	0.893411297476981	0.0539388846019708	-0.370374911393689	0.0526752220648943	0.347042416635925	-1.34351609897691	0.166137901838699	0.676409744106978	1.07998863104605	0.43111037017086	0.264877018552322	-0.0601684847194344	0.117266013625024	-1.05325142868927	1.77775775760015	0.188957940127253	-0.900647946376534	-0.958282875659294	0.459444248604888
K00362	0.702705224573041	0.0216881327517185	-0.385707285640639	-0.304372852220291	-0.142987447247902	-0.413885549924218	-0.406494675789433	0.202351542297831	-0.241858372771043	-0.0163396804538679	0.14043425466008	-0.298826916829291	-1.5960729409639	-0.0394557804511411	-0.117912253903023	-0.169951437746853	1.50406342161366	0.635124497598222	-0.245322122854625	1.14309608243337	-0.367407445163171	-0.0738153366965569	0.00959861085052482	0.0438498712064106	-0.169436054676954	-0.28884222511016	-0.387188915483892	-0.147469876472563	-0.171595580778324	-0.118897543793915	0.592928782806744	-0.14689122124249	0.251402742851317	0.0822052919346403	1.53156145044338	-0.491668375428042	-0.118610014378643	-0.395773034178579	0.728961546749997	0.191237593451788	0.140800965428952	-0.0776440575844427	0.0659401131650534	-0.057306341837695	0.374709071818608	0.902434845042593	0.368986588033753	-1.65138961298994	-0.544223657279286
K00363	2.28018852116847	-0.388732931315416	-1.15197534320079	-2.22572596831159	-0.195993661456571	-0.474487044637187	0.335708657245138	-0.345958620360594	0.550899421245006	0.391170751243036	-2.2416684741319	-2.27160488191352	-0.382283536238899	-1.7902376244827	-0.00608920086068387	-1.31086366572442	3.53478252122125	2.34436369132409	-0.992661626078545	3.11890070848216	0.255274669287231	-2.25273204202097	0.224914009498706	0.410585686482162	0.787199515056836	0.0136389007543456	-0.415357102492528	-1.36649933846384	-0.562065685218238	0.917076539013588	2.33771409426851	-1.45791955878313	0.265890055467012	0.0017795852868927	3.94758677875812	-0.93427855239407	-0.950539247716952	-1.90125498158581	1.25771590655179	0.84962215276684	-0.0465115913755219	-3.12395951828566	0.132697541257577	-0.664479775937569	0.541325510906371	1.41401766142345	-0.103246840800202	-1.31120349962784	-2.11749029361409
K00364	1.37050586699667	-1.84818167828934	-0.18624873300554	-0.203384809657396	-1.05268300161469	-0.499000101096749	-0.502769818933723	-0.429637769636094	-0.901980776846638	0.644338926945024	-0.258107364790723	0.0963839427623365	-0.169685130044967	-1.05747359756459	0.156164244058656	-1.59996350770957	2.91095455213267	1.42321795786324	-0.505476571827753	2.36051925200547	-1.09213045557628	-0.696961874936459	-0.801290194299842	-0.246237471849722	0.144606451215094	0.711843101679221	-1.88725090492923	0.0451453054066704	0.681963633106871	0.767027115954058	2.52665515017366	-0.193088377872698	-0.623624148631096	-0.0785904638413637	2.85939759224033	-1.95331747328746	0.0883611337019532	-0.0472863685851006	0.789583792148336	0.599157247194595	-0.169037862519832	-0.629188269096867	0.104407411244981	-0.128847016035609	0.445217141323146	0.77715776908775	0.114929798116622	-1.44162992872778	-0.206262748496217
K00365	0.567859292661279	-0.760123140492946	0.123341006655559	-0.204088145629945	0.918987609197259	0.290626797684504	-0.120541144591467	0.493863773908249	0.208464023359094	1.98336002168847	-1.39298117251391	-0.307998465083331	-0.419606090878889	-0.0375051108113622	0.00114994552725278	-0.898366729567098	-1.28109479072257	-0.269175036427726	-0.485726267036462	0.369848844048087	-0.000810317960135087	0.0352982508815076	0.0594496752323552	-1.21871298979623	0.342110543358752	0.189908310158683	0.240754939919237	0.464125473794838	-0.658526258263735	0.826262019655454	-0.77747899737388	0.536389598798243	0.150053468337736	0.979432913558907	-0.26207501922393	-0.0253803363989253	0.338903504347064	0.16825542786018	0.400391358941156	-1.20560484947136	0.799195433202624	-1.1982941080203	0.632764815368293	0.699911308151802	0.245886832062454	0.984898202484287	1.38723516983628	-1.20694625251267	0.424949572939644
K00366	0.30417860266819	0.273308998847521	0.256024966823157	0.131221015017157	-0.341334170303666	0.0418016657283241	0.113353283066317	0.0907043503938566	-0.325212546783641	0.542410839904208	-0.0138959843118591	0.134601262015726	-1.58042571591838	-0.00904235773555873	0.0793520933584241	-0.00389225520745351	-0.288191484163492	-0.236357689151882	-0.217557129679874	0.585646093740602	0.354419453976636	0.0441869850299882	0.613287127767232	0.527109851899713	-0.10861575693107	0.00223966201039244	-0.373395802724147	-0.131194894162825	0.0724885903789128	-0.14420477948401	0.527139678635279	0.0767815468712493	-0.146966729369097	-0.0240582047047089	-0.741293318451207	-0.430596709260847	0.345979460210837	-0.328037091437309	-0.607447915033192	0.0374474626013267	0.0436048384047292	-0.807564226676077	-0.423877302847805	-0.736168929746802	-0.553675231442661	0.878671566217398	0.109514014259754	-1.73793748347894	-1.11346987748962
K00367	0.28275524822444	0.834761611905475	-0.306519161408571	-0.525485870883827	1.07983750791572	-0.251277694231284	0.13931004856469	-0.35506178747991	0.599485972524659	0.0300164077971585	0.402133610526931	-1.11247218513113	-0.588164083387715	-0.261550308497392	0.714183484857009	-0.524528230745919	-0.153324702667738	-0.584562379475012	-0.0920694583825514	0.49812245343041	0.123032380557354	0.111145801060725	1.22175712054582	-0.631425736732905	0.0989972977642246	0.0277206734532696	-0.0598160607363698	-0.127973507324679	-0.388705077254088	0.0168834516657763	0.565887460880956	-0.653031206722271	-0.312357633388885	-0.253929931964086	-0.125792630231186	0.251876610332711	0.310140504638192	-1.08040816840572	0.69615126494841	-0.102100160847411	-1.74845895200924	0.883611857866363	0.616860194224193	0.370710261109206	0.370604333708391	0.65296117562268	1.43990231595355	-1.74940183955229	0.901277263624655
K00368	0.0473205622139035	0.38507167859026	0.180808569531835	-0.0865745443873647	0.206876106878433	-0.0306663654043162	0.408970542920006	0.144990576602056	-0.170326470082321	-0.0957452280938305	-0.91969608988938	-0.23679598378809	-0.749359602722442	0.143875780936502	-0.103652709196708	0.19056484972297	0.352372258659798	0.168996650396923	0.142984763319001	-0.677613883772989	-0.0252471703907169	0.000383098941920235	0.970706833404129	0.628705088845678	0.294494048421027	-0.260138203375838	0.270795397071803	-0.320862469112434	-0.247132277464112	-0.259501278857584	-0.169593844929716	-0.115800358519072	-0.0359974167258632	-0.116035533199084	0.320812827852095	-0.388459411317512	0.150469206921039	0.453849128531505	-0.48894106934718	0.526752743607382	0.139396262386744	-0.152284011167697	1.09917838816247	0.0751667585357478	-0.415033189932615	-0.12842508095146	0.153629770341128	-1.37016311256353	0.140058081817189
K00369	-0.0402475189055211	-0.132888047921135	0.0675812901314421	0.047834877004389	0.47037394127913	-0.147960575588804	0.00770278186135531	0.0453524025489527	-0.151738687214829	-0.133545418382849	-0.00653056327899737	-0.0364669710606211	-0.0349770986962001	-0.0312547525512663	-0.0647621424608822	-0.140580872508902	0.105355818512341	0.655894500059883	0.00310650267622936	0.114241138813282	-0.0887315474400605	-0.0204614656426099	0.0291761026926736	0.167737619438686	0.0707544811558076	-0.0198898590448273	-0.167998832975591	-0.145654045159464	0.0119768145565908	0.032205909070278	-0.136730185635347	-0.0606367669930998	-0.0914004894589748	-0.00276990630338236	-0.0234412287082781	-0.0766607621201132	-0.0739664417492971	-0.0588251487938729	0.0270961956375588	0.0379844185408365	0.0375859030425723	0.0452951599918974	0.112598833933252	-0.0583255375304548	0.0810326367864374	0.13964997981286	0.0942779447822852	0.036643015499525	0.00738488605392629
K00370	1.14421827516479	0.0124782038745579	-0.239362543861968	0.339884092357933	-0.261154623469495	-0.103928088516638	-0.323455555589604	0.120940943717306	-0.279544348980276	-0.0912379637235625	-0.401684283599084	-0.967258407496052	-0.77127667854738	-0.666763118549694	-0.73062356179094	-0.600368593617274	2.65980988498182	1.17112990821068	-0.819560569901349	2.37756197405523	-0.838182258950323	-0.630309762536744	0.210270066474748	-0.264122060879444	0.168344296468203	-0.348478472247765	-0.897612768252112	-0.506282102069125	0.155799848787201	-0.175442281448699	1.31172929590921	-0.972459467828666	-0.365729711304184	-0.123378134803921	2.68875649540539	-0.614675810618126	-0.368032116824646	0.40054695902878	0.68571999358708	0.364352398811397	-0.555091303084419	-0.392846056178267	0.532222868944819	-0.0731707934224168	0.711651420145911	0.913467318125969	0.0468138841483636	-1.96629587868774	0.39507477187301
K00371	1.16225137633387	-0.455479288739354	-0.628598740806646	0.286607389825205	-0.648637445546031	0.167034243636257	-0.603132640457989	-0.460364932699274	0.0583953293800425	-0.0037615903448851	-0.331933253314067	-0.580577844844675	-0.946333773257144	-0.699123787852078	-1.10740902410771	-0.44368614910222	2.80148536237261	1.31862185415614	-0.914898011023411	2.43431895567396	-1.3545411869781	-0.48788165308929	0.230721769733407	-0.192796575038402	-0.0140026518621319	-0.205791899683782	-0.477113213314179	-0.628439375117107	0.342581056171853	-0.557237646321501	1.37847414386973	-0.550266468574115	-0.0711949295609753	-0.0806762556915335	2.84171987710848	-0.503651328287735	-0.0746816926472194	0.296284642620775	0.93133696842288	0.215266023391136	-0.551073432838337	-0.469018404792832	0.627344573768877	-0.292847571784802	0.859180565155469	0.964903959667523	0.230328857842969	-1.88345989272061	0.390343374718715
K00372	0.348799327035152	0.218158651727149	-0.172614926637906	-0.0235346311935156	-0.145762307305972	0.149849114763688	-0.962697155321836	-0.110209244912305	-0.0824048358515552	1.20344002751217	0.0231824949091581	-0.530181525496744	-1.14825522456885	-0.478966452680625	-0.300264883123412	0.108411554122618	0.285810330231232	0.436206223224781	-0.752845156499279	-0.147751006624183	0.227254929847569	0.110436021704448	0.452780090238864	0.154418727935183	-0.0185436802143817	-0.0230695538251131	0.479008996528443	-0.450670372667554	-0.0997529206767247	-0.349447992420606	0.89844997650758	0.251439874033107	0.0959526151713497	0.72262278708737	-0.219843034180262	-0.646685222634319	0.497278384255277	-0.391656792108897	0.945399457641589	1.01767755819707	-0.28912528916322	-0.916506755213985	-0.0979341191763405	-0.265690284654615	0.414897826559949	1.25909398984361	0.427659223949948	-1.60200738606912	-0.103895685589386
K00373	1.21162055087229	-0.0772050142922263	-0.828335026844314	-0.291491077657504	-0.521376671509872	-0.342820498687413	0.046465278507702	0.301138651314448	-0.375961759693455	0.365415486076292	-0.246741930011633	-1.12272007441097	-0.942892296603409	-0.993534481084392	-0.978311158087606	-0.302618325995714	3.13018369074387	1.71686771219204	-0.536481350702908	2.54844182515884	-1.45083226559519	-1.69939121918927	-0.22855599494049	0.240518525082071	0.224643786889795	-0.0282131421003231	-0.558874105719934	-0.842850795068046	0.13459105973812	0.129425858316354	1.57002601206154	-0.534607765925267	-0.373768636111559	-0.189054918344048	2.98801102563833	-1.17820255798694	0.0374916039707889	0.167545355077115	1.21298411637022	0.73007108632679	-0.712580598135658	-0.838482773970972	0.17384506029657	-0.0635350496434512	0.808037543373717	1.21017750589874	0.202227454441919	-2.30600197964006	0.129503570095286
K00374	1.03837921311963	0.359615497779344	-0.321591175374711	0.487553556117065	-0.489654659885771	-0.423439463894287	-0.103943051427867	-0.242257078577516	-0.387625239261922	-0.598473814856518	-0.63590346770927	-0.0115331545251209	-1.01715780911552	-0.978041277805894	-0.944675461732007	-0.244034389674954	2.50623426191121	1.2796149278799	-0.901120408161168	2.24377620537736	-1.06459039772523	-0.461489241327526	-0.131275832417632	0.064024303299794	0.0990978888015763	-0.214490878077703	-0.390988493227035	-0.472172677046263	0.120409366117757	0.12051978649949	1.38222213460755	-0.073236353069821	-0.327539790148004	-0.0213254141007517	2.58997987674932	-1.04866864008977	-0.78619884902774	-0.225036975285079	0.595084202262815	0.651849043792763	-0.979846433850986	-0.388643475094394	0.628376825619407	0.101311528613449	0.402340483561269	0.921015398566261	0.234845683487864	-2.41561088485638	0.0565669374387252
K00375	0.0621182992240432	0.119283456768125	-0.0186355201326784	0.163258467755183	0.0525928036185261	0.147459791552965	-0.0131485441517367	0.0783085473575396	0.0967845424879221	-0.0687628422644933	0.242951452210321	0.108971458195493	-1.47393662743231	0.123997245257813	0.00667398129185637	0.0425877831492123	0.179137650928349	-0.0919330899330024	0.0501501659271115	0.0229427493869121	-0.0807936359525434	0.24331824552872	0.169128771345347	0.0887216529736383	-0.190826449802768	0.0438419981599205	-0.354380136392038	0.225892677161001	0.0916951427110417	-0.0883873273777134	0.063551866353682	0.225369477126603	0.173223725682765	-0.12719585089842	0.0323175173197914	-0.54580189295338	0.199522447817205	0.397345421778363	-0.107248983417762	-1.44113360525796	0.495522011101652	0.0974474695158132	-0.0618644784696045	0.19916843503889	-0.190979288311903	0.208807825755468	0.0311583392447954	-1.29445630410427	-0.0162249284567608
K00376	0.494394213055356	-0.0267081045657624	-0.274556451631363	0.333116869236479	-0.80835362057273	-0.391240064381214	-0.645927681047429	-0.252962735936499	0.124502999461142	-0.266523677608879	-0.149488179138437	-0.37688205951198	-0.61301173459734	0.573391647880532	-0.0215633379590336	-0.423313714572431	-0.0902690328713227	0.0416096080386623	0.517681620235721	-0.235327331624564	-0.150325863758483	-0.552188772184523	0.578173356204077	0.0109741254944473	0.272098326133046	0.488142999274255	-0.327771205374607	1.07958425223672	0.973003179957563	-0.297423250470929	0.557200413699919	-0.271792560407641	-0.347100413180887	1.39966742642768	-0.524716784045641	-0.186222403462553	-0.20987205843134	2.41395459426138	1.06383337731051	-0.346557818606994	1.13867605621411	-0.673002024313934	-1.32979287071078	1.01010048681647	0.799939381421991	-0.545450422665483	-0.3613497713302	-1.13856513824106	-0.317164963247274
K00378	0.176175382688718	-0.0790238633238278	0.116684876608248	0.269964584055893	0.0426671503378921	-0.00217884174582261	-0.0771797149080253	-0.0143856506684168	0.0240889995416258	0.00927310336537879	0.24411807584187	0.163950677153629	-1.49965496587695	0.111060244410093	-0.0398809959771707	-0.152475596138225	0.198437407289131	0.0036840345339777	0.117121575283834	-0.058526050996464	-0.0351143654139756	0.352687394926867	0.198572404748436	0.123355499186978	-0.092439595230136	0.182724843569067	-0.381773913435259	-0.0533705605786041	0.337363542215376	-0.0108422424048831	0.0268033422313323	0.243035743636309	0.21699248897127	-0.153266086419195	-0.0608176345359333	-0.640764698979655	0.192933406036609	-0.0409695507814725	-0.149280750502904	0.297824808450741	0.263075431028128	-0.0664657795444095	0.178631742351075	-0.247860086982514	-0.536261831348503	0.137080810365585	0.0509693040666979	-0.379219902827236	-0.206395679636043
K00380	0.345741683084788	0.332914639832414	-0.151283251196631	-0.0834697403531004	-0.31203379400944	-1.97102130969533	0.846520586072457	0.35599935155767	-0.981668359179169	-0.595612762218222	-0.924739884782927	-0.0838098972101555	-0.8782336331488	0.177713424617774	-0.565674497107815	-1.22241556302993	1.86378212771525	0.499187505421438	0.255878134583558	1.40304718848501	0.368077064061005	-0.651216405486214	1.11198036252214	1.03763023945639	1.08336742089212	-0.353971014761429	0.210815195118914	-0.864047842223463	-0.260414484640565	-0.198832029124993	0.571322222200935	-0.730668503613196	-0.0442822957303899	0.195147362274903	1.87515028046584	-1.15742211744311	-0.503457403407711	0.0881404136407883	0.684893624162261	0.216845926133137	-0.166592540706099	-0.132067895909198	0.212314456486901	0.0530861384674065	0.246105021080988	0.839951542745903	0.272845888807111	-1.41410002343685	0.0915320918126726
K00381	0.672082469131339	-0.922884111058498	-0.693890441147111	-0.494216507637381	-0.345421012403043	-0.652354262022762	-1.03170787128206	0.57708891534005	-1.17637176493452	-0.18975330184224	-0.671251533940194	-0.0911443318203549	-0.991581999468948	0.385147651332882	-0.413737253561123	-1.04575465267806	2.36714466376605	0.749247252000639	0.559186334515949	1.8829396566252	0.342701573960044	-0.509977075026087	1.36787703376201	0.982592038397847	1.04662930925049	-0.638207416231892	0.224686949019441	-0.477576502088217	-0.857425066280889	-0.542199127462141	0.963282408317993	-0.526118919257611	-0.291819693816167	-1.0551216235698	2.27175450504243	-0.277132764312344	-0.496713528620929	-0.634092207212685	1.02540085147574	0.34772577762512	-0.0197803714228315	-0.846174179599126	-0.294367840507355	0.408977994263307	0.799591308504434	1.04073278162858	0.458156562654119	-2.03513295698122	0.317635484533072
K00382	0.263247722095849	0.305697830227166	0.539400534161987	0.369587880541013	-0.0564495718863374	-0.882743242049358	0.209325029083779	0.342112798402982	-0.183831822690689	-0.102362901812718	-0.453667953093597	-0.0383074114026525	-1.15272986401464	-0.203873112471505	0.0165179728555525	-0.134371508868423	0.0890880761862356	0.161917322298027	-0.0744287679503017	0.471507289263562	0.0920165998191094	-0.523866963780353	0.060564527972242	0.459895057326227	0.370724454519479	-0.0910891210566778	0.216753635792292	-0.327431714845837	0.160527259865665	0.169565104684015	0.0613638347312582	-0.162311177671212	0.031863189797954	0.670034952233846	0.391967472862284	-0.990976374477886	-0.0752370366483452	0.151952772754743	0.642056652759583	-0.00576784452807999	0.256511095854669	0.439945787571159	0.740625614220404	0.0708759229043463	-0.0764811380057915	0.871317395757127	0.62277197134124	-1.64142460157765	0.105556590444504
K00383	1.32774044085377	-0.584141760951062	0.0475578894557799	0.152684535701958	-0.326818440744731	-0.456352411180218	-0.417803243066265	0.0217421600988913	-0.295885386132009	0.370728873500889	-0.267902302918189	-0.0925625776932434	-1.50663851062956	-0.721457162738155	0.0213902157842758	-0.269462793427269	1.73483948732792	0.449458591304469	-0.34314100868734	1.22660629104889	-0.129514728298003	-0.233797276343235	0.121960368425044	-0.0167314051511273	-0.342541075592096	-0.160953741006781	-0.53603359827012	-0.372777349462003	0.266153624345784	0.137800758812178	1.8419802223035	-0.448597426627495	-0.273212353913796	-0.220127777142395	1.66595744535307	-1.15498559024564	-0.215162984095678	-0.290074489862402	0.474827775995851	-0.155649201258133	-0.241850429387766	0.119119587716533	0.261434405284987	-0.243498501644749	0.124869198622546	0.721620080432213	0.517637650947708	-1.57465495834228	-0.369228794343048
K00384	0.087072956044894	0.0728069594102911	0.0893304510758068	0.0664423965693031	0.173966473746106	0.117215322296794	0.130436261695619	0.240527766411543	0.072001678631902	-0.000263497631788567	0.144102475431997	0.136620662577725	-1.44308994767697	-0.0364328347843008	-0.0188189254203124	-0.0427549838058789	0.147484926867018	-0.0664681146357005	-0.0860472648045452	-0.0668887305222756	0.0628131585986278	0.0425994420015368	0.234654378318954	0.204624594909619	-0.112460870985434	-0.0384943209815747	-0.0959360218874168	0.0014553289778414	0.0364722835385227	0.0293463049124649	0.0910739798462323	0.12518706814617	0.074427830397866	0.0929860560072897	-0.0370108193194221	-0.546394830813737	0.117412406855236	-0.0551084401751925	-0.121916144561356	-0.0756848596845159	0.2534215710032	-0.0700989267756973	0.143387298500336	0.0568316878486432	0.0852468637211974	0.374032081329654	0.092166392347222	-0.702522533183331	0.114947642039892
K00385	-0.135086975671505	0.136129980198814	0.121142097015348	0.0070862961030857	-0.0841182937710856	0.0916466545665802	-0.0287665967613548	-0.177268432447505	-0.113810555540757	0.108613343306363	0.804764643985815	0.220554654215099	-1.9152833388688	-0.0342745474072195	0.218251684567879	-0.233666930723611	0.648829901128477	-0.288302784366103	0.174927115977587	-0.0490047675942002	-0.109629978419097	0.411751018634351	0.561543594056908	0.582198473167728	0.00352645303642651	0.360944963832597	-0.0951701984726359	-0.236651204715137	0.107408926172075	0.0178183722068597	0.183649973890899	0.286453401040573	0.0261298782963059	-0.666660075433474	-0.626508780093759	-0.389697419546628	0.110529454433096	0.0464011585443813	0.12300753284059	0.151300035633889	0.693384561325623	0.144756917903587	-0.0363609117308366	-0.0838414754156739	-1.02621904229833	0.917192634684699	-0.139239547979293	-1.44892544857399	-0.529225796567472
K00386	0.0194572419750599	0.473515560982508	0.333496043185415	0.152671597289962	-0.333526030618296	0.134535775359183	0.11064173351609	0.270990734576595	-0.157614422129155	0.447995861915486	0.618069447329621	-0.268894548004659	-1.33700030784635	-0.508532911887669	0.0821026484514615	0.0442476563861973	1.2049892499563	0.140864542499133	0.203096241245279	-0.0830816063586147	-0.0546811785733329	-0.0288334518462408	0.762556495205016	0.84495879907691	-0.258447532021731	-0.448543990276214	-0.0561587896187516	-0.169192946249674	0.0655155036834422	-0.544145114039203	0.305173926866343	-0.141213386836353	-0.0103984327281711	0.104464797517573	-0.749478460313594	-0.912054906033563	-0.257545841635997	-0.185916664958243	0.278261069197874	0.91104672422157	0.727362731247361	-1.1766536738318	0.355764189389256	0.0238242057696378	-0.470468397299197	1.00175513886403	-0.192248171083892	-1.34223265071364	-0.584564789861692
K00387	-0.366139247511883	-0.299923919923796	0.357266454209425	-0.98114836603157	-0.0317470638000579	-0.274241011026575	0.201525924880809	1.02106669484815	-0.950808890881332	0.23735081429139	-0.408777455995986	0.262132162433116	-0.915540336613886	0.528672424696206	1.20472524498811	-0.283181464800437	-0.84975007967719	0.428953731978198	0.537708917474671	0.377651456517381	0.39418925672882	0.114777568068408	0.751858806961168	0.208446443745359	-0.429884257902279	0.0999452702392838	0.00499372315745061	-0.500939907901447	-0.205420075013085	0.046123292621862	-0.468811080349037	0.197781482254448	-0.141850691743557	0.626313089467362	0.38734868920798	-0.756649918265882	-0.1240176813316	-0.0249268055765381	0.0671365927121834	-0.266883053850715	0.231091108861327	0.108973021220857	-0.0908579596298749	0.645919090082467	-0.592748440915027	-0.567878622300518	1.20513221616155	-1.0110886615411	1.13950700382378
K00389	1.31287363785884	-1.02208668175932	-0.370637245173909	0.273696468519498	-1.0418394354678	-0.427098565018741	-0.439507913207965	-0.457823592641457	-0.663238002565945	-0.360536104689357	-0.991183013808604	-0.656835309979787	-0.722930283125355	-0.629264436497845	-0.406815094056811	-0.907461315525312	2.78067666845767	1.53332352701195	-0.399358073659737	2.19797062359516	-0.0869732767419591	-0.371000560409146	0.000563275513260075	-1.15875861151315	-0.125245215541016	-0.567309198317826	-0.342894249851777	-0.429952076723279	-0.0483396378028209	0.87844662390532	1.48175448128703	0.432483425786089	-0.754902578025262	0.229871036703093	2.79321841844457	-0.623942499788853	0.0910547848105332	-0.717721468666954	1.12281879703316	0.457768719456243	1.13242183156469	-0.217344566374486	0.164129284062234	-0.3370642500711	0.699761495881947	0.896346088609285	-0.268158507632294	-3.30115415088483	0.22634289885041
K00390	0.111667652255683	0.182267421603494	-0.10881470925281	0.351455326688624	-0.41162370874867	-0.692513180201594	0.201336013912183	-0.135221712284603	-0.543523180891142	-0.0446845909395611	-0.566398870010554	-0.0235745499468222	-1.33486294281539	0.12422310754054	-0.330525449280311	0.240314234781009	0.914070960282011	0.322678119752662	-0.0330254655930193	0.718844264801501	0.576566225446449	0.096113656373247	0.514073276324393	0.361187938138987	0.198256686109483	-0.0579577133720423	0.378715296456322	-0.232893670717944	-0.415208710835132	0.00548724096177722	-0.165003004929345	-0.184060890527566	-0.315194787681574	0.0881759414713498	0.934101217862471	-0.513942435423977	-0.210505007310124	-0.055209551549018	0.317479443914593	-0.0220923052421976	0.821721769101031	-0.204557550501458	0.277793093173458	-0.18577606882538	-0.0773932405660379	0.227192152324371	0.336493209232784	-1.23617745511329	0.0370988779750311
K00391	-0.00278010374011828	-0.095420632755733	0.105048705296845	0.0853022921697919	-0.185305824115413	-0.110493160423402	0.0451701970267573	0.0828198177143555	-0.114271272049427	-0.0960780032174462	0.0309368518864046	0.00100044410478173	0.00249031646920184	0.00621266261413567	-0.0272947272954802	-0.1031134573435	0.142823233677744	0.000214734665340721	0.0405739178416313	0.151708553978684	-0.0512641322746576	0.017005949522793	0.0666435178580755	0.205205034604088	0.10822189632121	0.0175775561205747	-0.130531417810188	-0.108186629994062	0.0494442297219937	0.0696733242356808	-0.0992627704699451	-0.0231693518276979	-0.053933074293572	0.0346975088620196	0.0140261864571238	-0.0391933469547112	-0.0364990265838951	-0.0588251487938729	0.0270961956375579	0.0379844185408365	0.0375859030425723	0.0452951599918965	0.112598833933251	-0.0583255375304557	0.0810326367864365	0.13964997981286	0.0942779447822844	0.036643015499525	0.00738488605392629
K00392	0.0959427598202307	0.341908564324428	-0.227580732945458	0.362936195229496	0.077565178211084	0.281798952456656	-0.121337460854675	0.340559199587571	-0.034324629039709	0.129071478767668	0.256154420314251	0.606724121226468	-0.949518942715227	-0.299744086793313	0.213347368310932	-0.0888031606702566	0.272854008004679	0.150938953582451	0.0855354292715149	0.0328543331284932	-0.088050119613365	0.131426551236257	0.556104108367201	0.620995946326508	0.335804721752917	0.0180540389301811	-0.28833759335195	-0.548022632144157	-0.125722572228094	-0.0100022201148429	0.331189272605691	0.0723979036500317	0.0569073301497696	-1.38919910737708	-0.756525285316565	-0.416126377310477	-0.0277759147793204	0.672192087301454	0.0767492641657261	-0.70628685729932	0.4386936030645	-1.18728757936901	-0.175306811722263	-0.496500947640836	-0.536074403927042	-0.0656402488801318	-0.199259174660607	-2.28483957159388	-0.0552760751355748
K00394	-0.280103235382665	0.0522796883400143	-0.568359254937355	-0.00664836270662872	0.409410983126336	0.135963433042648	-0.00560245921293201	-0.260715177036699	-0.069194782178269	0.109338903858087	0.699286372611623	0.768069552970462	-2.43588100508923	0.29413688509145	0.209305841887234	-0.752772332972519	0.366845325082971	-0.297450167351707	-0.129972424249206	-0.538958855953985	-0.0512547317223644	0.744812701713911	0.61603062227854	0.555398151833366	0.0329630876788936	0.467324177775628	-0.55986068919301	0.0203942970714495	0.419796159270688	0.383490831752614	-0.128036556737228	0.579045905942068	0.200965259378426	-0.825827673842404	-0.330330217669862	-0.221930546756945	0.398040292286598	0.585903124449375	-0.980294524149948	-2.7428440361007	0.798472723687219	0.620063349097571	-0.382836801246523	0.193261422289675	-0.787283510430539	0.653325350475661	0.157196039634825	-1.08962425954939	-0.287464312116519
K00395	-0.667482587778558	0.606721684709861	-0.553085610629497	0.186722529141742	-0.495368767577191	0.119167934165885	0.242487640530779	0.522157900519513	-0.0640814502210039	-0.316945367874753	0.287388438051353	0.22557985806707	-0.340362449815566	-0.972818605710428	-0.230143586450108	0.502297671161559	-0.729075254455552	-0.267868136553237	0.097958015302904	1.13962509674305	-0.735416175928955	0.987513281255803	-0.305454816523155	1.2896478514918	0.181101823618775	0.367954686800282	0.139758464742286	0.176097022360012	0.121563989747681	-1.02935190260034	-0.296032583548191	0.737764826345661	0.0275387913008758	-0.472575603887463	0.256874285328364	-0.386873153987795	-0.352985737843476	-0.610762562416349	1.15980786771929	0.689633036855023	-0.102697075275697	-0.564509635951128	-0.0511698319011806	-0.0664786284362835	0.334720387150597	0.0589083951856066	0.448801316209367	-1.79416505552439	-0.363081672657459
K00397	1.99563898099628	-0.109929536769835	-0.00307811750959885	0.154643956509843	-0.368536573943931	-0.0981613812633952	-1.38138360793436	0.87165226976376	0.0241460246797587	-0.709900195393139	-0.884791329308722	0.0966857155942407	-0.307289520149503	-0.607609529561557	-0.123579942422452	-0.412893293962205	2.52683636525169	0.850546638800847	-0.544178703312185	2.02575197834127	0.19857181904206	0.400373293464033	1.46707756655241	-0.379547586549728	-0.201557940297495	-0.344213284868955	-1.04625959900531	-1.4192045912557	-1.82407136584996	-0.861126311652577	1.23907904063129	-0.394353199780533	-1.36495103555521	-0.863523335885162	2.38668514063329	0.420134066507465	-0.40768287453673	-1.95566032654824	1.02127613054208	0.940021238836491	-0.446671637781664	-0.438962380832339	0.0338064012171797	0.0891600908711241	0.855373552066065	1.42010510979133	-0.302780760058427	-1.86019216225484	-0.0714075466621451
K00399	2.48893504386525	-1.0298757877439	-1.7678710390598	-0.863842643997751	1.40915752875906	0.823135915431793	2.09797230245642	2.05046411480371	-2.65338549977567	2.51337747784898	-2.50817737583984	-2.53811378362146	1.27702868116873	2.62717007188462	1.70327163162252	3.50673901827585	-2.3962909940485	2.18622128040293	-2.49854030988461	3.55694975979189	2.32892966539488	-2.52210827820345	-2.47247070986817	-2.33390919312216	-2.43089233140504	-2.52153667160567	2.21212366613486	0.997087014720199	-0.285496566182697	1.68073049811539	-1.94551426774443	-2.56228357955394	0.121951753567728	2.33646471728529	-1.85889355789952	-2.57830757468096	1.84980002270749	-0.219553149349171	-0.146233231795743	0.566185454298362	-0.821424895433825	-0.119049481033589	0.357335941486118	-0.247626910529808	-0.0958682230144614	-0.0531663352939375	-0.764732853694113	-0.822367782976873	2.09986275309307
K00400	1.07146899439878	-0.834354143050105	-0.533824207563671	-0.634371540396434	-0.180691750917399	0.136927999704364	0.687403632028765	0.846482444884206	-0.775413669547254	1.11964828157509	-0.618114172391855	-0.993019735574665	-0.0493694371157469	0.681351789221299	0.621757468030065	1.46381872807811	-0.532049143038557	0.996316608883496	-0.206093705231602	2.1873782153833	1.05455805978535	-0.750391949722675	-0.21891905021661	-0.818239751435664	-0.896016284886778	-0.649524267572799	0.83876571500648	0.198679793844625	-0.527043688320701	0.426319981213916	-0.39738367738435	-0.555545878226726	-0.67470715840623	0.674183829560766	-1.04250191883914	-1.48691938090488	0.36943296914523	-0.0282623671417221	-0.589226383569507	0.180734127538885	0.264267413560206	-0.0594563532714352	-0.708254996176178	-0.0885403773272695	0.0321714784846967	-0.10462998371732	0.0512424165564092	0.25930306365635	0.775443570022826
K00401	1.43380114380787	-1.85139256120709	-2.32803340480464	-1.96627478357068	0.48043425388988	-0.0398318086462126	1.18819993432329	1.22484516070272	-2.1647203160854	1.57527070423172	-0.903824929728878	0.506321014931122	0.491015143491508	1.8562080271241	0.776659687574112	2.44369494996007	-0.356005517785863	1.54363058978756	-0.80339101969499	2.70666376153873	1.40667049690033	-0.716396035879514	-0.188454433534814	-0.978955832818798	-1.93087628804607	-1.7300261226595	1.25344849295927	0.177115535301134	-0.0520426084046686	0.931211101032658	-1.83919770001149	-0.380191417477798	-0.55521710584033	1.162302295174	-2.02962781444602	-1.21989732597255	0.876864733885233	-0.664629849905945	-1.67780022449442	-1.66691200159114	0.277568488011582	1.91987221406954	0.0142241675860317	-1.07412024134898	0.170190822588796	-0.876144724005666	1.56358620013657	-1.66825340463245	0.944120564528683
K00402	2.07531222942399	-2.172434948628	-1.97196561057543	-1.30272587407831	0.519688329386806	1.08195653668786	1.66744669425715	1.80152070099227	-2.1912855879217	1.89839097122546	-2.04607746398587	-2.07601387176749	0.981524003552277	1.95373955157568	1.5181344347084	3.38117293949646	-1.93419108219453	1.71891561794325	-2.03644039803064	3.39450697171506	1.89079991360813	-1.35137521934151	-1.35203838948103	-1.87180928126818	-1.96879241955106	-1.35476401395983	1.80452887871593	0.960920927360838	-0.631066815681895	1.53090448725436	-2.17627708634221	-2.10018366769997	0.0768150980010271	1.60679491794806	-1.36226016191429	-1.41940897346602	1.45603766203496	-0.937052229260375	-0.851130884828943	1.34121533835447	-0.84064117742393	-0.832931920474604	-0.11855299252472	0.433975166066848	0.978798448491905	-0.0611964971497816	-0.783949135684217	0.946014373325301	1.62702835239217
K00404	0.218284523814733	0.477159894773723	-0.294979608943203	-0.0852400253536043	-0.948430587139137	-0.0190978472977239	-0.678913062853858	0.839460772644976	0.0133296106935901	-1.54416994208919	-0.13618390649741	0.465797024195514	-0.845334940982437	-0.17690843711612	-0.0966454487445292	0.324318709827856	0.0416757169080575	0.037561652167367	-0.0286627866471574	0.325841269403834	-0.559618650109672	0.128291421128237	-0.314665037915724	0.981088977693958	0.910636112760555	0.228357472116598	-0.323131261494988	0.0740380116016932	0.00903954955151987	-0.481393292636351	-0.335824328678978	0.256065352069193	0.426985619378401	0.31200880887353	2.0135606574208	0.00761665280558876	-1.22191864532965	0.104910729219907	-0.14522904835847	-0.0635815720767865	0.472141708508838	0.0358549179059522	-0.411915393595034	-0.672833886962167	-0.121550943666815	-0.162777224660847	0.591792881138117	-0.193419983063623	-0.200660593515599
K00405	-1.08691941973472	0.387695817476787	0.107751890990106	0.235302002328053	0.0949297938450249	-0.246115540166097	0.582052794688076	0.258288549834591	-0.267210101803583	-0.341075335850917	-0.110997443468568	-0.903232999630253	-1.34102729581433	0.505293038473283	-1.5256463129074	-0.626332399776363	1.41117848959653	-0.404634435430739	-0.0143687245860797	-0.0551167714319178	0.126705382645602	-0.570601553962959	1.18174211824546	0.953124370849882	0.287444151771729	-0.198154710765636	0.190403521966701	-0.390194119477497	1.06597081169735	-0.392479873096418	-0.647343837216125	-0.164605214612113	0.138221075617392	0.609641335791801	1.45433953938804	-0.226489831632874	-0.0775387638418423	0.0536667180524972	-0.0167488449856439	-0.265610026238956	0.541929954196281	0.551827395825214	1.89480510621944	0.596079208201494	0.151421992274549	1.28431518045415	0.870308264104871	-0.816874088011638	0.417512251225228
K00406	0.225017106519684	-0.0771143616210686	-0.00609465656220998	0.874318331589119	-0.323359961418784	-0.0352077465103489	0.875820794928419	-0.106277459343169	0.301688412282846	0.0826616375859865	-0.525796405602407	0.321206289510045	-0.798274212096204	-0.464647898241061	0.153058269280701	0.358346164258177	-0.105425939671488	-0.240072946807694	0.148320262156809	-0.286195970799621	-0.379023849489402	-0.422418497381965	0.260412608336509	0.25929285063787	-0.265160203253667	0.124165216042095	-0.193607087702715	-0.0735747070516508	0.203313674838694	0.383314830119917	-0.267036436029611	0.128852142139732	-0.550059128988707	0.658301333897189	1.37183950931201	-1.42373330359578	-0.186848661268241	-0.812364281688892	0.109614713491247	0.582752406629867	-0.747007551204662	-0.190131126327983	0.403466976786479	0.374620369433495	0.0681654268668983	0.93905918330792	-0.179830922626503	0.0763579034147963	0.393860445734004
K00407	0.0829573135683237	-0.359058856904412	0.103774745615657	-0.169752188287496	-0.515083850768637	0.320237543237698	-0.0361464703279664	0.791500156909494	-0.0405821932577579	0.142598706731957	0.945953624079372	-0.312648200618558	-1.39833681508215	-0.505886920833042	0.410797972807178	0.63754992770394	0.0163861310425504	0.47085098250047	-0.63704010408312	-0.925704838518554	0.24556849783182	-0.246632274625886	-0.610970504066676	0.192881238735766	0.751304953030536	1.08624008513083	1.24182442078719	0.0971536596877498	0.263015018540321	0.589863386526075	-1.5000899020213	0.404631662238413	-0.209357713802018	-0.642916513062732	1.08889165959258	-0.336448181902374	-1.43732615813525	0.381140168638191	1.11059016097998	1.0537602098283	-0.239406608779028	-0.0375413373887459	-1.03331859869634	0.189770021335052	0.00616430905497101	0.795423037068919	-1.05163948784731	-0.419397727771061	-1.13853254657567
K00408	-0.181775506502786	-0.274416035518401	-0.0739466974658232	-0.0936931105928762	-0.364301226878081	-0.28948856318607	-0.133825205735911	0.155318328111474	-0.293266674812095	-0.275073405980114	-0.148058550876264	-0.177994958657886	-0.176505086293466	-0.172782740148532	-0.206290130058148	-0.282108860106168	-0.0361721690849244	-0.178780668097327	-0.138421484921037	0.783015423926625	-0.230259535037326	3.33097215856517	0.893924033768299	0.0262096318414198	-0.0707735064414576	-0.161417846642093	-0.058032907413069	-0.28718203275673	-0.129551173040674	-0.109322078526987	-0.278258173232613	-0.202164754590366	-0.23292847705624	-0.144297893900649	-0.164969216305544	0.59211352299323	-0.215494429346563	0.887799975364527	-0.276532237093984	-0.265644014190705	-0.26604252968897	0.554797856171441	-0.191029598798291	-0.361953970261998	0.145268580746364	-0.163978452918682	-0.209350487949257	-0.266985417232017	-0.296243546677616
K00410	-0.0738296533381018	0.739817743314277	-0.929088083137033	0.51885119040041	-1.84390312250052	0.419448624785261	0.598894779590299	-0.162278890246016	-0.359369980009799	0.530338191549625	1.9259043074223	0.566831952360738	-1.65610698191591	0.304095695691824	-0.560075507707633	-1.13434326698607	0.120868077031582	-0.938031153854976	0.123210432742915	-0.42864454907622	0.0779627806490586	1.33005185960897	0.902309762435219	0.183249877957926	-0.473653277042763	1.33062346620675	-1.7891287161953	0.0521797701537308	1.04174420801963	-0.175425383724691	0.785706224361348	-0.0451245084738598	0.243949958784116	-1.62389978952309	1.34632672249067	-0.667865027280424	-0.281597734544267	0.0670544294827193	-0.38209579415251	-1.44792969627037	-1.44832821176863	0.771308448806675	-1.37331528087795	-0.418423134368702	-0.684530068159974	-0.316338516938947	0.170755380790288	-0.323454581338722	-0.160437628244399
K00411	-0.0178087838308914	0.36710165200992	0.71179272050887	1.29040201031217	0.772345873175244	0.0649764851761212	0.576937656686003	0.775528791590593	-0.00875301550254548	-1.4155874845128	0.69830886820916	-2.13636782816525	-1.45724850613481	0.295543900543729	0.284873315771101	0.257170314706395	1.1442432430117	0.0963386081541464	0.276435127711796	-0.472860024304496	-0.0125173713677054	0.0405345241812651	0.470330834353476	-0.0348620741308805	-0.45374524217588	-0.233579131271276	-0.0645142923427535	-0.487832211697198	0.702688382578385	-0.309972257467455	-0.441520820101461	-0.16498343766111	0.0769921582380273	-0.998323929974165	0.523777935681935	-1.36406477139145	0.648218779432097	0.511297403955247	0.409703514728624	-0.684130549677787	0.372188563002978	0.218422550316383	1.22536432013067	0.619727754432546	0.0917594478144674	0.514118902000954	0.124560934600626	-0.462751323804933	-0.487772158775016
K00412	0.204636175082764	-0.164432062879612	1.11682719573352	0.975203415579311	0.268139054550593	0.0176924646099326	0.467843083796962	-0.112508539421414	-0.109917868675522	-0.0812224444603342	-0.232924188654565	-0.510282276300549	-2.57331047469236	-0.0196383176000241	0.0293463530283766	-0.0315372368517806	0.484329117667353	0.352235697232738	0.441667661612708	0.0974560085307923	-0.00378725768722932	-0.0654219829923215	0.248742191295555	0.396335064123287	0.122987264706202	0.298520010871459	-0.269499314610784	0.755506643507285	0.441913851050023	-0.00808584298318182	-0.86047583589166	-0.659328917405492	-0.110876498688751	-0.260978253590163	1.10558428388748	-0.993610002410025	-0.757128221070577	0.274811013390424	0.0253517392433897	-0.0582653350635138	0.106590407130481	0.167382731547533	-0.424192196197833	0.747933616347933	0.335157744058149	-1.15228648901032	0.187391281846793	-1.13828844618236	0.569974326823469
K00413	0.335668419313707	0.147364446501976	0.496481902945517	0.230771985637442	-0.14977844870131	0.0718968975005594	0.385018712940865	0.186408181899791	0.176162279311121	0.11237549924263	-0.0360855769832189	-0.275850099012172	-1.05018516251893	-0.0308192390743054	-0.60682083052864	0.159683301695124	0.0191592263144784	-0.0361996696667677	0.186599789669526	0.0749873522015938	0.209155662111324	-0.594368975176507	0.104746408632376	0.131129018932066	0.221415851377754	-0.307017499994404	0.169462384135854	-0.370593153920478	-0.147784994452907	0.221084728858561	-0.443625447333018	-0.293555698727017	0.263570905651145	0.465559055245877	0.815561943882263	-0.342223114916546	-0.499356042995335	0.897603848000043	0.790995237461156	-0.902918177962731	0.327075127889736	0.763114833332589	0.255595166016647	-0.0227886800751973	-0.692261763004323	0.0941768632244901	0.931581308166427	-1.01189024519641	0.776905431518493
K00414	0.967852930898628	0.894625945745321	-0.0972370517577481	-0.125548827743724	0.477789954649763	0.387706953475417	0.660171221942633	0.863824096211621	0.342344572942759	0.189081414849888	0.694762824186763	-0.233034011264391	-1.29314687504901	-0.557575079127504	0.869838581287977	0.970503321088104	-1.15281395784046	-1.29542245685287	-0.19137503103652	1.53338162405721	0.407848592916115	-1.27863124199542	-1.22899367366013	-0.436375695077074	0.567751375008325	-1.27805963539763	-0.687554759463286	0.963960640458182	0.726135661593568	0.346985461646626	1.13303984295431	-0.66475008150886	0.00388991419951612	0.146975210395296	-0.621298005609733	-1.33483053847292	-0.671823218650752	-0.789511085670696	0.0282597085373038	-0.692701518335986	-0.0369624057933793	-0.685390776884926	-0.618087102943571	0.787592256918229	-0.649653300090385	0.16584324077844	0.0688323489540652	-0.694042921377298	1.88147480306819
K00415	-0.188872271923503	0.47141641064336	-1.36744076873702	0.329515371094379	-0.921205409135701	0.554134529208079	0.662032153018576	0.52978273690981	-0.00244279663285596	-0.371249801455089	-1.44155262214746	0.515715599041572	-1.46999915756466	0.0164527882943046	-0.46179856410181	0.836863655529754	0.171370506802268	0.790152513277316	0.368625501727839	0.758520174117293	0.160251558083139	0.311155981733319	0.515278957933127	-0.0150784983275756	0.379738443011032	-0.302046004687332	0.5039806017504	-0.708401969028726	-0.624351144806528	0.735236321808455	-0.282244516238937	0.261388280691389	0.653023925822191	0.986820314288014	-0.254304079963233	-1.51168282098858	-0.588785899046607	0.946331917305431	-0.516881048846779	-0.505992825943501	-0.506391341441765	0.264053084625461	-0.431378410551086	0.342312540226247	-0.4629446076979	0.362832690426779	-0.449699299702052	-0.507334228984813	-0.536592358430411
K00416	-0.410505876070307	0.24529781191462	-0.244364852686605	0.398069395699788	-0.262667226327135	0.382827956942209	-0.163624020941317	0.0445453743614792	-0.0432481167402097	-0.0646757460687897	0.331087586210489	-0.133866145835026	-0.703597508408729	0.041013785760183	-0.399960528267976	0.171786538118055	0.146320597335167	-0.380699946625141	0.183932892241907	-0.272521483693603	0.161728861687219	0.435359395803883	0.122759431590316	-0.0932002078791568	-0.106498704909966	-0.154093967631236	-0.0972885353327971	0.126806602145679	0.112416103681479	0.000105930076947036	-0.150775493294148	0.281582018497647	0.203282429182098	0.3860917085065	-0.0951222412191377	-0.208153238617797	0.209849420793412	0.249410197024248	-0.40975391278474	-1.1641134025901	0.516240161340823	-0.371796784354256	0.0983136000274731	0.463810035338326	0.0810078941015944	0.643394229714815	0.795184910514838	-1.61047396527897	0.266215023705099
K00417	1.17446086215442	0.983158338926362	-0.770767394119669	0.758416155743721	-1.06112192353193	0.180447787277825	0.0251368800407419	-0.792996281702159	-0.990087371465941	-0.218765474263545	-0.844879247530109	1.23373009561413	-0.873325782947312	-0.156320716979162	1.20543492421387	-0.978929556760014	0.362587902911075	0.806088088085211	1.11915288952373	0.56917969884545	0.621849731299272	0.917778044765459	-0.809172581558439	-0.670611064812426	-0.767594203095304	-0.0024557608654403	0.994138661069478	0.290850813183865	0.945701644610133	0.45510511535783	-0.119296087455961	-0.898985451244212	-0.929749173710086	-0.841118590554494	-0.86178991295939	-0.915009446371225	0.859758388304245	0.313270979590734	0.359346415474965	-0.343048081444972	0.631809838621553	-0.335737339993912	-0.268433666052558	-0.439358037516264	1.56607087939398	-0.241382520172949	-0.286754555203524	0.511393297944215	1.17528234905856
K00418	1.21967257031195	0.485381386503184	0.685850724555761	-0.148485706788117	0.395496195143503	-0.34428115938131	0.742232022401536	-0.150968181243553	-0.348059271007336	-0.329866002175355	-0.202851147071504	-0.232787554853127	-0.231297682488707	-0.227575336343773	-0.261082726253389	-0.336901456301408	-0.0909647652801651	-0.233573264292568	-0.193214081116277	-0.0820794449792244	0.291866235107138	-0.216782049435116	-0.167144481099832	-0.0285829643538205	-0.125566102636698	-0.216210442837334	0.662297312656599	-0.341974628951971	-0.184343769235915	-0.164114674722228	-0.333050769427854	-0.256957350785607	0.526868944965344	-0.199090490095889	0.59482820571604	-0.27298134591262	0.316293251709638	0.168187069636047	0.234877052139591	-0.321583640280686	-0.32198215577895	-0.314272898829625	-0.246969224888271	-0.417893596351977	-0.278535422035085	0.594671939208163	-0.265290114039237	-0.322925043321997	0.315249201112942
K00419	-0.353252133503952	0.372727573016269	0.978662019177011	-0.265169737594042	-0.535777853879246	-0.460965190187236	1.30637649424897	0.371382446511277	0.230644293298627	-0.44655003298128	0.937886586034163	-0.349471585659052	-0.347981713294632	-0.344259367149697	-0.377766757059314	0.301521342706176	-0.20764879608609	-0.350257295098493	-0.309898111922202	-0.198763475785149	0.416884073497344	-0.333466080241041	2.03070580976719	-0.145266995159746	0.497589224240098	0.485725761892577	-0.481003447574022	-0.458658659757896	-0.30102780004184	-0.280798705528153	-0.449734800233779	0.90087481567936	-0.404405104057405	-0.315774520901814	-0.33644584330671	-0.389665376718545	-0.386971056347729	-0.279336638053947	1.09849264636025	-0.182527070719238	-0.182925586217502	-0.175216329268177	-0.107912655326823	0.889456957225055	-0.139478852473637	-0.0808615094472147	-0.12623354447779	-0.183868473760549	-0.213126603206148
K00420	0.550017299621044	0.23423321929122	-0.6375372648311	-0.278191036343201	-0.548799152628406	0.624625799731716	1.94395423801972	1.10562085032125	-0.856857242177372	-0.838663973345392	-0.711649118241541	0.0429722236999535	-0.740095653658743	-0.357280665898856	-0.390788055808472	1.03747061091978	-0.599762736450201	-0.363278593847651	0.176475082904922	-0.211784774534308	-0.00929235267948592	-0.346487378990199	0.396297369905029	0.247176814199261	0.0818865579249302	0.0595493357157473	-0.873117387938133	0.700249632180682	0.0914160093171654	2.03217317961475	0.635856189685172	0.71194960832742	-0.796519044421517	-0.707888461265926	-0.222159456139702	-0.781779317082656	-0.399992355096887	-0.513475560555944	-0.806646857739465	-0.795758634836187	3.08570573669001	0.503300278837906	-0.721144219443772	-0.892068590907479	-0.752710416590586	1.93500684496493	-0.739465108594739	-0.797100037877499	-0.826358167323097
K00421	-0.265040178034099	-0.357680707049713	-0.157211368997136	0.510821169087681	-0.447565898409394	-0.372753234717383	0.876154182052812	-0.179440256579626	-0.376531346343407	-0.358338077511427	-0.231323222407577	-0.261259630189199	-0.259769757824778	0.431731539532025	-0.28955480158946	-0.365373531637481	-0.119436840616236	0.831198719691394	0.466092794759521	-0.110551520315296	-0.313524206568639	-0.245254124771188	-0.195616556435905	-0.0570550396898923	1.22688795379905	-0.244682518173406	-0.392791492104169	-0.370446704288043	0.880428214748047	-0.1925867500583	-0.361522844763925	-0.285429426121678	-0.316193148587553	1.37650711765406	0.439545063375014	0.386325529963178	-0.298759100877875	1.07460431770772	-0.625865577740826	0.478266704482486	-0.615375870335813	-0.607666613386487	0.552881119874901	0.381956748411195	-0.571929136591947	-0.513311793565525	0.534560230723935	-0.61631875787886	1.14081435255552
K00423	-0.0654989801168373	-0.0301648547740694	-0.0274397416349981	-0.0640005194289888	-1.92417431715903	-0.0241764576396326	1.54177648105782	0.62433921113176	-0.983854439234859	1.51515899861279	-0.624477625745516	-0.654414033527139	-0.513978037120019	0.101589039612425	-1.76616322033909	-1.84198195038711	-0.000906144415467658	-0.519210742813624	-0.465973719460842	1.17428773196312	0.591059176903616	-0.648665028276317	1.62558337290214	1.7943887764452	0.546919539042787	0.0945584639887116	0.347857435731554	0.0917474000389653	0.241614022332306	-0.589171688493029	-1.13755234260492	-0.678583829459618	0.13880978423443	-0.096920994561283	2.24736375010976	-0.542745475277385	0.52300095836241	-0.207041803031235	1.36460544053367	0.461594247447374	-0.851130614514596	-0.217708732602551	-1.75446894855514	0.486634476444176	1.8710420173879	-0.852569180132017	1.16531163488746	-1.12984584608023	-0.482802967392311
K00425	0.153100342462776	-0.037886622815518	0.797848803498374	0.479670118903052	-0.281815617057928	-1.25895017667817	0.404044118841112	-0.0539721941420824	-0.0305514281549004	-0.38829922069103	-0.998393748434439	-0.00900355132710695	-1.01635216871109	-0.183918939881402	-0.217251435627531	-0.34586275452896	0.963454606343498	0.417391569034787	-0.0393537279611216	0.788090254776092	-0.000975508110981682	-0.868771867146512	0.0955471419359333	0.682617146126206	0.665659228114729	-0.0219144155879332	0.12325592213389	-0.417955774494112	0.0699867570132031	0.1185055080065	0.107016759997463	-0.0269837935659034	0.0722301000571095	0.438859684982448	1.09918231220468	-1.42044080109375	0.142193371578625	-0.216771753769479	0.240665722805817	0.737351628370085	-0.359853222152922	0.0336354960298828	0.264776388014204	-0.235632202881953	0.536002406964258	0.0346351926273347	0.232503959470086	-0.0337258335254611	-0.195783623495316
K00426	0.0926116338724864	-0.034535917009789	0.865245797553789	0.480229684437892	-0.249053851235053	-1.16861841842207	0.329665505157048	-0.0968996854834073	-0.0162123249167291	-0.314579764954673	-0.626412450322761	-0.136586999093775	-0.902186397439287	-0.192354865764914	-0.192087428016343	-0.316727620202187	0.903340007144994	0.379175364451494	0.0626083049742668	0.612655838785704	0.000161262567608067	-0.838446732096772	0.0767199853623816	0.669821737528718	0.656933940635079	0.0178231347035199	0.0446948853013386	-0.451169872326653	0.0458303984656023	0.178977015610631	-0.0721427679625229	-0.152520748238751	-0.00309143286146873	0.385008665255568	1.06162840258171	-1.21352229613199	0.114018008089322	-0.137804494022848	0.255309417042829	0.580184593048096	-0.40908622310639	0.00358437031840886	0.235941849135809	-0.169359830383478	0.477367166314574	0.0802010142510348	0.183071916556683	-0.22595947828768	-0.146942128067206
K00427	2.89464093136611	-2.51308291356479	0.0189122420383558	-0.248887136069885	-0.65695117831922	-1.84360110301136	-1.67531359233281	0.376202510841822	-2.53193355285849	1.4206658069571	-1.284081829365	-2.41666183670428	0.226800448897522	-1.71427112674543	0.0424971504710787	-1.13045006614312	4.53045311658505	3.05417491501049	-1.70500079351146	4.24385622664365	-0.269030760841882	-1.70347783983677	-0.558489446133926	1.16361278112399	1.26615157586817	-1.31006527835922	-0.940154352889969	-2.52584891080312	-0.477013378241845	1.2103234075953	3.23498123185464	0.0431688591560837	0.622614552837537	-1.68578628049755	4.66198880030898	-2.45685562776377	0.635912446438031	-2.51661076858468	1.64743783887943	0.996157161805918	-0.476572367126118	-0.756890505601649	0.218517839327046	-0.0748121710648406	1.44950117466184	1.74883687862381	0.654500291530904	-2.19981229010126	-2.04638647825899
K00428	0.401004627941068	0.202669119295552	-0.00702076249953766	-0.0907031623159752	-0.313446460645722	-1.70761928971136	0.74393106217371	0.192609176653666	-0.619487148806707	-0.486609279893644	-0.94078096585822	-0.102448095054769	-0.881297469585631	-0.143937413182981	-0.22001186320079	-0.513764088702888	1.51228165020177	0.484994231228691	0.299128018537756	1.13831574161914	-0.231801401025856	-1.06033423966327	0.729439727133747	0.801933476823502	1.28256083168617	-0.323209585654162	0.282336948661242	-0.751090336836725	0.23980996073418	0.300028443655072	0.286939627908562	-0.488700463883686	-0.187758125774456	0.458380251251374	1.39877204746944	-1.23050350139986	-0.454611289278408	0.726483872868713	0.838613545282608	0.115124438679264	0.18865234162079	-0.254156308594321	0.0660197661832211	0.0952522041877872	-0.0293682539942306	0.641797499279517	-0.0172965072433242	-1.3728870029796	0.194398813012383
K00429	-0.0512060353408765	-0.14384656435649	0.0566227736960867	0.0368763605690337	-0.233731755716171	-0.15891909202416	-0.00325573457400008	0.0343938861135973	-0.162697203650184	-0.144503934818204	-0.0174890797143537	-0.0474254874959765	-0.0459356151315555	-0.0422132689866217	-0.0757206588962376	-0.151539388944258	0.0943973020769855	-0.0482111969354175	-0.00785201375912603	0.103282622377927	-0.0996900638754159	-0.0314199820779653	0.0182175862573182	0.849926283563276	0.0597959647204522	-0.0308483754801827	0.919654939257164	-0.15661256159482	0.00101829812123544	0.0212473926349226	-0.147688702070703	-0.0715952834284552	-0.10235900589433	-0.0137284227387386	-0.0343997451436344	-0.0876192785554686	-0.0849249581846534	-0.0430718037811468	0.0428495406502849	0.0537377635535625	0.0533392480552983	0.0610485050046226	0.128352178945978	-0.0425721925177287	0.0967859817991634	0.155403324825586	0.110031289795011	0.0523963605122511	0.0231382310666524
K00430	0.5150134694776	-0.154137033309615	0.809918904709536	-0.0302696662902906	-0.41226395034518	1.35492595175606	0.0500588941892559	0.378831624459413	0.153564081555595	-0.121356357330907	0.231589206820215	0.0674247173728908	-1.20350548271669	-0.147252184948888	-0.259064251412203	0.545078986422715	-0.491562828000851	-0.0225369002907794	0.103373254548106	0.255648972749974	0.257401928633515	0.170267470903049	-0.0497862943047829	0.309183759479192	0.838983506495284	0.262582017215802	0.23744133575894	-0.398799372972395	-0.800138097614509	0.362778589218578	-0.627586315760305	-0.039866144333752	-0.403370167292981	0.212716434551386	-0.292183496986619	-1.64873470039262	-0.0143698620137336	-0.0638015445947144	-0.0450339256266235	-0.500843175424785	0.258244079537249	1.17472148311096	-0.159210270591664	0.561761420801317	-0.74272907140423	1.32844803555445	0.997233469180082	-2.43281039595891	0.154929620562185
K00431	0.911972203601548	-0.847915155772853	-0.647445817720276	-0.667192230847329	0.911768040020208	-0.197024797789283	-0.707324325990363	0.691554005768705	-0.219671393719691	-0.201478124887711	0.62597940952281	-0.751494078912339	-0.750004206547919	1.0798310509083	-0.779789250312601	-0.85560798036062	-0.609671289339377	0.139475656785246	0.661757137380999	1.52387130754126	-0.0223908563891229	-0.735488573494328	0.307245145330452	-0.547289488413033	-0.0779395819935127	0.316604659746055	0.0590460317180534	0.190840473631418	-0.0559558919482708	0.280393210337731	-0.851757293487066	-0.775663874844818	0.246131912144328	1.67403491996564	0.929354696638126	-0.125724984320592	-0.123030663949776	-0.402318212875826	-0.316396868444395	-0.305508645541117	0.39341008065145	-0.298197904090057	-0.230894230148703	0.489936843524617	0.38255928451048	-0.203843084269094	-0.249215119299668	-0.306850048582429	-0.336108178028027
K00432	0.447177692452619	-1.21805296948404	0.622977605657904	0.963038389777685	-1.0219362672476	-0.272482471377119	0.234439000082611	0.401977015802532	0.131003098267067	0.332991278189142	-0.780254713488834	-0.252440640326383	-0.813109957500787	0.285866655034146	-0.0561366207825255	-0.809399621416248	0.811117635697037	0.672080770483565	-0.530739450617363	0.467804282876602	-0.216679110394438	0.0807994505323494	-0.34493342260946	0.0530373932005545	0.272319359796492	0.23094965972213	-0.38776046758115	0.0469891841397084	0.243780345717601	0.433112363640707	0.765051321703427	0.0369509606323559	-0.166536626667877	0.16051315741769	0.905765966871592	-1.41329864637948	-0.315981601822221	-0.542538391826611	-0.0913259509171462	0.555323692447629	0.279812935028145	-0.115570363639887	0.29659238732535	-0.301588011980306	0.360500625794312	0.458927679931897	-0.305998905465705	-0.15638550163163	0.0617859908865095
K00433	1.29229950188886	0.107329675958056	0.0134285186285703	0.207043881534689	-0.215909575587131	-0.407712996143914	0.0174273465318728	0.699079135947297	0.180420012347037	0.530562517510143	0.0491737667495934	-0.0116802633590236	-1.61959010590564	-0.250942464614425	0.0987669089781057	0.0273836806272543	0.482081874126827	-0.0495625136471405	-0.315274081423679	-0.203575250058628	-0.108000159724466	-0.226844446429996	0.242453413019328	0.15978387432573	-0.45859477436392	-0.0960903164722389	0.31460728064854	-0.134278202824946	0.30964663704966	0.0198681503145682	-0.174140262413947	-0.0471499286007518	-0.0247539977234612	0.431279929777448	-0.0494794860367735	-0.575930065075715	-0.213127215557785	0.22164776445625	0.434238167732239	-1.42525811517873	-0.256634710522054	-1.3143040485672	-0.0361213149802869	0.198766089438127	0.11301121779597	0.537745691395738	0.175471840942557	-1.21576185801807	0.208534883104866
K00434	-0.608282312455248	-0.357312216359857	0.652981754600195	-0.861671664198511	-0.252409082160453	2.03865349919511	1.07157196424903	0.211751792225447	-1.06124522841773	0.352034710804798	0.134042426837599	-0.945973512263521	-0.0610222734451087	0.394171453816633	-0.974268683663783	0.0888078513183341	0.47226441798249	0.493324814618321	-0.906400038526671	-0.453793654736445	0.221216013104429	-0.335087589308316	-0.880330438510227	0.360648134663513	0.481227137856649	0.185032812628003	0.0159963185912844	0.721479372090034	0.802995737785278	1.12292234149516	-0.248887052202988	-0.970143308196	1.04098863936606	0.957303917402865	-0.932947769911179	-0.986167303323014	-0.983472982952198	-0.00701416529548027	0.356477941984418	-0.330798587665235	-0.196377880354548	-0.341345463614181	-0.114468370404809	0.482696757573475	-0.99069035958382	1.27494437038306	-0.379865577081613	-1.03507998087073	0.442798063882839
K00435	-0.00555754203959724	-0.655435736584479	0.774444979434061	-0.47709093406511	0.512123310288022	0.140421951964181	0.535348344069477	0.541574115042701	-0.273808809281048	0.522264314528788	0.164068928617604	-0.839528242697134	-1.92491677262514	0.830351355406169	-0.215555780358374	-0.250494963585469	-0.201165786605657	0.138461912064848	0.50872474256606	0.0605548748168969	-0.0414928549648073	-0.00750509018360335	0.0740123916124626	-0.108178536603235	-0.217877559211415	0.863330923247098	0.767821682783224	0.202990446763831	0.750191033742775	0.317023370458767	-0.649708423281338	-1.42536721537688	0.307115832503298	0.276723673832356	0.87610344962242	-1.96660043604905	0.0966330501473043	0.740841519146786	0.20300109621782	-0.176942346133439	-0.292020370079664	-0.760070791033629	0.015953236930641	0.319887309606268	-1.32294070473912	1.94807818767127	0.133087434487653	-1.36733032602603	0.35856906080273
K00436	-0.736058792962965	0.817491131048803	-1.13378781675713	0.442795420514763	0.773265163572716	-0.522171929640062	-0.188441754821581	0.0533054226813126	0.200789549323293	-0.305999085592061	0.369202861624464	0.0503583770425888	-0.692711196989124	0.94304702757616	0.508277545918502	-0.227365745163317	-0.52512528689589	0.373512383030659	0.260383717882202	-0.629442523703601	-1.06607643364883	0.317988686168383	0.594476520620175	0.401196988677043	0.0388156395577557	0.367990910651586	0.326855420424915	-0.10343689847389	0.221530662940945	-0.376895771460611	-0.214530271882668	0.0169179206511592	-0.0321905593122058	-0.0735659788906604	0.106379536619119	-0.584882688448744	0.228101848116796	-0.197656772505317	-0.421822968663457	0.886866756619507	-0.896487476296579	-0.37173979221702	0.406502320882219	-0.4601950532191	-0.206798280957186	1.03906218143011	-0.215658871870265	-0.472612934315551	1.59838519212947
K00437	0.136658179704271	0.521360442338955	0.105674318109118	0.185674310109758	-0.172561442749675	0.422581714742444	-0.157024458482183	0.0363793915089968	0.0267990608678993	0.356525051539391	0.847743396514455	-0.598102989492071	-1.28189196227699	-0.186297889428945	-0.0515881159919891	0.0131042572526546	0.839800442588518	0.0987155402459458	-0.174405512582209	-0.213465942643494	-0.193714694752168	0.0413590928626181	0.775903609305979	0.621259282561097	-0.37511590528433	-0.0724568812027743	-0.0424702917730202	-0.341632652959539	0.0153576210997162	-0.422298544581353	0.267212286233007	-0.0936408483011214	-0.0804201577721082	0.237867838971262	-0.622831695455622	-0.54716080280845	0.0771049519819572	-0.0439297048017957	0.480543641680433	1.13193479618538	0.985974703980995	-0.734573042417219	-0.306749355044772	0.0308620107945279	-0.339061876578791	1.30385132362269	-0.213013574780418	-2.0698283461272	-0.591875262379389
K00438	0.723010146023206	1.03583472511576	-0.608403750860476	0.679441331043573	-0.898758280272734	-0.823945616580723	-0.668282259130563	0.344772953147609	-0.827723728206747	0.142104912881895	-0.682515604270916	0.668418687646199	-0.710962139688118	0.751313857289852	1.34155231763761	-0.816565913500821	-0.570629222479577	-0.71323772149198	-0.672878538315689	0.0220376327156453	1.14956974863786	0.742796199286118	0.717447960736838	0.0379228425952656	0.665907751483412	-0.695874900036745	0.595258831953137	0.129996286105279	-0.664008226435327	-0.64377913192164	-0.266544962478767	-0.736621807985018	0.671857175469753	-0.678754947295301	0.739816436220448	0.686596902808614	-0.166169947846934	0.399296565989421	0.197535837969072	-0.743211311384313	0.720950687022358	0.92035696536023	0.287241929280391	0.130742924634552	0.251472279117951	-0.0953754859637916	0.677339113893219	-0.198382450277126	0.665431862049423
K00440	1.70307208059686	-0.540055955500091	-0.386025857637431	-0.50108245056881	0.388073279510651	0.659718941935287	1.54903683924004	1.67735177779845	-0.931404165487457	1.95536163289878	-2.86638478126494	-2.23227977360282	0.912084421988372	1.23401067743228	0.981835954279984	2.14266779782245	-2.08307687673224	1.45042538067407	-1.06323043654226	2.95226666147848	1.54068526689386	-1.29074986036371	-2.12917913731463	-0.892005331900504	-0.152592022019893	-0.931401809576215	1.45017547689192	0.150283284740869	-0.0889157904888176	0.918609835200599	-2.29508542564265	-0.721887697115986	-0.471780075990537	1.59554457852236	-2.23626537707701	-2.2773635499565	0.829562486877195	0.391295158788845	1.43786877271853	0.054378664093504	-0.110532638639254	0.626367795241071	0.699653311474282	-0.319409194255327	-0.26775660035754	0.727743418488619	1.27771342354819	-1.41075851031256	0.584451334979844
K00441	0.402714276110159	-0.0530447861715415	-0.374337706618383	0.0113804978535079	-0.018019057717113	-0.0926261735293287	0.235574748613418	0.369435896058553	-0.555156952299342	0.46191409813009	0.338478684968847	0.230743881241072	-0.831134748793264	0.178590134674201	-0.0529264444124062	0.665803593290249	0.192877946753959	0.199294495913239	-0.599285949263734	1.22468737771547	0.167892137513623	0.00718420289198657	-0.0651557306295811	0.132445694268719	-0.616031270306224	0.18845405374133	0.0748078832930991	0.0781042667706042	0.220979074899301	-0.0210550983373099	-0.486816356280575	-0.0198506740149618	-0.392011043385114	0.211408171134949	-0.600665583110453	-1.02022457890466	0.205571037937607	-0.117821641233304	0.123693119791855	0.0918279343705852	0.0641623887915692	0.127241372053637	0.694335323741424	-0.166126251067757	-0.114553364678143	0.774463667969435	0.242085809742265	-1.67553752567258	0.678689394739182
K00442	1.69382325990958	-1.35164328357699	-1.73787719546725	-0.743354903542639	0.725705388714954	0.490635888573608	1.38453492906781	1.61677395243445	-1.95719717281352	1.95794011460452	-0.888449197215789	-1.84192545665931	0.77024918198343	1.38758329920214	1.5438716188029	2.08974110533268	-1.70010266708635	1.94128892201297	-0.826444145743246	3.26880028742963	1.98124778032634	-1.08597635380536	-1.77628238290602	-1.63772086616	-1.73470400444288	-1.82534834464352	1.53948601631459	-0.294878201448056	-0.753751901792164	1.40816987506405	-0.834284361148383	-1.86609525259179	-0.0583030889536107	1.12744221613345	-1.82889971430697	-1.15483404715478	0.970778705551525	-0.751055651746745	2.79165602935218	-0.115552053655565	1.58302716662326	0.0555038590165147	0.815954713517814	0.682534737512562	-0.611197866166435	-0.552580523140012	-0.597952558170587	-0.655587487453347	1.29835216106334
K00443	0.651394721521821	-0.423284738829834	-0.462805611484556	-0.56869562846872	0.260689234633863	0.126213960374431	0.557173940511882	0.508305086445775	0.187830113261042	0.734796000475061	-0.605729612401191	-0.201295515144987	-0.602679374248354	0.335977371045975	0.674342024544473	1.17955865681766	0.0931814061551126	0.658933141122755	-0.529482605647387	1.60234141222416	0.767231928132303	-0.825008089501868	-0.29125137297155	-0.389429751926159	-0.537968449479099	-0.830184895813176	0.471731311878852	-0.440773216008363	-0.584688663411523	0.36882847002182	-0.653390725099861	-0.843440967624767	-0.111509029491623	0.7671256400846	-0.982922662826074	-0.28609705241899	0.224983543546498	-0.0354276914059088	0.767778860996858	-0.733236040248092	0.332780771138048	-0.217625384474015	0.0378152487822336	-0.335656269239868	0.0330989915609861	0.242787270594189	-1.64119730508792	-1.2829828169568	0.752730556214021
K00444	1.22357460885297	-0.366764444160118	0.605009767430169	-1.1728382368232	0.428737502863214	1.06316595449065	0.200931802724911	-0.192145873781185	0.156912421051432	0.398249241197622	-1.22720367710659	-0.468503988123305	0.328851570996048	-0.348962583973364	-1.28543525628847	0.223247797183346	0.658921333214041	0.837401612958177	0.294675873658198	1.68204261283147	0.127564600266838	-0.254337861881593	1.08615195294487	-1.0529354943889	0.029118042739892	-0.253766255283811	1.04312769710386	-0.751043949033344	0.0079792276406101	-0.948158936153978	-0.974232310806197	-1.28130988082069	-0.172697298103164	0.223248937382608	-1.24411434253587	0.797993531338126	0.577544300394732	3.30962877689443	2.40390995220992	1.0710634284121	0.170679970825384	-0.908299995707864	-0.84099632176651	0.167115982181456	-0.872562518913324	1.86566570054462	-0.859317210917475	-0.0136531351151925	-0.946210269645834
K00445	-0.00443478789121077	-0.85752760082409	1.19345592736728	1.97803907825138	1.04284399067296	0.093392002321468	0.138006356296589	0.774312314123208	-0.315851217412721	-0.858184971285804	0.29712589796743	-0.761106523963575	-0.759616651599155	0.401859775932047	1.41804546993767	0.397894171632238	-0.619283734390613	-0.761892233403017	0.669408074847037	0.250568827851896	-0.573532446557903	-0.745101018545564	-0.134936427505219	0.00362508924079386	-0.653885071747148	-0.504690758162671	-0.269807479837327	0.971359043046133	0.907858347304069	-0.131906621127613	-0.861369738538302	-0.785276319896055	0.262296917858538	-0.727409459206338	0.325262410428746	-0.240773292318005	-0.55876734086714	1.08283697446911	0.475611138340599	0.0810342531357131	0.451205469894997	0.493810102694938	-0.643805773192407	0.364942622437802	0.124082471381313	0.58391261277737	1.78950498460625	-0.719761591626134	-0.188492698366669
K00446	0.852886141829422	0.225907731659074	0.0415028755828528	-0.115974144806041	0.143884484741156	-0.748440656117889	0.145692483799679	0.291029280972258	0.229088964584385	0.973283880129052	-1.95436034323456	0.395915476829614	-0.863675892710564	-0.0593172947329186	0.5469938419385	0.462861674414434	0.874590385265744	0.308351634323755	0.580059073881883	0.345578148872356	-1.37745443381302	0.996354952875905	0.266149047264119	0.329707156021486	0.107693071227204	-0.371456875079673	-0.337244292216481	-0.294819730268804	0.176646622806689	0.283600355956787	0.0415514480253951	0.191905126949885	-0.93555554171003	-0.865162546104219	0.686589101684964	-1.32934371200988	-0.245017498832527	-0.216953726997356	1.14317116313317	0.956110244313254	0.188391500192481	-0.359931587271116	0.0111497652918184	0.0896374181123729	-0.150854853121861	-0.407010388298536	0.516763121351036	-1.92538601473591	-0.20123862232686
K00448	0.442939117667291	0.327987951958057	0.0814280877251754	0.656428397399673	-1.30853425059669	-0.0944945790823821	0.421056377979622	-0.301451892175686	0.274068369974724	0.470626576754558	-0.676826383152128	-0.644566583063845	-0.982219175876517	0.146585159819115	0.424414528661261	0.366784242088968	1.67334176412852	0.338537406659247	0.944764319834446	0.940033838344649	-0.761536778918616	-0.617808285869572	0.0774741290406529	0.446477488074009	0.70125032057966	-0.385611312903375	0.0955578592404294	-0.769669112468589	-0.107770029532701	-0.570531759791561	0.069160864732587	-0.422945248253704	-0.263355242228359	0.369959734705119	1.08073261265732	-0.618437731192266	-1.82385078291909	-0.467041783013188	1.13649303802873	-0.365037398801375	-0.463346875804021	0.0340674453017114	-0.316131340119167	0.291300552794894	0.783482517663229	-0.0621222708498776	1.36077117611335	-0.923013961639971	-0.371920404670969
K00449	0.766456975446325	-0.404484674911728	0.416377051724125	-0.806766509207914	-0.792594546900928	-1.64975511108369	-0.220363656673117	0.621048664394246	-0.762845527847726	0.45355135239793	-0.579508107080548	-0.758480094022659	-1.50729581605813	-0.0143425812539184	0.41971452991343	-0.296167738532421	1.68280447242866	0.245196246412921	0.29421202553376	0.454273784000536	0.464593997573035	-0.0842626850993162	-0.163855763816661	0.0510526108006752	0.432840607055204	-0.481888894884328	-0.406602776812848	-0.405689849751364	0.638133331107798	0.905722268496209	-0.166098766902006	-0.793451075072485	1.09618461922459	0.783027705181462	1.4748577921905	-1.19555524949892	0.289961391529311	-0.671372925307073	1.10483178645452	-0.521654523999957	-0.0770000278246488	0.438218946269468	0.344081625495658	-0.460780229917487	0.461323774606622	0.263094345692831	0.839277041254726	-2.5500255423106	0.375925007339148
K00450	-0.414036026434963	0.581001899455243	0.910196090053896	-0.527124576277251	-0.739769298254698	0.0418180731379838	1.28368051806896	0.959239387919211	-0.419332452447284	0.513365034359095	1.31058197063165	-0.452873402612635	-1.82640161851278	0.0283538727748107	-0.179272893978629	-0.395291550880934	-0.379684694582958	1.75211017669418	-0.0700868790871314	-0.0832120025887884	-0.298540138549605	-0.184951028766688	0.54684077212027	-0.362721619703491	-0.49796776042371	-0.291458079472596	-1.25016036944498	-0.474857498251722	0.271079345033359	0.929357417005647	0.0764243209513535	0.582493302904814	0.254390089801481	-1.08880366445431	-0.510716156336607	0.645924174062434	-0.239594733912636	-0.327395544621155	-1.1021999116334	-1.38363214778393	1.01051731710681	-0.390397862755416	-0.378301313249761	-0.219954540420223	-0.902498950172627	2.11252086053828	0.439483960441778	-1.23759850473274	-0.580636745050356
K00451	0.0476887954196274	0.311885932691389	0.227950742486579	0.52947944918841	-0.160759779723048	-0.462966688875342	-0.0385625667326481	1.17211753220966	0.290527934020345	0.259274013971117	0.228265119722092	0.0372589672019989	-1.14734596862065	0.493427331312737	-0.169022511585512	-0.855756928519785	0.738633101859651	-0.393848770904237	0.475680958988212	0.206356942186693	-0.259483378326122	-0.37432978567046	0.365688278557438	0.475725231834443	-0.203952270530823	0.192317524979224	-0.459972200683153	-0.734381466745136	0.490138882785702	0.3457824699236	-0.441930009738827	-0.49521993654117	-0.0360408262106544	0.134884881469222	1.24222730574681	-1.33996765619871	-0.691770650948685	0.209270291347618	0.476568665836338	1.8726948609657	0.20490249628883	1.26080832383078	2.06256413327912	0.443361881730677	0.399513137766174	0.172690544953756	0.803316969191583	-1.01398490256637	0.306011902700347
K00452	0.0437355194441986	0.300463084461227	0.0506970804962856	-0.262450571093888	-0.0876352669717804	-0.130615347720778	0.812865517311267	-0.594721758757466	-0.136591688716253	0.297740179512161	0.411228474343528	0.052064933758655	0.0221793078781101	0.921003816067	-0.831805993056573	0.201159299797777	0.820691002231847	0.18698138479942	0.494953841738478	-0.400582672768386	0.109406309542526	-0.153765649677639	0.950256157683421	0.0363838943765917	0.320675894138029	-0.726789003366529	-0.219655891082997	0.143802907561743	-1.21119800159575	0.454032229263445	-0.819690919020496	-0.58505120907575	-0.681637503117388	-0.0184775421366292	0.714005967943974	-0.267232000969047	-0.216425783222339	0.324434252057213	0.540409428130781	-1.52058111826408	0.286463971278137	1.44818911536052	1.61299641900465	-0.115557163504845	-0.926215914897749	0.545147786770802	0.865810266693565	-0.764307363856781	0.000314226383158367
K00453	0.672506709107582	-0.82399926621382	0.609727741988131	-0.459006694724522	0.522689441881267	-0.176868888628822	-0.243587693345011	-0.00447717565276173	-0.551152915130251	-0.629082220970001	0.537532080983892	-0.269221788537648	-1.20846499749211	0.944394763466059	-0.621933020345977	-0.0809871728404348	-0.642139700763547	-0.0703804090848976	0.781820589899979	0.50374414710376	-0.901666894808631	-0.69793305263657	0.381556068138274	0.153202723932591	0.957113375343199	-0.542436772363874	-0.0818786376885003	0.228263529584803	0.0176172699535044	0.469924269765209	-0.0454576381016065	-0.0714112497972113	-0.903490885361135	0.647259130642835	0.99736131710131	-0.242200836376239	0.843064751971177	0.548030107902114	-0.594552621033013	-0.988319461639998	0.109929932945713	1.30016456749285	1.69752807753756	-0.217991472221032	0.0549866886386612	0.0670910198358041	1.36088941702502	-1.4142115427451	0.0342902901943765
K00454	0.31118716344568	-0.361168299117722	-0.742566637363022	0.72370243260122	-0.227909939163192	1.19069991074218	0.933675316625504	-0.0150075880966183	-0.615177926470037	0.234791074770955	-0.056218558921632	0.701814058956814	-1.16515934431484	0.325234240129416	0.402305007812079	-0.0320225196139754	-0.0300015110005107	-0.25891769257793	0.36467548156811	0.0556157539799198	-0.106155091315087	-0.239911637390924	-0.205948802193879	0.137283111572019	-0.927328694833244	0.100834542526236	-0.00465030709958469	0.420253738717205	-0.118545207862402	-0.244079268721038	-0.337435928313051	-1.8921007298153	0.722271386525243	0.718253489610835	0.164991896775097	-0.1206394756757	0.193356553501168	0.96708954932302	-0.353783474892131	-1.44076299565944	0.627952504326316	0.639735086662964	0.816477585340652	0.0897393782883213	-0.310836155318848	-0.258211747690036	0.57050467075773	-0.783382295915995	1.00838942616657
K00455	3.34723715729385	-1.36692362580261	0.78833633298424	1.22612307176141	-1.4568088171623	-0.686422029054971	-0.537751707095782	-0.486066768291801	0.54862531997059	1.27660598155337	-1.24056614116048	-0.649286991845334	-1.26901267657768	0.099166352542881	-1.29879772034236	-1.37461645039038	5.00196291283224	-0.685276336477755	0.817422226583634	1.37361820065059	-0.299338495502987	-1.25449704352409	-0.50224306814808	1.83105184756443	0.792098278810422	-0.554836370403549	-0.338865452389003	-1.37968962304094	0.167832816797389	-0.499213261770476	-1.37076576351683	-0.190118170243657	0.439702660302738	-0.1375191004888	1.80934843151103	-1.31069634000159	-0.629819637927334	-1.78680180277042	1.55082074055834	1.49622046530063	-1.16902021399136	-0.375324040849338	-0.307667819751151	-0.235855715658024	1.35365964958732	2.03194829335545	0.883474999559062	-1.40365156602524	-0.733750472755267
K00456	-0.505499223543691	0.848587887150824	-0.397670414506728	0.493698409327902	1.1995349477366	-0.613212280226975	-0.457548922776816	0.94441244580182	-0.616990391853	-0.598797123021019	-0.471782267917169	0.692694035396848	-0.500228803334371	-0.496506457189438	-0.530013847099053	-0.605832577147073	1.75438537819387	0.478815110496699	0.311913788531784	-0.351010565824889	-0.553983252078231	-0.48571317028078	0.970602542315624	-0.297514085199485	1.780744740625	0.0647891388339783	0.0695193691326628	-0.610905749797635	0.350786350715945	-0.433045795567892	-0.601981890273518	-0.0333348816975976	-0.556652194097145	-0.468021610941554	0.635727405929156	0.129252100572808	-0.539218146387468	-0.990680538905694	0.462519914646063	0.193932004466397	-0.894269487069249	-0.886560230119925	-0.819256556178571	0.671838288099378	0.900459520037654	0.875014857375148	0.356835265766104	1.79789749588647	1.40314594047392
K00457	-0.0938104776407269	-0.138675921405867	0.617794604291777	0.125920957209553	0.0830148539165605	-0.484957773303056	0.244136951808028	0.0746348097522307	0.165440406041369	0.241590801044243	0.302917230980996	-0.464380040887644	-2.24003327869433	-0.131291860321468	0.136630156415288	0.0210530966127891	1.04367228399674	-0.292384521543061	-0.19320477325531	0.28079567481766	-0.246255196146447	0.461180425508527	0.269087659249205	0.288343498648329	-0.253944034350674	0.293608579563667	-0.22857282574796	-0.0523861796209477	0.557640893125687	0.0320598411535538	-0.816842286985317	0.20116348926642	0.48660657885915	0.0674000725504889	0.844659252509425	-0.841497239745024	-0.36111570767385	-0.508841605441201	0.597470453334477	-0.532908455280555	-0.663010607533578	-0.0728694508188401	0.114726547053138	-0.0353885871795576	0.807065199386816	-0.0155773073157699	0.184904164081177	-0.39486988692194	0.506474841582476
K00458	0.66783615039899	-0.552157601359608	0.753535097927851	0.314085794029861	-0.642042792719288	-0.567230129027277	0.288946483472968	-0.37391715088952	-0.571008240653302	0.551653957088074	-0.42580011671747	-0.455736524499094	-0.454246652134673	-0.450524305989739	0.609934510810891	0.140662829102711	0.431394653916787	0.643432014616335	0.688305878147152	-0.30502841462519	-0.0444329963586449	-0.439731019081083	0.308910370055432	-0.251531933999787	-0.348515072282665	-0.4391594124833	0.111735434387168	0.562429624145047	0.697930622353	-0.387063644368195	0.128033742268546	0.222118650703835	-0.510670042897447	1.52972732955474	-0.442710782146752	-0.495930315558586	-0.49323599518777	1.73772001555277	-0.268358825188051	-0.257470602284774	-0.257869117783038	1.59376081667731	-0.182856186892359	0.346732696694021	-0.214422384039173	-0.155805041012751	-0.201177076043325	-0.258812005326085	-0.288070134771684
K00459	-0.0559136890592591	-0.283278733446015	0.420968760744167	0.199016169133763	0.0490101191759649	0.275933757006015	-0.0522564717915028	-0.107441411405813	-0.0089692077928194	-0.261319916595876	0.528730732324579	0.38133563412702	-1.6726355470147	0.0438024562331651	-0.0946198824447937	-0.356211566857384	0.314721714514453	-0.279172086222182	0.0697918059352591	-0.520997823835515	-0.125982831090163	0.443803707949995	0.415214165684947	0.298592017460328	0.166185133559197	0.300496229815068	-0.872721515386765	-0.219028454916609	0.446212641832006	0.0201908895966834	0.0529464392774066	0.307176704365325	0.354285410485258	-0.0107240948671365	-0.151749774306507	-0.357788099510828	0.342396617323274	0.0792885044852838	-0.238285973741365	-0.829361052710887	0.496032802231828	-0.0103058141883539	0.410693679060257	0.168300748907209	-0.324666194329314	0.446915911831005	0.197594358667863	-1.34723554852348	0.111375428119348
K00460	-0.11067585780942	-0.203316386825033	-0.00284704877245545	0.642512115819704	0.371903999534499	-0.218388914492702	-0.0627255570425431	-0.0250759363549449	-0.222167026118727	-0.203973757286747	-0.0769589021828958	-0.106895309964519	-0.105405437600099	-0.101683091455165	-0.135190481364781	-0.211009211412801	0.0349274796084433	-0.10768101940396	-0.0673218362276691	0.043812799909384	0.505945691375254	-0.0908898045465074	-0.0412522362112249	0.0973092805347875	0.666941154219977	-0.0903181979487258	0.426678405839724	-0.216082384063363	-0.0584515243473067	-0.0382224298336196	-0.207158524539246	-0.131065105896998	-0.161828828362872	-0.0731982452072808	-0.0938695676121766	-0.147089101024012	0.520710797066017	-0.495109798310041	0.255917123840603	-0.398300230975332	0.671871939353781	0.274116088194941	-0.323685815582917	0.577469933029608	-0.355252012729731	-0.296634669703308	-0.342006704733883	-0.399641634016643	-0.428899763462241
K00461	0.240954030205838	-0.538336978507926	-0.337867640455349	0.329036426115749	-0.628222169867607	0.0131526511544857	1.05115036574453	-0.360096528037839	-0.55718761780162	-0.53899434896964	-0.411979493865789	1.96835398065378	-0.440426029282992	0.973216736575147	-0.470211073047674	0.544603204750399	-0.30009311207445	0.894495222282021	0.689773159895753	-0.291207791773509	-0.494180478026852	-0.4259103962294	-0.376272827894118	-0.237711311148106	1.25791456690412	-0.425338789631619	0.216257945081909	0.0154591815838261	-0.3934721160302	0.311924878221415	-0.542179116222139	0.185575790268194	0.188318479692162	-0.408218836890174	0.25924510167066	-0.482109692706905	-0.479415372336089	0.21337979779098	1.02865137144632	-0.374978534612239	0.0934854400178722	-0.367667793161178	-0.300364119219824	0.21536198901462	-0.331930316366639	0.833750575901973	0.36796547132736	-0.376319937653551	-0.40557806709915
K00462	-0.181988025721453	-0.987307110763834	0.447887022877074	0.350663102288938	-0.366506051705019	-0.823818898405676	-0.553023428647919	0.0730906761663679	0.474164044455789	-0.651115383849922	0.466294614528636	0.72817929888117	-0.178253310958048	-0.246078116105163	0.593030162356715	-0.202641481510389	-0.17177142837771	-0.846980176724942	-0.615139067356032	-0.704117246610872	0.735459147308929	0.281510961554492	1.48755726993414	-2.12127654203143	0.956719685693784	0.129036783434987	0.401139788685906	0.146952626052848	0.647086359025529	0.569370226099261	-1.00164409742752	-0.0713647742021335	0.401726229425885	0.777340589336368	-0.137654679362947	-0.194591061117811	0.388062292772006	-0.908678112137345	-0.00247444591930401	-0.838116770877572	-0.262063106547823	-0.0886959582090974	0.307514927239082	1.2407801037423	-0.750930761808065	-0.765389399097903	-0.0972745693294526	0.488913947287918	1.27336828210327
K00463	0.156304343720318	-0.265391064729619	0.55872610274891	-0.832722670889027	0.763853452724284	-0.128513133478863	0.658874591903925	0.402841359289512	-0.802484684976193	-1.03038870814706	0.486619649162884	1.33722299200254	-1.6241980422421	0.298962576756616	0.375246882087701	-0.412654279158677	0.281988844143108	-0.0446219224986657	-0.277550647664937	-0.619177834339113	-0.152870821439154	1.02955258765539	0.425178404374696	0.763454593566232	-0.72923898261841	0.0905693221084554	-0.863761086689981	-0.625649001727794	-0.0435761742709784	0.797202473690098	-0.351790053491352	0.195595802111548	0.378980823816441	-0.585534495914196	0.109950472750111	-0.105698187276765	0.384696516940123	1.27778161265171	0.0823551653896017	-0.816176280607567	0.0655669118425997	0.641041196226454	0.415062342388199	0.573367104232784	1.34846226188045	-1.12235961879898	0.817018328542019	-1.23798504707153	0.273771989873279
K00464	-0.466531016963237	0.692028028935325	0.515431658772522	-0.304107096805402	-0.858137079196723	-0.751289644175991	0.371204613740795	0.275179544534298	-1.89557418564946	-0.207567844395864	1.17789224429852	0.44117021514368	-1.06689950590407	-0.6596981496226	-0.718672145969277	-0.668940811023254	1.23434150938531	0.513670150470682	0.431977322619263	0.167895086115308	0.672009592031634	0.047023960807878	0.659003237179155	0.736894079072245	-0.267357835292832	0.179641913684964	-0.272635894808213	0.0698989955466915	-0.629280952048094	0.265382016008171	0.0974528017366629	-0.0190758088803644	0.0693223418009241	0.0500994195382249	0.548127777330226	-0.688095244890122	0.25821670687302	-0.638450282475987	0.314300793259895	-0.947105823249441	-0.226241543579786	1.635497720526	1.08524257123171	-0.10956362051663	0.138880284678731	0.256659726408977	1.31762521245472	-1.63290761310883	0.440881576891856
K00466	0.209842660765879	0.504703625630686	1.23512815739238	0.137289412376603	-0.108780146829871	-0.487520754684625	-0.377048644850474	0.23606740683498	0.383239325001836	-0.371483403931451	-0.138645386257588	-0.504771823800361	-0.676364421231679	-0.351692650711946	0.190552001881511	0.640425684859392	-0.183502257463518	0.328133501509428	-0.0274498228827729	-0.165456567763913	0.246779623863167	-1.00128398992936	0.395983038167977	0.746763857339795	-0.911757232721792	-0.359220706641421	-0.45685690895145	1.06916712985786	-0.242525426367787	-0.191518431593477	-0.0781817586939511	0.0294342278664264	-0.586852551168008	-0.368000961063816	1.88378163934778	-0.24452831919338	-0.403849125963054	-0.497501105255697	-1.17663749354539	-0.60735216302021	-0.481266531409354	-0.375836486819018	-0.532737747627795	0.365542434072515	-1.12270105239651	1.12487494213721	0.907206208134031	-0.402032940962299	0.399220927927485
K00467	1.48545492082695	0.112130458107095	-1.08582142066322	-0.362886718108052	-0.541601429807134	0.764822730893441	-1.09616599381103	-0.517956150414564	-0.0461747043445646	1.56926728278678	-2.13718531555341	-0.370673853988775	0.030924015516975	0.52742943179739	0.169369433627665	-0.463154080844639	-0.306927057167052	-0.541388720251929	-1.21854530865254	0.39626616346953	-0.168909477724021	0.271221581771988	0.341917721454694	0.476755657890821	0.170858509809357	-0.465918267989414	-0.600359603191513	1.06637160353098	0.369297395065828	1.54235881288872	-0.547451780747789	0.366092308060837	0.161601146419295	-0.072931058343872	-0.442461626635415	0.122841652787541	1.04153174153307	-0.602387484106469	1.34509821894898	-0.131725864097699	-0.819366861432012	-1.40727011626635	0.693441541850494	0.458763653585836	0.241088781901082	-1.31291529644538	1.08215252414275	-1.41592226075872	0.608927298104805
K00468	-0.342995735302076	-0.43563626431769	-0.235166926265113	0.43416672829152	-0.525521455677371	0.238371275698326	-0.2950454345352	-0.257395813847602	-0.454486903611385	0.252786432904282	-0.309278779675553	0.755329988334674	-0.337725315092756	-0.334002968947821	1.2378604407004	-0.443329088905458	-0.197392397884214	-0.340000896896617	-0.299641713720327	-0.188507077583274	0.290774338776671	0.365870385644521	0.415507953979804	-0.13501059695787	0.862551440551103	-0.322638075441382	-0.470747049372146	0.64614291423583	-0.290771401839964	0.418537760357409	-0.439478402031903	1.42430737296214	-0.39414870585553	-0.305518122699938	-0.326189445104834	-0.379408978516668	0.717830517645997	-0.0893897986430749	-0.00346845421164321	0.00741976869163441	0.00702125319337021	0.0147305101426944	0.0820341840840486	-0.0888901873796577	0.0504679869372353	0.109085329963658	0.0637132949330832	0.00607836565032294	-0.0231797637952758
K00469	0.122400061203554	0.111786420697459	1.15572286397381	-0.15865072174731	-0.250929302508097	0.890823571081939	-1.56279978680962	1.12599119981131	0.28416942842538	0.351847127723361	-0.643354534884002	-1.6069695397316	-1.60547966736718	0.624044658965012	0.0526373799031603	0.944384019227722	1.36278466266585	0.0822996952250814	0.297443812017413	0.118476571377236	-0.940573662915356	0.272828723185097	0.381306791543313	-1.40276494923229	-0.0832675480613214	0.0551036705306465	0.722311326014422	0.812330717439465	-0.126229943441813	1.21378093624855	-1.11640567262053	0.421590217746016	-0.0208141948709084	-0.9287199939324	0.130564915005456	-0.519535138936043	-0.568134112952777	0.230803234514175	0.142132376824738	-1.38297163493107	1.06631296919282	-0.538342896483015	0.24762768422638	-0.451736857704299	-0.224501130509928	0.834586349695243	-0.0271996599079176	-1.38431303797239	-0.0994020032252152
K00470	3.14800272305973	-0.0382696765241182	0.708123981069666	-1.51430620052931	-1.78491431681451	-1.01149528142685	-0.855831923976695	0.432354979890431	-0.609808284944715	0.782118793399861	0.046225462757107	-1.59860804859432	0.48778255658564	-1.59339583008496	-1.62690321999458	-1.7027219500426	4.88726801031753	3.06950452721401	-0.860428203161821	0.637000794095123	-0.546801145169946	-0.478531063372496	-0.834358603145377	1.17600509050223	0.120173834092873	-1.58203093657852	-1.73013991050928	-1.00918875099751	-0.446092783173295	1.41996300183872	3.30380020173077	-0.518706364722985	-0.954935195297025	-1.56491098383708	4.81489259547729	-0.534730359849999	-1.63610751928299	-1.75343208411846	0.911846730752226	1.40369072002772	-0.270726671162126	-0.956164594772746	0.0274298110427629	0.0928942176432868	1.34825642334016	1.95160094180825	0.989938174903523	-1.65796391982506	-1.17639642550467
K00471	0.0732045338585738	-1.31325846416962	0.224501268422046	0.258687459886866	-1.4031436555293	0.629351277883629	0.0218450704977782	0.238460540132358	-0.246312622083205	0.3042944104884	-1.18690097952748	0.153296681800771	-0.522373748257564	-0.115727591433139	-1.24513255870936	-1.32095128875739	0.0107818836439657	0.387831873396062	0.757506874523148	-0.00759594681345721	-0.183305482308436	0.539181020021955	-0.160022532688934	0.780481142723485	-0.0288319955361125	1.00253253073776	-0.170523596824379	0.916577842720518	-0.532295483396775	0.475193754458929	-0.636769228611888	1.56557293861645	0.385711401765804	-1.18314032255187	0.216825239379614	0.248400688712905	1.06604706352787	1.28338885489967	1.29157457047767	-0.781542089501877	-0.0813039655674528	-0.0913842501816262	0.944564598814468	-0.877852045573168	-0.738493871256276	-0.679876528229853	0.0146087893255409	-0.782883492543188	1.13020814975353
K00472	0.84254252573491	0.0296438839260778	0.212890516248058	-0.236869589413262	-1.23125111082922	-0.0334370786751053	-0.235683005975283	0.474593564520426	-0.0462217994907763	-0.0721957894775613	-0.27374882648488	0.448222234484419	-1.30030550751342	0.216594230764294	0.565131558602274	0.029065810825974	0.347298915660458	0.303529995718895	0.227357808560091	0.143700156066775	0.3558115421873	-0.0658829196156314	0.245972205802479	0.672825930214347	0.203554891105484	-0.158647750183603	0.151436631186461	-0.260943148764604	0.0325625927957072	0.221687136462803	-0.171349846818189	0.45064412474902	-0.069682640594368	0.0801686504107542	-0.146263843076387	-1.8647812143519	-0.0879708347628125	0.54936951191068	0.208327333144052	0.732872945516818	1.12585264771999	-0.00692502106910586	0.382442491208402	0.184842513450288	0.0659109879343731	0.0995445741115368	0.0457544922730091	-0.792939489893285	0.497468075437687
K00473	0.0660702265652189	-0.773527128682421	0.856026820912517	2.08904337628083	0.581783111773421	0.35280288274049	0.508466240190649	0.566877852326676	-0.0286607728866235	-0.774184499144134	-0.647169644040283	-0.677106051821906	-0.675616179457486	0.989623919830211	-0.705401223222168	-0.0342631270381624	-0.535283262248944	-0.677891761261347	0.0997756550311379	0.258672177612056	-0.729370628201345	0.0652935265316206	0.821281289891737	0.263035969659815	-0.569884599605477	-0.660528939806113	-0.808637913736876	0.351008245425615	0.660858953544317	-0.608433171691007	-0.777369266396633	0.0554235746764586	0.697045041322101	0.0925284439177467	-0.664080309469564	0.0186375881010159	0.953153582376864	-0.391067390600869	-0.305146046169439	-0.294257823266161	0.46204308366642	0.451733835113066	-0.219643407873746	-0.390567779337452	-0.25120960502056	0.546088654934029	0.903438242065868	-0.295599226307472	-0.32485735575307
K00474	-0.45963822349677	-0.552278752512384	-0.351809414459806	-0.37155582758686	-0.642163943872065	0.165757301783618	-0.411687922729894	0.496341265549185	0.25136868955219	-0.552936122974098	-0.425921267870247	-0.45585767565187	-0.454367803287449	-0.450645457142516	-0.484152847052131	-0.559971577100152	-0.314034886078908	0.920935329036989	0.113350448249469	1.5409256183055	-0.50812225203131	-0.439852170233858	-0.390214601898576	-0.251653085152563	1.15581649805135	0.293828018327594	1.05255344102895	0.189673316545813	1.46428807777972	-0.38718479552097	-0.556120890226596	0.253081110379322	1.16956536574587	-0.422160610894632	1.36425426048999	-0.496051466711362	-0.493357146340546	0.738065009552492	-0.447779458140902	-0.436891235237624	1.88410436865666	0.50551926448609	-0.362276819845209	-0.533201191308915	-0.393843016992023	1.03783835980817	0.149036941168315	-0.438232638278936	1.18488208383802
K00475	0.19230501097819	0.502393610251866	-0.393668440980174	0.277651427069226	0.40028830755741	0.0900864736125486	2.18574405329267	-0.415897328562663	0.464597884715723	-0.594795149494465	0.628751094894003	-0.497716702172237	0.203069950505152	-0.492504483662882	-0.526011873572499	-0.601830603620519	0.316227282334729	-0.498502411611678	0.232923052741066	-0.347008592298335	0.836968163003597	-0.481711196754226	0.952139833317456	0.803019277611687	0.99371821178059	-0.481139590156443	-0.629248564087207	0.0868984847242471	-0.449272916555025	0.243077372892667	-0.597979916746964	0.171915762890611	-0.552650220570591	-0.464019637414999	-0.484690959819895	-0.53791049323173	-0.535216172860914	0.82106125368281	-0.165256098601331	-0.154367875698053	-0.154766391196318	-0.147057134246993	0.63341316787148	0.845853557515273	-0.111319657452452	-0.0527023144260301	0.592991931719848	-0.155709278739365	0.50609887299149
[truncated: 16,984 more rows]
[truncated: 74 more columns]
