# Supplementary material for: Proteobacteria explain significant functional variability in the human gut microbiome
Source: Microbiome. 2017 Mar 23;5:36. doi: 10.1186/s40168-017-0244-z (PMC5363007; doi:10.1186/s40168-017-0244-z)
Supplement: Supplementary file 24 — Source data for figures. Figure 1, source data 1: matrix of read counts (after rarefaction) for every gene family in each sample included in the present study. Figure 1, source data 2: matrix of average family lengths for every gene family in each sample included in the present study. Figure 1, source data 3: log-RPKG abundances for every gene family mapped in the present study. Figure 2, source data 1: residual log-RPKG abundances (i.e., after fitting the linear model) for every gene family mapped in the present study. Figure 3, source data 1: counts of invariable, non-significant, and variable gene families per pathway. “Strong,” “medium,” and “weak” refer to FDR cutoffs of 0.05, 0.10, and 0.25, respectively. Figure 3, source data 2: counts of invariable, non-significant, and variable gene families for ribosomes in each domain of life. Figure 4, source data 1: residual log-RPKG scaled by the expected variance under the null model (see the “Methods” section). Figure 6, source data 1: log10 phylogenetic distribution (PD), log10 residual variance statistics (residvar), significance at 5% FDR (invariable coded as “dn”, variable coded as “up”, non-significant coded as “ns”), presence in at least one bacterial/archaeal genome in KEGG, and annotations for all measured gene families. Figure 6, source data 2: counts of significant associations of invariable, non-significant, and variable gene families with taxonomic summary statistics. Figure 7, source data 1: counts of significant associations of invariable, non-significant, and variable gene families with phylum-level abundances. Figure 8, source data 1: q values for gene families in the overall test. Figure 8, source data 2: q values for gene families in phylum-specific tests. Figure 8, source data 3: JSON-formatted lists of significantly (in)variable or non-significant gene families at 5% (“strong”), 10% (“med”), and 25% FDR (“weak”); overall test. Figure 8, source data 4: JSON-formatted lists of significantly (in)vari [file 40168_2017_244_MOESM24_ESM.bz › SourceData/Fig3-SD1-pathway-counts.csv]

	Glycosaminoglycan metabolism	Repair system	Glycan metabolism	Sulfur metabolism	Nucleotide sugar	Terpenoid backbone biosynthesis	Histidine metabolism	Cysteine and methionine metabolism	ABC-2 type and other transport systems	Peptide and nickel transport system	Pyrimidine metabolism	Two-component regulatory system	Branched-chain amino acid metabolism	Arginine and proline metabolism	Sugar metabolism	Serine and threonine metabolism	Aminoacyl tRNA	Carbon fixation	Other amino acid metabolism	Cofactor and vitamin biosynthesis	Fatty acid metabolism	Central carbohydrate metabolism	Lipid metabolism	Drug resistance	Other carbohydrate metabolism	Lysine metabolism	Phosphate and amino acid transport system	Saccharide, polyol, and lipid transport system	Mineral and organic ion transport system	Nitrogen metabolism	ATP synthesis	Metallic cation, iron-siderophore and vitamin B12 transport system	Lipopolysaccharide metabolism	Phosphotransferase system (PTS)	Aromatic amino acid metabolism	DNA polymerase	Bacterial secretion system	Polyamine biosynthesis	Purine metabolism	Sterol biosynthesis	Aromatics degradation	Plant pathogenicity	RNA processing	Biosynthesis of secondary metabolites	Methane metabolism	RNA polymerase	Photosynthesis	Pathogenicity	Other terpenoid biosynthesis
strong	9	5	6	12	10	16	18	24	27	25	24	162	20	17	15	12	26	67	8	118	24	69	17	56	52	25	42	61	51	10	54	32	22	34	49	9	53	11	28	6	18	2	7	2	32	9	0	5	1
med	0	0	0	1	0	0	0	1	2	0	0	3	1	0	1	0	1	0	0	4	2	1	0	2	0	1	2	2	0	0	0	1	0	3	3	0	0	0	0	0	0	0	0	1	3	0	0	0	0
weak	0	0	0	0	0	0	1	2	0	3	0	3	0	0	0	0	0	2	2	3	0	1	0	2	1	0	7	2	1	3	1	1	1	2	1	0	2	0	1	1	0	0	0	1	1	0	0	0	0
	1	1	1	2	2	2	0	6	3	3	3	11	1	4	0	3	2	27	3	17	7	11	2	11	10	9	7	11	10	10	28	2	1	8	6	2	34	1	3	0	42	4	1	2	15	4	10	24	2
weak	0	0	0	0	0	0	0	0	1	0	0	4	0	0	0	0	0	0	1	2	1	2	1	1	1	0	3	3	4	2	6	0	0	3	3	1	8	0	2	1	7	0	1	0	7	1	6	11	2
med	0	0	0	0	0	0	0	0	0	0	1	1	0	1	0	0	1	1	0	2	0	1	1	1	1	1	0	3	0	0	5	0	0	1	2	0	2	0	1	0	4	0	1	2	0	1	1	0	1
strong	0	0	0	0	0	0	0	1	0	1	0	3	1	0	1	1	1	6	0	7	2	5	0	7	6	4	6	6	6	2	5	7	5	8	11	2	18	4	8	2	17	3	2	2	28	8	1	15	0
[truncated: 1 more columns]
