# Supplementary material for: Proteobacteria explain significant functional variability in the human gut microbiome
Source: Microbiome. 2017 Mar 23;5:36. doi: 10.1186/s40168-017-0244-z (PMC5363007; doi:10.1186/s40168-017-0244-z)
Supplement: Supplementary file 24 — Source data for figures. Figure 1, source data 1: matrix of read counts (after rarefaction) for every gene family in each sample included in the present study. Figure 1, source data 2: matrix of average family lengths for every gene family in each sample included in the present study. Figure 1, source data 3: log-RPKG abundances for every gene family mapped in the present study. Figure 2, source data 1: residual log-RPKG abundances (i.e., after fitting the linear model) for every gene family mapped in the present study. Figure 3, source data 1: counts of invariable, non-significant, and variable gene families per pathway. “Strong,” “medium,” and “weak” refer to FDR cutoffs of 0.05, 0.10, and 0.25, respectively. Figure 3, source data 2: counts of invariable, non-significant, and variable gene families for ribosomes in each domain of life. Figure 4, source data 1: residual log-RPKG scaled by the expected variance under the null model (see the “Methods” section). Figure 6, source data 1: log10 phylogenetic distribution (PD), log10 residual variance statistics (residvar), significance at 5% FDR (invariable coded as “dn”, variable coded as “up”, non-significant coded as “ns”), presence in at least one bacterial/archaeal genome in KEGG, and annotations for all measured gene families. Figure 6, source data 2: counts of significant associations of invariable, non-significant, and variable gene families with taxonomic summary statistics. Figure 7, source data 1: counts of significant associations of invariable, non-significant, and variable gene families with phylum-level abundances. Figure 8, source data 1: q values for gene families in the overall test. Figure 8, source data 2: q values for gene families in phylum-specific tests. Figure 8, source data 3: JSON-formatted lists of significantly (in)variable or non-significant gene families at 5% (“strong”), 10% (“med”), and 25% FDR (“weak”); overall test. Figure 8, source data 4: JSON-formatted lists of significantly (in)vari [file 40168_2017_244_MOESM24_ESM.bz › SourceData/Fig4-SD1-resid-log-rpkg-scaled.csv]

	ERR260153	ERR260163	ERR260170	ERR260171	ERR260175	ERR260180	ERR260193	ERR260204	ERR260205	ERR260209	ERR260215	ERR260217	ERR260221	ERR260224	ERR260225	ERR260226	ERR260227	ERR260230	ERR260231	ERR260234	ERR260242	ERR260243	ERR260244	ERR260246	ERR260250	ERR260251	ERR260252	ERR260253	ERR260255	ERR260256	ERR260258	ERR260259	ERR260260	ERR260264	ERR260265	ERR260266	ERR260267	SRR341692	SRR341696	SRR341701	SRR341704	SRR341716	SRR341718	SRR341721	SRR341722	SRR341725	SRR413562	SRR413563	SRR413564
K00001	0.0703957813275474	0.026130698087876	0.420121562138958	0.303196454787896	-0.0172658218577417	-0.155041953539733	0.131447158964979	0.207932415697623	0.0168297927460655	-0.156608235682184	0.197252679405914	0.092780799013561	-1.23908517570703	0.110242538222066	0.0405341701356622	-0.200722856708815	0.180223487404448	-0.190373183817733	0.033884500786402	0.172076379412216	-0.106939346668946	-0.0980705714906679	0.439374335364001	0.424497698587585	0.155495778417193	-0.003154986575762	-0.229302487115911	-0.161061366971086	0.25736615428631	-0.0617092836230662	-0.212050876330775	0.0264470081739202	0.156125397584161	-0.0567053181489999	0.0681108204926295	-0.698658375999018	0.0562842292004522	-0.10100412532763	0.0916871067622502	0.220291036905036	0.0928124136209833	0.160107405340417	0.182866388284424	0.154056251352198	0.29952738868671	0.192081876431135	0.118914710717468	-0.496504196068621	-0.178897472450984
K00002	0.489881776684073	-0.230449077148502	0.407358628797685	0.199610807403379	-0.131849984975336	0.049064776741226	-0.00271286550939716	0.237005577347139	-0.0667195786103964	-0.0801783163915106	0.299427312411615	-0.0695859801124413	-1.12735760185298	-0.0487836832749377	-0.0651487655183079	0.20194068017044	-0.0673298696507369	0.130637125594867	0.0110204512245344	0.470109545237583	0.26150426794596	-0.158333385990964	0.542322277312964	-0.0536572013964335	0.132698164734938	-0.137417344883113	0.0723887147506562	-0.104273945088523	0.192926909953363	0.249055687748958	-0.228214136637259	-0.412191366330289	0.0400040669070368	0.474802733250293	-0.590518001751029	-0.829797348510583	-0.0572410505839635	-0.0512781719507318	-0.227377549752597	-0.287192084448626	0.396373518781756	-0.34834777904382	-0.193745296047911	0.443230588116147	-0.223104815587704	0.694304371555667	0.0494675718511642	-0.710122084518827	0.323313369034386
K00003	0.109492993561201	-0.0264761368934708	0.0552052929923929	0.153138548707695	0.103323275872589	0.176122121637176	-0.0258358215287856	0.0532293267988758	0.0405183912341054	-0.120153611465746	0.302841514082973	0.175815094167769	-1.61476838481772	0.0799853716636914	0.0278095434991088	-0.0771149826608512	0.140021554128123	-0.105864905322422	0.0752907658819301	-0.103955559084523	-0.0117648317767651	0.235208847458602	0.35014207892128	0.26098747693849	-0.014586627261525	0.136394979786784	-0.281612278951217	0.0148739888776329	0.196907051498853	0.0288283595226347	-0.0134836931359668	0.169649647407484	0.193329784413241	-0.181630267427868	-0.167765327741018	-0.478396495669148	0.144292914684401	0.278855798835807	-0.434486298569606	-1.34658652767064	0.574938194386669	0.121391614274157	0.00760697596176095	0.210985665742279	-0.444258724861615	0.238068721774586	0.211098337017439	-1.21864013161631	0.0898876608823056
K00004	0.120601924242569	0.26388711389385	-0.0724070349839127	0.292411916184499	0.217308569555823	0.873175743378649	0.0723726653469515	0.0926884052388646	0.242934489307032	0.83414684374866	0.306076019525349	-0.313810920371322	-2.05359124969816	-0.0971309672570407	-0.790791615461921	-0.10909523281918	0.317217995680815	0.434129222585991	-0.519673652503359	0.449913100742763	0.265084942916925	-0.842841571698943	0.687371558717214	0.257930358663808	-0.203009492320595	0.16113031901026	0.487394638278563	0.434133647824052	-0.258774274902684	0.0831652250614485	-0.0310629935909936	0.0885535096820351	-0.335882803805041	0.0390549630191692	-0.134347786286121	-0.693265570248035	-0.564998006657979	0.59188365983276	0.071839697657882	-1.17369482736168	0.319029628613325	-0.927105318737784	0.441571182183372	-0.206302687086911	-0.329486971080451	0.992006511235791	-0.0263422846214599	-1.69019358777094	0.711583213104741
K00005	0.434570320414888	0.277877632720239	0.0618017358498049	-0.238383428851123	0.0340156537976647	0.371800246893688	-0.228464265196341	0.245934198689309	-0.152711047455815	0.269033941877494	0.3070680769592	0.0258688048459743	-1.79677291704949	-0.191108052834248	-0.187533235136068	0.163444719372376	0.294244567710783	-0.0985270370736101	0.0342363759594143	0.300374077151678	-0.210857227147261	0.166561222472764	0.429914288477665	0.257917953721891	-0.351560365607693	0.226873191345766	-0.308314888511134	0.298813224438064	0.0508434520770086	-0.0290496595442862	0.0487138169571335	0.0676162244709856	0.0616194018991459	-0.524686699058772	0.622839308396421	-0.831173644036032	0.097160031002517	-0.867948404321445	0.472012138280311	-0.409374142167622	-0.305815733690288	-1.31118221934584	-0.414563027221122	0.15523336264357	-0.579040301969033	0.517752958775012	0.201576450598287	-1.23301763666424	0.329289532843111
K00006	0.00628916708883764	0.553872790806494	0.270855302937929	0.00228668728788522	0.267762160969256	0.401683391272151	0.362354201811115	-0.22332084370558	-0.403374589009256	1.32147894035371	-1.61492271651648	-0.0233085899225521	-1.20839841897668	0.743644729858353	0.194618702217979	0.172536697229554	0.359577654105496	0.4716529412858	-0.256180068947336	0.293802581011088	0.11177824914613	-0.27698427658572	-0.501045812751969	-0.78654717828853	-0.26538700949222	-0.207128483958201	0.490454214227364	-0.268272169770618	-0.274098374568537	0.552227914682715	0.499846983892317	0.233704402719513	-0.0304344913676662	-0.0618799275476173	0.239666731411865	-1.11571339929154	-0.0330980936150394	0.943979736536664	0.1737860122213	-0.759329125122027	-1.07183464021573	1.29274391095025	0.908583345129867	0.976266109720767	0.516748678768763	0.380077825203745	1.37656623147718	-0.691504343233436	1.41587341864747
K00007	0.0438910504741368	-0.188549457779533	-0.0392102548721648	0.451420286316939	0.152183434511999	-0.824720835132243	0.265988360538396	-1.95860843095237	0.723317783448814	1.35453399291547	-0.121432039658416	-2.04682943745604	-2.04522299592816	-0.698883827110876	1.02354982188493	0.0968275898773576	2.98581047105244	0.0611296002070899	-0.111040959639039	1.39402659742422	0.423711190619279	1.07381738317269	-1.0709139188001	0.958399702617102	0.378850760424995	-0.064245621050724	-0.100331600916643	-0.825691590183445	0.318208993870498	1.32788777738753	-0.814918166613961	0.0168150160071971	-0.212942277138575	-2.01049587930283	-0.382574746834019	-0.195316255706551	0.661558482324604	-0.57550462797154	1.45467236539692	1.03815175673969	-1.32880169873079	-0.711325625427691	-1.15280384914227	-0.674276245278228	1.79252988221759	-1.20951649667586	1.18707105012732	-1.62145813473947	-0.123172371678188
K00008	0.155782595148549	0.270149939728775	0.244230166981087	0.286771129843469	0.105750607893451	0.188238649583439	-0.0459106018101811	0.273670607403696	-0.1097720438328	-0.155674022082943	0.626368577201511	0.237833860943747	-1.9067016779394	0.0597642329148218	-0.326168011229301	-0.279344046807089	0.589729749881615	-0.169016091502131	0.0520103393824377	0.456810989093654	-0.0756584345403026	0.258165641292458	0.506307847836107	0.763063854201287	-0.353986429063037	0.156756937641869	-0.870671512486622	-0.118008817328986	0.109920130196687	0.00110991723238189	-0.0644127142662814	-0.0504139568634656	0.0997400773841835	-0.376746328961088	-0.0462250427029917	-0.291654061405366	-0.201812058963248	-0.017336404880649	0.209460001046718	-0.509642240448701	0.19766755220718	-0.622593044029251	-0.122253063300387	-0.256274217817353	-0.848572198944141	1.12852951962701	-0.0360033772049024	-1.51371956728331	-0.136894854067668
K00009	0.0928264256579532	0.263511218884929	0.768680547555236	-0.0635895968777269	-0.549022830518211	-0.0691955973078943	0.19939189232812	0.169468921787298	-0.258722986632156	0.487346456916261	-0.0084053863927178	0.0236064542519957	-1.60420137591444	-0.520717883827975	-0.643696100422203	-0.391883482883417	1.10075797707382	0.381814876701778	0.231976343565853	1.25792933162991	-0.131724662252643	-0.555405481115659	0.452996797084547	0.861994703195976	0.338854118408598	-0.924655152310752	0.0383066935537889	-0.593431469774049	-0.390519508810277	-0.054687801468283	0.42256993275515	-0.408329237574402	-0.170743628455473	-0.0558866928276263	1.24160743275544	-0.183386763498531	-0.755434485242223	-1.14248015318005	1.08986950012355	0.301605398844477	-0.316403600903217	-1.05694931761211	-0.476131844271083	-0.371366841297572	-0.117885936413188	1.21790471724828	0.0963340733450283	-2.98160904900004	-0.202577358270187
K00010	-0.229902121128767	0.0461834656665637	0.527004499822821	0.325547229970048	0.0446723156440809	0.195500461133936	0.0899704833969337	0.351044705098347	0.217018647308787	-0.000162250090903006	0.528484121340203	0.124072708658907	-1.40330662322434	-0.2201465537524	-0.28174503183926	-0.0714419775567413	0.121190069557254	-0.186070360752818	-0.238005296311435	0.305863082371909	0.270285996107602	-0.196948531141746	0.546638909563734	0.19921756338654	-0.175163238816679	0.115257750456531	-0.104626584649966	-0.0831607259143085	-0.218264171009151	0.0717713398824444	-0.252276919609952	0.209526034052169	0.111740553102878	-0.0788516584914707	-0.185721533340209	-0.506064165743429	0.030867806851894	-0.288742811044185	0.204201530237789	0.00581903649065914	-0.0831373794046577	-0.387842092725236	0.121404307283671	0.254484471821927	-0.143997971006312	0.442954732677571	0.276208403149046	-0.9318000192573	0.29469622155209
K00011	0.303781327021765	-0.322866215270634	0.362838468653928	-0.189103415574008	-0.106487910481801	0.266645434775808	-0.108348948327576	0.277951428294141	0.132665590177907	0.18424106490141	0.22088481567343	-0.207661510252931	-1.18183428628757	-0.0490854908141729	-0.267793745578652	0.168375052014384	0.48227304037235	-0.0965083114667207	-0.0845685717855595	0.23099440025464	0.0928370819990367	-0.0168049214611565	0.436269159087219	0.0165155333251474	0.201266306584081	0.106219700092883	-0.556436904456229	0.0731974507353782	-0.148369664633242	-0.019375714900161	0.0482057793208258	0.268108002389982	-0.00164373671432316	-0.0313976176080549	0.250038025870594	-0.758816031271428	0.0237953353393131	-0.187321963168405	0.212156731342943	-0.0432016636379182	0.0734240877905909	-0.368359117031241	0.315442379203477	0.224092287272889	0.314964996839955	0.464905318081854	0.189116336866603	-1.43534410269449	-0.0227888089957319
K00012	0.0213295627776168	-0.170279844315408	0.516561612062243	0.678150518413506	-0.222739893410113	-0.0807700445279333	0.321581747250299	0.164564369712873	-0.115869057135026	0.0322016729713323	0.0181582185875992	-0.0367552345155342	-1.19206098981994	-0.053486389135154	-0.0734782114951363	-0.192140651486189	0.113495614903235	0.0493465209537258	0.0965129645220348	0.0850249868137957	0.12529009077053	-0.111181038204156	-0.0154842981824297	0.118762039765437	0.435503120431462	0.0427893075102172	-0.264238352538703	-0.15785504163946	0.0961516167509917	0.148063704381247	0.0188836629899625	0.257196661167388	0.127347202995565	-0.144077674842176	0.180487371572666	-0.844813535591521	0.0278276895351529	-0.153950069836437	0.046706759967714	0.0715019847163177	-0.39364473021093	0.116985989910538	0.322405029021479	-0.11459749402615	0.366722643508982	-0.015130449859144	0.231182286750147	-0.608901908753742	0.0128313355111834
K00013	0.0565361999342129	0.00230005087534273	0.0316843916361524	0.217404072491697	0.0711817680727356	0.0564649891126534	0.0534788823241855	0.0854562765051509	0.0612963358517125	-0.111505741491483	0.214670253222619	0.0990122186581234	-1.5281391413967	0.106453955239763	0.0409489456830828	-0.0558076882294446	0.186940044591271	-0.0410519936903799	0.13888886595639	-0.145234315971573	0.0315151068937845	0.208657636171821	0.162681443199998	0.230514698872676	-0.0612890080917942	0.161914281548278	-0.346129159734198	0.0362051595088823	0.131339935234805	-0.0428130387890242	0.0551502736764939	0.251108261457306	0.200196454905738	-0.288140594036091	0.126509524556183	-0.561931306390497	0.163531961640129	0.00294249235166211	-0.00620240646338025	0.172825705858443	-0.00650882202175616	0.0984753029950664	0.160165189746036	-0.0120420980888579	0.248408696430716	0.106227278091074	0.12672278085384	-0.495256916589945	-0.152473515574066
K00014	0.0295805570801429	-0.0122167924990924	0.102122283827613	0.174246862813707	0.128829289528669	0.130961788494023	0.0542722137224572	0.0629667132540661	0.0245802158832749	-0.0644863516628168	0.330806417965163	0.257768194594163	-1.61271267212078	0.00901555074460294	-0.0162904524016453	-0.0496232528125896	0.292750547232611	-0.036485899973692	0.0361974186052404	0.0604071096135362	0.00849472819214286	0.251813601248621	0.328277271030541	0.326536358389579	-0.0732112237381013	0.0757887031824585	-0.324643488749133	-0.121203341096458	0.141887811430515	0.0557549648585213	-0.058211773877818	0.141607333221318	0.0538787920867647	-0.222597438364906	-0.0995759458979893	-0.506164242476366	0.118878148671665	-0.00151046725128892	0.00556756701576194	-0.0472258324226907	0.168597207784258	-0.0541433276168997	-0.00496920271133543	-0.0613600364572734	0.161951562189672	0.204495978584592	0.14405318036526	-0.695489930847075	-0.0278705603538826
K00015	-0.152818420664628	0.0196964039592383	0.171504225952902	0.280959564783475	0.0396602405973237	0.135656628883367	0.2052734910147	0.194553473354562	0.0583351416985606	-0.138502729315089	0.365866981184567	-0.0862654567737606	-0.943642255761419	-0.0999711726061895	0.103690720589402	0.17954612832783	-0.191314994028539	0.0302272044588702	-0.076868508914633	-0.0667996735157691	-0.0932878620395443	-0.0480779559101588	0.0647164521164703	0.125466175148953	-0.115137745969099	0.239890341825083	-0.39032983503797	0.105151378565047	0.0744703160235689	0.020746793790365	-0.421243399016565	-0.0403142487607595	0.313109425840136	0.444134602177385	0.202737755031922	-0.602381596773669	0.091562409764063	-0.0253320478135382	0.843580764303146	-0.514050076738217	-0.161920657361937	0.333981355615987	0.566337276999701	0.426482494596757	-0.169682948719343	0.00410800685742201	-0.0664396191348004	-0.411464803611012	0.216517640935123
K00016	0.204255077044107	0.00325940827971074	-0.082495018911654	-0.151805026516778	0.196468524937192	0.271522997664451	-0.129371975097348	0.347680307191537	-0.0320270268761276	0.0744165750789366	0.291978828937896	0.0829616006442109	-1.33606285877983	0.130770606371461	-0.209741616094475	-0.000482742621266523	0.135859469218597	-0.0960362566422784	0.0231763789891231	-0.0152895456542817	-0.00580698324583915	0.254169535633921	0.284245970542632	0.185193912241654	-0.120280910984564	0.100371941469931	-0.186299732792587	-0.0682511228711021	0.173176454723356	0.145132697169793	0.302122231249913	0.0868851529809449	-0.124541675166186	-0.114141839033658	-0.209600929757219	-0.361479471461001	-0.0499329378631751	0.418727254430459	0.171733328339919	-1.10597159845184	0.507844873585834	0.168041766513182	-0.420942463580215	0.187084289560657	-0.255214730772342	0.252999172346268	0.215539584625496	-1.47318383025671	-0.152725802896437
K00018	-0.0558645841211157	-0.170420962026125	0.129857327332195	0.100911064501727	-0.033703039995799	0.0680445932182921	0.0949757666361914	0.177226888156193	0.0922733600493812	-0.0874245284577189	0.160085836416314	0.148983314692514	-1.37384988131264	0.0795670216800845	0.0887763137088673	-0.0769822996254857	-0.00324143659773414	0.13673333852498	0.0940700791529535	-0.256728784275088	-0.00527114097391855	0.199397387422083	-0.0238893692927224	0.13982540712075	-0.027850864274343	0.135471769236377	0.0690158226478616	0.107166411077508	0.145648253370388	0.063907954959435	-0.141882033597165	0.258385149957091	0.194078235349809	-0.0730793268850686	0.0477196291778693	-0.665949435305302	0.264016762351367	0.0967200473354552	-0.23812457380447	0.202263524033364	0.0208847838702254	-0.116723223323646	0.155871916159419	-0.151009360988603	0.238598066471011	-0.031391252731829	0.179935788419937	-0.383052160162443	-0.0839336625039044
K00019	-0.110597841205629	0.28662796471548	0.694634151877467	0.38948006886208	-0.0855613099299279	-0.233960463279852	0.146311896692708	0.0369855740835509	-0.0179077432389545	0.0474491293717235	0.158859577639311	-0.384317707346137	-1.43989169046776	-0.0463183925829565	0.0698231239629182	-0.0188097671334258	0.363707275690842	0.109037589035991	-0.0605464476995401	-0.0582999030545362	0.00652960782943852	0.0500653357377592	0.217663706455784	0.628614309626112	0.172123144433964	-0.355924027258723	0.0381138932036784	-0.156887439636554	-0.0568922057233676	0.519583879840419	-0.238153169759319	0.0717503730681369	-0.301954688813792	0.196493807601092	0.0662949885086768	-0.576885593443792	-0.127241007662863	-0.145984087444079	0.198390812683855	-0.808739289961008	0.363625081306946	0.179754107936002	0.281964062639335	0.117335261345828	0.113615118962369	0.876150622762158	0.515175939056482	-0.825504704679521	0.383840460082038
K00020	0.338642245210891	0.478459597634696	0.179415307607577	-0.229731708261827	0.083972934675307	0.627771369967093	-0.202669182236512	0.48006742419266	0.00336185861368994	-0.0054773592010325	0.147359658590376	0.393499740261947	-1.27244465883408	-0.195498150198412	0.245090780139191	0.225445792048839	0.483467686819381	-0.0960286277875208	-0.0827034742015184	0.247475471936635	-0.250997359008619	-0.130849265300081	0.11353448332077	0.107214239420043	-0.25425148250679	0.104743747336418	-0.161165591742698	-0.187140797871834	-0.199757578483285	-0.467246612852635	-0.0724409120124274	0.315300582609794	-0.221627914585309	0.289863608098832	-0.140777732596312	-0.686403710234576	-0.00747441056866999	-0.417156286766668	1.09665793471643	-0.14764915456033	-0.438596862137561	-0.853096353904692	-0.1121390407484	-0.329385527218758	-0.659529453366937	-0.186875484437044	-0.0113797850947678	-1.55066981508692	0.108072222138987
K00021	1.54881984964922	-0.674520390009488	-1.0510230282675	-1.28136207575983	0.0815793046864235	1.18763967338407	1.38610225587276	1.2586649860326	-0.781621616262163	2.08087629512303	-1.2384712859626	-2.34221627151868	0.488606587441455	0.902810874111758	1.73692994189993	1.97298329679755	-1.6174311903573	1.21190073933485	-0.0838115939386102	2.66998008574462	1.2849147295832	-1.25584909376071	-1.4084906925071	-1.50626416345493	-1.16287630621097	-0.121687257649698	1.1350950447766	0.265058228133069	-1.32988778381697	0.73461402316654	-1.10778378421565	-1.49305198609017	-0.592263824173685	0.828965446322739	-0.826543484485972	-1.50830775664141	0.607922223023023	0.551557547355345	0.400192614527653	-0.812881955191771	-0.283714226432042	-0.493784756955478	-0.658339202986518	0.517933409559596	0.163747984663914	0.193817526602314	0.847502535491472	1.31972223907268	0.365086835791216
K00022	0.0332751850078062	0.604403686938689	-0.964828375510449	1.64107813906457	-0.356644672239403	-0.249615495277699	0.376885297499645	0.746540976810427	0.323111632385254	-0.20268932160415	-1.06286686236531	-0.680649794600524	-1.23599276203489	0.0747472724768625	0.350046455192366	-0.031051063584417	-0.129103310156643	0.195138646418862	0.232019496264251	0.154229822101342	-0.243584572205933	0.255587293538249	0.65179046065425	0.535281450534316	0.0827945151872937	-0.824658821715014	0.0616027325336678	0.791449079326873	0.218701973124126	0.300177175290235	-0.0612372386617135	-0.691340202083887	-0.404257515883634	0.668309485377659	-0.355844454099567	-0.539961744178163	-0.262844569525358	0.144881480120913	-0.718978466804688	-0.402563452212842	0.926087229832105	-0.593653663175064	-1.33216508894292	0.599873957942808	0.733473335033809	0.696064666579305	1.47902926489762	-1.36212175640481	0.629856589081783
K00023	-0.122720719274531	0.0474702903807126	0.356362146157645	0.467878065546259	-0.0909083445559097	-6.65194612216388e-05	0.195345049300065	0.163415547661517	0.11933787656143	-0.0240458328218891	-0.299126168017765	-0.0880484902828592	-1.66464177110153	0.141325585396655	-0.0734746305837633	-0.0320196144040088	0.154008361096057	-0.157175383233057	0.177256577794919	-0.0656000216411226	-0.0104112171010282	0.163839677385828	0.133268632475945	0.195054775098522	0.0512981237706482	0.0691646585889799	-0.137026163148172	0.0787628453036176	0.229255040429186	0.253051202764863	-0.263653170778826	0.163902489931315	0.318429976290346	0.0792251038702156	-0.268667816131508	-0.574861398780965	0.314795235513438	0.532873970620151	0.247590893557308	-0.42135626534867	0.72848237352798	0.320569514186769	0.452653262624491	-0.138543247790138	0.0425605932054424	0.778049240063737	0.325481648506789	-0.438005293270137	0.291078092469142
K00024	0.0949043324726823	-0.0625058004564455	0.903415502541214	0.532156833671373	-0.286920319918942	-1.38257371051104	0.352677173571543	0.20869045317147	-0.168832112784643	-0.370214814834535	-0.884871492835033	0.0459110389782808	-0.88274422541633	-0.016863717877769	-0.0814960940094457	-0.458741565801078	0.302211453694375	0.360432359673811	0.0820278854550909	0.0636188770906762	0.00825652888608138	-0.770638437946178	-0.0944382593093741	0.799691770970301	0.742247580558899	0.120139833346441	0.0368982210711342	-0.504536504501647	0.337436188713324	0.429731747112334	0.139715092655485	0.050994841538145	0.241512162023973	0.519574704090332	0.60937820861546	-1.14367903256393	0.127433298863972	-0.139505303424173	0.327700144695711	0.525441491486426	0.0921434461895485	0.327411844768971	0.56877217445183	-0.11535776082494	0.349529949811716	0.432733250194758	0.439607314047568	-0.454027567720709	-0.0551515786168374
K00025	-1.46516640666505	-0.803076843910915	1.40479066680043	-0.154948682661975	-0.450835525823677	0.841198119492068	0.738611047682992	-1.37052148631719	0.226219410847221	-0.793827674804142	0.999639523840519	-0.696467340254166	0.722221842741836	0.832187338610825	-0.548450085870174	0.214850382212553	2.56572986224588	0.689457741384349	0.360399185628554	0.240977409353231	-0.310899979862959	0.0876186534993524	-1.38840707061921	0.295703977812793	-1.34243527238655	-0.254382795862374	-0.841897644191639	0.689415898846784	-0.194595722128073	0.91888108502742	-0.359015992020734	0.0476208596693824	0.459480774079079	0.104974890128233	0.0668081640146755	-1.50542729061323	-0.0264310199261304	-0.379143865185518	-0.660598774675773	1.809678014162	0.109131149691487	0.429620890141856	0.685965458438112	0.0966829482671066	-0.228937184538505	0.322436125303112	1.15245223607096	-2.42933013543331	-0.0407546240516909
K00026	-0.284488808369929	-0.665045145813458	0.661800031715352	-0.0234957493780548	-0.946583342683182	0.463311851681575	-0.400682057880406	0.235358738368872	-0.00356523581570875	-0.458443798389381	-0.590023875939668	-0.0517683548626849	-0.410203829608328	0.302441103945063	-0.831324297689952	-0.161877598640361	0.623089699344578	0.739283127579283	-0.0100830697308568	0.643757701879423	-0.686215072167297	0.244699266411413	-0.69152957853795	0.793927441770207	-0.25799438268528	0.299014209192778	0.837525435882464	1.36264413850834	0.0561093326237048	-0.250577375305375	-1.15224316883493	0.883086842537914	-0.410697941031478	0.173095566245204	0.332180246905142	-1.00220525182876	0.637723200601721	-0.105776186318995	0.219359127133317	-0.254213483951885	0.498758894492833	1.65824763301211	0.623420997418562	-0.763169890814941	3.39752600753837	0.94659608915962	-0.854422855867585	-2.20771811057101	0.782381356715849
K00027	-0.0483229686576145	0.0136631813820085	-0.058853134390018	0.175120194298381	-0.0302693904984097	0.185656340646995	-0.110691458187065	0.0341073366380508	0.162633752953449	-0.0635720569433512	0.263719333488947	0.142705410592463	-1.72543101814241	0.0962658495263981	-2.9251561314536e-05	-0.063878771531768	0.239926683628762	-0.0492076066710666	0.0839782534852118	-0.0187117433285319	0.0481613947779655	0.269992971494196	0.333992347753673	0.0237707036493338	-0.0831187632632147	0.0964375596025625	-0.172892564332058	0.113983842458963	0.125686443927534	0.033797388270167	0.0336855447015209	0.238793609611543	0.206481045975202	-0.176042517834111	0.130455750729936	-0.582150197855827	0.130156503603499	0.287741317498372	-0.508918520224406	-1.01112060665007	0.584219913237418	0.312670356609077	0.0564256359081571	0.322259627657602	-0.422846609570975	0.325016060936114	0.235089977105266	-1.23918894455859	0.0722659470918862
K00028	-0.0237001094174222	0.163027928059642	-0.0759046794056742	0.669046004992814	0.851564311764295	-0.0780939467526097	0.539315549924307	0.720694066305661	0.144190868211659	0.0572545598240987	-0.329691828200254	-0.762930233976027	-1.69697215436903	0.179662622007034	-0.0511176821562037	0.636709549068987	0.451429245683466	-0.928953998078697	0.202834946249685	0.216594240251691	0.585045738268676	0.782250881440048	-0.686293737317952	-1.12955352291519	-0.430317791690467	-0.459155216451018	0.465635621330362	0.0468021469958889	-0.853831913796574	-0.386581104917579	-0.427407247668076	1.29736744646298	0.654370298605314	-0.24585150157712	0.296122609907539	-0.406580277450481	0.0130183107862189	1.47165331668096	-0.324035657847066	-0.621473203077007	-0.941762681380511	1.09702978544976	0.669383854940704	1.12601310258135	-0.0962636193825837	0.00814727308226147	1.26547802384821	-1.36332279428275	0.693230146920346
K00029	0.0265923545868595	-0.0371126976631389	0.826270866749379	0.35862193102473	-0.434901852967038	-1.17674445712795	0.510994311362508	0.0380188285718181	-0.106516145339036	-0.4643665600809	-0.811139135294452	-0.0675903649233704	-0.917642021871005	-0.0216617208520221	-0.107251749691254	-0.503515849231702	0.541170381378579	0.368585226046928	0.141989952233325	0.169290323031257	0.0548887146139761	-0.640214717562802	0.118077414790079	0.725319407957091	0.725031143111605	0.174775608700522	0.0175472442790711	-0.201356329837595	0.271270676275906	0.196178625036666	-0.0898222535578578	0.0154089528655101	0.241621143841257	0.461340736557608	0.785152045936471	-1.21731536378973	0.0290053308387081	-0.111538001809641	0.227221683299379	0.643933234987261	-0.111686714264674	0.0730165822278513	0.391640940277459	-0.140637696868487	0.568191260127371	0.159268813792825	0.263629371946194	-0.127664451140271	-0.0943230324447572
K00030	0.156902095482654	0.281453141757309	0.420240783339884	0.571313818714047	0.31671122015625	0.547432215545421	-0.00772755293486425	0.569029676933573	0.161632215773152	0.186408762691827	0.121629861429695	-0.310865213358964	-1.49722961179145	-0.347659676959957	0.129729092562058	0.223403935472146	-0.190231067295119	-0.40711522118014	-0.171216463550168	0.427974917568089	0.431346623113492	-0.098386997479437	0.287252872259307	-0.216323695037536	0.10782263863302	-0.00958545819816114	0.0118411172897062	-0.232566186284272	0.0330502089863128	-0.100545261150562	0.111324631594459	0.130176574428669	-0.295193978634934	-0.277215198280464	-0.379001152477721	-0.814933772007606	0.129120102890278	-0.733221494484762	0.603752253669243	-0.356889422981516	1.04650596610779	-0.374834705399153	-0.282185899129094	0.699298270617799	-0.884710001232986	0.266801875875756	0.462138119421631	-1.51843544822447	0.577035528536256
K00031	0.111407507893503	-0.0211920869635674	-0.0347013845133099	0.0948739777327508	-0.0435244396238692	-0.151256762415496	-0.0139512417444121	0.0964895520406211	0.00790051383965794	-0.165887064319632	0.159159464134175	0.198565753849286	-1.37966793737721	0.172713912376187	0.0592254168839399	-0.150932385142216	0.209254980678214	0.00169733302437575	0.186771723661026	-0.0470036150021191	-0.129337660041566	0.215644502524911	0.20574128306463	0.192823801742864	-0.0333102694142466	0.14470636065297	-0.137706299968669	0.14579444534128	0.125436155191699	0.0673230176513597	-0.0216775704068352	0.121429135736052	0.148587368093911	-0.0153882191704994	0.152710780163819	-0.553754679028718	0.0810346288551305	0.0231430712075763	-0.245513363874184	0.153868134545448	0.0685001231887352	0.0921465768644679	0.118806847826594	-0.140475656448213	0.186245349667456	0.148885099181867	0.167989687770116	-0.536390088908369	-0.141287340802602
K00032	0.377610643563315	0.830977171964123	2.20514422482516	-0.255545846437761	-0.179008111192581	-0.512671284663039	-0.321323533581473	0.174271176629553	0.619035272884306	-0.25751727916747	0.431117640981649	-0.133597160553877	-1.55125596886211	-1.03803856397576	-0.394118846311524	-0.075382643482649	0.0593405120739107	0.0562325402772693	0.441588212663066	-2.25729328323549	-0.0103237648379285	-0.640300644617667	0.322303561834198	0.119331880937689	0.191929752343412	-1.02334505254518	-1.18099116405892	-0.263583537816642	0.11922253931334	0.475736925932493	0.104970992600768	0.614452678213459	1.14489617648045	0.102132090751305	1.51109922031761	0.00791823829070272	0.184985232462283	-0.700376268167557	0.320719451252714	0.712432341043979	-1.98505845495816	1.00071591902074	-0.470849093576377	0.863225718276898	-0.13244031495854	0.235499902198719	0.780655012458099	0.325921557953519	-0.598934706400719
K00033	0.0608907185644979	0.0405155962551683	0.698753153622786	0.00368971247455508	0.204027640747852	-0.386218083043122	0.134877226277286	0.492013488524431	-0.0567875358313686	-0.307938707402284	-0.346322086276521	0.32827994891561	-0.955472301988169	-0.469786235060695	0.142836946829419	-0.723991586776612	0.39728435087175	0.330582009156266	-0.0604047961170624	0.382215677939676	0.182369118981359	-0.353752452965342	0.116110112235818	0.243738401437525	-0.0514567533029302	0.259609501580866	0.297171236682304	-0.423499714287775	0.166433315220687	0.409873850981473	-0.146261107590146	-0.223548226385913	0.0291307735001871	0.482804837968051	0.61151667916902	-1.31093227125986	-0.198352439648793	-0.354330349762206	0.589837799667659	0.339106651838939	0.416237186866811	0.586472663231489	0.887652753975342	0.0275383840697577	-0.168267576349785	0.858910820154719	0.70932516977996	-2.2017129901614	0.100854328207012
K00034	-0.0338512119013055	0.169024046127429	0.0877601411387946	-0.0229693755147148	0.159324554423037	-0.135649417743888	-0.062815790888935	0.0351082000335776	0.115368236108995	-0.290957394535364	-0.14517680141535	-0.32390913631453	-1.28049072983916	-0.167248082074718	0.1721303628296	0.0997769067452424	0.881684181664629	0.113085240528154	0.01688290252429	0.372180748778365	-0.000422330190501119	-0.440907775772228	0.181765728363136	0.18758358536669	0.0570749882432138	-0.514678499713551	0.0446443122996422	0.270623797020604	-0.204446071928679	0.191573056813778	0.16724198615818	-0.0122373245810076	0.0804632685450251	0.372489404953615	0.435614831374193	-0.692281625525143	0.116641087898881	0.126066078343622	0.282813993235367	0.509746719349715	0.204694585718774	-0.124030198036258	-0.181719211603091	0.0026182439328883	0.397034825396958	0.736617214204654	0.499354854351727	0.0477238642432116	0.284943010649043
K00035	-0.152417063602642	0.551288295142856	0.350292363125388	0.372959077871319	0.10088639280156	-0.223145666609523	-0.244917122813894	0.488052028395257	-0.0504383085270438	-0.340552164981212	0.915021290277561	-0.298246914479086	-0.467903499005441	-0.454903207936111	0.441696235905242	0.145912448423343	0.298854957535038	0.269194935587131	0.366106649279139	0.724492321360973	0.00682960049711896	-0.530358922607567	0.770532341192198	-0.229042899832225	-0.335625221568809	0.140975675866847	0.29010233844716	-0.4229797869308	-0.956168976884973	-0.474809582725893	-0.878202986802459	-0.250836254602369	0.533253025943264	0.223752755319043	0.100261069574763	-0.697628166336687	-0.0822870562984719	-0.360962533547821	0.405355447769867	0.418386365150034	-0.475886424459196	0.0789113372801944	0.59643729198288	0.741786069848265	-0.995174543368495	0.614975164455496	-0.19300702144273	-0.714075274909987	0.172599288514261
K00036	0.295224797291108	-0.296240846030847	0.940693261264777	0.267369790225707	0.193969417345727	-1.16528062980667	0.0705638322422736	0.571721883872797	-0.471796281253281	-0.338868071180377	-0.416953451978791	0.285363004746192	-1.04839955591966	-0.233591331550378	0.0738452449014126	-0.71916378694224	0.836140097972527	0.558987627796874	0.141733098792209	0.604412382892097	0.0595362320953672	-0.262004122477322	-0.307591835369156	0.386910990791215	-0.0538520649374185	0.492170371607936	-0.222446693230769	-0.508147372581049	0.344436836589335	0.503416703655972	0.0959169222594142	0.0518962314339903	0.150824456008952	0.433108324163911	1.06183615539259	-2.17309308077717	-0.202648539307251	-0.139150414232184	0.501962868817982	0.313905275252321	0.564823052592731	0.79946740510606	0.93167157538708	0.0626155099559114	0.0128359257102229	0.936749747291198	0.933275721506712	-2.24745443664633	0.175999774577392
K00038	0.115968226274027	0.392819574006187	0.434193466837002	0.139504478418386	-0.332225938751179	-0.303995821173244	-0.150421890824655	0.154715720946424	-0.151513713783174	-0.180592271825858	-0.092331139660263	-0.477721527928535	-0.577631910797899	-0.0267987740345432	0.41935699210639	0.112129960061595	-0.200236184221748	0.204894283335572	-0.0552731413037015	-0.0633072410236666	0.131751683987072	0.0275695499652157	-0.00317005471661419	0.456209093587023	-0.10757866765079	0.0963541569015568	0.0428624745068527	-0.219583270958037	-0.271637892894151	0.415497110010035	0.0220806023232413	-0.22325947166303	0.339291146363105	0.711328566803488	-0.0269156955842959	-0.926870534189121	0.174538056551335	0.133109041606719	0.344214512035363	-0.469154033277777	0.434102061884241	0.559259385493856	0.354697879044705	0.188703581726302	-0.0322012379501556	0.787482456605219	0.491046587532746	-0.0716427290340909	0.309027349063958
K00039	-0.257493931426865	-0.848638481939426	-0.630747771910793	-1.09632767296532	0.418276661434774	-0.111944539737429	0.778970052112152	0.789297322411294	-0.700369466639141	0.180369974719718	0.123246103716047	0.974757363677815	-1.49918414191855	-0.735003915864211	0.535278304721469	-0.302422187812937	1.61683238154375	0.831116467827905	-0.28531911797617	0.12542412917522	0.266430263614848	0.863472591831577	0.328992045489972	0.544843215488358	-0.331833015452544	-0.925200654033608	0.371431794808291	-1.07813192381101	-0.0517735172044178	0.867173770142163	0.142450522931555	-0.249633934234983	0.0548480083020774	-0.543789309075083	-0.172572916052054	-0.345083954123511	0.352259478229072	-0.63773240983286	1.19868310103213	-0.265789431554078	-0.00690759877407529	-1.1558304015307	-0.587028399112384	-0.338353810802254	0.915234845356883	0.446492196387605	0.853401152517435	-1.90007849508567	-0.259333033249311
K00040	0.202963686525855	-0.212882871198154	-0.0108955723322432	0.422834158089576	-0.356727657013626	0.186092182640775	0.0346279913424798	-0.324996820198818	0.169079676934501	0.0516649423760196	0.272173231476641	-0.280812081673055	-1.61637090685344	0.242145349640626	0.0332482701940259	-0.395052425258101	0.730111486561494	-0.073311810752442	0.217118514378389	0.0156500305499068	0.0597162160556035	0.530019526628476	0.328482510789658	0.151117240737562	-0.120491569503531	0.0933961762027043	-1.08419683955584	0.0127945264303319	0.452261195027749	-0.310737231417338	0.232772044619316	0.353193467022443	0.416560581737997	-0.249537674371736	0.341574533766911	-0.760769317808333	0.247185238207619	-0.167393603188113	-0.525133875386118	0.609786472579523	0.807272113687334	-0.444544814321373	-0.2998953559184	-0.281192107989286	0.556604136450796	-0.189911122163615	-0.160055413539324	0.0546182581265949	-0.338659991442656
K00041	0.207868325038503	-0.252322108594412	0.353892735564606	0.482253701556295	-0.394639286152626	-0.180709004941366	0.262786709726985	-0.0164699861389478	-0.0357440215201965	-0.0911922896488884	-0.122256396817249	-0.203885099940771	-1.59203673570954	0.276263824753903	0.157841986138464	-0.343882218398831	0.355057330150642	0.0275668167640173	0.167309109649033	0.0612924542761471	0.12702097576489	0.297532102554657	-0.209952658911219	0.0314792357152242	0.0526114783883211	0.158354008481747	-0.779579576268321	0.164359736248723	0.386813957618302	0.0274159366025484	0.20055808076206	0.38036276062657	0.490275444493192	0.0336639855892686	0.306302912780908	-1.09417067556155	0.307956449358912	0.11049250293095	-0.0716926322164768	0.29435536881493	0.309601938045891	0.273162805213311	0.229398537654397	-0.326490643928139	0.357169838534394	-0.0238316083811544	0.273831273036869	-0.409737414712321	-0.353938491697895
K00042	0.4363436557599	0.336168225680691	0.125421969960158	-0.326879677521409	-0.198206377058089	0.0830960811085932	-0.0810542057660252	0.153265491994889	0.00253229500033011	0.262442221645973	-0.512831397988006	-0.575240821341173	-1.63932866594178	0.104458268276099	0.244914650962061	-0.0243260653357636	0.99853429440816	0.128857372065616	0.275758822304638	1.00833695254018	0.242074222627195	-0.232338923434548	0.0272930282684051	-0.157948406169067	-0.0260165951611326	0.0506084433906344	-0.760105514045124	-0.302231538232541	0.109670228781004	-0.766520744786355	0.350077931404719	-0.234609334712388	0.204203029259056	0.231307700290305	1.07274823022539	-0.765555375890823	0.155080527430225	-0.0853245373246558	0.51306713995334	-0.350184570550109	0.205405823813726	0.201369980007044	0.364539829220712	0.00564072273771578	-0.174069170460269	0.703894378833886	-0.166254153443163	-1.97625140641799	-0.648188430350037
K00043	-0.0553372435972508	0.575573768196213	0.0603253533535842	0.313054634701602	0.0350097371569368	0.244907871399088	-0.227879767786292	0.457750048116332	0.392538049104916	-0.0391714336247427	-0.582732786264542	-0.18284814190612	-1.66145900546651	0.216360063046502	-0.02668896711659	0.205368971493541	-0.13121832436416	0.156109049386219	0.599665304331593	-0.141662709745842	-0.0983477039692137	0.211734522488505	0.06149538705388	0.464392793982265	-0.26214770277774	0.253693466309334	0.0889022571837314	-0.225059356990791	-0.421389379718896	-0.114498529081483	-0.39591802104112	0.0452077619792577	0.358111602982399	0.649959201399034	-0.0482306286578392	-0.538832275034921	-0.236737866520877	-0.013683810620284	-0.186549589514886	-0.4836520418181	0.136151260265341	0.430209441166133	0.177329969964607	0.228311245205338	-0.59281645902305	0.865749037638776	0.103076877725477	-1.58813214605318	0.300595390877394
K00044	-0.547686766802863	-1.15321081567716	0.576249815618652	-0.00324014654922944	-0.329462024667729	-0.618887140197143	0.671937715117949	1.10252323097489	0.0258597613350442	-0.608646609798765	0.682422497394644	2.17566757727213	-1.02149693436285	-1.01648947950489	0.171067389774754	0.0242273414724338	-1.83381179802787	-0.479109613688296	-0.550957590018329	-1.8218588955913	0.595455249503653	0.992058489403146	0.227466470165991	0.0247005279485766	0.753098950964279	-0.172563188972901	0.603951260692711	0.235597577191542	0.276581831509425	0.857794495446788	0.404907004955932	0.595479934719193	0.711986164086356	1.31969544738236	-0.565748949628143	-0.230515218347908	-2.07504356109507	-0.261473445953755	-0.163246676569616	-1.07432495775377	0.396313042096284	0.424042052073654	0.929533899758834	0.680412889181583	-1.01641470406225	0.533613883325919	0.817139261065106	-0.0750329281472752	0.717062843185266
K00045	0.420105836820242	-1.65738242444907	-0.402163703717045	2.17656021759021	-0.672455354064799	-0.0424554339965149	-0.481069850130723	-0.210114301580834	2.11336178776787	-0.160611371839087	-0.106879344432799	1.1752755179446	0.75902320493235	-0.599727001276698	0.956711188135819	0.809844768917691	-0.196338734218515	0.276998688260678	-1.05224650490743	0.0792020634044199	0.309180463631882	-0.474953596382662	0.119284022862927	-0.0174135771260828	0.162081857242255	0.467520828914034	-0.267910973814732	-1.38298873530785	-0.558043049826225	-0.592614625862975	-0.314689413275304	0.570796272386971	0.475487619420515	-0.421817015541191	-0.278721748277329	-1.58084525078471	0.600007672580105	-0.0967441253637864	-2.27562618381116	2.31907536382103	-1.157379352226	-0.367447214010967	0.656272066291056	-1.29659501033708	-0.822330068212825	0.84347470159811	-0.266902461850933	-2.62134378463695	1.011117218871
K00046	0.175593407837358	-0.17816335671001	0.403965068958655	0.770293025291883	-0.264059608893708	-0.30829939916373	0.14181759488963	0.017494683739617	0.197822682668995	-0.176781549752498	0.0834949389922978	-0.0767269605956745	-1.3943707691047	0.153644938299993	0.0765915521980742	-0.373874289373001	-0.211990266984919	-0.0986145250725834	0.302375738497382	-0.0888098789897386	-0.0311879027122663	0.171782328212464	-0.0413164514318905	0.0142332656636316	0.214517496920345	0.111591187062968	-0.349575833906164	0.0942111534668022	0.401203130406018	0.0659621803528343	-0.0295302324232506	0.345621957655609	0.621041486186228	0.0248403548031447	-0.172882219188377	-0.971687186209264	0.379772258407844	-0.0232665999712218	-0.0161916764551181	0.373124876182205	0.363015096335441	0.0424074087517016	0.270624906848383	-0.19435660343242	0.235657835317963	-0.00989340710546992	0.158549008395286	-0.47562980078662	-0.348632535494345
K00048	-0.0100399366352017	-0.210919493452523	0.065222794423725	0.296498546528095	0.0357450361053238	0.150440246985896	-0.0164615658219053	-0.0648760220535927	0.0467105607339751	-0.168794860454174	0.305110270045489	0.272145467769734	-1.59228829303878	0.134120785389181	-0.0449268908609616	-0.214616060612379	0.269706531079432	-0.198433910841182	0.136566203918209	-0.0220624910663449	0.0708883616766157	0.313548976767732	0.0804797697562526	0.289220187251074	0.00672210496062876	0.24024852806293	-0.410100539458099	-0.0971269481976175	0.303748175902539	0.0010520306174691	0.107932876673097	0.285534683038899	0.198678764318059	-0.411151460526355	0.0822615454168143	-0.448999093651559	0.218215119249506	0.265574829821353	0.0581797886898748	-0.202185130414783	0.495447279906396	0.171003867816854	0.322698700797131	-0.0218936436294166	-0.369512409313194	0.346681417913608	0.409775260315809	-1.51435864467962	-0.0872809870752799
K00049	0.361205423544904	0.1100186305164	-0.037760315089878	0.221408295865178	-0.0221775404479592	0.144353205092834	0.524473916936551	0.412977002565355	0.372042915593749	0.184855386461208	0.225258755214488	0.00668711142866735	-0.824509313543584	-0.0808095725698272	0.358541395591987	-0.163658266838566	-0.0695946033597707	0.127060466632152	-0.0778456443922678	0.391044663151097	-0.649984886312476	0.0764252522445353	0.48286483480614	0.515392032945715	-0.447862877490824	-0.445341521447711	-0.637069555252641	-0.0848038544056613	0.0558359016756844	-0.216443392936766	-0.00156667211706292	0.437042267382423	-0.245111683454638	-0.274739482176303	-0.153708842807132	-0.597738623417263	0.0232391904112578	0.548345327378639	-0.126492706270731	-0.535159308364459	0.287381559646339	-0.678074025902133	0.282621811293194	-0.220478000542493	-1.12151686633702	0.835036167223482	0.358940016350454	-2.40046738494626	-0.249023887652486
K00050	-0.0131241898400377	0.208517323897348	0.366896948826795	0.673914420372493	0.0216273991555841	0.114173018715778	0.13468351406848	-0.208040233370447	0.448301783286786	-0.0546852645118891	-0.0350950631612713	-0.0900021740570976	-1.51333757550505	0.223117727413982	0.245096371901961	-0.31612018182411	-0.469525863862296	-0.017100038782184	0.448914787753995	-0.0182222958511159	0.228856415182873	0.117695209639338	-0.409383190028856	-0.64440206756384	-0.00895812299309807	0.141976334371624	-0.407334857618373	0.137385696048873	0.209092585626782	-0.549020730080819	-0.220874818079116	0.430305299626654	0.499211858027064	0.194903448184928	0.135754286354924	-0.704771514545063	0.6995737532184	0.683572131090812	-0.0254207402651283	-0.890024563590134	1.51085657085447	0.64176534321135	1.08501330360118	0.825514478882509	0.0775389387778725	-0.547254135061726	0.349996340154042	-1.94248236267442	0.117689237876488
K00051	-0.396311496100094	-0.5863877902581	-0.175072469909268	-0.215587405110801	-0.770810787998666	-0.617313026038887	-0.297928902969677	1.12459035796885	-0.625064810969529	-0.587736557828614	-0.327132336137619	-0.388554712628742	-0.385497849495438	-0.377860482046002	0.93104628218744	-0.602171633515342	-0.0975681373617121	0.98748914406825	-0.307359372805154	-0.079337577010257	1.00188705335381	-0.355715228783947	-0.253870764590578	0.0304244558259163	-0.168561837932359	-0.354542428229187	-0.658426756130202	1.6729930354012	1.2085166186472	-0.247654323747777	-0.594270941467645	-0.43814537548675	-0.501265204604234	1.17825986081312	1.84774475335636	-0.471022795809288	0.898219443343694	1.30171503785634	-0.790701253427666	1.4505599820261	-0.769178872980004	-0.753361314431816	0.882406014362478	0.45885866110625	0.716357099336204	-0.559767703966874	2.14231070513517	-0.771113453577659	0.537206722842286
K00052	0.0419054227242094	-0.113834120878459	-0.0146243570432705	0.188511997049633	0.0724760959517552	0.0121778871489295	0.0454708648603297	-0.0215938760877007	-0.00760671040960043	-0.0441547590941931	0.203555822710347	0.163432857956448	-1.42133084294316	0.0966568442879364	0.0572909807713503	-0.138357943041909	0.193436856629557	0.017191096414533	0.121246763069275	-0.138701994462044	0.0221920182325244	0.20703580915022	0.19220006473317	0.232374397459668	-0.00732630591555202	0.133748595641661	-0.293619237324336	0.0437609676722177	0.182114294796454	-0.0552992684169567	0.0710073434792307	0.224039906354712	0.242752564185594	-0.279687449898519	0.136254160533317	-0.562877738963811	0.198180992666441	0.048210853094669	-0.0203250761071681	0.148018708171371	0.277841798331368	0.0913631912776957	0.19930014920259	-0.0314443076009542	0.200418061904213	0.162880898482071	0.178717292547433	-0.579528950385495	-0.236049048542528
K00053	0.0569564008583562	-0.0644878984646456	0.0288982612776809	0.14854151126532	0.102928785944224	-0.0871183695499358	0.0506768603581707	0.110770514286412	-0.0360322780728178	-0.00590934478501603	0.154167219199615	0.146786041264829	-1.57079835915638	0.101276433604354	0.101310632525515	-0.147522466290726	0.213018520739805	0.00451237361319697	0.116475438399359	-0.1333681462292	0.0217326409765453	0.242110943491808	0.193506369615779	0.176880137285355	0.00578176067860811	0.188413444376308	-0.33692773768484	0.0628461419636733	0.199296764220536	0.0362165094126519	0.0714926494653807	0.188579324822324	0.219706195151656	-0.321707789403785	0.0853266328883575	-0.503530571305048	0.179194453256582	-0.00653793401123125	-0.100649743436864	0.172973894272372	0.206076957949345	0.0709015104354298	0.223713959510014	-0.143315703704932	0.208699008156618	0.117812723088944	0.229296009714431	-0.485318721651058	-0.170669119272698
K00054	1.94341049228324	0.163385406026832	0.472623985683484	0.193524853820639	-0.881846243577698	0.0839780243563567	-0.347137040174015	0.46903059549505	0.305985367284419	0.561218867872704	-0.438419111475307	-0.741977727147105	-1.9713925683659	-1.13261050890864	0.66202102273581	-0.334848102635283	0.810316607762114	-0.366116775882537	-0.712153363047111	0.165260554830383	-1.38272015278145	-0.379385503226365	0.523214471583841	0.995468415712761	-0.752443608518084	0.445003244846913	-0.410494964516531	-0.0338241783234113	0.294073578713984	0.657472718001023	1.9062381480581	-0.0425409542024484	0.424377815283106	0.572458120989185	-1.24158024988662	-0.511669286779298	0.0320980481078608	-0.18668054213509	-0.872072359226592	-2.70732726427577	0.28375792988468	-1.24724274307372	0.610561882838941	0.33519197992082	-1.08349819889119	1.74006090710167	-0.0454339660150238	-1.13997711905002	0.83197488432519
K00055	-0.0448032819999284	0.88273550474536	0.263485784097578	0.627809147329179	0.353583804689987	-0.3908981561757	0.0737005845722099	0.759521601997769	-0.0753847833744287	-0.0114821948249575	0.0979915411648775	-0.423360500551824	-1.72104938892951	-0.549437889308899	-0.67630409907141	-0.158256488292899	0.667671769238465	-0.625854429989567	-0.149931445016104	0.0983030466471905	0.28616541233942	0.339849747995321	0.713386715245633	0.838209861489383	-0.825154775053456	0.42923448936489	-0.0879648440167722	-0.132484886089421	-0.308488299790831	0.423266067211634	-0.35352615486987	-0.452968753087279	0.425133901505467	0.603202991610733	0.0517042169760236	-0.483110121251786	-0.464495696526476	-1.108807055376	0.928611137885259	-1.34819808630501	-0.0142000293702034	-0.667790792174064	-0.344210361995764	0.0966492686524611	0.338453340621562	1.31778830203116	0.385809175742656	-0.737531907919809	-0.70742629986263
K00057	0.0622019164189453	0.0982797408354051	0.277651327446166	0.184876120909776	0.0938901356795278	-0.0388401610253642	0.0809288978655388	-0.115747257549214	0.0148806890558938	-0.00506373533639917	0.0903223822115321	0.10122751504165	-1.44236673186165	0.0247729368788683	0.0162513894816626	-0.0561577755342098	0.047898669894965	-0.0357927321485437	0.062007658702522	-0.00248672755572784	0.0288141417388254	0.116868971661408	0.180610482616886	0.230643283528496	0.0561081218159266	0.029795675887179	-0.128962125381653	-0.0362375003881754	0.0302994662158691	0.0152360762074103	0.122763026749708	0.119811794030199	0.185372920713452	-0.0339626758383098	0.115194848245638	-0.628483038185922	0.137392270971722	-0.0227929427869345	0.01865960253607	0.121302314276757	0.110365825676795	0.0263054280721153	0.0690129765941068	0.0158605102093122	0.18929573529444	0.0927521005122589	0.0896465054810871	-0.466266014329577	-0.131367577926418
K00058	0.0258280352371636	0.0372094686002363	0.0872322214737091	0.196707779938394	0.123312010224765	0.0327173364421399	0.0874744714157383	0.141330032874255	0.0286817408386918	-0.126510501627217	0.106829751639545	0.151875132254981	-1.4276068251853	-0.0912577819600913	0.0912511590219839	-0.0336243461306474	0.0989905472101806	-0.0381116282176963	0.0591354765737592	0.136205997651952	0.0221667161746227	0.140954934107431	0.18457699799481	0.216337904578169	-0.00929212170598395	-0.0177430100809985	-0.0978286765758158	0.00412241533573141	-0.0279045962938702	0.0582829423957252	-0.0329072284949717	0.147133136397399	0.109745106693022	0.093615654835148	0.0383106323490542	-0.62254501240248	0.105304126416472	-0.0948012857109565	0.0591990785663596	-0.0745528878165823	0.108244131413086	-0.040475360376629	0.0738927162260345	0.106443672731375	0.073898968561887	0.056393681443545	0.112283947923489	-0.628174127237119	0.0783073858022029
K00059	0.00152927295300205	0.106125245380268	0.260748795636977	0.267804352265197	0.0526896623123542	-0.0487745006157783	0.00340233748030781	0.0973126693317702	0.0117092400194881	-0.0182554218808699	0.0936554629311711	0.0754094233072349	-1.40046097832519	0.0866201642865889	-0.0205608716871491	-0.0259236844984824	0.132952617644757	-0.0491216941974405	0.0417978251893762	-0.120181360602787	-0.00449844878472265	0.127209422201032	0.192244701636966	0.165946812142253	0.0367792981082045	0.0245416999283506	-0.127320045293043	0.0102410551827275	0.0850079525484144	0.0929806383202809	0.0210417681850739	0.131152857274229	0.101277315876859	-0.00978236701476823	0.0668882602265352	-0.576908321727547	0.114718844258366	0.0131649977612438	-0.0506760450130965	0.306266009573386	0.225708271774409	0.0839720058640384	0.251222748400347	-0.00922812883069092	-0.0452023035212922	0.267304813497422	0.207264010799791	-0.673101425150312	-0.0862484894321113
K00060	0.144619478495074	0.353809038341291	-0.264609232649495	0.256005209313996	-0.0788523997322516	-0.0718070276316287	0.301516689593323	0.576141722867537	0.00969164850400075	-0.0519359770414446	-0.226589412983966	-0.383849658126761	-1.26901864010769	-0.30901254722706	0.13829479315427	0.125898532881305	1.01437130761938	0.256583437973598	-0.0854718838034562	0.834088815452116	0.0605207948569127	-0.57136035451011	0.58933311534001	0.299392510132858	0.176479538510967	-0.378573461124847	0.38424644880001	-0.258977054958391	-0.385267734620496	-0.39628476061874	0.0850430052376027	-0.463508623567962	-0.466089706935173	0.504455439263045	0.67408885824151	-0.819804043848057	-0.303567865091278	-0.998863991990787	0.0562454007126852	0.718066944050423	-0.497861843901928	-1.34018035786661	-0.0834051106457114	0.0659205354853193	-0.190230653422437	0.791030551835754	-0.0952878396820101	-2.28190056189627	0.547196051363906
K00061	0.410826079405414	-0.273793875425132	-0.462844659080751	1.42378309269424	-2.02667287161892	1.12487290058799	-0.0585856343116134	0.842090289715679	0.262462383726478	0.631886710049501	-1.69566119732956	1.05545550038428	-1.73920549436786	-0.614137107793615	0.379639007554606	0.609130172182349	1.42835256481697	-0.00265605061742452	0.415208072694284	0.585326490850351	-0.206201680280099	1.32004110065844	0.455113895675426	-0.309531192619635	-0.457987323363141	1.08495121412249	-1.94282740561504	-1.90862330786981	0.0393715264853706	-1.63636566508093	0.563368885189046	0.726735276022696	0.354824577129042	-0.570534166770505	-0.60217662128287	-0.187724426240246	0.982088939722519	0.070983277114507	0.0915966503763986	-0.77102142314743	-0.771631447425476	-0.759830566593325	0.958481959989385	0.696840902723791	-0.705125721798775	-0.615397712433008	0.989232354220756	-0.773074764674695	2.05500030629603
K00062	0.256217891026533	1.14321762793064	0.684652791170164	1.53963807323448	-1.38626840287542	-1.29449844059339	-0.180458266449652	1.94567488900377	-0.487141658452593	-1.27681589371167	-1.12101140972586	0.251527066662032	-1.15590573581266	-1.15133966974225	1.06410661398195	0.435282860875258	0.378100333850985	0.777274521285696	-0.201010379662943	-0.972865173530177	-1.2218443548949	-0.226208804318134	0.604610009236176	1.34634262396676	1.48629924867701	0.281189888885844	0.402848748967039	-1.29166910395361	0.546926864245096	-0.278517175945583	-0.357628912772587	-0.275490379223445	-1.2251182485958	1.23517017559055	0.812338509703495	0.116105810954691	-1.20373253898751	-0.444962845914962	0.707229567498281	0.00966537058099823	-0.84108180546056	-0.334255901582526	-0.15322984104838	1.12994374978158	-0.290418043984093	1.73484782596705	0.859381393254369	-0.315804007811311	0.75218483992767
K00063	0.479885389836267	-0.223503317979314	0.619638889610435	-0.136957020130835	0.800284865790852	0.462913896806542	-0.128956995283834	0.307334716113798	-0.531724208549297	0.151466477214743	0.355909121243965	0.945386001858349	-1.09905036041288	-0.398006408048909	0.914772346055686	-0.0531499286118893	-0.385230934163797	-0.794853985130822	-0.182382100711467	-0.535017179616682	-0.222975685739184	0.235681836486788	-0.263504907221208	-0.245903722967472	0.0901431396232269	0.348564224549391	-0.762297712825655	-0.193702511332427	0.442324770171087	-0.542286997598885	0.145028661669091	0.394207303175753	0.390967716353241	-0.376898445308183	-0.156394424397258	0.171384215536211	-0.0230967260654266	-0.411620814109253	-0.203537940655783	-0.753453901419425	-0.435855980179131	-0.430253640097973	-0.499019768704129	0.705092972450105	-0.0334470375344209	0.436295628390255	-0.366538882436333	-1.51324450633199	0.058072548026537
K00064	0.472297654710327	-0.392545618007219	0.816967554800375	0.613208393421621	-0.278904660034851	-0.619640394536172	0.729222529299242	0.340352631523614	-0.279391843061156	-0.205849446640097	-0.491464075666394	0.180835320999358	-1.27698185642974	0.377803346164585	-0.100404059074042	-0.636301225663948	-0.994388446634751	0.466323334611841	0.366513227482746	-0.857985069047844	-0.0629025216749463	-0.290178958296394	-0.464142580477355	0.555122990990016	0.445615355535506	0.532454671867493	0.0492935456200842	-0.0626025550159479	0.584464603429405	0.460180926597365	-0.432808585469017	0.446436991349496	0.238301848091455	0.629862684926627	0.351736432055364	-1.23108753751829	0.0205853897716498	0.86270163063969	0.760773143804941	0.265446140554486	0.485941224367254	1.05430536594305	1.05915065587548	-0.149990208276776	-0.030989553868138	1.24900817708096	0.917613963341828	-1.66634341979485	0.44697409906061
K00065	0.329179754393446	-0.0507578853666235	-0.204976915743015	0.0577477567337185	-0.0732426281395881	0.0916906995227804	-0.220852910341688	-0.0775427333641796	0.0926636108947898	-0.159502576412514	0.0431777403001298	-0.261675059358921	-1.24510040266864	0.09390263056245	-0.167399547114271	-0.19201155384029	1.216527601483	0.316312956384643	-0.176474734788737	0.824523450203256	-0.114508320857383	-0.318523725465076	-0.16087569194138	0.0526244200682486	0.00326813742988958	-0.101165125573333	-0.331420128238903	0.0596258773625883	0.300599013882047	-0.0968761394413969	0.319516177966169	0.254889962687674	0.0468210617136149	-0.119901449187035	1.07528386217796	-1.16502165073203	0.0594744648086045	0.188261372933715	-0.00547604824953693	0.264330303722168	0.610423717542566	-0.274492506831179	-0.21872663565816	-0.226801350152855	-0.162716692442039	0.266322331788664	0.107991152825252	-1.48721104544003	-0.547949291756597
K00066	-0.396370920686531	0.187597421802301	-1.35982058804493	0.86871125067402	-0.748360062775282	-0.343030936827785	-0.34386785465536	-0.984242724953264	1.06925151475657	0.905006417275267	-0.534906079169436	-1.06395166663902	-1.04563529810086	2.30051136440358	-0.142335761917672	0.978519456805418	-1.99451948592387	-0.236297323999977	2.71305715970894	0.583065911997528	-1.47353652310383	-0.765865483644472	0.940717638209918	0.487551037155734	-0.454012387823843	0.2217646164475	0.659503822329169	-1.17032239203363	3.07288444688847	-0.173092355823682	-0.879879713831858	-2.15623049316596	1.54621384490087	-2.09985623825826	1.54105662159439	-1.48011562981433	1.77083739624417	2.00421894538051	1.0689428577498	-2.21661750023293	1.39777015427187	1.60977137203662	2.38594730125507	-0.11983012768178	1.24398501504893	3.42108259374904	1.65885562548876	-0.869624715250949	0.4217020942382
K00067	0.0193458218136118	-0.112715310781974	0.308569943411493	0.271486944406994	0.177362355092279	0.0572506774724103	0.302609899704248	-0.0912348708169304	-0.106175448542371	-0.244656912177006	0.195638266868367	0.147047925496761	-1.61693968417782	0.107884038556748	-0.0930290333279361	-0.192344119005393	0.0831099946958397	-0.101964791333811	0.0359128511697978	-0.126816813614945	0.00735679327681264	0.137589657410401	0.223439587432797	0.34220830872955	0.241726789705644	0.175055875052799	-0.538289681694277	0.0525916797747571	0.316995829395236	0.109254410033014	0.122722674579149	0.148256055652973	0.254829471365898	-0.217024967623602	0.164131117758693	-0.684465254316109	0.123279918555911	-0.00840937929905272	-0.252568167204459	0.158012184007811	0.257351000186839	0.210919374025049	0.34202809605952	-0.139806901682408	-0.0525367359018845	0.185705813343223	0.222941153632705	-0.901321821804512	0.0718339385455713
K00068	0.0566708034789152	0.485243929076821	0.50173494564328	-0.13948039009884	-0.330915726457732	-0.137786239151272	0.253864965403586	0.254039651406402	-0.19446379950439	0.174809179916508	-0.173929108900226	-0.129650946801159	-1.29049074967815	-0.479078868285128	-0.364202132313415	-0.346040087430955	1.35455117269782	0.306022126780535	0.0983897404898494	1.75488672527292	-0.200376256323715	-0.392131178012812	0.275341588875958	0.638430892585157	-0.118021287479762	-0.881007583647839	0.212277621054045	-0.50937568289359	-0.630988635002732	-0.0296336098111448	0.256632296674944	-0.258786295629695	-0.0528228116136896	-0.00145891816978336	1.1633076177915	-0.632553293521288	-0.493009656420921	-0.73811588804507	1.08442866511407	-0.0506689357178261	-0.384679684255919	-1.09316872967488	-0.445829868930218	-0.33738091937707	0.0106745592193284	1.15787358864595	-0.138853335310112	-2.08356436349368	-0.28633453282252
K00069	-0.657128104226691	0.107158012326369	0.590037174102167	0.518412581568592	-0.1489267771505	1.08945500144625	-0.358757029781192	-0.395974082918168	-0.142094419732092	0.850903427717294	0.726985282523219	-0.517135657629199	-2.04334328001412	-0.51765865635324	-0.581409680177663	-0.492767432297385	1.0996529164897	0.390930980055046	-0.152686133038822	-0.441041696639185	-0.274357185785704	0.164011552017061	1.00973855475898	0.559230515389778	0.59668633317125	-0.169603562518318	-0.557185605758097	-1.61661541884986	0.499308795474806	0.467566778759429	-0.251916333047492	0.220789825181446	0.177705916369874	0.981651526965798	0.253935857038362	-0.231533646112369	-0.754026329325329	-0.394728974871255	0.0809717161814755	-0.405928271491427	0.718813900433894	-0.59992059760155	0.731945749084892	0.711418030954315	-1.19758550462189	1.16764998707143	1.62008272870702	-2.06506775343183	0.605766139319848
K00070	0.579708686007065	0.602853723638339	-0.547585641669918	-1.20207669026624	-0.292420677893607	0.775204334233674	1.11152422844857	-0.563843050634335	1.04509410919574	1.34159179954963	0.163292325118408	-1.40351542290127	-0.944482457994513	0.153991900887648	0.48099321973325	0.341937968480351	-0.900422602542117	-0.297021197615535	-0.277781792027179	-0.762670338287136	0.43965009224137	-0.63288809100872	-1.03715687595454	-0.0473123192638612	0.422603734548877	0.0332354104885109	0.904484637925914	0.224892702785946	-0.184706816972484	1.17751184782708	1.3155071178429	1.26554636649247	-0.581456058957847	-0.386695607456659	-1.48254953627948	-1.44991774350436	0.614878715784056	-0.0763582968223277	-1.44166399660922	1.10433933653263	0.0574488883792769	-0.0406591611740929	-1.34295420263299	1.07969880033382	0.494207807475583	-0.0580865949921306	0.621855473601397	-0.0786928188919603	0.870847720782766
K00071	1.21620848971924	1.01142618624279	-0.00223599395635652	-0.659898911906008	0.111587478364974	-0.600887782510593	-1.7356970924464	-1.68983474759282	0.357619758426356	-0.564635180376367	1.45685531081592	0.244762648596586	-1.50549867306901	0.754751796930902	-0.974759320053169	-0.573205317802396	0.48819144572265	-0.18762376163097	-0.0477388189236999	0.327694944663782	0.349465188619405	0.59067642772437	0.241272895029912	0.805025941850284	0.411905678343946	0.196067606292693	-0.335177377015531	0.254334268597113	-1.73049074088682	0.918492537052646	0.275832626661567	1.25964393223265	1.15277607735665	0.360005367218621	-1.77363472174471	-0.520202727060119	0.116924560511906	-0.470448748849659	1.38065424773641	-1.69564294353226	-1.69612838946443	-1.68673746880394	0.360623813310696	0.152414744406785	4.02767771063384	-1.57180049982003	0.0498572757950615	-0.927076125168706	-0.192564332938211
K00072	0.183497730665297	-0.442460143599272	-1.11745310197862	-1.1436494455846	-1.50264847751825	1.50978351447673	0.256973951218661	-1.14694279073084	0.065402647505122	0.0695887099844475	-1.21577270892313	-1.2554874874771	-1.2535109660635	0.240402966397293	1.62388075202156	0.759142635597761	-0.175903923444324	0.212268492796798	0.255835752692242	-0.164116319176401	-1.32482366475889	-1.23425397449326	0.683715216121938	0.49426676736716	0.722270728905217	1.14488334858601	0.0288408986541435	0.433525914905354	-0.299784066003357	1.21101771388999	-0.467582375757547	1.77293164813884	1.41053935890832	0.253017894658794	-0.346770990932362	-1.30881010129292	1.06818389424269	-0.983509685293144	1.26698113002616	-0.855078426718302	-0.855607112553936	0.0460563320011853	0.184851114284994	-0.98284688196569	0.122949089139708	0.200713088571378	0.170672982494587	-0.856857983074092	0.925073299737688
K00073	1.10330193386863	-0.195017998458152	0.230672435768932	-0.147606270413483	-0.235751002426505	0.0722930156778635	-0.205121220619212	0.174179580075876	-0.573523938076518	-0.197026920108986	-0.215775752704614	-0.87540470950662	-1.41021106185159	-1.23189862310223	-0.608356849879352	-0.0380132686383969	2.39975792397188	0.899118678143158	-0.733425002186287	2.83984309069067	0.705694256884047	-0.543482591813582	0.14412534531009	-0.0347080617668813	0.251455562653428	-1.11288053391113	-0.0626659012264579	-0.699101838945518	-1.08619677562468	0.0472409489156733	0.977946839266033	-0.105195421933763	-0.411936302536218	-0.411507280973957	2.32661187741435	-0.852656612465239	-0.184777549471259	-1.09590078404141	1.63763402497772	0.467121035931611	-0.145374548204882	-2.07867664870803	0.0201307787420748	0.0484013754354416	0.214305849859699	1.6860408969311	0.118190761755328	-1.88408949608954	-0.245384853412537
K00074	-0.106032148560005	0.0202208716004096	-0.0785026001727566	0.104651243283822	-0.00114372502281433	0.119951862510512	0.0341022351266397	-0.0252950865736589	-0.140675564428401	-0.0952642958672167	0.276788903809101	0.106254452579866	-1.42390862089451	0.106742031538565	0.221126303912356	0.0140284954734382	0.155300691032827	0.0322123688678839	0.163073683326006	0.255031922406633	0.0699402154141317	0.264214296751753	0.0498890592840491	0.211618607862221	-0.197424152217415	0.179784551232259	-0.200881924630326	0.173195105985605	0.0882087166336364	-0.104039500314271	-0.162098234562189	0.164906655427539	0.187035911286296	0.0145895980175092	0.0909962621048956	-0.728337043803336	0.159738851578944	0.33808785981699	-0.542712330496521	-1.01495645655781	0.678501352159206	0.30992710274092	0.317575256812139	0.279895176298319	-0.255484846550888	0.153444558207622	0.276438175021886	-1.40592217945306	0.186912775445002
K00075	0.0232355832526921	0.124266529054858	0.122949158189667	0.096752756824261	0.144863916318763	0.109323823732933	0.00911042034863762	0.0876639412103109	0.063082729108009	0.0022336407120876	0.177334483874701	0.102818116441052	-1.39599923667906	-0.00731989796278004	0.0512630491667709	0.070075616316402	0.0935806490160846	-0.0255270836321737	0.00227425403264753	0.00295851949863946	0.07354192724809	0.0560200725428971	0.107652134241081	0.0970411016206309	0.00593662144745874	0.0480618781196922	-0.0708446085148525	-0.0522779094256077	0.0117617854597557	-0.0397904806457466	0.0675081037187697	0.123831112948497	0.0863349720028977	0.0766925370491647	0.104641026266161	-0.633535360302244	0.0824841173988581	0.0332076321301288	-0.0643998811098423	-0.0264866295585113	0.0843126994233433	-0.00779434693202585	0.0505108318825558	-0.0643461245126414	0.0499066925611955	0.152480297534068	0.0657197215745207	-0.439681028081811	-0.0481230261186822
K00076	0.337952850386786	-0.0436581617947248	0.393119294223854	0.193678812302207	-0.0654374603567884	0.108016188586477	-0.185796928968886	0.165947354999528	-0.178532480803237	0.535544085146337	0.0624749720722555	-0.16952402319355	-1.84841518263752	-0.0335137742402071	-0.274561272429213	0.0952802231280448	1.06531047605562	0.00934928625301774	0.00586177755338451	0.855747443535395	-0.337101852622678	0.196856696765301	0.220781411039525	0.0573544897250471	-0.125164416658067	-0.211566625928489	-0.208377855166799	-0.16269309225196	0.0542503392427623	-0.360870643628459	0.139295051371298	-0.171921677136585	0.0110542937561602	0.0419860910946745	0.905076818999093	-0.772030256737868	-0.305772251681738	-0.28706850345048	0.427282048529116	0.214835264935704	0.611102502313576	-0.544591321270766	-0.0166479735581089	0.0481939346898146	-0.53194766911498	1.15645048314882	0.618624646339835	-1.99625509449647	0.354834842074781
K00077	0.141500657587552	0.0209035824762106	0.219464353873378	0.276938982532429	-0.302234519861368	0.118752836746639	0.0930944401237818	0.0942375444458322	0.0623483925415807	-0.308930327691055	0.284661816149694	0.0210133374528935	-1.66231234982823	0.175049545689093	-0.110331648012983	-0.131891131341507	0.306109833119596	-0.0248920091612847	0.0796982069091436	0.133376392095831	-0.0268467805287835	0.096130791631645	0.260244305798147	0.136092569227268	0.0451600760170434	0.129835751114922	-0.199025257982701	0.0924563219948986	0.307095985467222	-0.091844194637654	0.0021834916254305	0.195339614834925	0.249108091835073	-0.0758547225200212	0.219274530184874	-0.902146651323548	0.0762381414140363	0.205500950238998	0.182117095266529	-0.279912934595371	0.63584670623738	0.241087455018153	0.565977016597258	-0.110659333828453	-0.181938157580866	0.507691521935834	0.403796439005822	-1.45307770217163	-0.287366117873925
K00078	-0.127622674621958	-0.174473429737332	0.0511495723920515	-0.0201796187752332	-0.236548569393011	0.101866621029806	-0.0250770413373067	0.0425132488972798	0.00336064610950895	0.117677091369502	-0.0110553230641156	0.197146865728255	-1.28422176536677	0.386463395940866	0.105140953217931	0.0170668206699491	-0.0363241374467455	-0.0745148581101552	0.155495803502865	-0.415845831601844	0.0347219494578971	0.372800419612772	0.160152066175204	0.185118359857637	0.125005726944945	0.081051378867274	-0.167284454544988	0.0725954781428943	0.191107037442005	-0.0294771390427676	-0.129739750479092	0.352067562567835	0.358592989201228	-0.119083978726792	-0.10116310920825	-0.529176649140594	0.37069434346925	0.230724501936847	0.177764086808541	0.0454360848193555	0.465410231034095	0.0917855964797115	-0.160150228888459	-0.0376984977081083	-0.0712344478290429	0.0398592258256115	0.0333978085539947	-0.941376628180081	-0.376651696847659
K00079	-0.299694949772485	1.06866601967736	0.113045252198836	-0.802153329862667	0.897576356972921	-0.198757669398583	0.681891534322912	1.22205680705325	-0.0159494477374211	1.32283509562103	1.23554950158094	0.736871233772086	-2.2832962936028	0.579915178886938	0.974549105417789	-0.213095248527384	1.30462468732947	-0.125967642121796	-0.0238015503016571	0.0962267989403856	-0.150317060880247	-0.544569982786701	-1.3138629595816	-0.0659426018224173	0.550375575104444	-0.0853952934036453	0.118037937644572	-2.41913327512527	-0.220311323162363	-0.205332900773965	0.427194573793304	-0.309432048394147	-1.46185005936648	0.709881924055585	-0.0265336754622298	-0.342213700939797	-0.931686569348175	0.514085166807175	0.491523152110061	-0.311009483196456	1.15849541573049	0.48126581102886	0.322244887404229	1.13671004424291	0.792966789382623	0.136669286834426	0.805468685134309	-1.71211828550734	0.458669404213103
K00080	-0.252676778803816	-0.834280591781604	0.424280133587976	0.30031075118739	2.9530409711631	-0.928906989707848	0.0483586109525058	0.284725600452144	-0.95262624251114	-0.83840761017338	-0.040999339536559	-0.2289422312456	-0.219588706851855	-0.196219553694798	-0.406581324524944	-0.882576690264167	0.66143130244697	-0.233874970843779	0.0195028441732688	0.717213973611176	-0.557062949347583	-0.128458532818284	0.183169642425406	1.05306867395926	4.79582882259955	-0.124869946048264	-1.05470859107415	-0.91442642804971	0.0751912914084029	0.202190981795162	-0.858401804908473	-0.380681924688585	-0.573818756674153	-0.0173896682667569	-0.147165696725686	-0.481281702820656	-0.464366568400534	-0.36930845711962	4.52173900904497	0.238468874172467	0.235966965604111	0.284366227618221	0.706903467071031	-0.36617186216601	0.508728642111844	0.876732479881906	0.591883625317434	0.230047450721449	0.0463628385222912
K00081	-0.720409224452623	-0.933308069398296	2.7132617672075	1.07494833918777	-1.13987482394448	-0.967946512906296	0.9827200586286	2.00104988620474	0.616304787003373	-0.934818784130687	-0.642923689943623	-0.711721080311031	-0.708297178171523	-0.699742788390233	-0.776746716203504	-0.950987086201291	-0.38579560894452	0.879407112206076	-0.620776577526041	1.227557748768	0.761102613871546	-0.674938544066101	1.03206827857848	1.35049896094402	-0.465313556813103	-0.673624924792502	0.578937057264579	-0.962645834364665	-0.60039155626479	2.63196497575496	-0.942137754312337	-0.767266117577928	-0.8379647745136	0.958652587971419	-0.681786390485305	0.788842699981922	-0.797899279858527	-0.409785834648819	-0.212328467122905	-0.187306048703553	-0.188221884247401	-0.170505103942486	-0.0158333356033884	-0.408637669131698	4.02929808246181	0.0463333831472656	-0.0579368963242154	-0.190388750854937	-0.257627377732695
K00082	-0.200748376384165	0.568956513856544	1.04877391558411	0.20140333217369	-0.183445036499608	-1.18394333682272	0.459285584923249	-0.385561128516804	0.397548115377577	0.0738110603450759	-0.506282766075575	-0.41642302839137	-1.38134349400978	-0.0491030241693803	0.591824032980932	0.219806045904611	-0.940540035831423	0.0375121024267886	-0.0901062844749239	0.175489760618443	0.0289888483703623	-0.524486219395069	0.275681921938004	0.87334125646288	0.685876344833946	-0.444225735077639	0.0592809468398911	-0.668219726176818	-0.0432994881959143	-0.0513330231665823	-0.0675839355528476	0.54959421047482	0.349994156081764	0.446524563334553	-0.0344195813461802	-0.756183057062413	0.883554564621969	-0.0375447347451369	0.272240991739714	-0.429965218515228	0.339741734764113	0.757594088546119	0.22183926026807	1.1406915234428	1.01900640945726	0.225423976826028	0.607113773393438	-0.662354471981629	0.754694731532157
K00083	0.823202308531695	0.62833100763842	-0.388351753268327	-2.04322086040407	-0.0857357341164944	0.705310048722446	-0.114280809803191	-0.0869800582544382	-0.00437534922020809	-1.40627492596399	0.142690479089511	-2.13977712220278	-0.852590002233586	-0.264802784632323	-0.157920024522226	-1.44571486413269	1.44891010530471	0.709197550155859	0.327645897442396	0.729081901004366	-0.423987289995315	-0.541755729434789	0.00332034427790825	1.3051402746543	-0.515159990318966	-0.477942534143814	0.240963013151553	0.590046250827013	-0.624975951423694	0.92375871192114	0.152269972386111	2.10062956604274	0.0459996070907044	0.521965276205794	1.24603997010739	-0.908098156054289	-0.162558344428859	-0.272492394119872	1.05756575833501	0.281583656459415	-1.03268300038935	-0.0260757991288438	1.16937979662342	-1.16151679300885	-1.01485939125487	0.287306612499534	-0.143411072194699	-2.25412280676767	0.0838041792350903
K00084	-0.886570388398974	0.602182087458566	3.27278163339298	-0.674223344714636	0.385488905364032	-1.14624258414956	-0.770972890097098	-0.680208037866864	2.22776090630576	0.600597313648678	-0.805286315964669	-0.877456329340081	-0.873864578811686	-0.864890831091938	-0.9456696872457	2.79260932909918	-0.535553162631419	0.747240145640825	0.930034667741085	1.1979555296892	-1.00345458550627	-0.838870619640898	1.97036876141365	-0.385164530833043	-0.618969282496042	-0.837492603410348	0.517537802630355	-1.1406820528677	-0.760669148945782	1.00018685714185	-1.119168614585	0.776363837954623	-1.00988881043427	-0.796220209362626	0.780536480585821	-0.974354609839611	0.74422896016761	-0.596433323193227	-0.389296093433273	-0.363047012438112	-0.364007744569029	-0.345422442644834	-0.183168270935443	-0.595228871682999	3.09500693945107	-0.117953981559349	1.48475230826347	-0.366280836487392	-0.4368156718234
K00085	-0.776999913336018	0.264087000788568	1.0299830335048	-0.665664507324714	-0.131578691530372	1.54646571783685	0.441792624637732	0.207329859795717	-0.405419331244179	1.13938828397384	-0.0270323264888742	0.385962429237315	-2.52260253443036	0.724176848401997	-0.295481711773141	-0.621768858558077	0.432050436137003	-0.26070998372327	0.435982966488325	0.576456209846652	1.06285783538266	1.00027387903409	0.589405985109774	-0.514108451510282	0.853115660003979	0.406915759102013	-0.425972018434124	0.368422151813022	0.314020162199202	-0.172914911950974	0.489683482158451	0.355412010898272	-1.20528455176058	-2.48189291471014	-0.473705336127318	-1.69915813975159	0.0565118463037548	1.00383165440898	0.369478119399037	-0.262438541476257	1.37934047898576	-0.253197825902058	0.195501165475614	-0.896677993294828	1.0317339522517	1.71950356672527	1.1973526742314	-0.776638542725009	0.344563190225757
K00086	-0.0604198104849641	-0.227325628955866	0.365826921943743	-0.0229273506125193	-0.25817997736747	0.35547905987117	0.0926489344804392	0.690970858180942	-0.194958824952133	0.398333867973262	0.467643317533235	0.435498359987719	-1.96727610673186	0.050306644024983	0.227810157151329	-0.317569268949319	0.196869135055738	-0.161660388978555	0.217868346821343	0.212810337681703	-0.131792495481343	-0.105749442573537	0.52039646352881	0.275282812263863	-0.120765955016594	0.0685782593552136	-0.127002287756028	-0.205319521470354	-0.128256397824407	0.229034578534677	0.0320015728506699	0.552901400699756	-0.269406317759278	-0.4392560785216	-0.202983211520155	-0.605068196569279	0.15565623358667	-0.543960188747992	0.359193139742229	-0.58280333517187	0.658371309223155	-0.973967417208099	-0.553601367591782	0.382603136007532	-0.203929120804677	-0.0956447528926775	0.254174689905643	-1.71628699698125	-0.0177986094443731
K00087	0.134462754366834	0.381929232425059	0.297576718025662	0.244361841947127	0.138773647648088	0.0932834713013116	-0.0234413583129129	0.10628136592045	0.161137621440795	-0.389704066225024	0.283434535132918	-0.121987749159451	-1.30892722483832	-0.299429261474801	0.268604706844008	0.246887676808034	0.444777983724958	-0.0309634000942827	0.0531617910284819	0.554103177858021	0.0145015280894342	-0.213814195065147	0.188844892391526	0.113898206735573	-0.165053161510474	-0.271542466163926	0.254377190632525	-0.196711695710113	-0.0930623565694839	-0.231490713282082	-0.102779878978989	-0.0709070939801337	-0.148068002754985	0.280217818348573	0.27247089611376	-0.822542654270585	-0.0426617783924311	-0.43296178542943	-0.307165397470166	-0.271205299198278	0.398073121803776	-0.546956783135412	0.105872832757824	0.4928193063048	-0.628090816401548	1.05627919143384	0.00517298086921578	-1.66361655749577	0.588183357155608
K00088	0.118544069550554	-0.0497726862442378	0.0601074914898055	0.144901802696718	0.0774754390705912	0.0104699698427742	0.0460148822433071	0.111429345883288	0.0214584779575381	-0.0873858878851733	0.0965737792830257	0.126361211988256	-1.36287479699538	0.0203905210544405	0.0476952531592022	-0.0385039549266459	0.0606815947451369	-0.0151534718465108	0.0430037160933002	0.0275089828940375	0.0378794786808707	0.127395549734273	0.187628301545153	0.0838844366078978	0.0491405763131655	0.0368237794687832	-0.0243322391515161	-0.00559567528832104	0.054846764168738	0.0745392636365915	0.0965871034917326	0.123277037835081	0.114127019567968	0.0843417726207689	0.0469611229051737	-0.669557174302959	0.123127142112575	-0.0651475792442863	-0.148732932662631	0.179980436367934	0.11218176688634	-0.00307187093430956	0.124955960776034	0.0438656748603169	0.150710956322701	0.0687135575750839	0.0836175784339119	-0.413591868439831	0.0139420837112693
K00090	0.673354562845912	-0.419770907053542	-0.227346910561277	-0.113803815582825	0.0219135738591535	-0.164714112947259	-0.232595941237988	-0.2297789237347	-0.17283824343758	-0.129228050227063	-0.0858657982312603	-0.0200684905445629	-1.58759188148754	-0.327934132892981	-0.272190597017244	-0.260003906950232	2.12305010178622	0.74953605721795	-0.203727852907222	1.68029266464164	-0.386843648825848	-0.249224924335624	-0.0242670525435288	0.172247831277492	-0.40727102466616	-0.116500039525422	-0.657413446824211	-0.0441486873530941	-0.38284615724149	0.0154174573668255	0.734712348657518	-0.238289998649232	-0.129930257730156	-0.447151086770293	2.01886905827708	-0.551417040593499	-0.106630726057955	-0.365751314674649	0.721231074206171	-0.0807552529509409	-0.225318351354337	-0.987588744778548	0.0624344629128734	0.164238025750121	0.372247771709503	0.765685501706992	0.184797671141291	-1.82975593369944	-0.319805547285046
K00091	0.593524564314817	0.32307683478373	0.29992982251372	0.64139926996232	0.196682418942056	0.325931563627882	0.555073708005253	0.428685299271413	0.438814615584908	0.625382486073114	-0.577910254854305	-0.800304387883736	-1.14606657853866	-0.174819913679608	0.103405382800222	0.313756859753393	-0.350601050319332	0.22327394608347	-0.0553228409244791	0.379063999526305	0.0242786303810495	-0.435203000851593	0.0506531891760434	-0.357005098676964	-0.369774705632183	-0.394335908563128	0.844836916388953	0.00216258484706807	-0.0532128965910625	0.214168997025483	-0.892661265114299	-0.575443132965129	-0.105737571414354	0.646575115833115	-0.288460005111621	-0.35738162652978	-0.296435967244079	-0.148619225249138	-0.405923065078164	-0.563709307593782	0.719046931964872	0.64657439396459	-0.312059228367839	0.987048539037019	0.292152416353186	-0.328367725113026	0.798020182623845	-2.17531760231801	0.941475644627268
K00094	1.28170433499513	-0.428077738330829	0.373644560368001	0.0840602827737474	-0.303379375030263	-0.0885538849656544	-0.2351537575783	0.288822264516645	-0.165863911693806	-0.407742147867795	0.465785611168222	-0.45678806848798	-1.24634571340276	-0.162572222496816	-0.636811802015775	-0.626559590601001	2.66827127294391	0.891972366926495	-0.419876819432578	2.3280766980338	-0.571926089086979	-0.566041348967801	0.585331383501861	0.145729794208628	-0.530301575149547	-0.845769838589944	-1.51442304879874	-0.247954919302635	-0.526175880585902	0.41338182825358	1.14074063974949	-0.287812262778533	-0.465514443277558	-0.487492186778672	2.34081315714234	-1.49089067807899	-0.29630689128299	-0.05285201825626	1.71411874884976	0.267676885710046	0.58658290797168	-0.497775812579043	-0.145125865418925	-0.49736074615989	0.187575569948803	1.39256364119426	-0.194547836010641	-2.79987317762405	-1.7909909818141
K00095	-0.349047646508004	-0.869214810916312	0.256400168117808	0.145526063309928	-1.37391103414257	-0.953845523420507	-0.0798115762106525	0.131587221294219	-0.975059236599934	-0.872905879314442	-0.159730364028177	5.84077620193264	-0.319454772151029	-0.298554176485928	-0.486694768743026	-0.912409239905756	0.46850030963839	-0.332231932934449	-0.105619217163922	0.518390480980362	-0.621280544030121	-0.237950966362038	0.0407589400196045	0.818767788066444	0.274217313537951	-0.234741453352078	-1.06635830411514	5.22770186689227	-0.0558133165796565	0.0577709952063742	-0.890788024080186	-0.46353120435066	-0.636266382482262	-0.138614656938591	-0.254682033433303	-0.55350431003431	-0.538375974712966	-0.24184380504794	0.240595820135058	0.301732086229662	0.299494462169145	0.342781157200314	0.720684452878116	-0.239038538530573	0.543443460890208	0.872573890424615	0.617814520459111	0.294200244348556	0.129918818159347
K00096	-0.219323284065361	-0.440863830836841	-0.167032924950779	-0.127924454453886	0.220511127148914	-0.156947185714581	0.183966941157417	-0.423108746653353	0.00294872550029425	-0.262745627098324	0.502074118864221	0.696822513907929	-1.79308426961337	-0.0196923476167274	-0.0689680063884184	0.109509495823388	0.203498588220288	0.0837269063248072	0.152455159621866	0.0332274454601857	-0.0218360644323967	0.661788785777674	0.238954974209585	0.65445042467941	0.00475773865320024	0.202630162382164	-0.47018552233503	0.225369314719555	-0.0753163062568025	0.227479009885784	-0.0697137192680282	0.328970521306649	0.00480891054795525	-0.266947465950775	0.0441093011318883	-0.291056732370157	0.0926863226816561	0.790706571845672	-0.654718399085474	-2.09328445704351	0.442742386356253	0.345730863819246	0.519907222544166	0.365471899560961	-0.557133545629482	0.196392182848461	0.53862571021184	-0.962846663473266	0.117875849325392
K00097	-0.146240754481152	-0.189350631318292	0.532983393169499	0.202077305072518	-0.0553087159700285	-0.486773874750326	0.299774842478443	0.0708431447204819	0.00942947400790223	-0.433267961942571	-0.302020939495833	0.485184055551307	-1.1898937402664	-0.299319460488757	-0.0296442606467189	-0.401044714813421	0.50085421404032	0.0964105884212692	0.227621219613592	0.258006590684482	0.0803995702565042	0.065567128837844	0.257806553904821	0.502912831522965	0.3297252580705	0.157862001452531	-0.199045825110757	-0.410611861076662	0.243109892282047	0.161860283593428	0.183778378126467	0.0975294843959956	0.42976905961648	0.135706603953783	0.398490774022144	-1.68877345784401	0.103593550409603	-0.314442957426299	0.196758749330267	0.443026997304612	0.172081601023248	0.0414976489653043	0.346340344713722	-0.165313230299912	0.407770444450816	0.133511158842642	0.13377832852508	-0.337554415310066	-0.0656700394403395
K00098	0.0496036682848738	0.0260603958566984	0.242233441463364	0.214661842202162	0.279485991768228	-0.069181636947815	-0.265693052753051	0.224103416482896	-0.330256518400618	-0.584572226943095	0.348185183413257	0.359810691129295	-1.96763361600731	0.0883775144075833	-0.37115633793788	-0.309108877971153	0.793923444530531	0.888726825600276	-0.35584529794916	1.85473650107457	0.0877750590522379	0.119494233626408	0.580301369101816	0.583969531337625	-0.0775884349600002	-0.0653328525794234	-0.791303525589115	-0.155744309992725	-0.108950501164029	0.0269184625284332	-0.0463133635443591	-0.212426872836	-0.0914230090990459	-0.4712379619516	-0.129288717623256	-0.441927676445967	0.0766172188353514	-0.0173010694763422	0.603166177567127	0.205046942389886	0.45157164322341	-1.0414912152758	-0.0694838844525101	-0.280681018857806	-0.194794406180766	0.798792985458812	-0.325064731667209	-1.54958380470038	-0.119207362940203
K00099	-0.00726398533837357	0.019589459339623	0.179893413285612	0.210909589049804	0.00598480982203963	0.0144948102724414	0.0744862691050118	0.144586182365785	0.0724273557384416	-0.176939404644533	0.143913347358632	0.0940826826896637	-1.31225522393072	0.016780104158571	0.0355470982495867	-0.0395403235365978	0.154218884263355	0.0448096226646305	0.057526251820013	-0.0452331491041217	0.00813943324776407	0.0844230521806072	0.153503831566208	0.13796245099812	0.0321848218337179	0.0692974123553675	-0.0554637472934286	0.00475604550812587	0.0355312994649676	-0.0239019998680968	-0.146656791656294	0.136218911702951	0.133558516075178	0.0816802277007114	0.146523041992409	-0.614197717170634	0.128423417733457	0.0157341665559768	-0.0964361003901074	0.155906279468901	0.158874806989659	0.0421194527817964	0.210383106162186	-0.00801190074366915	0.154083153755952	0.101119679882848	0.156978928311818	-0.566218056972576	-0.0611449560530907
K00100	0.0380653931729098	-0.0228067103368672	0.182281155833148	0.253807307398948	-0.0367304053791447	-0.023203389428812	0.127284870192923	0.115455767445893	-0.0265933460865234	-0.131735769366952	0.138496243285733	0.130729443063905	-1.45538090745592	0.154521835392163	0.0390672991047852	-0.05320669722416	0.147909498080195	-0.0361054827995193	0.0631815011112516	0.0695223674869558	-0.027022724102967	0.0870757889665032	0.264947633265132	0.350469791642955	-0.0925830206641309	-0.00497320583684157	-0.209241671256962	0.0194170577755435	0.177782849059245	0.0149423115987958	-0.0502056466753667	0.134978519390585	0.156651864746977	-0.1509520770697	0.144643634181559	-0.565603473711762	0.075112395199515	0.121904976357406	0.154669628910776	-0.0568772482833885	0.244586452788234	0.03910567728837	0.340442802385078	-0.180179213201842	0.0245412963508003	0.463665542608979	0.343059424743828	-1.12589385133118	-0.0614566776908058
K00101	0.504355477091634	-0.216537059931862	0.0119952539087568	-0.154557122920136	-0.00728721630726631	-0.140965105055673	-0.456723430559878	-0.14316481501572	-0.104457085092321	-0.170591415678284	0.0431312588801292	0.114311271087578	-1.43115633493556	-0.329364473065634	-0.181358553674827	-0.6236036608736	1.69854663464381	0.355529979414957	-0.204053148788981	1.23351224294893	-0.330597998814903	0.19725026515463	0.0325143046841298	0.113560688676562	-0.13697434968265	-0.24278637082147	-0.651391743716845	-0.426821924007391	-0.316226577399827	0.0655597794293181	0.520211183276234	0.18298498246919	0.172383215639258	-0.308207880440148	1.59797333590974	-0.640177290235798	0.373183683803924	-0.564978141272591	0.915896883608551	0.165625787119182	0.0188635016812183	-0.507830680168157	0.189126109533715	-0.00283598650548548	0.599782742281794	0.524034510096299	-0.0407813373094095	-1.40553814176919	-0.63588872220166
K00102	-0.026379940680159	0.412252760130882	0.507070408304198	0.252245759314964	0.560687892730291	0.43136864638165	-0.318492050886983	0.00210602190142406	0.183035076306325	-0.563138340850961	0.656638919908388	-0.00980875815398818	-0.498660045893901	-0.484334029306303	0.124987875891854	0.0633633132654548	0.251708059373459	-0.0163186428483874	-0.286484425009084	0.0766682171878286	0.17407819219835	0.0768901141725322	-0.241351544045219	0.28000015597132	-0.425018058366702	0.150204707316692	0.271131199887291	-0.448412817890923	-0.0431514345842478	-0.568254248054072	0.0371006594547853	0.401704140732956	0.122275351548232	0.435526678460448	0.0158016553054188	-1.39663476550278	-0.160406703671035	0.00793784760835313	0.129858346375425	-0.140195591611541	0.166298402401295	0.854366123632592	0.90925010904492	0.271875052951609	-0.150385350188963	0.12702436352841	1.17696538529584	-1.58673662965575	0.360055765668397
K00103	-0.902320394848414	0.503252001094829	0.936428608729553	0.298212197092492	-0.157354888847729	-0.0314082333761145	0.439109272917952	2.52331064544565	-1.09001508542898	-1.05938683015235	1.09774552015695	-0.895955865991697	2.67020513515598	0.85274170816074	-0.943590611608162	-1.0712309735523	-0.032539259332383	-0.897278602961438	0.431371465407668	0.599443205076386	-0.983942956275371	-0.869010696857897	1.56367839266236	0.708526929730514	0.936935342720636	0.392657233032436	0.0215653083597272	-1.07977162825481	-0.814401053266545	-0.780345498077295	-1.06474836607572	-0.936645567586326	1.4075923348469	-0.248317132292745	-0.874027109503808	-0.963621864030591	0.313137317729924	0.3525224540354	-0.674125067447118	1.24221028740254	0.615757600052468	0.632592889388634	0.0944769137334227	-0.817932025603172	0.541453971498921	1.47403663907107	-0.561025009302619	-0.658053055401743	1.13213395343548
K00104	-0.108039970302636	0.310308895696694	0.433903525308976	0.286391076573174	0.00396728866908629	0.0278031170407243	0.209270384412797	0.231705229512212	0.0597522844104274	-0.273137306696592	0.109024936569693	0.0429396217938078	-1.44402297082324	-0.062077340996154	-0.0423240912009181	-0.191363466387098	0.674423755619905	-0.0110313554375732	0.0641221811543567	0.737746173154983	-0.0623136056828066	-0.170360861445092	0.510466056266391	0.684443406709084	0.152256215536835	-0.306699860585595	-0.395054361781359	-0.325834858269844	-0.351821295689304	-0.0377291971156631	-0.140266143702569	-0.0558684898405241	-0.122743484293634	-0.0160881811149891	0.581439758630336	-0.624878339033772	-0.378308726660115	-0.405522398292933	0.103134174090754	0.117206300500675	-0.333269959524652	-0.653831316585175	-0.0978955741369642	-0.152187560649334	0.513151883647475	0.272439258078878	-0.311172899186173	-0.509764136416279	-0.111822612289499
K00105	1.3613085025622	0.721045186012406	-0.182933786345163	-1.9530638566417	0.604887782179713	-1.32930755415768	-0.258474645363515	-0.573907790483576	-0.820478519805085	1.14489366804799	0.430944623581544	0.19856784715679	-2.0575368631036	0.400099039944938	0.525150744103441	-0.731604806431606	3.09997238510365	-0.675008642228133	0.2472489700936	1.14965158830575	-1.26078542686508	0.219589600326537	2.08175203968896	-0.931032554798131	-0.540825123937114	-0.291902876621252	-0.480134324255767	0.254048992549545	2.44675808550613	0.647482614445959	1.04678561084886	-0.342616445153962	0.12926543317556	-2.01690527340285	-1.17221782865332	-0.725762550439436	-0.364953844946581	-0.59801563131571	-0.996998993301929	-0.472777660816879	-0.985838749722851	-0.466660696228552	1.13760174192884	0.277481230247599	0.648038722361912	-0.34762559753091	0.242682176026138	-1.85779400781046	0.420980301384374
K00106	-0.316855894256716	0.31761809044971	0.338873961906701	0.147581400601225	0.0465002289161979	0.349301442424209	-0.312168394048956	0.030466287554042	0.424380713638604	-0.0385568874232279	0.552430516567864	0.232228239458453	-1.39932937076179	-0.286748738905432	0.0457412189134372	-0.167569678916006	-0.10291265647325	0.134349136948694	0.0211919215936463	0.0540401668960344	-0.130194199512761	-0.0498982432627136	-0.0313841005988467	0.52402537923207	-0.15787291537862	-0.192784447685626	0.389178855337981	0.104114147192607	0.125429040665201	-0.0893763042104808	-0.35482849960879	0.215811693521524	-0.216299860473572	0.598042524143356	-0.204276633117987	-0.89225995374897	0.292011812422193	-0.21613706169214	-0.0260806574893881	-0.580085687612411	0.510006359481787	-0.0483797199145497	0.381670394393633	-0.259396029568291	-0.754647074785289	0.579069424673678	0.104251800599687	-2.16971244184573	0.280887543521219
K00107	-0.274327569505996	-1.38835970309228	0.617229412812185	0.698390293123726	-0.688974594392771	-0.915583073232523	0.639848562386317	1.30352262692755	-0.610649949888342	-0.175724890195222	-0.215013952079935	0.605391870680782	-0.84285753085269	0.944235347559843	0.0697169273758838	-0.959190349121501	0.110776691213104	0.921441186227011	0.648713391205837	0.752062329293299	0.201223760809672	0.719593753176321	-0.176662443537116	-0.568348288700739	0.237543291807416	1.26733809397114	-0.661432048258737	-0.90495331118085	0.91701462190062	0.68365146691054	-0.381923869192913	0.297784128159356	-1.28217959333181	-0.751485544788997	0.522879903241766	-0.839001983093351	-0.521688964336618	-0.0898140864326799	1.23939783745688	1.3052790282623	1.62734153982341	1.62983589090524	1.78632728804538	0.803949515914063	0.371438149762216	1.66447202248121	1.51994052557714	-1.29058879567467	1.03532552340855
K00108	1.71934000259271	-0.705447337594083	-0.495868667615631	-0.184665286674078	-0.0641335832733939	-0.553394891713886	-0.15271570066252	-0.0197154924253803	-0.390673951076493	-0.315147874220148	-0.869156742918301	-1.01268600948802	-0.185750357446727	-0.29485242455179	-0.597584822073128	-0.443975269075905	3.11981573089596	1.60040904063046	-0.966489507028732	2.83718581394638	-0.399089322300064	-1.28578302767413	-0.437889830720085	0.0214879810176134	0.318153426106294	-0.449416103432155	-0.327344672401583	-0.809183641659113	-0.566446004823178	-0.303800673000865	1.66703846532272	-0.467424063708949	-0.401897223834452	-0.658568653809138	3.56381237122335	-1.28018067630067	-0.207961020232894	-0.983165888444945	1.22261490349692	0.590840533293217	0.106424300287802	-0.259976381873394	0.71478482798185	-0.130633968408991	0.963010699531191	1.39971561226508	0.212049420246918	-1.85912193880751	-1.11945574281654
K00109	0.0677819763422497	0.751262589392438	0.104507515700493	0.0890312627088486	0.0439697062644333	-0.566383418543426	-0.140193830197082	0.0725938726910886	0.385208558350148	0.387320400134828	0.425128291734073	-1.08588957770583	-2.0469880947655	-0.00624081524467536	0.672065797084694	-0.0409204563461237	-0.631333019684195	-0.60030435927038	0.296692321751608	0.0299998635891422	0.550749085317266	0.527439412940318	-0.0652141484228819	-0.514954002213865	0.186495920603087	-0.0958946393649391	-0.820894415625857	0.43638882207417	0.179982281183825	-0.372036622864941	0.535874245571215	1.0317726128669	0.618117770975552	0.211558194380561	-0.68875479363968	-1.08182014977954	1.15388184201196	0.285889949452893	0.687817274440938	-0.573166070195865	0.23748094502142	0.00725324087904292	-0.337228371616759	0.832671752208233	0.341945179787721	-0.364118439552553	-0.182409635604626	-2.02642563733484	-0.332661952188843
K00110	1.4489032804455	-1.90220340255323	-1.338264221456	-1.39381274651552	-2.1550589349781	0.00528463621390573	1.5837920051279	0.549092300994447	-1.95523203121891	-1.90405264774682	1.54375226099197	1.45953831858381	0.323117827340728	0.333589138600228	1.3799413291216	-1.92384404466087	-1.23200090553748	0.316716400811088	3.00786296183174	2.69277130485212	1.3125131291452	2.31384015664533	0.503586841741915	0.893373474672493	-1.32933773541515	0.365559657381496	1.08952676860271	1.96166160675822	0.455203619843046	-1.43777850937869	1.17748842671149	-1.69895372559218	0.164393500266119	-1.5361687812858	-1.59431916349615	-1.744030737257	-1.73645135959111	-0.387058935908106	1.80453440335375	-0.114724479898707	-0.11584554163278	-0.094158673740146	2.04506140010314	1.56423500036953	0.00637422367835246	0.171270345676553	0.0436345260124704	-0.11849797334158	-0.200803854731083
K00111	0.146918133141627	0.140395711038538	0.194008036455404	0.270654136463908	0.0856997005659419	0.165189958193847	0.0644054797099552	0.286463907281441	0.0131337502204895	-0.125926872153108	0.151231678732822	0.123212725742788	-1.34737411639536	-0.306293700645132	-0.207662221930008	-0.017481661649459	0.488924205146206	-0.0969689545181013	-0.1278520992934	0.487799243994399	0.0302767641698258	0.129432009239349	0.258911351043466	0.369894809137139	-0.15893507612962	-0.360074041714354	-0.246647350330575	-0.198396935210312	-0.296423985687923	-0.0253251259201293	0.128026475690786	0.0483758126933132	-0.012690679646685	-0.178956697831268	0.235346169228984	-0.3348598468511	0.223569308016303	-0.102659963657804	-0.0109777033985027	-0.426870222653458	0.14014837947329	-0.125035593364931	-0.00727622763313518	0.203615954784818	-0.14024508248355	0.328876237577362	0.346590894966219	-1.81030739463642	0.274550754101326
K00112	0.761734129301027	-0.744830901255002	0.460373714635534	1.60201566853155	-0.774359293992231	-0.909464530030009	-0.425996517480115	-0.258185333132629	0.0650862386402548	0.69586611039384	-1.35301884687123	-0.727058718291739	-1.18100526368383	-0.893340722546336	-0.17190773946559	0.322265699999008	2.30795774775461	0.966414890748999	-0.147288886955993	1.83321157859637	-0.253120331056414	-1.46492988294905	-1.26510145137607	0.126392406688299	-0.212579147453367	0.0321635579592945	0.784301699079234	-0.57708674099208	-0.918017787942611	-0.23286514333953	1.13334736472104	-1.21466810571263	1.14009458152896	-0.0975893901033507	2.27349356379815	-2.27710057149205	1.59479635374568	0.0883435002122969	0.989738915758943	0.295465172694368	-0.025880654052058	1.11000418212652	0.666068302319238	-0.19300962929841	0.543026190354315	0.427786681674562	1.42111799861066	-2.01294453523114	-0.0549720251713622
K00113	0.855010601954556	-0.766471120338313	0.399278701719145	1.71315883448283	-0.692268554604644	-1.12982515470897	0.172403067820169	-0.434326750753926	0.212585107434886	0.977987312529929	-1.97089011671086	-0.590795895425746	-1.13332178283676	-1.36382458456371	-0.136349479750925	0.641038764387524	1.97521533192163	0.816512385744591	-0.0213524712453162	1.81893592005741	-0.219932783755138	-2.11058250407245	-1.67850377072045	0.377664330915696	-0.0497210471313074	-0.134507979127591	0.963741796519523	-0.373553979649567	-0.80166852030308	0.0830698094400826	1.25168720550177	-1.29697309041641	1.32149463625087	-0.0191130703348832	2.06947747824608	-2.48572840693482	1.76044977845816	0.262897323724413	0.936331102280718	0.119299796116385	0.121966623539448	1.23820484413108	0.500682522554449	-0.234300816115357	0.506033400710963	0.49198181362685	1.54383610219533	-1.80769376478495	0.169958879037313
K00114	-0.0535377169056948	0.134162487314059	0.563602066452371	0.760765641939962	-0.542257658692504	-1.11469342517371	0.278301468835093	-0.0775638982134149	-0.337819199123241	-0.643028456561738	0.16050551382783	0.156801911815728	-1.26210772112772	0.275556440197006	-0.0846205697652756	-0.634772942067603	-0.249863841567855	0.429771497886519	0.212204926634584	0.221621523431275	0.245382099261779	-0.646106276711173	-0.220103048897031	0.26872362436977	0.0192338802151817	0.38228002916616	0.369843400841844	-0.124090016819334	0.376390674410886	0.342149667303757	-0.151305534833239	-0.0849187882135362	0.343457480672451	1.1327850429582	1.02516979590629	-1.38352227655904	-0.0883978022086364	-0.0726946551085232	-0.160199136492377	-0.0517186761065233	0.107302156612206	0.718306827360573	1.02872558398574	0.0380292681079633	-0.147992419324454	0.581374224708811	1.15978596915434	-0.815093681520318	0.03411379977621
K00115	0.161538059818487	0.668205742226111	-0.785590642990956	2.08357323782381	-1.2558646122571	1.47115438831772	2.26824393160668	1.42283917146344	-0.0190390931023608	0.0104277134422457	-0.905626226880584	-0.95411285921083	-0.951699780992507	-0.94567086696074	-0.999941255938107	-1.12274138995556	-0.724408964734375	0.166388662793743	1.35441541703267	-0.710017817282385	-1.03876340637372	0.193584626555008	0.273980328778096	0.498402088616273	0.99803624514358	0.194510431653146	-1.16714900820058	-1.13095817597913	-0.875650672329847	0.935600883653267	2.76637211154968	0.785227841848146	-1.0430861698571	-0.899535262546221	-0.933015659277101	-1.01921290672744	1.22958388927456	2.42203917532003	-0.805889704611672	-0.788254547297806	-0.788900004648039	-0.776413673289648	-0.66740498672063	0.843224316014506	-0.718531314444599	-0.623591481307948	1.55333575487292	0.331346943161275	-0.837815212424802
K00116	1.37611681654323	-0.388572219319322	-0.210938145321737	0.175140212172045	-0.629839800344041	-1.26303180083144	-0.676968128710589	-0.254912196130717	-0.969446925992707	0.639467535666141	-0.670592599203378	-0.335059859832826	-0.0344596106658682	-0.588599265303413	-0.451449788068603	-0.400208604721176	3.03966471463528	1.35215986321862	-1.25041175337144	2.51261594823866	-0.415396498698983	-0.461538063956821	-0.644468745704479	-0.150674481455952	0.32644576097627	-0.110879926318811	-0.0646889292047161	-0.916200630771142	0.255129588647768	0.219473558025483	1.45833686892135	-0.579903389859433	-0.310147451589363	-0.715258657145617	3.05178496444733	-1.68728897764671	-0.225399381322885	-0.673057355856318	1.21808556431136	0.466351604592244	-0.480954413574437	-0.0445431247537786	0.0493097572352007	-0.284949034422478	0.808188938292939	1.11125300167876	0.77986011351669	-0.796789283660788	-0.907785250097714
K00117	1.59886529539827	-0.863530392461142	-0.284627863257256	0.267269079409572	-0.677379344451275	-0.869130668052931	-0.63928833879747	-0.206128428298295	-0.520474376233658	-0.119663959674519	-0.464448273361995	-0.626924947696427	-0.663124191806924	-0.925480206579175	-0.0863911018611424	-0.820220798833687	3.13784297517827	1.64625977937961	-0.545544695068915	2.75495151651845	-0.552187506295377	-0.55340499582054	-0.548986354358521	0.205655505452567	0.322747662099921	-0.829873880595064	-0.533030559170543	-0.733727862552338	-0.510602559025389	0.0810264814381932	1.80795152417168	-0.163877189371899	-0.323370440260624	-0.269012639374742	3.14977129330174	-1.29641799043147	-0.345491548656958	-0.744904345385166	0.911277470039795	0.665679128000859	-0.313456247709175	-0.432814281210421	0.275827511383531	-0.107754874998228	0.821157467187816	1.20675114264462	0.311175015255279	-2.34072904926174	-0.789289416549171
K00118	0.140627260207282	0.0824732629050123	0.353044172194182	0.109781247623479	-0.166871310756915	-0.395094330455937	-0.0981168317731675	-0.0520746181863621	-0.0177250125963152	-0.218021683770543	0.72176745033583	0.442488218370323	-1.17533046484066	-0.344809402134294	-0.191864652569858	0.0885418046948112	-0.0679766848236047	-0.0589621711489472	-0.0256129703135923	0.297913968404847	-0.0462688674212724	-0.216583708762795	0.200198078682935	0.277389336463239	-0.170863737912077	0.438889169205721	0.0425429116242925	0.0752842895681464	-0.242734749221609	-0.0132651304554902	0.0170864634230554	-0.0150900763470701	0.255757547275041	0.447164265669339	-0.295801929504914	-0.496425725391893	0.318544611739783	-0.236112754923832	0.0905373377478989	-0.53655638801696	0.291230582053383	0.253106262938281	0.38136518973746	0.38645053397619	-0.109491163576899	0.695328217436274	0.616258725209212	-1.41623588507368	0.618855191933392
K00119	0.0486070775256807	0.488170934104634	0.878027894940453	0.537603814449647	-0.911821362408654	0.0290660133712441	0.786736481273075	0.79421206504746	0.179047749010523	0.692836306488299	-0.129063347101104	-0.333180209681641	-1.21189146952337	-0.688028582102156	-0.124508444289441	-0.672375224915631	0.728443087115644	-0.0356427350108023	-0.0764625438654612	0.314924685480944	-0.888948300873881	-0.167018829566846	-0.194042955604083	0.210178111414235	0.340833039766363	-0.803835940172852	-0.0762606659527404	-0.914111921757924	-0.150336018256282	0.0505851678535803	0.210435615857611	-0.0156125660587565	0.241483028045597	0.943973413016247	1.45507217610667	-0.902543248793105	-0.63455229493318	-0.0245919539530726	0.637854234977807	-0.265889936440576	-0.530541894242851	0.404965492859966	0.391228140948064	0.135163678146423	0.699344628447233	-0.795490191896801	-0.145576356023395	-1.97908136392916	0.428020574142166
K00121	0.632065591898584	0.170229084802794	0.167355847711181	0.317074362853411	-0.509690559052375	-0.393287715947484	-0.195582629446456	0.340687350257274	-0.382373386178025	0.133068300177123	0.15358630435941	-0.602976065902912	-1.2192082399933	-0.472842590778707	-0.424284898245544	-0.189299251288067	1.93607601887564	0.522786236528554	-0.433074280088869	1.27435369171763	-0.196219122425205	-0.456807571206568	0.296032231158059	0.351403681552699	-0.278105187136745	-0.425515637041038	-0.614315234452256	-0.286945846330468	-0.422970448899831	-0.247688842870306	0.670673299042467	-0.351638674084065	-0.132000758995277	-0.0042313838368289	2.32421888547992	-1.02091691298154	-0.0296356492328781	-0.478234623067944	0.470846289805091	0.188516191539598	-0.129571748175377	-0.683549115610497	-0.143437893501522	-0.207275615909499	0.354730725396666	1.0890315602803	0.138030043806535	-2.62014805454477	-0.356258211197942
K00122	-0.00834656284738098	0.572462799957968	-0.484596012308168	-0.271356209128806	0.375004121663109	-0.0273232827381139	-0.240005044488279	0.473234955009941	-0.323752897961318	0.393905397578786	-0.12766721848051	-0.384770851593938	-1.60850541774814	-0.658327312205994	0.284747346561935	0.140182589980525	-0.157068755517404	0.300259821578953	-0.277631741138605	1.55775213437279	-0.169266616480257	-0.592380663750137	0.336336694597725	0.1456544341195	0.261308690940474	-0.0432125891344199	-0.0246813946856952	-0.476240140122724	-0.354988083849532	0.0343531644300495	0.0420068164274341	-0.160209220995797	-0.474938619355257	0.149115137814304	2.83401416019589	-1.1823090356344	0.147239404935489	-0.000238539798502481	0.743141521480245	0.248287727785848	-0.848423857618737	-0.710842699225868	-0.90272143976653	-0.08489495024874	-0.509250890363061	0.434851761685799	0.0744039408192601	-1.0684715674909	-0.286452960352257
K00123	0.42250856892448	0.139782388900814	-0.143267058288915	0.0603035279248147	0.0380291466498622	0.0177658266583161	-0.123286554901943	-0.0727521110375997	0.138425287105306	0.0331415837781318	0.0922135927793726	-0.221410580165879	-1.38218951702582	-0.199893421859343	-0.126672838260923	0.0933464649959728	1.21789515542895	0.312901276299235	-0.531193691700895	1.12070689113985	-0.107430868648045	-0.357000421906271	0.359758217215737	0.187223967458746	-0.13400079616364	-0.249409585225546	-0.293995303138274	-0.367043259478447	-0.129969840238041	-0.344618435609332	0.536527816662487	-0.0768042736477315	-0.234976469595206	-0.0920070077161741	1.16330933695572	-0.610205608966392	-0.135711405303365	-0.300499985660698	0.439703239902714	-0.12597733234874	-0.345231922336885	-0.739207413262952	-0.135274233852497	0.215456677064172	0.317136631092793	0.856890331762269	0.0351085602801928	-1.54609188999754	0.163195123155867
K00124	0.446296415451185	0.153511456465178	-0.178725509859713	0.073411412785305	0.0147578213722647	-0.26252397906055	-0.0520598935861723	-0.100286213010584	-0.135780775177478	-0.379068800857191	-0.25481273952852	-0.454310048032178	-1.23446810465373	-0.176317557410029	-0.141648984359819	-0.242527649000421	1.48849366298029	0.437126395676193	-0.561729582858255	1.41323969413507	-0.197822850858025	-0.244695883673491	0.362990557432979	0.147448884150836	-0.116944842627113	-0.35397346246267	-0.454713979105292	-0.346035342561481	-0.01272333360463	-0.138139226704414	0.548793769385774	-0.127384595061696	-0.0376678115600437	0.138792148520193	1.72753521939088	-0.598019987506964	-0.150016284625688	-0.235317220200797	0.264728623002839	0.346787352097395	0.0165517289904303	-0.491668762557787	-0.10289023646011	0.0935294370523102	0.338082494548005	0.535750160488767	0.300650356362985	-1.15653624243685	-0.229336773290157
K00125	0.984889115990066	-0.431242512849767	-0.49242355535847	-0.19820594877203	-0.0273397677163699	0.189663982154143	0.120068379320143	0.771110954798041	-0.111830705764613	1.12321491319131	-0.288618464571125	-0.885137400651043	-0.607901449271987	0.5351280532334	-0.0410675842147056	1.2791148691981	-0.418893282313955	0.663068107323027	-0.865790143921897	1.70208657151186	0.406923603833727	-0.567943764458055	-0.34628682759264	-0.25002411497399	-0.457111748115682	-0.378682825520926	0.852200282160245	-0.475444719302095	-0.453797989212193	0.493617054976736	-0.861494819703199	-0.4412622680315	-0.251627918366494	0.89410620431746	-0.998505680953157	-0.518718986143319	0.354160385770951	0.557124228859077	0.411234406419888	0.479057080849449	0.943463037629282	0.0474757170301036	-0.326717574494162	1.02125915064301	0.171975749770836	1.10068176206206	0.106800950189511	-1.22060434656488	1.22625961253096
K00126	-0.238214171509403	-0.353704864831823	-0.10378894695449	-0.128405893413097	-0.465760605228106	-0.372495092920515	-0.178436733497885	-0.131500680317489	0.278240415262312	-0.354524378398939	-0.196180791266376	-0.233501136119973	-0.231643780660573	-0.227003302657776	-0.268775426945127	0.761901889682041	-0.056697177088818	-0.234480643997089	-0.184166703689485	1.11529998082411	1.22090328260713	-0.213547807513761	-0.151666930506737	0.0210713494539273	0.836213589728775	-0.212835211817395	0.763444368906102	-0.369619647353826	-0.173108493207155	-0.147889810029334	-0.35849468148302	-0.263632510793286	-0.301984230872125	-0.191492552910264	1.25489071693188	-0.283608889670634	0.375195502258219	1.36140154258492	0.377109065108281	1.37361649653955	1.37311968556834	1.13256352127245	1.85329076810166	0.480226292364438	0.166166331126444	1.25019134221892	-0.175961380545361	-1.66535874023643	0.352535880625247
K00127	0.56877655247166	-0.639583808403662	0.0476506348351463	-0.255301716611852	0.240867981180082	-0.406977419379679	-0.227460853637033	-0.573156212796587	0.165660726511974	0.095607470878086	-0.631333726178649	-0.353335065853167	-1.12230363500071	0.00501171849597578	0.199102932232385	0.215084558380109	1.95873763416433	0.691046749306792	-0.186482371836289	1.69097221144142	-0.333985910938739	-0.638745790665331	-0.103331732215907	-0.213736088819812	0.216598302585884	0.153813050657548	-0.79009815911885	-0.388644093697847	0.39019157209103	-0.253614098582467	0.471419193459041	-0.21907779829983	-0.348780862705844	-0.201667275104941	1.90426590933837	-1.24919326315651	0.122002684973886	0.0478050599704665	0.809278927946961	0.550759044402878	-0.300286540090638	-0.493905009628614	0.0861038314856657	0.220070709884686	0.49943196541459	0.577160359606548	0.597234348285305	-1.1660548598539	0.17888656377078
K00128	0.392293929466127	0.0751879932937246	0.156726521396387	0.0434609113669445	-0.0153845614231118	0.479204480387637	-0.0302479884539131	0.223092931782812	-0.00201412006936911	0.0547206857468651	0.231995643761162	-0.147471001344105	-1.07417866289164	0.157734938239527	-0.0343445793910731	0.185492033031071	0.236984081991716	-0.0476094295365243	-0.0615955054614108	0.0835425921928139	-0.0164328860097769	-0.0864589182326677	0.353596238153295	0.322583004833422	-0.170434015236004	-0.128332921370481	-0.192892741275147	-0.173661349195592	0.0385419248793241	-0.146958634605447	0.0173239109807517	0.0430601729025868	0.144750478412843	-0.01356578181989	-0.159187351972394	-0.649113930757694	-0.0904080937727692	0.257627766072346	-0.29148570637268	-0.673363790117203	0.265606523071479	0.0563366726446731	-0.17369483642021	0.240028852246399	-0.188427952461657	0.520155027123338	0.110403073528583	-1.00804988287562	0.35233103723766
K00129	1.00583806732544	0.171726230065695	0.244258299542589	-0.222483878604578	-0.145143347061794	0.0919621445879334	0.25441042766865	0.17553326653725	-0.325180499912155	0.633621119221807	-0.179043028623339	0.0528154740506543	-0.891060733147408	-0.0220751405587239	0.29973811604462	0.603132711354614	0.261913019972242	0.254833867066514	-0.20802367691997	-0.234032201074776	0.150717248775799	-0.403370646940191	0.142641542160943	0.489208803581719	-0.111435506360534	-0.271790669349011	0.183241384099789	-0.242140435919341	-0.655652859330485	0.0409967166666444	0.353353191216066	-0.365990466903556	0.0115293580251799	0.134091732896141	-0.404808528866918	-0.580720621734067	-0.292610479553441	0.729224147880888	0.00853974634013622	-0.776734520519336	0.511760184371123	-0.727999475425502	-0.290675302074425	0.421090754168886	0.395621720382188	0.841781497825807	0.323821354453408	-1.85790928259236	0.81241759102508
K00130	0.412562562301054	-0.777277496141099	0.198993039690249	-0.503939238792261	-0.266635211981656	0.0320611625318614	-0.177042302513943	0.169804246869946	0.803686800697011	-0.0610759353037307	-1.09262737374719	0.0820666280411045	-1.59864833946845	-0.538547343372052	0.536942966297717	0.249424586358798	1.37230735918008	0.620030148340259	0.941754106591901	1.3096890025764	0.139300934387274	0.177430316842119	-0.469919892756145	-0.771038824727472	-0.277440464329825	0.129677491557137	0.157330607344472	-0.201173344119433	-1.14843927348075	0.501232583720374	0.529926296049359	-0.862342415556532	0.589184564595486	0.0603004767443182	1.56463320677781	-1.24997127293151	-0.582220358272684	-0.066792329969646	0.642559708788842	-0.410631063398891	-1.29583556900428	-0.885740317672283	-0.444197160899661	0.1655389623846	0.0609022595580372	0.456525336093825	0.215290085407541	-0.873073961305069	-0.153492962539006
K00131	2.13429439105067	-0.50486592640465	-0.495327469720343	0.284288452957365	-0.855723917265048	-0.765652979473071	-0.690556906339175	0.195540895212957	0.0102263638911942	-0.138532910328579	0.664142757846693	-0.630718688658664	-0.940043181564954	0.1151159814645	0.889577103535448	1.08626699564925	-0.842144375784435	0.515569201619448	1.47158609662194	-0.113390830207201	0.210040647399924	-0.0717157625321359	0.355182695308926	0.753130963551675	-1.82667658539811	-0.448136297168092	-0.0617334133616466	-0.820668774386683	0.438024809334269	-0.143762175235997	2.29390965607477	-0.302942392866308	-0.0425282856768979	-0.260939399795772	-0.241367394007554	-0.92035403765376	-0.299115307689944	0.660459514461166	-0.433529944818278	-0.148710555803815	0.861631135585462	-1.07620606765442	0.1592981383259	0.0555467643011789	-2.25296543782028	1.31731243616372	-0.844264771831819	-1.52623460436902	-0.146349578117628
K00132	0.333212087867671	1.17735719688172	0.7764203512538	0.170037356735233	0.168133670903145	0.481021960567715	-0.116687528163725	0.891519527077683	0.408853199951452	-0.46202608944835	-0.0559645674841295	-0.652944831123499	-1.23292029081833	-0.292412729701716	-0.0959069067523329	0.259061131464023	-0.250406812306159	-0.119711389310299	0.0975152752237025	1.73678886931961	-0.872369733555646	-0.151694117635367	0.229967991175114	0.907671430436413	-0.179314399519465	-0.334586945772391	-0.0711979317203102	-0.228229316845524	-0.226347692505373	-0.351358295796288	-0.362167523094838	0.0465361032454204	-0.466722738919015	0.319166078491127	-0.0488382724794373	-1.09724565074358	-0.334208466898055	-0.0804558079524378	1.00997528642624	-0.32335901120907	0.294655399487442	-0.247135050963113	0.956219676047719	0.55602268220116	0.137805815442886	1.76316814729136	1.24198669113514	-1.31433495047714	-0.0212702444927563
K00133	0.0696404055614547	0.00780681819443961	0.110051509878097	0.120707002309295	0.03643061071979	0.0177363404700147	0.0493116305093539	0.0827150715866153	-0.0222538836684646	-0.0996892736690626	0.0708974966114467	0.0811733112217082	-1.3551949899827	-0.0103258124253853	0.102404581215758	0.0191947101403251	0.161190493207543	0.0152215931835102	0.0848105421826507	0.128743467958558	0.0572266039540725	0.0235579745389192	0.0782858330678258	0.133810130841326	0.0653775635496998	-0.00170918514892595	-0.0271076923777807	0.00117440560597291	0.0493049892701707	0.0665296684053035	0.0666770340470945	0.0794511783816264	0.0778504883018562	0.0286081558912465	0.213319191893074	-0.652331913337127	0.0694039479106924	-0.0193047683872796	0.0353366224503922	0.178295875656965	0.0481632034265321	0.0315382721583601	0.0979112222572926	-0.0120959846140488	0.196009734727415	0.0856429213523937	0.135156462666472	-0.521054910210122	0.0375651372015709
K00134	0.0413937623632629	0.0635920208956357	0.0111941864099808	0.0806151003956531	0.0418889312623621	-0.0227075060253353	0.102779488872249	0.0894875811915279	0.0015969681951598	0.0443048183197587	0.0423697395636532	-0.0795791943332165	-1.24135027564721	-0.02530699428027	0.132234828148003	0.0301230158476166	0.176479120128299	0.0608556516839822	0.0612504168092915	0.173399248330745	0.0782646062237265	-0.00946930671999791	0.0467565311897725	0.0404400866851946	0.0618640111057146	-0.0260066478822516	0.0603043104217789	0.0325433088413279	0.0240845603170779	0.0938957687490414	0.045502877022301	0.0265648632585611	0.0905767258647724	0.134962576943315	0.117760457505722	-0.650111175277771	0.0474455376205594	-0.0126092232344581	-0.168812836908365	0.188888073087777	0.00851701064806904	0.0663532304595848	0.153410305174672	0.0995435996441762	0.19101537892007	-0.0305874550612767	0.153205589867736	-0.421831199412275	0.136661177713133
K00135	0.520658189422366	0.172789933549036	-0.401226595786024	-0.282956347040137	-0.241454700804185	-0.270315294360852	0.0695778207454247	-0.0845474482638486	-0.348399102685194	0.160351441442857	-0.666179476064105	-0.918574125540462	-1.01078343966916	0.0952744993513946	0.487983210341463	0.460658849283588	1.78492635067547	0.323164135802904	0.0415080489810397	1.34284216006039	0.475420315303627	-0.699640493455041	-0.192717486713386	0.0583852047452976	-0.116268889425625	-0.602562063381379	0.0246724360419093	-0.528176947360272	-0.650328932263004	-0.539214498841153	1.26682410808192	-0.14983756076498	-0.174195878555591	-0.147903747818951	1.57969965864246	-0.869601444098945	0.0301481104211535	-0.172146137613254	0.865925508043248	0.150321047120509	-0.367397547755951	-0.997991642357563	-0.271925152946748	0.331103403720978	0.482020411260162	0.323243143262764	0.182318326083658	-1.3852973260548	-0.0051330643597441
K00137	2.48090812908422	-1.12252980845813	-0.405276647731119	-0.145417061901183	-1.08537829491246	-2.09949865762463	-1.58532459905614	-0.525790328203517	-1.77795336395952	0.378498459892883	0.121874045877921	-0.748205846016917	-0.239403258840308	-1.39427018787396	-0.768323561641444	-1.75317885524696	4.20014910867966	2.58911960357823	-0.693507059286281	4.01012598574963	0.280488547012491	-1.17949513060685	0.105706220233031	0.323642593243713	0.596776078162521	-0.15996778839372	-0.563119500099057	-1.32503613416152	-1.35945710059181	0.559767252207236	2.66111141053914	-1.67597269072238	-0.311781074155482	-0.590376497407585	4.33479480543353	-1.44297924194899	0.309280449145749	-1.12647052302897	1.08604738561209	1.02555174705705	-0.395456584846382	-1.84402888642117	-0.0473296827181598	-0.335320970063794	1.04559018272838	1.65737545797577	0.464912244247868	-2.24026670568717	-1.13432298017146
K00138	2.67173231537129	-0.439968942805764	0.239757363810239	-0.801345350597177	-0.538837969378561	-0.79555304001583	-1.28219899798369	0.260067722484015	-0.535347432744706	0.3462902241377	-3.25700978030806	-0.67404944007634	-0.344786810061709	-1.32892448140658	-0.810030025990818	-1.13522510163154	4.2564952162311	2.7850804290543	-0.849823190998018	3.87021862294303	-1.39283943014687	-1.14973981003264	0.624249069516487	0.519159640673882	0.417872101285147	-2.06999822363999	-1.03735527567253	-1.14014510211159	-0.849173959130268	1.02101893928415	2.95978857800273	-0.701454189121669	-0.263846858501392	-0.985041343774135	4.47829335309685	-1.82155304665251	-0.245775773108531	-1.41760987436274	1.53907542332223	1.21888570978436	-0.474983030464726	-0.709192491199782	-0.226146719238746	0.138432154786597	0.804734628817893	1.97978010002503	-0.187409791030086	-1.47003835073587	-1.06517334061157
K00139	-0.779387021341726	1.17113933938661	-1.04791872420206	0.135898680524752	0.483485047600404	0.740344765994756	0.667762640049698	0.124788436287628	-0.159776410492146	0.637027939062354	1.00524704493916	-1.19089433981405	-2.47373863246989	0.89431216032162	-0.084450589103318	0.700475852878947	0.307444744748501	-0.482654319475898	0.627971761081398	0.330073350792352	1.34914572192641	0.090346626007414	0.2067094497005	-1.03395775614919	0.226738064884209	-0.32116847890745	-0.165633705429204	-1.62644692895152	-0.801687167083497	-1.02593736619234	0.752131528987053	0.0156181234455967	-0.66539355274098	-0.840014960112903	0.575880018327683	0.66072591235493	0.995792743164214	0.639777620167063	-0.145634619677328	3.50434641286869	-1.12559956655661	0.486046031563294	0.724314499170462	-0.599736171494011	1.03937794522655	0.428662107999902	0.537929283421407	-1.12689521460854	-1.16709962572712
K00140	-0.530085453391611	0.325368624186699	0.247267874120199	0.580618986779326	0.46316717426277	0.605330745717529	-0.407858413412676	0.406248235446627	0.792385293299194	0.50154880590136	1.34920973304025	-0.351787389532889	-0.830432196805373	-0.230630225896377	-0.162201243554037	0.259986036332487	0.737972856933748	-0.711526781984738	-0.297762271740735	-0.244577071830171	-0.241222122951877	-0.828578139778257	0.670997565278109	-0.0247992598606334	-0.107215364781403	-0.400109739133359	0.251840624689448	-0.000113903655667428	-0.498521079650942	0.135593722507858	-0.908101490257244	0.00228596932086445	-0.260350941137164	0.507295794040369	0.0485827849122827	-0.49489246520874	-0.354935272205229	-0.00940494030266055	0.858061852836805	-0.952555267885089	-0.238118013906524	0.151578063394452	0.0921976115732549	0.399443725056976	0.757354260299324	-0.00694659274594644	0.360043835555113	-1.72206352911079	1.08026976342565
K00141	0.0615485807480045	0.996994326417509	0.652681151213925	1.22238123766479	-0.900412975590165	-0.179188202288928	-0.83896218630653	-0.0882115712435693	1.07370183104273	-0.05689000091251	-1.47904860708342	-0.67038500351143	-0.899979423614836	0.211672723417974	1.13368124864996	0.475576732342839	2.20006699590983	0.737797424194645	-0.00156581180705538	0.776650469153788	0.53636493375893	-0.475818926419833	-0.599074632206606	-0.227094576838213	-0.765566278658419	-0.156497731355128	-0.346836394243093	-1.30477830649871	0.126467681751092	-0.242350774625077	-1.01950186518541	-0.921971619135616	-0.0115382091840286	0.956495172381551	1.96267097315393	-2.07117090740452	0.132092522311587	-0.463875596287419	1.51654839735819	-0.16230322168399	-1.46730698546807	0.619016456765367	-0.878004061928968	0.384224929237527	2.2540780726307	0.186652520066814	1.2247139234409	-1.46846096327749	0.347579995405449
K00142	0.311941209557452	-0.0239940974618532	-0.0478614588596985	0.0536226819398377	0.0201243664676559	-0.0648626050336956	0.0205116790663651	-0.280260891023576	0.0983160478098114	1.01880666792625	-0.129973647252066	0.31328797523154	-0.637927895614165	0.541702809291385	0.029035850377591	0.614836159658082	-0.72067717159743	0.241385485172213	0.0392434728231202	1.18712140738055	-0.0274774369143931	-0.254231562307414	-0.249305609988362	0.338101784729932	-0.345226803436923	0.266761502955381	0.0474247001913783	-0.138195524078161	0.622550903224287	0.386659132047324	-1.47303482012658	-0.200733298570776	-0.855951050746469	0.342659640090884	-0.375352597011978	-0.564858763115251	-0.104168242802247	-0.128212170980963	0.193888186678294	0.271678071059943	0.0924138632538745	0.88144196721408	0.152410445305417	0.038968977263231	0.386791880828139	0.478200024871581	0.97297820175383	-2.41195044831539	-0.158895255816872
K00143	-0.0958160293569763	0.262512770146279	-0.218004387880577	-0.132677957894719	0.459872633944524	0.564866818605155	-0.278593552990491	0.0842505085159721	-0.0593657581718322	0.00775413878338953	0.2731363712408	-0.17193386543303	-1.33799393149185	0.224367974589528	0.0751060587020309	0.227422679084691	0.519503846718641	-0.140456767902843	0.479667411054631	0.42804915795893	0.0448434109484353	-0.491574776532755	0.31187842744277	0.477836602588032	-0.327027466061786	-0.345766426397381	-0.00119960153759907	-0.129650585263853	0.0092005374464629	-0.096430654010663	0.454785188293175	-0.156272624342019	0.0119636327621897	0.0522589834315927	0.168429930724298	-1.12749005566817	-0.0274526420449901	0.486624332648532	-0.361111545287822	-0.450128994619957	0.246712723387797	-0.497336396361933	0.673740422109471	0.612393434006937	-0.700686778806921	1.05217449289835	0.616264627550835	-1.83955629297604	-0.0208481337496839
K00145	0.0902570158543566	-0.0527464025263928	0.0427459962530163	0.191039390901444	0.0509714564264847	0.060312372151507	0.0306210937379357	0.0106511281105367	-0.0333014177920209	-0.00792731508931498	0.19002076051105	0.111916136598308	-1.51730269696114	0.0896642022141219	0.0585163453648808	-0.122025062254086	0.148435508573926	-0.0579567213976066	0.113618224940812	-0.0531554876347021	0.0479166003162411	0.212256862490608	0.204772574851797	0.243921178411856	0.0251170081723159	0.158584708774983	-0.282376806138849	0.0730320755170543	0.126819302850663	-0.0177003802674674	-0.00333667886286083	0.177762180098339	0.177814950251157	-0.206842170815868	0.0798689855161053	-0.533893355972254	0.171928436823065	-0.00740809020797843	-0.0596841297888592	0.20671259089928	0.143745754121917	-0.0156396640476737	0.0908612024520845	-0.0383077774971653	0.163396772589076	0.0623734536560234	0.072165823355486	-0.465483788873214	-0.0554937812472018
K00146	-0.354801980614447	-0.111739168019357	-0.30544945043735	0.493301544359651	-0.626882078263381	-0.20180606681128	0.325811434469505	-1.18175388096886	-0.119233580639362	0.782787673418468	-1.04902876519432	-0.341412167967812	-1.65854983087099	-0.325578767156741	0.206878364732685	-0.120675974205053	4.19743797430589	2.58506346893805	-0.552555765441056	-0.0350902581174607	-0.866565944817111	-0.765064673662385	0.15181742619262	-0.0509491345978407	-0.390875409291042	-1.43060837340197	-0.656035393073494	-0.614059666560894	-0.862018174647478	-0.434589382608881	2.55995542062207	-0.724106370777167	-0.400924705801371	-0.158238043660658	4.2604623887044	-0.985470676939909	-0.239452011195672	-1.22222331910065	1.04550094847285	0.636207866412403	-1.18401718158102	-1.2443025615479	-0.331043183158649	-0.258446464208409	1.26866799118185	1.30032448558818	0.529322844253048	-1.58597676640668	-0.01414596493734
K00147	0.0585333983650986	0.0419244952764311	0.119140070924412	0.235611854244619	0.0955599926237499	-0.0324345365537647	-0.00765863280509944	0.0784772903561963	0.0680579686593995	-0.115907890978636	0.179245213044154	0.0764719752590403	-1.38680287749554	-0.00860918771786051	0.0169993728328063	-0.167775336659677	0.10733920107023	-0.0409506057694021	0.0162533474496413	-0.0610444266978931	0.0113942039906386	0.201737002673694	0.190938928581606	0.160187485290269	0.0559100109588391	0.0391445597926177	-0.156408543014996	0.0657186924957892	0.0641789460698518	0.00100456515528065	-0.00102181674882237	0.216834343829959	0.172186126709545	-0.0629088611129479	0.106877095618595	-0.506754769004293	0.168551343286465	-0.0185698996682918	-0.0492907995696074	0.305342343245278	0.13595624448785	0.0194239636502433	0.191562812615033	0.00940207262265582	0.208759997588231	0.0562257378695901	0.182169308668776	-0.377679213787737	-0.0495974734464976
K00148	0.561230357414591	0.787527337284677	-0.0932356121318599	0.869471564381214	-0.350692726052096	0.268569925188924	-0.25013721206542	0.371613109499041	-0.138139545404833	-0.317711595385283	-0.726952970368578	0.231716714958663	-2.45933888415561	-0.239592354754165	-0.627464997979577	-0.518388056821855	1.7294042313741	0.278370706801074	-0.00575975123756414	0.822014419210335	0.00687146663079257	-0.601815678448827	0.715830257187143	0.504686972031157	-0.102226189118444	-0.0426540029462676	-0.632547646697412	-0.736430359849709	0.296198971321721	-0.142885491568316	0.512244411887685	-0.0340962204733416	-0.923162216512618	0.146464849837299	2.09175928556759	-0.346240369134992	-0.904502699469241	-0.115197319836132	1.87423649731288	-0.353321647438398	0.103807017288112	-0.526402505277202	0.180213392847657	-0.0120885228890346	-0.197618794564557	0.960589308180823	0.0640109210712249	-2.74172226636771	0.0474715108559399
K00149	0.221797340963144	1.29072632953218	1.27220960939721	0.716520957837612	-0.949848750673083	0.653432829663643	1.54460085152421	0.377440707836248	0.195652693451401	0.349735010703412	0.0400953426848108	0.244464554239469	-2.44843402028297	0.62381520448822	0.581441180062721	1.24428633732681	0.139379698497828	0.04953510213535	-0.297329033573401	2.0635825720281	-1.57658089203308	-0.28721926715174	-0.123897271492595	-0.625277061501079	-0.701820190184788	-0.654893983491834	-0.115147726791634	0.523231716404782	-0.619988911564888	0.344833024070521	-0.749965783528477	0.195930300988338	-2.52633444289987	2.31947011221208	0.773807875636137	-1.58698772725418	-2.50226428926063	2.29460210352984	-0.752949734443932	-0.418067557323259	-0.429320457695311	-0.367083384865321	0.244749711629112	1.59298212393136	-0.347847131221921	-1.19938387010007	-1.26202634259398	-0.379028886604697	0.758529895708368
K00150	0.801179678734612	-0.421690301148824	-0.75695537482468	-0.212250571143443	-0.352590007240417	-0.0518456507918887	0.178538398512646	0.887048406478223	-0.152042543166399	0.804622100387915	-1.31416002778527	-0.119092324947597	-0.297121221975621	0.505458642403747	0.412793674245187	1.21695532251491	-1.50252763618365	0.592370765039631	-0.355315801857929	1.81728050650668	1.68701625851149	-1.33653299704843	1.40580767607311	0.631446124619322	-0.601841555577153	-0.544636142604934	1.65662719902486	0.380205365407605	-1.17155615164502	0.00220897846874724	-1.15452096373089	-0.430101019317056	-0.345709388937807	0.647947805129366	-0.927453326503002	-1.32392734003059	-0.255636555597455	0.433377586257588	-2.85489010187977	-1.3543379296033	-1.07844378757504	-1.31043838688368	-0.637071164033488	1.06118453673544	-0.0862536682286779	-0.483372990612074	1.89825658597218	0.0990045465912274	1.22618847698157
K00151	2.87790425687291	-0.491431596401023	0.591132688087543	-0.412780171166127	-0.308129869821908	0.0812379800243308	-0.721931820108256	-0.84363419009408	0.186378908723552	0.0383749079007919	-0.754332258568863	-1.38265715132121	-2.1075853033265	-0.00793549003329382	0.679291281345219	0.202966956315223	4.42992053679284	0.12603414306924	-0.0616288075937466	0.777764526481044	0.0668821578014465	-0.757184869472668	-0.197247503083818	1.03992535731106	0.25527875536034	-0.267949683237014	0.235445829968434	-0.322071769011661	-0.118893848233006	-0.313180338105762	-0.409921888410135	0.112691861523573	-0.333026365010315	-0.71826119926572	1.06508185566883	-1.4370321049675	-0.799495776013759	-1.19009295078951	1.25726118415281	1.1264493745237	-1.91679202637061	-0.537547013388445	-0.640528499961393	0.0687418971825757	0.912331456312042	2.00284305020071	0.515297139715887	-1.07584090093776	-0.81751599058192
K00152	-0.571243405069104	0.936044312704494	-0.300590217355708	-0.350154241167848	-1.02938783326475	0.898211866101523	-0.450886870759963	-0.356385318287049	-0.851089212273194	-0.805423622081855	-0.486612946828751	-0.561754129107847	-0.558014509721175	-0.548671321579742	-0.632775764279136	2.65655303512121	-0.205775143239888	1.17609163662311	-0.462423654150092	3.29616308256452	1.04687830707212	-0.521579883458303	-0.396988262533692	-0.0491951584769134	1.44719249416867	-0.520145135646569	0.847915305410623	0.904001319020777	-0.440158934657465	-0.389383367686229	-0.813417472859882	-0.62242096178394	-0.699638725994474	-0.477173597480119	-0.529059168257577	1.07717630029143	-0.655878801077248	2.70300374930354	1.17885069894595	-0.533637488440919	-0.534637772974537	-0.515287332337462	-0.346353314984029	0.964439869517238	-0.425585312054924	1.46136370032584	-0.392339235581121	-0.537004445865209	-0.610443131423422
K00153	0.0772080677667546	0.124459096884126	0.613299943552373	0.249259043460184	0.0416796117311556	0.00563245371512121	0.398198224672582	0.495044762840671	0.00123340104548827	0.402287628869963	0.410295950386902	-0.445509059263413	-1.43008330180141	0.284736413946377	-0.301833146656304	-0.584791099134677	-0.258973411775729	0.162781535502754	0.214287948505514	0.692172623323353	-0.354324834069189	-0.363255399612248	0.803279918589978	0.942395069733087	-0.0989530160592364	-0.0402989275930982	-0.0583769288363494	-0.124426709453644	-0.153242347343331	0.324436299236628	-0.852730465746715	-0.355354201820037	0.0724337798315936	0.26367665658818	-0.443498249197311	-0.504058025767524	-0.209089306052569	0.403496985472171	-0.00668537900567462	-0.628890718953494	0.306768512614411	0.593878643306182	0.60721374751423	-0.0466886512210502	-0.430137753833383	1.22266220151123	1.10363298430063	-1.70256120311973	-0.492731178070581
K00154	0.409002443081417	0.230214613191556	0.490861603252505	-0.0739889409434791	-0.240107801821714	0.385114034283368	0.26536914703088	-0.108800200307714	-0.248612552897612	0.507416288898605	0.195789832168801	-0.424862710214413	-1.26609108601859	-0.300429584192846	0.195938582811033	0.403119142541283	-0.187742770628794	0.0699274253159058	-0.108370147281078	0.330405951581204	0.410970036065171	-0.20408451620255	-0.0710328458492169	0.21271323560083	-0.0403441545673371	-0.639528927944329	0.191892816177577	-0.317830586817349	-0.583435360423216	-0.521704904519415	0.0743297478672732	-0.0204309799270898	0.299771968345147	0.259161234659969	0.846447964760661	-0.89119796285108	0.470149965774633	0.247223347758121	0.0948655354365001	-1.10949678818659	0.341616965560449	0.830527407473837	0.337995800243355	0.872211651889518	-0.651832498770604	0.737475858776975	0.652959961585974	-1.60513539389742	1.20545195567813
K00155	0.542314624556331	0.615655130061847	-0.158657093227465	0.0319137122673445	-0.045824337516266	0.240749635721346	0.0732441658796095	0.65501937658543	0.00637475580382413	0.203432738509402	-0.673213594594533	-0.504802003261767	-0.354891403148144	0.247882173706433	0.42824988767102	0.722572881341868	-0.894744123280474	0.38133217079365	0.0167463703033829	1.21356289636057	0.327945345726515	-0.375654821654371	-0.0141531133537656	-0.202950755850022	-1.08246704703905	-0.598382598578909	0.14255200241157	-0.244750478370117	0.160458284646967	-0.561769132420897	-1.34104821701343	-0.0225534979451554	0.191860942701303	0.681565761691412	1.55158518001062	-1.01987465724104	-0.33928116225504	0.516983808095938	0.169702984510809	-0.46469912509308	-0.781587118862165	0.0614552478845205	-0.0512171698008776	0.60705835031334	-0.27924368493517	0.591904232129374	0.0760832616645302	-0.984635463654574	0.343073549636093
K00156	0.453473070895773	-0.0237063965543237	-0.122384132703328	-0.257093255263417	-0.300607859822109	-1.68291847262661	0.476199216947666	0.765202939402874	-0.56960642717665	-1.01279896310773	-0.276771102429438	-0.0265681834687684	-0.758051193497297	-0.0805940009618187	-0.462880827228467	-1.12505501717532	1.61101344213949	0.454323315742539	0.0979865215250329	1.21378146865589	0.274331868419648	-0.859624637718123	0.687652310733124	0.651027705363506	1.15321443839911	-0.282166010680057	0.0530701725968201	-0.534633572729971	0.191808786333417	0.201968217348188	0.29148499480291	-0.697395160811242	0.111046330207471	0.412560124969358	1.57483390072573	-1.15278748787998	-0.449336123373891	-0.22721159971882	0.998554273657027	0.252494827968638	0.543797006119382	0.319134997383591	0.815787881684842	0.00113075834758089	0.067853462400388	1.1700939891979	0.596719580516317	-1.44448215814374	0.433814795993245
K00157	-0.0079823447308878	-0.365855246146033	0.105925476595804	0.243812629170275	0.221997744038821	0.298802875285936	-0.503608955261556	0.0740665417518623	0.114600999239755	-0.423181383240102	0.304149721384112	0.0186827233375773	-1.41426444734037	0.284632560041092	0.0750715784657953	-0.12458333296238	0.173271058269782	-0.344817150591307	0.0098609467748098	0.0476494413507874	-0.0851653891483028	0.375090790519845	0.369653927880882	0.170690454570911	0.334304316628561	0.20524620643292	-0.404453312428155	-0.061088733240179	0.322259820670839	-0.0888425123474971	-0.307864234845952	0.506292630181381	0.650769785795423	-0.208272997938362	-0.571726250244916	-0.297602828070288	0.302476890149113	-0.179545936729504	-0.119379362880825	-0.400766133872586	0.752123846506224	0.26375113661584	-0.0139543902362542	0.0251150583376038	-0.937824462805557	0.206480311809597	0.0345031994174633	-1.40455744346	-0.438299636809248
K00158	0.240314133241336	0.594191074520771	-0.714548644944237	-0.21152651708784	0.864968556599647	0.649983414461388	-0.694965833111953	-0.0709382289336208	0.238115792511343	0.999235818749655	-0.0761199434693993	-0.252324007514086	-2.04004293680484	-0.197114933068347	0.159805439452682	0.808666171263048	0.979688113361336	-0.0873673867322085	0.287418495449661	0.183232472253337	-0.435916576367278	-1.04626457087867	0.0482048487668146	-0.51913516251983	-0.248671246681406	0.593000423515532	-0.440300860670539	0.501960795766249	0.0719778467548494	0.354109877612108	-0.215736178045377	0.466560867719749	-0.320316609221917	0.651067250454214	-0.656329546724363	-0.550788238154635	0.0859060284768201	-0.0309270987819084	-0.0887893921573819	-1.3480447246331	0.281456652994259	0.128831403031157	0.325580415500817	-0.0273459313318313	-0.760868011073321	-0.198536618795104	0.256142636452219	-1.04621188530796	0.542174921320698
K00160	-0.0163475359706927	-0.561091373609757	0.617706261724539	0.501593616635646	-1.08963330453873	-0.649720687926642	0.265609304445156	0.486996197168541	-0.671936699083518	-0.564956836295148	0.181914542157148	0.00588280061408462	0.0146435319917067	0.0365316315692789	-0.160498160494589	-0.606326637621671	0.839827635316311	0.00126268045870215	0.238582313248418	0.892074999734653	-0.301442796638467	0.0999982006167206	0.391876493555611	1.2066444270223	0.63636522529634	0.10335935555619	-0.767549432477933	-0.636157852620532	0.290741425314257	0.409692328276955	-0.583683870278526	-0.136240172247965	-0.317136680657355	0.204027916667298	0.0824766300374531	-0.230464295237674	-0.214621181708173	-0.438535653382341	0.0666981076726866	0.130722918329816	0.128379571803303	0.173711461210074	0.569469797432898	-0.435597844630021	0.383854586076233	0.728535653118035	0.461739503023906	0.12283521466157	-0.0492081219395161
K00161	0.642832156189916	0.703963573127668	-0.318438938329679	-0.156819570073946	0.282590235554679	-0.747670342651547	0.105930285251948	0.119775549164079	-0.170310549686554	-0.0556502577591405	-0.591780724372865	-0.446146779578419	-0.546439535174176	-0.0234587953103935	-0.166487983247052	-0.390935942507131	-0.280393703521308	-0.144909715090992	-0.0740930096191126	0.243793622377168	0.288714462494063	-0.138255538714563	0.667065000057272	0.699800615018176	0.42962287046066	-0.356624898052045	0.562368752273654	-0.0617472393804393	-0.141089917399295	-0.000541651960411987	0.620309947213228	-0.822159220017433	0.0419423914752607	1.0860558572512	-0.222205112126387	-0.388901795107317	-0.249704098228765	0.0691536034572818	-0.0924958447071223	-0.64248524441841	-0.363287637163285	-0.480384188459777	-0.0340781870047742	0.523821230982411	-0.0995525343287116	0.637259832185785	0.30562447466005	-1.34169915407566	0.945518933193941
K00162	0.409261050520045	0.778919484941485	-0.247815387033645	-0.115541702982823	0.289375975263616	-0.396253608825336	0.0393914582682294	0.277197768651271	0.0147977219295779	-0.0316365235904169	-0.386608191732382	-0.377145516694571	-0.839537245283674	0.127031604261387	-0.167236394116189	-0.295505736532741	-0.223081707469015	-0.134516173716127	-0.168812353920091	0.313940856594326	0.222630811151649	-0.366134042967689	0.635937200413895	0.542413745316737	0.24989456468112	-0.33307172298618	0.504033970920249	0.0380715973391553	-0.449355358985319	0.0239083745737403	0.549434672719331	-0.593056010830254	-0.113414203610462	1.05751821017006	-0.166937459567874	-0.312529769069603	-0.355569957801485	-0.0906290124717749	0.029305700060393	-0.856127280706931	-0.0584662833672156	0.0813168889038181	0.0858993864669957	0.772409370714722	0.0180628549162923	0.692965765156965	0.328238985610867	-1.91778807926824	0.935759030193881
K00163	1.59966404258122	-0.467104819413356	-0.481985295520303	-0.168584793414058	-0.863665302475061	-0.836962505558717	-0.545479604681189	-0.0680659959956311	-0.714909791850734	0.363974063750555	-0.273031232370514	-1.37558929608023	-0.632836260265811	-0.276847722736496	-0.392534907186777	-0.57484803053524	3.08554791706265	1.7352728677711	-0.524096640391707	2.67641782858662	-0.334301267208297	-0.724663736649879	-0.500012211133057	0.188583283706643	0.256813200973047	-0.795047753188228	-0.923375731501985	-1.10251283082015	-0.259205673427586	0.0593031929851959	1.77368180994969	-0.378427426970003	-0.148627629284666	-0.324900622453821	3.11653693335055	-1.23911639025533	0.0709383306515601	-0.603342731233182	1.05943988312489	0.618981469934417	-0.577249428708623	-0.64775967064209	-0.0476927884371481	-0.341911201537374	0.712894800124878	1.09409252281668	0.282154067289708	-1.3798835451918	-0.944283138579855
K00164	0.400000219023452	0.281305612668214	-0.564122374743113	-0.319133453375277	-0.200549342602598	-0.947477099546129	0.6845028344762	0.199908600692368	-0.942525894383883	-0.592927806565392	-0.653382011065064	-0.144247401533937	-0.739936587912	0.0494022826421395	-0.655050395477553	-0.960130955929547	1.90172455729709	0.531231312173085	0.0693784187559678	2.06610562670822	0.0863110033857126	-0.847328451837266	0.956575953475624	0.72227943223565	0.917332224876991	-0.498229433377808	-0.0017736502415314	-0.890073024999436	-0.306406624549183	-0.366621161303993	0.541566076793805	-0.762050746963114	-0.0486642354310074	0.156076788113673	1.84551736560627	-0.719527242927595	-0.249060414159035	0.0836594259171581	0.617392360275654	0.0684157689867305	-0.453409510899156	-0.341330978843456	0.20168131712753	0.160216428797184	0.181765303490042	0.530626439311289	0.351149521913519	-1.87556714737494	0.292883330102526
K00166	-0.0235374788274468	0.649606313762086	-0.21523332998461	-0.892769492296202	-0.0552070615452428	1.95469533408962	-1.39867912943562	1.03092485650338	-1.02774187699101	-0.550228293512847	-0.175328993551416	-0.269399918758984	0.743531211948792	-0.350329776279546	-0.203988118315472	-0.899098965242559	0.534825939014905	0.704599208228881	-0.291529725131284	0.362799573631255	0.281296919092389	-0.133668527425797	0.0329411785338258	0.938051097470325	-0.357447699808077	-0.926659905821196	0.823354767858551	-0.30768115151088	-0.642031362966717	-0.657954269995139	-0.560767380497408	0.0241662365725739	0.604495076063416	0.836171177299101	1.25090076731334	-0.850163899717278	0.0170867002322787	0.768569273491399	0.780767433160967	-0.17726163669102	0.426393094316465	-0.888872186446817	-0.1150658996915	0.442618298150484	-0.59732009072521	1.00106883820698	1.39724498416851	-1.38637195826427	0.544162445878107
K00167	-0.394122285927414	0.151998393771791	-0.263918263877102	-0.0417228889267245	-0.469752457464887	-0.874413118447814	0.156617929595487	0.925911953284558	0.135320664554677	-0.0164310777917993	0.34860800680218	0.0570301216807364	-0.309791227358802	0.0529040880687296	-0.215309086068936	0.564151902927582	-0.0921088428611719	0.215187356563448	0.279916398481568	0.159007010637753	0.654583189371622	-0.284974724380715	-0.237182993837495	0.828828116848259	0.356050805187151	-1.12888482875117	1.44949132655347	0.0334411647028187	-0.792605966320778	-0.4781832894627	-0.541686851227727	-0.169471826427886	-0.0449367968709891	0.694703011679506	0.802507083895921	-0.386394730119126	-1.12436726848402	0.313508491966218	0.00336802680266852	1.80379379584762	-0.338809598646481	0.886716386477719	0.864847771471878	1.29749230583579	-0.0356646161501181	1.63992606330641	1.4219409415892	-2.26059427052996	1.02611722217114
K00169	0.0113231689939604	0.553663198498539	-0.417677659862285	-0.213945904843571	0.472783287591022	0.221139750907425	0.0668499616140744	-0.554669963347723	0.44095574841328	-0.101191799760042	-0.445721451892624	0.0675085334671613	-1.56603883858327	0.327722842659477	0.190751814594862	0.519203795221418	-0.0965321203943191	-0.171909447389502	0.184302765442114	0.548081020062602	0.306162723702459	0.276880066389894	-0.160844937898613	-0.351319845073996	-0.158264974743248	-0.0822100631083115	0.337826927849291	-0.343899752051775	-0.159538015791182	0.179192786045686	0.53922927283013	0.212316585166798	0.144643019479229	0.265586076174486	0.104379011071418	-0.887277271610516	-0.259460309824352	1.16066127595623	-0.57055522245513	0.288554823928188	-0.417508000122489	1.39888781194713	0.497049923848724	0.765808291091895	1.17326770166745	-0.0152813967766536	0.48631957846282	-0.999212032395151	0.0918938933462887
K00170	-0.00938554529290245	0.592417860871548	-0.428573730343904	-0.429164654991026	0.467679368937521	0.215635941674936	0.170826962692397	-0.277138964069752	0.306452025884289	-0.16418263584242	-0.543675792111406	0.263559772204244	-1.49884448039448	0.288356071393937	0.107640880106164	0.547739852355642	-0.15185205949119	-0.118735485404639	0.35268654025074	0.622157110953062	0.311384633939121	-0.101295798931989	-0.0917212421700004	-0.168070494717531	-0.219766299179621	-0.0884294305630785	0.338694277492651	-0.280215365274829	-0.149648938501943	0.135014069449687	0.53624568542892	0.115649395157346	0.0558243011767673	0.34694064531704	0.0536673722096852	-0.842043419324464	-0.265828430890526	1.09868065456027	-0.306571805145716	0.507878997577738	-0.0744426543397149	1.34935821541552	0.77947466895884	1.02586572712428	1.25960964503449	0.298334516017174	0.365851975716609	-0.441913513461429	0.0816361312652489
K00171	0.127545110216899	0.364323435711645	-0.239779640548419	-0.0694092323591327	0.340213879635369	0.0860613051014845	0.136452351284257	-0.346774679502548	0.129870993336703	-0.125233026485061	-0.418992358696299	-0.0613000136513236	-1.33297848604125	0.179638896761323	0.0510815423806918	0.407590811133028	-0.246678665144353	-0.238498725812675	0.076444523069539	0.31755912660614	0.423006804175176	0.0385958818069018	-0.141830498378384	0.0282025732300778	-0.0869832324320279	0.0282625119477804	0.294332376920439	-0.243552832211538	0.152613303040191	0.143935692260456	0.54207303305942	0.242202394246831	0.173205658430245	0.289710276968172	-0.209697235934767	-0.671331712254242	-0.139882141870752	0.355906264084058	-0.121770412006619	0.237399005459335	0.411378239403135	0.410837149896521	0.381296786294987	0.389978883098332	0.282744550286975	0.173623118489472	0.272214796601993	-1.69735406220357	0.407120279918859
K00172	0.0963566797960237	0.642661206397158	-0.442009645067381	-0.328485620844656	0.518319787610205	0.218516942906014	0.194158639872059	-0.341870246967821	0.219430903176314	-0.0515009927341963	-0.972791861232624	-0.10890496290948	-1.8576623722189	0.367815773724184	0.153552137036221	0.550083554827234	-0.156751438689873	-0.177348328958455	0.394641843904904	0.527759865283601	0.476740186912966	0.194026611548868	0.000866040583748335	-0.0468541157535032	-0.0946780006550919	-0.0712311491337703	0.324465266862501	-0.265573852378505	-0.132751183418621	0.23074728188605	0.50051806043288	0.182513403776576	-0.0190792574700148	0.338920453074423	0.0980400889272314	-0.826027108353571	-0.336614591752696	1.27428481997606	-0.385255440694921	0.113690153733965	-0.274810632003349	1.51783133628721	0.344198218607845	0.922679328123669	0.752470113636897	0.233243418944205	0.476224408450359	-1.05873338059958	0.0854925716970248
K00174	0.00807921997087937	0.112484289815402	0.64353167208821	0.470684900074517	-0.167360586140791	-0.594460424768024	0.344846278053526	0.261152359587742	0.105420145669874	-0.223184131089123	-0.517196073955951	-0.0887032693344246	-0.862848258547648	-0.0600157421271808	0.0841659928114764	0.0438103297759833	-0.717330373943262	0.343529079999845	-0.0475664307504452	0.194004597095211	0.0961542401002269	-0.526700742274707	-0.0380971637833895	0.460661290943256	0.512194783869856	-0.0805253557621458	0.372495106645081	-0.218881447021191	0.00928006173979107	0.384793899164757	-0.487259123583027	-0.0293116113203703	0.140130529305537	0.742830331681419	0.0391143906364308	-0.682900867055488	-0.0270218975718509	-0.0330155785990766	0.326735106511722	0.511369948181511	-0.0543810681970594	0.231315998428706	0.515688928542552	0.0200891441029877	0.29902793298129	0.217585585846229	0.376908541807443	-0.312880495407078	0.0174675267116454
K00175	0.0432644303652854	0.139953699149681	0.613764499128107	0.444619248747924	-0.138630411307919	-0.561654243062642	0.31183506537833	0.208074153237719	0.0763720624797559	-0.167171464054382	-0.640617913680206	-0.15590708668687	-0.839500368376321	-0.0910053934955658	0.127938757947798	0.113287363660325	-0.772395129892338	0.31864782846748	-0.0405377043092133	0.230042348052196	0.0843675468105203	-0.56837724906326	-0.0567504769024598	0.483218247674805	0.506795176683068	-0.101057686739879	0.460938915868814	-0.14213375933273	0.0032452693759008	0.463279225075934	-0.478549718305105	-0.0249270373461633	0.155995470743224	0.699296576334368	0.0540010624946912	-0.770322964623847	0.0106016595029685	-0.00492993238235701	0.259790229079503	0.494283837850101	-0.041030736855812	0.201412993469192	0.528959619365908	0.0378245329126137	0.299159630559124	0.289594177623428	0.466205622355385	-0.359281516662878	0.0654957505619601
K00176	-0.0125346296966188	0.228935150973288	0.156697336339533	0.388161665577578	-0.0718211037625249	-0.244346777362183	0.291872871156013	0.345121318442619	0.00492524145006211	-0.118057510054216	-0.29324737889493	-0.194876589962217	-1.00175064874287	0.0945349724513391	0.202343289224274	0.151526228676363	-0.317008507617641	0.148756795463778	-0.00795664823097982	0.281739201687982	0.105307793068078	-0.382717108320177	0.130446392685044	0.182769708843852	0.313020285463816	-0.197864304714211	0.365960675119085	-0.00858575499410183	-0.170532409138642	0.325069549842897	-0.287146670508192	0.0522579622632856	-0.0413526610914037	0.400906132655752	-0.241695495990697	-0.571368566071641	-0.00748980623139351	-0.150817166558726	0.235861318547908	0.368276014034231	-0.112538090993681	-0.0943745265612385	0.211962132623799	0.0447324527061814	0.284951358815531	0.136116151831111	0.278597258825793	-0.326560461383287	0.204530947596193
K00177	-0.00703809567084519	0.209487640879226	0.24567011350633	0.423819917495724	-0.0443332919928971	-0.435155204558192	0.335068636040702	0.305539915985163	0.112744931754163	-0.101740408481728	-0.483337217619022	-0.0665338850350789	-0.611418775341175	-0.0568735534632636	0.108514579958156	0.331561628203934	-0.547359323706154	0.347282384311591	-0.0158816492198844	0.422132717155059	0.0342190430193712	-0.501645758008584	-0.0492264743646216	0.359366109240429	0.313816583539451	-0.217012767517686	0.506339203070024	-0.0575943735524959	-0.281248153580727	0.305734390280514	-0.502299116608588	-0.171270077702042	-0.0692964175873907	0.772134471190314	-0.0417894212420359	-0.754130500371941	-0.118247800005795	-0.254868117597193	0.170681667519973	0.652560970597993	-0.262002172387625	0.0392670532805823	0.267352412625996	0.0401266536385713	0.503695595620491	0.0816465758251333	0.250391653163154	-0.0932821702420883	0.278689649133791
K00178	-0.706667874018835	-0.876870160340619	-0.50856117034972	-0.54483994268178	0.204590045260722	-0.904561913582369	2.08568573511724	-0.549400827993429	1.6173539522548	0.368522389794127	-0.644721952547713	-0.699722124749178	-0.696984881282991	-0.690146062128126	-0.751706962437006	1.10053071019915	-0.439160540156077	-0.701165656477661	-0.627016411825499	-0.422836131757388	3.4077692364435	-0.670316273499967	-0.579120468511689	1.10623386231208	3.29081550114675	0.761518367333604	0.489407594050556	0.530460187489856	-0.610719577400357	-0.573554006639544	0.362671228606494	-0.744127684295859	-0.800647826776674	-0.637812747450085	-0.675790794121375	-0.773567505458442	0.504460686473515	-0.61723034219994	-0.459372767103339	-0.439368558882478	-0.440100724918877	-0.425937019545432	-0.302284452959336	1.37522194619369	-0.360278928832487	-0.252585180672608	0.910656088347917	-0.441833029529788	-0.495587046028335
K00179	0.0428385712300147	0.0880963867921137	0.380330552042335	0.169024807726803	-0.183332165564068	-0.275078118462394	0.22567178445697	0.245605806225118	0.132928575822029	-0.0902866995615177	-0.224787007048477	0.0686075982461376	-1.03408188673269	0.271290331744177	0.152280252612206	0.179252298353154	-0.246378922233514	0.16248095436161	0.131330743221562	0.203057265119853	0.0298663872877195	-0.18846279522872	-0.0762551285399354	0.0940747597766341	0.102809824387237	-0.148469172796877	0.107366308523561	-0.142795975342887	-0.0732302567622172	0.218933121177785	-0.268878709948092	0.221670982145094	0.174333953698653	0.228435025222486	-0.115307064498325	-0.72884286314776	0.165900475694213	0.564489551925175	0.0914861896604311	-0.13763487998488	0.461636419884891	0.750894102916342	0.831316532787957	0.438949277969233	0.0956180279769325	0.442828663168527	0.72073194387004	-1.40411393749846	0.197324409750363
K00180	0.045961065770874	0.0552444669661074	0.353838569698955	0.285856887101162	-0.236047523354207	-0.287669193440054	0.310805883263451	0.31480779236584	0.0575624230543381	-0.131076455339641	-0.165817049786837	0.127193674897577	-1.15102999034641	0.219344865565596	0.151827656103276	0.167392685658042	-0.348801999474955	0.155734471599302	0.16349403888015	0.143423755369074	0.120264191257912	-0.198400390845337	-0.131112599850359	0.10178685372284	0.20950692246188	-0.0493712046904975	0.159952476324255	-0.110182084213043	-0.0162555260490805	0.133379571376374	-0.30571053564361	0.150337065509932	0.193751646244673	0.244240830627606	-0.175797781294201	-0.707774087651243	0.149338628160259	0.578367575773028	0.321742303246863	-0.0226423433822765	0.516485904203239	0.738478452078787	0.889374042702679	0.422216154517744	0.0831424873831442	0.546283683647563	0.747981023623679	-1.63428906067649	0.263164177695546
K00181	1.28096806817943	-0.739786461119134	-0.069822657344865	-1.27935882455013	-0.0207807425741707	-1.51386776166192	-1.32742600308474	-0.523644917365599	-0.275400394391795	-0.357936274933983	-1.34447362393702	0.349628728532825	-0.134222157169731	-0.24512832682679	-1.41421899115276	-0.0165074815623941	2.37306907051367	1.50443863087077	-0.0872769645766415	1.60068270089984	0.145958601220048	0.494991739915505	-1.30170688868388	0.838734755982096	-1.25190746172538	0.831400792842757	0.749925111294711	0.569018956081383	-0.563619664285956	0.443917423505126	0.951432178379325	0.948585229320784	0.592993996205384	-1.33996939435195	1.72462282120348	-1.42847025497134	-0.164843558676973	0.21981898236473	1.00590307900384	1.30983892327631	-1.02335106228375	1.63156738158404	-0.103307165032278	0.0634526318150005	2.42451620404239	0.851469840883622	-0.125250535957561	2.00331031963449	-0.0204971906436802
K00182	0.620336218914024	0.417133992110818	0.267423915985936	-1.50579230743612	-0.635418051071962	-0.413913487602325	1.0320375970501	-0.312172087156717	0.345726548366546	1.00211683142567	-0.772156648336838	-0.812709366798375	0.120260524032446	0.433579220619634	1.86776701256829	-0.408213050271753	-1.4278727867097	0.125183382952351	1.71351352386875	0.502629879835812	0.349577346240891	0.146438941388485	-0.334084967907353	-0.0227701755117154	-0.277761701328328	-0.790253534375673	0.58608250769756	0.526447935442192	-1.29634071232771	-0.0277040365383237	-0.948528799188441	0.337276798307934	0.0518332045328873	-1.57434300146919	1.47786079185235	1.3075964156678	-1.67078787482996	-1.13515870511615	-1.01876718225937	0.797231981852736	3.52599715958101	0.559958222579745	0.835289463298857	0.928881442627168	-0.945703328750852	-0.866298591012977	0.873488810578793	0.732397528403804	0.821873534394376
K00183	0.132931333598943	0.821136283098952	0.810567259414909	0.00860175755698738	0.438897333931548	-1.04936349157934	0.137353071923909	0.552971384930465	0.862566197489671	-0.659460641285463	0.131898782841839	0.127790546049607	-1.90710855088993	0.120651877127116	-0.734059161685103	-0.47147251436542	-0.906655692284873	-0.910707020695531	-0.593975401312151	0.597680376157437	0.152825418939094	0.298097000340035	1.90723641468209	1.41188095929045	-0.140533740013331	-0.448177480076647	-0.972655200095263	-0.353678030018974	0.14761636312533	0.0871988817181497	0.532280446718626	0.400216145164387	-0.0928886990329063	-0.806728262616484	-0.157193270779942	0.554720496194262	-0.0304611735624424	-0.133355062128529	-0.270053719390678	-0.871253098626238	-0.514910697779002	-0.210397942501128	-0.169055210434283	0.191145227487409	0.223908123705811	2.63943365724017	1.57856150913345	-0.687508287487012	0.362589190926731
K00184	0.220464934399897	0.529800863632722	0.399126249904263	0.441495138917431	0.431922042601125	-0.841224263890707	0.467290402462826	0.344002498071359	0.647027009839333	-0.317059195527741	-0.157094536617217	-0.163785177730668	-1.62688187734132	-0.0577238949983886	-0.344101821432921	-0.440570622514493	-0.337385988860623	-0.465403285201472	-0.131145260112211	0.252953525166587	0.0635061137918975	0.0268936492079059	1.36562608618942	0.75953568206187	0.431051617293966	-0.341152792839864	-0.265643101673027	-0.406438245559016	-0.227591666186182	0.0357320891650909	0.163821720909219	0.311015020548164	-0.0491499119526915	-0.125612395418301	-0.236907396955233	0.147144235589674	-0.503537444940673	-0.0680114072264444	-0.3214159307717	-0.0782294436939401	-0.718811860438585	-0.0368692549277357	0.250722304864876	0.538863187691408	-0.150375436462626	0.907437280722214	0.782027286628497	-0.669120000772311	0.978458183975574
K00185	-0.639874245377128	0.851970266254368	-0.142124523910588	0.55874272521718	0.265310162368351	-0.915656064876357	1.07782471365394	0.392903366705389	0.0294581837589959	-1.05866788212372	-0.328733533275167	0.0830586710145557	-1.24000860287897	0.278663024671752	-0.74333608202889	-0.637161885938973	0.0858370815068021	-0.489010852719267	0.370959838467357	0.418360092781222	0.202292853494007	-0.149460835581156	1.60788478459121	1.162496783218	0.789979032955642	-0.610252115439102	0.287052070169336	-0.171070922138492	-0.208766585459905	-0.299221994579218	-0.14915299664239	-0.0487065747911932	0.066862899930637	0.306492887831954	-0.274899847220908	-0.215180233991971	-0.514863659617311	-0.118457893892589	0.383317587809481	-0.199639998085546	-0.826350526170667	0.717739823881768	1.0252502146488	1.30116251382886	0.745959669810713	0.640373801826551	1.10062473660602	-0.735574607089799	1.60075750815533
K00186	1.38320047367846	-0.461852101970496	-1.1860734302358	-1.03042058958065	0.290262369500455	0.602297164786966	0.843167916816151	1.26174647322309	-0.15339583303108	1.10556561739917	-2.14657529147556	-0.538046799779914	0.28573082505671	0.267794554935232	0.935412266956457	1.75401209877663	-1.70121528977852	1.18182704459446	-0.734674852917648	2.33497834319802	1.30736689948279	-0.31538476089545	-0.416716938856502	-0.58820175202406	0.198446583268345	-0.737510334116281	0.879390828629327	0.0503321478094622	-0.92438148379202	0.539575046235107	-1.41493747781055	-1.662634397259	-0.227510322498224	1.28945473884212	-1.01711986975194	-1.68485617333233	0.430946305917067	-0.169622101691809	-1.32484067514693	-2.15467728588627	0.705516780317267	0.611597932976157	0.524893026041879	1.27689248788946	-0.85138627847572	0.435640467549863	0.517496415565126	-0.0308288140565889	1.91710483337975
K00187	2.61250872991808	-1.27322229771744	-2.8008659808312	-0.751929045140878	0.324402866146077	0.767653668498001	2.02277172357635	2.17639736487204	-1.49150241067571	2.15872799685494	-1.72829397349142	-1.32500062933161	0.915159136925946	1.66595061957838	1.76715643664796	2.82541670967056	-3.69330990723862	1.75724548634247	-0.945630106920366	3.90199329248157	2.15660806005017	-0.841479493740708	-1.61801187242479	-0.73010527663998	-1.61739161340645	-2.39363908839039	2.1133316605939	0.837726163389488	-0.681316162920596	1.38363937103487	-4.01073408298427	-2.46494381192499	-0.307074354403147	2.26888442907811	-1.30928351192958	-3.03389053743415	1.36205044188738	-0.783802229973885	0.511877696213996	0.522094920534497	-1.57997712783216	0.983036901387322	-0.0301288324442248	1.16045550563994	-0.605906337574387	-0.00966019667040253	0.60812350252457	-1.58121344590113	2.09183796219731
K00188	1.0822101444535	-0.578082260411047	-0.742984843101114	-0.137192826377446	-1.19379754089878	0.946695152620794	0.770004149516475	-0.90068700706072	-1.10142437728808	0.56768152837545	0.170967410844933	-0.415382972976586	-0.777712022202301	0.983580037618567	0.0250706619196112	0.383185581456291	0.46954802992366	0.983942366742469	-0.104824290771911	1.55622647031355	0.601369569316084	0.297463855185411	-0.42861551087619	-1.4741957095358	-0.503731764301969	0.454181966879718	0.0967903224909978	0.0966237831194186	0.208051463290053	-0.700905487924865	0.0735490234792319	0.0546575998087358	0.321523092245446	-0.043402067810555	-1.59886309925522	-0.166200477163862	0.724680048356042	0.469934300359828	-0.361043747749892	-1.24825168371243	1.37140521320257	1.04025244332364	0.6515106362882	0.825454594621759	-0.0661405418741259	-0.0285910739983744	0.548191115621789	-0.928484295228762	0.341046759790906
K00189	-0.168384655174284	-0.555967392139406	0.282741707923145	0.200128094568915	-0.932022546940468	-0.619026741956299	0.0322263409740052	0.189742097704391	-0.634833331794833	-0.558717651075301	-0.02732209775239	-0.152567872859631	-0.146334652746722	-0.130761370489861	-0.270947162040529	2.31178690692753	0.440780044415894	-0.155855067117195	0.0129967609472472	0.477953804082896	-0.371228622908367	-0.0856051982900873	0.122064865731671	0.701768505910655	0.29601747475226	-0.0832137519977394	-0.702861352191233	-0.609376846967616	0.0501077294710306	0.134740750258504	-0.572041849689409	-0.253687714887088	-0.382394749262391	-0.0115885334163079	2.80186726628854	-0.320727745362269	-0.309455442897267	-0.443831510225342	-0.0843600111707054	-0.0388066526311896	-0.040473932915332	-0.00822050193715591	0.273359735472776	-0.441741272799544	0.141295365636537	3.28647334228408	3.09664910762471	-0.0444187175411084	-0.166826760861904
K00190	-0.10184419943704	-0.0564855001936182	0.251209478496465	0.257824385968691	-0.0579948371579172	0.562309150124552	-0.173129853453523	0.0341565392870645	0.132315510667368	0.0379101356102721	0.635177509758151	-0.136217809768617	-1.99546077028418	-0.110048277245678	-0.355495063559039	-0.0120136309407683	0.618197642951397	-0.0715982085706335	0.0679673826556826	0.0646941129460286	0.00140010378354203	-0.0275875472437011	0.64690874293695	0.35725368653786	0.0479004168801018	0.0158023134730546	-0.447014879755949	-0.158655142726572	0.362880411569307	0.0435443902256178	0.0101644589350268	0.0466893534943765	0.0618152462318626	0.53081025773776	-0.291599410757104	-0.481654395121361	-0.310131704055432	0.364723351713562	-0.229256254018241	-2.93790576941363	1.0668293392329	-0.0448943686592269	-0.237696034644454	0.99581601122136	-0.964810978069008	2.04358594797987	0.43856665887515	-1.10079385243897	0.614116485282264
K00192	-0.530629787269092	0.586967701654743	-0.677446495777148	0.0710925903734234	-0.466526213055086	0.229859603347673	0.261626498741316	0.981658142295782	0.893229324565516	-0.0929378632362049	0.313721145480981	0.849444303401678	-1.55007714402989	-0.124019652368116	0.383592916919277	0.168952267614945	0.371912951730971	-0.12152337709807	-0.0695274131246047	0.289578738601608	-0.789117882840649	0.207869460932555	0.0544371502401417	-1.28845228335473	-0.798586927253289	-0.0559080070556271	0.12718149289208	0.669021311539293	0.173399463817128	0.27595818274015	0.206868352296126	0.172753375727025	-0.17857710035215	0.576297842430375	-0.0359152726224158	-1.23630467965572	0.150127281750003	0.527094953142027	0.381795120737035	0.10408010874915	-0.562503064862298	1.583585739039	0.356086418823081	1.3005819777657	-0.242853597641837	0.21842722685474	0.627095260615295	-0.910794334156531	0.696576147747674
K00193	-0.0498870797456439	0.242324838966574	0.518980486277955	-0.150001533451705	-0.132367471144938	0.560527969022473	0.214226045253076	-0.36255050077185	0.392682338313323	-0.174047797340704	0.353195610418006	-0.470144420516268	-1.00259193647317	-0.0762373490426066	-0.772703872684208	0.312823582024518	0.773282184649976	0.127762598269253	0.500989805860233	-0.288226997151163	0.067561445619892	-0.0746438865621113	-0.00846651029106506	-0.346266389999483	0.379737295826541	-0.17596926329309	-0.216590875204237	0.335603605148384	-0.131314100041773	0.68372814552699	-0.0465991424195339	0.393202937264216	-0.511983910017994	-0.564390927373903	-0.00690882632059133	-0.0938557440883137	-0.200880354507056	1.38166914110179	1.20129533732999	-0.653815297630918	-0.155115055176128	-0.347981455611547	0.279391347153637	0.666147624600915	-1.62574560860024	0.712035115808615	0.0617003700750084	-0.771132924427498	0.46466524703902
K00194	0.0247167657235787	0.041175666268424	0.170431161458564	0.366159169184148	-0.000661074671304127	0.532983489705245	-0.183467060115645	0.122278954527664	0.15966686541072	0.00612174732466255	0.551585440964945	-0.0533863328633883	-1.79439744065114	-0.0618634573785106	-0.386424545061098	0.0571826693229463	0.469821822224937	0.004745086505728	0.0470009049756495	-0.0194910332096966	0.0916846514370429	-0.039253327746042	0.447043836042951	0.110053951855218	-0.0270831873802989	-0.152604584062027	-0.0694905076055316	-0.0940615956950679	0.33395242307381	0.100934476657645	-0.0154105766227892	-0.146317402237517	0.0396713866910844	0.496466270051076	-0.382239846084245	-0.590765267330872	-0.156759500690869	0.209232117104403	-0.298437870535637	-1.75108681961906	0.962338225913831	0.0702987488786936	-0.146397676311823	0.910680738658539	-0.315888826033494	1.80957571353681	0.269720959331275	-1.45350393568427	0.967280003168912
K00195	0.816257112734954	0.547197044362302	-0.214051266252187	1.10536916038546	-0.755713529408759	0.48807234729393	0.688422913396154	-0.255519706850503	-0.623197131912703	-0.589257219937868	-0.352308431815565	1.57971318362611	-0.40537602054661	0.833033300746706	0.770524585323354	1.66940350703933	-0.143582117470911	-0.409621164551673	-0.334330289831475	-0.127006372250677	-0.505656034845927	-0.378296812700691	-0.285696922296007	-0.0272076027080638	-0.2081316140423	-0.377230469000054	-0.653530763593454	0.890802042085233	-0.317782543124208	-0.280044757052566	-0.595198467836109	-0.45324465214564	-0.510635000309718	-0.345292849959513	-0.383855621130812	-0.48313774002988	0.626109904610318	1.41820029744777	1.20733566663476	3.27713137220766	-1.05128081359258	0.319358722387547	1.73799521379106	1.95346398109098	-0.970230050671471	-0.860878208466055	1.16714048302494	0.303217971367122	0.123843785791928
K00196	0.814356426776221	0.392114760794144	0.0314840172627828	-0.350219982572271	-0.100085905062379	-0.257437891264354	0.189388864496962	0.492795343711192	-0.285013888334736	0.480871983825699	-0.544098836595513	-0.671634569969856	-0.670593211623155	0.261754175796312	0.546224462044173	0.654446225878047	0.0311269958211038	0.412510956017224	-0.0116113862771003	1.23283535161338	0.500629388644982	0.142981410369794	-0.282152849182408	-0.304675687550617	-0.493769767917863	-0.62763162807972	0.148121715650027	-0.297344009209373	-0.526816757229486	-0.31689218575427	-0.196450512023047	-0.284172857196998	0.192460554412397	0.937039630959919	-0.329993386248405	-0.724192342285368	-0.186354609697438	0.351946839920206	-0.269260025242279	-0.0352949408457096	0.708592902102355	0.787706473246258	0.534567874944126	0.180231473464696	-0.326986304285528	0.812319651410075	0.665348044911815	-1.50732783503301	1.16268450117435
K00197	-0.0467953266716253	-0.00812633203625763	0.0654512920567962	0.347707619453428	0.0669805416371248	0.467908081615759	-0.216883513157314	0.0660899427916912	0.210525288097657	-0.0145008946257798	0.572183267931489	-0.0673391309623933	-1.76102540407167	-0.230305381894195	-0.245074619233672	0.04523242892405	0.538942343597341	-0.0818876603861925	0.118497375753217	-0.022060191110719	0.167498969183394	-0.0885684232018542	0.557956663834618	0.190084736825891	0.0648194973710495	0.00247038368442252	-0.0486929203318698	-0.184270993107836	0.288587109324661	0.167296240087267	-0.160314263932371	-0.00373843228664367	-0.0372698757236279	0.50822821811865	-0.336822239478776	-0.577539215085975	-0.315245182989733	0.373833052192056	-0.287984035421919	-2.09628982545116	0.977249755813121	-0.180472190032858	-0.290040177422888	1.00063881292258	-0.783312509604636	1.7056789493542	0.555917293515189	-1.03687660262548	0.714663110440912
K00198	1.01870497475842	-0.0186601685028905	0.183095387304847	-0.369839106725431	-0.316040802634539	0.458319120764619	-0.350248303835862	0.890213425451251	-0.165253938014105	0.0229572299417528	0.32635162521466	0.0494016225060356	-1.89629602561646	-0.4742439116375	-0.330541387572621	-0.13701197402166	0.152179590543378	0.0104032379548498	0.269663697882139	0.568446959071811	-0.124378270129136	-0.210947266835315	0.494613021747567	0.367597027523464	-0.156781284412041	0.122655767225597	-0.550379587644592	-0.0740086622859993	0.144883225923312	-0.1768772026896	0.752650256708199	-0.153253191373912	0.108987332570967	0.410316591488447	-0.519906288535607	-0.294476698272188	-0.0322960238418633	0.524058483347257	0.557342590943139	-0.184876928675412	0.952003505898879	-0.0702006811253891	0.310142797263421	0.0934976776052697	-0.735747154431812	1.64352001608455	0.174498561735187	-1.91143100136298	-0.0913343255960631
K00200	1.26542561697211	-0.788941508386153	-0.0139174604673575	0.157136340555519	0.200565290092773	0.378664405598135	1.11882194986187	1.13267377425486	-1.1116974406205	1.33607539232833	-2.22615583767211	-1.30012678399648	0.219736377528957	0.484415468751719	0.99341992351255	1.84337235899628	-1.51755478882166	1.24226165347012	-0.690701892468716	2.43075779376161	1.17599227028744	-0.483304774944508	-1.99521607264268	-1.57158804319187	-0.446048185037747	-0.279743750318504	0.951668084275344	0.169395314019926	-0.266759021145412	0.324596776558239	-1.12649607963352	-0.714342369357367	-0.348425719388469	1.15772382365755	-0.783831376456514	-1.40342823968563	0.485576729751863	0.732317286556837	0.313255914178533	-0.523685955378263	-0.109121596382809	0.839193444725232	0.472633299768223	-0.27087409924348	1.56282940936387	0.109454282519597	0.456716220621145	0.697283247401913	0.410738440663016
K00201	1.89866500464955	-1.1621173366782	-1.52932546028645	-2.11265619179562	0.214386228937621	0.332065103162156	1.46411864457975	1.03949599803219	-1.43796584954176	1.93702915272375	-2.33758135911539	-2.34147641999185	0.66149230726531	1.12057075769297	0.894548347944692	2.0974240762522	-0.368541118294957	1.62347345422667	0.134089218945914	3.10582042242326	1.72725300678483	-1.30157269195445	-1.75798280635027	-1.29928381650599	-0.422047433051502	-2.1865590597275	1.48037771833384	0.532730303249465	-0.631675669434598	0.825855711842319	-1.04138765603887	-1.65308677618789	-0.330018403361425	1.35115885853835	-0.0744128333606182	-1.22039404433758	0.767530610430108	0.0705817259110814	1.19290441680605	-0.630430405195046	-0.0255758250621331	1.14418084732673	0.586289374773763	0.342629868199853	-0.132671850713588	0.511082799048879	0.052727228727892	-2.19193193366682	0.440370586462364
K00202	0.455397435910386	-0.113972627164792	-0.591339638554011	0.458790262365382	0.199297090203093	0.0568958208287717	0.435101010441415	0.685732084133536	-0.415716225911837	0.715015982106423	0.138234234143551	-0.535310994537854	-0.285665925233346	0.456552007823786	0.147980774956039	1.00092517330361	-0.774491395781679	0.765086526986221	-0.540553481559476	1.64754998371066	0.805086368934075	-1.11615442798475	-0.263143895690768	-0.239680376201802	-0.383184440616215	-1.03609855785442	0.583334980054927	0.00669113193537207	-0.903150189876927	0.0373910276055217	-0.872655431279074	-0.644806446736313	-0.177909825762364	0.825368595584839	-0.190218868538896	-0.481074770737862	0.144697028994777	0.542319276656888	0.436889288859978	-1.22293850193092	0.228217899450101	0.718435996166261	-0.0101686235719341	1.23399162355487	-1.64229067368879	0.73145975849559	1.30211595478648	-1.65990470387426	1.22360880720754
K00203	2.33530942912838	-0.920394088126717	1.14636659889064	-1.69786656774632	-0.792142466940449	0.28290626298266	1.55791831950812	2.14110624800655	-0.621313078927617	2.53771955282502	-2.88998164382022	-2.93246378467468	0.817107788497532	2.1708017464276	1.53211558066582	2.87072576888958	-2.73120597956457	2.65644898363032	-2.8763058816406	3.76092171059366	2.19320935694581	-2.9097507009749	-1.68133915233191	-2.64268124830624	-2.78030802607782	-1.4834790993789	2.18868232472779	0.606367058931375	-0.677765552233193	1.33135138304934	-1.87242351341886	-1.84116658953975	-0.721724765233919	1.65116279940827	-0.212189902136721	-0.571596420171548	1.07587754813646	-0.265122531094496	0.00162268136913376	-1.24270826169201	-1.24327378684297	0.528581162935941	1.4291231719971	2.22754868828863	-1.18161942015886	0.707711601150337	0.554255570763935	-1.24461181917156	2.32135448508067
K00204	0.73137744339689	-0.423931971655178	0.683714384238503	-0.388340575071363	0.000657187078567525	-0.597756386897793	0.846561754220067	0.741484941169378	-1.14690192425588	1.25328632447703	-0.836092419880157	-0.387794429550697	-0.00898381964789136	0.457698401575166	0.870625736098821	1.45449998807111	-0.845855461576943	0.85264808470758	-0.867520355273081	1.90944860908898	0.622338482672151	-0.762173567143681	-0.687303049687569	0.350603622158352	0.0173034051062278	-0.0940764798875292	0.706378333390591	-0.707438981542889	-1.11136826468715	0.126375108269073	-0.774686525357569	0.195376249381943	0.0378532707446609	0.519959095883881	-0.864221852636664	-2.5812837637994	0.70753940682246	-0.00790551075858448	-0.805875082714044	-1.14335252494489	0.571302144926969	-0.785612747322649	0.161989497582626	1.15721703748651	0.266138126197644	0.837955382710095	0.29323329913917	-2.35394187052332	1.58098817798426
K00205	0.537764322851769	-0.255968601491818	-0.389669459693762	-0.224757134588216	-0.129136977173942	0.315161858162035	0.294722927103246	0.480934444079632	-0.344736577718066	0.70619536499693	0.0511209893340066	0.0288219200136068	-0.612266172641314	0.174653978547943	0.294006680408862	0.909231284497173	-0.775084354876643	0.430931494896187	-0.473103083666628	1.36923155573768	0.448463953622616	-0.575465379198151	-0.190159999876749	-0.0196667379489338	-0.422571626974727	-0.14636431632135	0.367833445442128	0.137760220648726	0.172964263354269	0.0698019826601969	-0.664670789228081	-0.367752390665227	-0.303284539455818	0.363230674821329	-0.577760903666789	-0.838485828183718	0.158073512191599	-0.100480032234092	0.223864334623698	-0.317038837175253	0.362164345902744	0.319782432240565	0.4748920897679	0.128238883928734	0.215173318148601	0.717022590451838	0.375990520431766	-0.3898284301573	0.630657380418692
K00206	-0.257202679263405	4.79569060027935	3.76601780985591	0.185226188215893	-1.17401070789695	-0.798234348404875	-0.0163532218385806	0.17275697288042	-0.817211416758261	-0.725828487832123	-0.0878458589976442	-0.238213374031731	-0.230729897497405	-0.212032933453036	-0.380337126552655	-0.761166854472103	0.474147995403505	-0.242159912200553	-0.0394398621767228	0.518778050675357	-0.500732996686989	-0.157819357016491	0.091505072866948	0.787485402385372	0.300349016143477	-0.154948235527478	-0.89888446617599	-0.78664888192071	0.00511480733329829	0.106723480478114	-0.741825248071812	-0.359615787432809	-0.514138819525912	-0.0689564635683781	-0.172786402189161	-0.440102676365637	-0.426569380660264	-0.453727589188567	-0.0221534622997226	0.0325369679297902	0.0305352653336175	0.0692580746528026	0.407317546485573	-0.45121809290193	0.248763766129997	0.543192686028481	0.315293593747437	0.0257992376231836	-0.121161354688799
K00207	0.0158654626075316	-0.531176522081437	-0.0799270597920856	-0.0429141246617214	-0.150058927845013	-0.423277519884292	0.0164774245038061	-0.236346716926122	-0.364676467060783	0.785502532643051	-0.596675601037553	0.229672533579304	-0.638661200739717	0.222202921260275	0.694700790774363	-0.195135133092959	0.166678352059812	0.363765696407366	-0.659385254744636	0.809966037423739	0.0231987144413986	-0.242427204884475	0.0390497648106211	-0.192241660080714	0.0850918339517285	-0.70336780659397	0.656069580498301	-0.349765210399064	-0.168302872527044	0.335471626352816	-0.192563896930643	0.552488277283898	-0.138831002299055	0.196751615775367	1.15266231269477	-1.0332765122728	0.593395216785935	0.418917179513733	0.700137743960361	0.0839582130701591	-0.606484745207286	-0.205497595331999	0.25873255400707	0.119271040923542	0.144205111563395	0.528521705710963	0.606713112473794	-1.46602846836049	0.435497378595984
K00208	-0.0551654393900452	0.0460338875320096	0.482462626939403	0.17292580498926	-0.425807278324133	-1.06783294575578	0.480729879363809	0.0819746610201209	-0.155278727624262	-0.151623991312782	-1.02657409788377	-0.0869591401506862	-0.837590449240118	0.105029764006811	-0.193861219385981	-0.281654148341147	0.474746728884198	0.287146002099188	0.198839401782664	0.471431802273228	0.150342015252189	-0.982335730562973	-0.0704477855396647	0.731432569621736	0.753750872525403	0.115568271672999	-0.117754239602864	0.210886137824663	0.413103746630561	0.262088448691237	0.455331418110357	-0.0993261964683676	0.121396567245552	0.258159990889172	0.687183059788848	-1.27455163668654	-0.1338006308743	-0.0163508007423334	0.101299009323205	0.777912005001736	-0.310794735897889	0.0700624375471624	0.298252596317612	-0.162827550315802	0.473892610686867	0.0457716645511841	0.169481201342498	0.0602834025386484	0.0584111976945612
K00209	-0.842982513931332	0.0369655278556993	-0.234907220144149	0.610107915147299	-0.973528703199721	0.347562918113163	0.00910896367558806	-0.658488283085067	0.72251855725417	0.0188404267074004	0.586458475538767	-0.228153047119316	-1.99261408810423	0.0735318598451345	0.286910392520671	0.00170536675631939	0.419682952962499	-0.174142737578989	1.10366156277831	-0.266902339670613	-0.654684156528309	0.624828477879993	0.741194256962411	0.923096771695489	0.138019209415625	0.437588111288575	-1.09126119014397	0.0792692777009417	0.154571016292345	-0.0193667828367403	-0.61605443762557	0.572834143813587	0.581496592213309	-0.497692384083218	0.282858122133301	-0.341599643784295	-0.160433370715081	0.853590889942517	0.817778345971618	-0.626600570864928	0.459165453619933	0.870468497716566	-1.10998402180356	-0.980120616828961	1.58363220626274	1.79815663433968	0.290946811783387	-1.94259054363928	-1.57897234542646
K00210	0.183881893430636	-0.12660777616884	1.30371873398809	0.640359610427703	-0.330281648886455	-1.36371174125039	0.77020081792242	0.304274773774677	0.193711530216769	-0.153699102443246	-1.12110345376811	0.255503203872571	-0.737692354924594	0.0903582512001571	0.10928568236797	-0.247469831819035	-1.54157556199061	0.659352716594575	0.452021064011503	-0.644423758554466	0.264050782745914	-0.51753269515416	-0.709890212760997	0.656262102323807	0.708609052736366	0.559394652966614	0.187149474848653	0.0329622791938579	0.692923568056509	0.585383503881693	-0.0215869167261345	0.392058301494598	0.253151129018932	0.809338590622508	0.307913261289645	-2.89048142621115	-0.00580849632798087	0.0151284069215623	0.449771645278699	0.85160849225588	0.00183057266456553	0.308539124174576	0.477856850813088	-0.0540850555854238	0.708877940029223	0.388303908135297	0.302564062457043	0.0962061659061333	-0.0246847397319655
K00211	0.485552029249003	0.604054530263198	0.0818731482287879	2.02328415045286	1.08140435881169	0.431912105775373	-1.77657429250541	0.105395442112035	1.19887311791487	-1.00272798337471	-0.0790600661836805	-0.337748239154067	-0.0334995826188537	0.32581500072122	0.280711988619249	0.387511238942581	-0.686607158248411	0.317113281165298	1.12329045653853	-1.63559974693611	0.308440771506055	0.968924797231941	0.376263200608952	-0.604061807550407	-0.256578985400784	0.356248844409524	-0.626283512805661	-0.667434642472299	0.988319492902151	-0.413045775199178	-0.510195664619901	0.724280698246377	-0.448706185367025	-0.829682153549173	-0.866320877015317	0.489499321801097	-1.8846413024998	1.36923813696987	0.211927168608503	-1.2631952139276	-0.438655976918944	-0.292771541536106	0.317368976950561	0.763303744475513	-1.20623260272945	0.733832809313317	-0.243396554746124	-0.353008430409692	0.946805229181533
K00213	0.354113921704908	0.78270027417684	0.529476664480465	-0.233241691412914	-0.506578943499408	0.804607859483313	1.11010150854671	-0.996394079337156	1.38322465391379	1.54959241211994	-1.07112977064861	1.54926973745837	-0.0588008505060808	-0.152820877230721	1.22850715903837	-1.26422479463072	-0.909961148961829	-1.11538396144953	1.16006564061587	0.624903244570022	-1.1895375617169	-0.0378915625775345	-1.01969550271047	-0.820102233938658	-0.959803227693734	0.381908485245034	1.42415162139975	-1.27153253155616	-1.04447050676821	0.65674480635232	0.306773371509976	0.744764204118766	-0.200524910174789	-1.06571266901664	-0.219447794134477	-0.412573530037658	-0.0410774167322245	-0.958992758738756	-0.835225912105764	-0.819541788177149	-0.820115836533596	0.95556229646353	2.97388831467269	-0.958273085285963	0.764533126656887	-0.673095919422697	0.64057675988456	-0.821474034763671	-0.104042933919533
K00214	-0.389253521160859	0.111421357276226	0.785429538535144	0.906202785027779	-0.218343821855989	-0.349282698759262	-0.360478446803672	0.118639773129695	0.00158500680781304	-0.842420726969165	0.463290893438158	0.718029788519839	-1.68060530258928	-0.674367592055893	0.579553201711825	-0.290626694991697	-0.145756147135172	0.197902522719777	-0.112626604259694	0.438958243270882	0.404544682604569	0.157257166803647	0.531377327307358	0.676268433474179	0.344905546105913	0.146008352390599	-0.267781189623647	-0.389579564441371	0.300728830789495	-0.0256058414246641	-0.379364129101483	-0.1232707481872	-0.0528278269248892	0.261562251235097	-0.13590545290825	-0.0177118342179475	-0.687857557737867	0.213674419883172	0.561720860424578	0.265503223012016	0.929759270423308	0.122079579011709	0.92956913156245	0.455306042868853	-0.124603748319437	1.27217388497945	0.453651033203374	-1.97386412806143	0.185354124212543
K00215	0.0846457165371225	0.0734469546138804	0.0524172196071268	0.101315874797538	0.0631502098914129	0.113873785200713	0.0504423265749218	0.0330561160765014	0.0995086869973288	-0.119061062102954	0.0634349210105146	0.120671716513978	-1.46733677681939	0.0932216150291744	0.035237861052638	-0.00222516416658322	0.103723524735783	-0.019342259941505	0.00571281593661908	0.109209876226426	0.077422072410831	0.0141500293477567	0.182964052657482	0.227440793596935	-0.00823564974159005	0.0949990131358801	0.00819572212552833	0.0019535867864366	0.104269374371286	-0.0058803127687045	0.160000251362441	0.0687086286818242	0.0653933429784807	-0.0098872551559954	0.056601212979648	-0.680504257157961	0.0473054366184792	0.0242809746360927	-0.038287256363487	0.072598724281029	0.103185819591904	0.014391567245928	0.120380930839996	-0.0794568205541357	0.0662578261047957	0.174219480255954	0.0765535923363744	-0.62334871389639	-0.096856417045973
K00216	0.974796537036894	-0.0777109257149106	0.107125898999216	0.00720041985084542	-0.474217102256761	-0.0931374976359435	-0.680734757967862	0.167425692752721	-0.173288645279085	0.174505064931782	-0.68431820988698	-0.722584817572615	-1.02836871960575	-0.586222443137898	-0.32466122375495	-0.41628075703967	2.32187313218584	0.861652312024146	-0.236497099808275	2.03385852649766	0.325719570846014	-0.799576801425781	0.11386669090176	-0.425992079474484	-0.0970847711247737	-0.324006561654143	-0.742970999820002	-0.307307899867058	-0.550206899990894	-0.139374510751972	1.05369970959247	-0.504744698721648	-0.0612693791424795	-0.118163041598159	2.52001285873743	-0.866544216320425	-0.226472354804262	-0.834510798244215	1.07862656043263	0.508339073389826	-0.0136526808084047	-0.916990433928599	0.132353601678167	-0.0182058456980436	0.906502504975424	1.20658635069657	0.455668716090469	-3.05641638986421	-0.767194259075544
K00217	0.437072690972982	-1.55089894228247	-1.21897093444101	1.03133976374154	-0.559783837249284	0.254042421691267	0.493178546859293	-0.101900100082976	1.40955996984034	-0.425861696404417	0.46961162164643	-1.3912493107371	-1.38878244787087	-1.38261915650478	-1.43809916800534	-0.409759956263101	2.07327417293351	-0.28012743673891	1.88617458603128	0.0168334134139352	-0.319239524466625	0.455821427234885	1.00660636834998	0.767432908548977	-0.0457887451301624	0.447491907615381	1.04806163144596	0.25786146982039	-0.152491201280375	0.547683210053627	0.260985104992182	-0.318845743090533	0.345355052340847	-0.195512329481211	-1.36968187927017	-0.345377545070024	-0.313396313163435	0.418656645118718	-0.607006866519605	-0.588978642491296	1.24964035350929	-0.576873849462758	1.36212529444102	1.09083455453838	0.650226802429332	-0.420645432301039	0.662776710298427	-0.591199676608235	0.491074675894347
K00218	-0.662435240386296	-0.0271961513327792	0.68277416553715	0.563981081203519	-0.86540556873492	-0.496267331906159	-0.474353495445788	0.411315681137908	-0.163418163426697	0.481349582425785	-0.0846097358748495	-0.171471854027844	-0.476632210364307	0.311349773317215	0.643685433797784	-0.132372446448268	-1.0139914528967	0.299340873876423	0.397245455412659	-0.222697491860166	0.108982823156831	-0.55523173866665	-0.641786323488122	0.222029911564285	0.443117935363257	0.465005269332972	0.248661343925266	0.0139080840190966	0.370667235839108	0.514914167941147	-0.442817962638	0.101939148684313	0.746068556265554	0.632586740513749	0.191212620836127	-1.13945884997107	-0.279989866681531	0.538126665900173	0.00605068752666547	0.517549899540079	0.836004708153089	1.19396479665512	1.10373843606018	0.214187433431599	-0.180091129262582	1.00079377480143	1.11151503513095	-1.5197772540462	0.47545661856737
K00219	0.182625922165933	0.317703556857988	0.243853483787258	0.0299422316086237	0.116630814168166	0.31042081804977	-0.247831875812216	0.330770096305896	0.0665764698616588	-0.182616780680716	0.0556090440083246	-0.00877077179103428	-1.78466254462591	-0.0443591548979765	-0.146524651724883	-0.103177281663739	0.570868747857526	-0.120542134503383	-0.0698533175035736	0.544450293485542	-0.0857181335826088	0.175123669477962	0.514177467019829	0.547201160368383	0.0903697386473244	-0.18539141070484	-0.222253333943617	-0.528772542189036	-0.163529062935213	0.140326001504574	-0.00966033744759056	0.115820318642436	-0.0849025243289528	-0.212295419404797	0.435306143110339	-0.504443503480014	-0.082471195707439	-0.3147229619588	0.0616057484942479	-0.496558821984191	0.379365028021982	-0.383998167938464	0.359570490983532	-0.15523181747655	-0.176987814009078	0.771947720151525	0.278451859128053	-1.32225158706062	-0.0302853583237215
K00220	-0.553182187458142	0.236529446538692	0.415443410838339	1.0860874676359	0.143859557280501	-0.124781649683119	0.85724712148583	-0.776952366990361	0.218498319385826	-0.0186229787228393	0.286985945170377	0.0570863438731999	-1.31199322000299	0.00812507881901118	-0.0110387010856884	-0.408479456030548	-0.492386390816517	-0.130107691448443	0.0102334239885829	0.115829090306387	0.33158547846471	0.152289278875699	-0.0304636615795995	-0.659618738522534	0.912415311480724	0.616821176850068	-0.797604164039156	-0.184659496915076	0.217684865944372	-0.67059177795385	-0.215185509746178	0.326977248555564	0.959363576738097	0.0276917552325718	0.61486318400498	-1.5280645022709	0.318115411796505	0.416938667632866	-0.0539044629662234	-0.684212842617748	1.70914927135988	0.106644607690392	1.19718224742503	0.259973772353597	0.224486714656994	-0.391504541265174	0.148780076917431	-2.4266168853662	0.415696357050098
K00221	0.146919266349387	-1.52804302679668	-1.10366858067121	-1.14546985170429	1.1695890337687	2.24850041610498	-1.23042566496544	-1.1507250130785	-1.5679480301607	2.60139610179093	-1.26055629750569	2.08479906879942	-1.32077489666472	0.1463549862758	2.42068145933536	-1.54432800187211	-1.02370351112482	3.07808860007783	-1.24015554910819	-1.00489413649432	-1.43456793171964	2.12358711769496	-1.18496869522239	-0.891647195313154	1.24023081763492	1.04834540492925	-1.60236920607805	-0.0464700643273328	-1.22137794587092	2.2399962389788	-1.5361764654574	4.06618364786244	-1.44021782712021	1.6353150818767	-1.2963545614441	-1.40901523181943	0.933870443039821	-0.616114272258464	-0.434226990604046	-0.411177662418717	1.08661415597375	-0.395701520859122	1.2158018290571	-0.615056642920976	-0.320048695005889	2.1659800781459	-0.292009642754293	-0.414017284568506	0.983296080805536
K00222	0.192327278885503	0.659283750877042	0.899543946926678	-0.240393288569625	-0.268491072795844	-0.262557329722619	-0.586115921179994	-0.215554811091798	-0.24510446142284	-0.484894429776058	-0.434636208716352	1.35969054649072	-1.0579935603038	-0.107698102116423	0.187990558630729	0.867989080636865	-0.255876255766696	-0.824652788651293	-0.333860897066715	-0.5132762700619	-0.241673008223767	0.0505808528007775	1.37636917844497	0.0669027544875787	-0.324342612689614	-0.0833186192920775	-0.186884452996351	0.379453143374878	0.473767001157303	0.415886210355519	0.118059083382152	-0.00208879775215325	-0.35845597658818	0.184907218030623	0.145656848937425	-0.433855595117454	0.0833170064827875	0.343067133898545	0.207020489494404	1.07470448265788	-0.555542685683707	0.411473486174944	0.177850233813051	-0.235490039404112	1.23790848420937	-0.29386654905113	0.672064136281306	-0.00819626746524069	0.320483325458659
K00223	-0.242113804713912	-0.430232654199525	-0.198930201545621	0.998765567427376	-0.597286929866234	-0.632498012504904	0.843426637659742	0.351078569807166	-1.10379201527355	-0.466410109002064	-0.875833597940126	0.643639384714194	-1.29955457583509	0.227779596599907	0.069224830750401	0.704340206848402	0.235458140113315	-0.102894899646406	0.498443603984454	-0.889617411581251	-0.133021891759512	0.0972471694963213	-0.388868437958731	1.11793278595776	-0.863441016047153	0.258141520128889	0.0132352538301856	0.0875144242093024	0.44186079072496	-0.0983545941417409	0.0941235700268109	0.425048399959372	0.584718337290643	0.400280570207592	0.0959953379640736	0.100375837846241	0.0342196164687085	0.0487878781649256	0.605185453674313	-0.213215016969287	0.649352597373112	1.0896965151324	1.04504770198853	0.411288595809007	-0.139185436467964	1.15149698038977	0.250838953122065	-2.30806408177027	0.0977532771630387
K00224	-0.0527700635118255	0.800420508287804	-0.299348897833366	-7.5870610614195e-05	0.870167782031453	-0.21579261446653	0.466207342993771	0.0415398957008215	0.502496660480027	-0.268660674569745	-0.22991582230136	0.0613888051111649	-1.39837588479328	0.112282289659965	-0.646228668278129	-0.21311914744687	0.198037045925457	-1.10176228484416	-0.197268019982625	0.0505255088195181	0.226371264430813	-0.31081189583861	1.23892537020463	0.701582331242804	0.579998922291972	0.331624254384788	0.116756097387007	-0.289913027079741	0.120056079271695	-0.403376642713639	0.0235859262088482	-0.0584403795568879	-0.439307500207392	-0.00303880029638871	-0.135362320337163	-0.00906415892257604	-0.169333410841622	0.756677024069575	-0.00289192885932107	0.865176465229186	-1.0528282052102	-0.794084044826784	0.471502392184337	0.61786985129283	0.2782819030094	-0.300837198982841	0.32625990780735	-0.538195336087662	0.854520137590235
K00225	0.894435832610666	-0.553799464192355	-1.59478696525342	-1.26815865975079	-0.637879300006177	0.572402791743059	1.64126709673054	1.34872666660515	-1.91449921546106	1.46360232518745	0.476762329527935	-1.74646263164009	-1.74429078002897	-0.329613434229789	1.13652831243292	0.0635702092457028	1.50206860068889	-1.74760799439242	-0.27952354108979	0.0617523949203383	0.23282520665257	1.75880554858866	0.436424362150837	-1.09337122791912	-0.342783538322312	-0.389077099763174	-1.93820233568193	0.544582255175265	0.658912545761439	-0.0578339200829094	1.2063430609655	0.654188799781506	0.80615024978798	0.616350042353265	1.08117734393688	-1.80505486541421	0.286068998381945	0.299918258117763	0.0158021468073717	0.18574084891868	1.89766282443242	-1.13682232214584	0.388271526587521	0.139107651608136	0.796005088779298	-0.999277205974013	1.02311501147827	-1.14943492870476	-1.19208577389954
K00226	0.141424767402679	-0.0969979679394953	0.392904161078527	0.250039591271553	0.0554907005657679	-0.141231239898673	0.0344591597870706	0.11109995027475	-0.00186633684114819	-0.0737615576919448	0.0693923988252443	0.108092968406841	-1.49198563577595	-0.0115729181075883	0.0434788021147	-0.0609475037804852	0.0688204572429269	0.0138353375582339	0.034969944242232	0.0412158825451018	-0.0316699315834493	0.0694381561348602	0.102028588047555	0.255556657621678	0.157864100713512	-0.00926549374703766	-0.12699704650497	-0.103580119749488	0.0587464343457304	0.0644365011755632	0.0161200246991646	0.165445618753453	0.160998977974925	-0.021998746889121	0.164407394401629	-0.62020234573429	0.211810269059943	0.0377509778637653	-0.000993537570704443	0.111246537414084	0.100004076184465	0.159871131398974	0.18013061961736	-0.00874600741332637	0.110127505613961	0.213493465472094	0.237035187970824	-0.65782515748465	0.0339228514661778
K00227	-0.263421051932244	0.173562611846783	-0.0542380210723737	0.169524684643762	0.375968533324342	-1.28569258262212	0.637257831244055	-0.906002332720161	-0.875604763590135	-0.24340015754144	0.563222817611054	1.85981227449377	-0.702525534526567	-1.14478119289124	0.715673811949942	0.748631726508758	1.26820361435761	-1.48524522494036	0.321474503530228	-0.192222131783364	0.899407200640056	-0.0162983593177161	0.656773956176413	1.45026877335917	0.353253790144202	0.268163058660727	-0.450427135929542	-0.327787455397904	0.0218722309491038	0.0268075492504324	-1.20101267897649	0.53603656635178	-0.874409499031245	-0.444101625700809	-1.09477400916456	-0.0634053680519435	0.57943359014802	-0.904667828963246	0.929369049177782	-0.128184316041684	0.117228264804106	0.406970453902713	-0.630032411559083	0.947850660820111	-1.51987867190652	-1.44638746370797	0.414400338684398	-0.85926662355263	0.877444059452085
K00228	0.933220740787207	-0.323585029046395	-0.270384848467668	-0.68564857836913	-0.820075083817746	0.149617091831217	-0.585109436040014	0.289299820444012	-0.279830826910407	0.185385386465662	-0.500158160527651	-1.095519760522	-1.03750661602346	-0.113624730504061	-0.24436657240347	-0.353569526530943	2.54379691719778	1.5024601285075	-1.30361915475757	2.27896649310847	-0.568925871630225	0.425611413476709	-0.500605747041706	-0.050008283025406	-0.272264625953735	-0.243858303353982	-0.749715230464585	-0.521735173506264	-0.32419784595536	-0.00823381261178162	1.29180628730011	-0.163425973159383	-0.445885758474884	0.729400880701919	2.82573599112564	-1.61607353493519	-0.0773726669132031	-0.750390847303859	1.22193652241413	0.606402854628575	-0.909166447746429	-0.486613855068076	-0.1180897797935	-0.0333224929134008	0.598574242662058	0.991748664221884	0.161779045438258	-2.63578704476462	-0.445481559922494
K00230	0.57616190450867	-0.24482300690157	-0.0556267439732273	-0.00645235369000103	-0.204126071924183	-0.239475790912634	0.032146063500246	0.375523236216125	-0.372960905714816	0.116540438268406	-0.0328493135174353	-0.181524260210145	-1.19331340973733	-0.296161233692685	0.0853476394177473	0.398641531509533	1.42705914451784	0.4481544139481	-0.255017689625067	1.33032123037943	0.271054121242489	-0.125280999756479	-0.203297262280674	-0.455280847112708	-0.458947421207903	-0.0764710624364331	-0.316553178988255	-0.345876453572729	-0.281230064403383	0.0533888672442952	0.275045853621626	-0.286582670108843	-0.0633116060045441	0.0114061809052934	1.25104940163385	-0.87474718301414	-0.0819304981284619	0.462608631170334	0.726749986979735	0.0830392164179388	-0.255827669760098	-0.261216791401857	0.322712237372539	0.0674027960358939	0.149582700511591	0.42554552122025	0.306875655184236	-1.28604264956176	-0.326688855715468
K00231	0.337797813172445	-0.168107721099783	-0.558988810702387	0.302680656136687	-0.0214355213080765	-0.143195000986559	0.203531612317377	0.0288832168493778	0.0810351050680419	-0.292046396362598	-0.166014286248293	0.113543467377916	-0.657151041046851	0.0303336866932057	-0.042760991000105	-0.0166392782167534	0.171712467366004	0.00117886704866997	0.2655335239366	0.129061346131061	0.127014159190094	-0.2796169961361	0.243391078218722	0.136580134307157	0.248093525691432	0.195639113167594	-0.254436163153967	0.00576616060886236	0.00221288728979254	0.688856401772085	-0.0196868614607533	0.254485423694686	0.399780947265694	0.122781063422259	-0.0663280459500365	-0.775685189377671	-0.627800353675834	-0.138319424261846	0.291942417935912	0.322180495116685	1.04076684306698	0.0209232725544049	0.834893726873914	0.4588721870547	-0.623301938771051	0.525721944397302	0.307614240642393	-2.07138162595298	0.171494819942095
K00232	-0.00639607284546218	-0.282522641020284	0.215662288943172	-0.295945519909852	-0.00184362675820558	0.0957142098318713	0.799078369355783	-0.170909832751383	-0.0834998466930479	0.250360013165311	0.79217962727697	0.344186880828909	-1.87333800159455	-0.0287701474413471	-0.128504628400212	-0.195108182267456	-0.125919507533974	0.308379945562823	-0.221565082321557	0.0159096226129049	-0.106691169405948	-0.123723209454582	0.225087936981331	0.43548310494234	0.696582313832024	0.232232402631502	-0.137593384017812	0.155685727303042	0.408132093584273	0.022436763148932	-0.0210116270429825	0.0454899563446451	-0.137346089542742	0.105960861004198	-0.127239508340237	-0.983169839540961	-0.0974642004674478	0.280649149957134	0.182573778573691	-1.07719685226271	0.320972622080792	0.752915354881063	0.631047212144294	0.368668300870687	1.22134659325587	0.180281790098034	0.659096189782489	-1.24907954191736	-0.156405413694182
K00234	-0.54075608451532	0.518954894362522	0.193606819696171	0.149391666325965	0.534805148594456	0.201855076619839	-0.679223070005613	0.943547285536211	-0.652908981627111	0.539601533018959	-0.911988936063635	0.0702338356625593	0.331719725321593	1.02161782950347	0.733072832235151	1.03468037141404	0.117927442924887	-1.96408765911446	-0.0948916361024309	-1.35637628738297	0.258644324676973	-0.526226270840792	0.685177720161519	0.669029496015884	-0.757228519936857	0.494939147464065	-0.0958686763682965	0.531707938213103	-0.842985217192453	0.629154745113097	-0.362977118503072	0.12546136997343	-0.6102379818315	-0.25074230787102	0.916590435169795	-0.0972919836412324	-0.957928907006921	0.533165937015663	-0.283165477977408	-0.119378031882798	1.52313034161356	0.307422639214515	1.04702174165146	0.343208494440809	-1.09921686453547	0.392643623155785	1.0376452804891	-2.02283269150225	1.78476908495751
K00235	0.990046489652429	0.231331447144909	0.39321888256554	-0.494752756014504	-0.1476817453407	0.41477439129552	0.803508762805052	0.110903519954924	-0.0285292033262883	0.263511387732271	-0.11713085861126	0.00472873156307512	-1.63118046565734	1.00101346815309	0.489103689495148	-0.363262544441242	-0.23704982504771	0.40154059387555	0.184969478534929	0.239007681269144	0.0439055839043696	0.376962996796512	-0.0408254999652619	0.197174301568666	-0.497457510437894	-0.99760139275332	-0.0253652729997736	0.525986590627153	0.39619833286933	-0.141189154390563	0.0801076007774	-0.377820675309048	0.887890391202698	-0.411800235231193	0.154643805860352	-3.22141648385236	0.5425354957304	-0.309991949838895	0.0976394368397509	0.266919846426979	1.24944126477676	0.397573149742643	0.544452426752746	0.502286590763503	-0.465245096334238	0.685604027597853	-1.71258491470028	-1.78702282118061	1.9834688008211
K00236	0.251246774891991	0.387705134162743	-0.149726099807882	-1.41262760605325	-0.883123078038136	-0.700888729366903	0.436242642625206	0.264419290830437	0.14721628385298	0.779762357882968	0.394844660939079	0.0346115564166724	-0.386819234123771	0.416860587294711	0.508948814591221	0.326695078821209	-0.166269041579342	-0.528392755095553	0.0641061069779027	-0.0116813705495647	0.843358021880053	-0.228480859549904	-0.621091700973743	-0.302962982603967	-0.131311219225238	-0.027370038242477	-0.29278018802314	-1.07155255082296	-0.0823992954716502	0.183912067517379	0.689898823307922	0.422921188761529	0.701773489311895	-0.309746644577008	0.0257209044437111	-0.341151737449836	0.768131347044706	-0.154310865991451	0.293570584103066	-0.0286630437446135	1.00877656197224	0.427076794463867	0.784171258796454	0.609714553699631	-0.674235843853758	0.105629262532453	0.717917812042464	-0.0381842378113113	0.414715121957735
K00237	-0.227054216136156	-0.426884562234381	1.42405207396355	0.233617210697678	0.0848968775271623	0.474883505047073	0.612153429348572	0.396912556774344	-0.0305999675385278	-0.562245145524801	0.100354435281269	-1.01083760333978	-1.00915885303666	0.788366845985202	0.183668366012182	-1.12815050059832	-0.851035289617476	-0.223679708358825	1.22923489877005	-0.841023536594358	-1.06972799927896	1.01705803985461	1.15498170585413	-0.780745062269595	0.0091544719898754	0.853517747237127	0.518866060656487	0.86500121413612	-0.0639244229972499	0.362388577064227	-0.335768432123231	0.635277060508009	0.132421041557019	-0.302920246085726	-0.996160528011322	-0.163798990958619	-1.0530910535607	-0.895781088246578	0.446644249063189	1.28767220817901	1.55083932915269	0.868650974548304	1.81116932486273	0.348844380533376	0.728888976212041	0.89888864813878	1.35656217354775	-1.17522711893731	0.667723839676508
K00239	-0.0923274724907002	-0.121607546507821	0.509002100369899	0.317652590987354	-0.124929226058895	-0.0658419814207988	0.217775135589963	0.116134922779038	0.0322286201950726	-0.204558914777343	-0.0651556510453993	-0.194236163548457	-1.11834261158771	-0.0781198538834827	-0.16146868244376	-0.162633750116763	0.300886224058569	0.0994821600909665	0.0980826707533784	0.117264937352403	0.00218071298087191	-0.315814262796436	0.227892300138663	0.373510893190967	0.345471328490888	-0.0618442601173019	-0.0277610315258625	-0.219656335241488	0.240233349299637	0.0801607108468416	-0.217403979401038	0.135574620883312	0.144515786958512	0.393313163353405	0.219293075016408	-0.736317097834456	-0.00263648253843897	-0.142096939205728	0.0975012538078133	0.681548659809827	-0.156393358101045	-0.086169306828801	0.312256028192011	-0.174475002085428	0.446719916433308	0.122182501301383	0.165066611842258	-0.135050024008462	-0.175292639764167
K00240	-0.0805965055644542	-0.178351776294817	0.808631308947312	0.431433351016079	-0.0404165712161015	-0.473552015598817	0.391837361952144	0.113439772110347	0.0605830806119699	-0.409389687038229	-0.282462122832974	0.000637144090863746	-1.07593405190903	-0.0646937459561731	-0.191220568788127	-0.327711727766628	0.211406091676184	0.00310739988919198	0.220634794783862	0.0254416944361123	-0.228428057069223	-0.388545721688022	0.216291232415077	0.502619587259541	0.588630377862143	0.00019193019993114	0.137294244027175	-0.298777754554905	0.272247378385237	0.235728433925355	-0.110060021406022	0.0881563065634478	0.11393750960917	0.347277193128188	0.328538912155617	-1.03230468695829	0.0843799095968623	-0.172591349804007	0.144974278828626	0.851246145081281	-0.192627439649371	-0.13483948587336	0.392616758155203	-0.168895422815793	0.546682183327905	0.00273535896172438	0.120334188879286	0.0693812418774337	-0.161199671542581
K00241	-0.00240901944645483	-0.129879055211879	0.888350112453745	0.451025461423789	-0.521694082337344	-1.3181990357718	0.544449903497843	0.0557679794175235	-0.0741953577290895	-0.290742839485235	-0.99954701735295	-0.0640911260256673	-0.808048268398022	-0.00991472312055612	-0.0298127961339036	-0.284497418938859	0.379026234276991	0.114658241079726	0.230351426792271	0.392181866624317	0.027075428166747	-0.947845193782282	0.051796847399786	0.719267938541362	0.839569765062849	-0.00331940164437592	0.209428854979686	-0.279719332932132	0.217329656605658	0.245886629089719	0.0258573263779764	0.0751818509827305	0.137184271949116	0.495807388170504	0.638388651031919	-1.0917108185822	0.117039652968484	-0.161224004669726	0.173539836740776	0.694001807119085	-0.159326865156645	0.111508348378603	0.452182474744217	-0.231172779361603	0.291287096022484	0.237756759070457	0.290885868602117	-0.300786707433032	-0.179760065427249
K00242	1.0578533045566	-0.20781655053397	-0.437514276017147	-0.20390344694167	-0.40959400345347	-1.56606413849609	-0.538708347508676	-0.22031690514524	-0.896083179130786	0.163083973115564	-0.630837796376968	-0.235230105689437	-0.709686653325932	-1.06798391841627	-0.665713933948808	-1.64227098218367	2.80929454217254	1.45934534114034	0.171585307648828	2.60846019494333	-0.781815819256056	0.507023109790899	0.632188959628125	0.36087530017107	0.376934939054932	-0.0570937670281587	-0.496113883724921	-1.20873098482605	-0.0423274469496753	0.832232151900844	1.39671298903144	-0.542237674343356	0.573896110204464	-1.22122472447735	2.78754543394478	-1.54888101770615	-0.406882101823895	0.0389303643935172	0.975387826628931	0.49853899844408	0.157268525246794	-0.0384724366946861	0.298629252305169	0.0726241443789487	0.18333401088663	1.18807808639771	0.547056484258551	-1.15090696229101	-0.958433765995802
K00243	0.169387991171733	-0.436230368928416	0.349821353501586	0.148821735453129	-0.24556506212527	0.0720644767319778	0.100877226019898	-0.079509640464042	-0.0285259544499727	-0.207755126631127	0.346921737749368	0.375108137184264	-1.5435574185673	0.0707827990125458	-0.162648215127926	-0.156023219913346	0.333859123068176	0.0991735928101388	0.0960418442946549	-0.483622263139268	-0.0941630363136542	0.254080667522906	0.340110968365565	0.551850780555225	0.182824463275291	0.293815680629767	-0.59318968110369	0.0574819956661951	0.423814266028234	0.183292119749027	0.127606857827896	0.158142323238942	0.0286543500455871	-0.281303119114307	0.01215948464974	-0.466684579726642	0.0020837110531173	0.135701732768581	0.0183461666976184	0.203477610037949	0.115867474172131	0.133994164857693	0.0889656701569083	-0.265844590610471	0.139302416268568	0.290240028281598	0.0868661791212974	-0.678094872384751	-0.284650408275676
K00244	-0.131254247284103	-0.112563089451781	-0.0956361777114628	0.191056498261974	-0.108660121828929	0.0998663356535484	-0.142077201458402	-0.318620204647029	0.366175742176529	-0.514408850313497	0.294012288153972	0.272303505755553	-1.59408289513611	-0.000545290509761801	0.16976111576487	-0.197826557165491	0.277659480460047	-0.276606690558257	0.23152214661157	0.250953575075198	-0.389558292634812	0.200197826216276	0.286028142876977	-0.0870735552871678	-0.235309052036183	0.231209341263683	-1.02661069398975	0.205067813736243	0.226615491661633	-0.261316030192009	0.302007080950089	0.510937743133751	0.825741749733723	0.137555512990635	0.447249271612399	-0.599730597083045	0.565958885199113	0.802035778323732	-0.213080998471764	0.1355168750303	0.392942279727486	0.04677038725187	0.460762503305302	0.364485054424747	0.476773881415794	-0.111427616743269	0.0930039210856554	-0.997927009190471	0.357328228806073
K00245	0.862846915795629	-0.788093909080266	-0.254010334701485	-0.407674136066406	-0.379920156491377	-0.570361074067139	0.252717952535476	0.339586890681955	-0.56159574305321	0.43560717774217	-0.700896445251008	-0.93468653401149	-0.552539517049507	-0.298986962799509	0.0221334075044933	0.560158640834463	2.07557859677432	0.899859074285525	-0.525086557849343	1.98870589196116	0.176340022218236	-0.801151083788066	0.120372941501175	-0.415060820541536	-0.186248509143865	-0.909999879339035	0.0455527740595678	-0.29514107566073	-0.547391990852137	-0.168449913119556	0.828789373369724	-0.505413841366848	-0.228000611602202	0.394803377762001	2.10000677297998	-1.02322684751319	-0.0491238666579698	0.0740630988358308	0.376540150584487	0.487206150077898	-1.05377392003237	-1.00208927998158	0.34001617959509	-0.188911850328111	1.50991540021056	0.506983238065225	-0.0278490189789921	-1.19276842480328	0.257364368667487
K00246	2.16707388346586	0.0836230087848497	-1.0277678202126	0.25978163260132	-0.294345948154955	-1.91606468104043	0.628654711532331	-0.231500878829211	-1.72143634150809	1.15766043015064	-0.63511122935573	-0.233304553606888	-1.24190074525914	-1.06209736012988	-0.349889755463759	-0.306536222468112	3.69582587211044	2.25738328853649	-0.923184240694787	3.31462226276355	-2.51450244569545	-1.96457957988218	-1.22368765803936	-0.260809179807633	0.653519327741685	-0.0297617965580399	-0.684176538149822	0.0899884374715414	-0.229595951006872	0.414300909296327	2.01732896150292	-2.13943291678261	-0.166712877752964	0.153872734265945	3.39814603847585	-1.18636089026452	0.0509781119633083	-0.185046660126524	0.534083700324206	0.227000143016997	-0.966292801979269	-0.699508954781283	0.136390169713537	-0.227914172595046	1.51650753459634	0.807602489042539	0.179289892905617	-1.38215517319894	-0.234666222339937
K00247	2.99298567138447	-0.0967998731068886	-1.01378839423884	-1.9119721493098	-0.512663061536594	-1.2819499132302	0.0621964582820601	-0.213450974442578	-2.160267068502	0.703959675367842	-1.97960967763086	-0.699986392521724	-0.688139757572399	-1.14716418081177	-0.774377539197934	-2.14638532664101	4.78543140141536	2.93084215155938	-1.10441440519177	4.50730841268935	-0.328350208074845	-1.12332479008315	0.347782612106986	1.31925976114881	1.31283587977436	-1.09084696068001	-0.838494032812933	-2.15269699922273	-0.578517230829776	0.315302444856646	2.94594955070964	-1.17330797919624	0.317739706691775	-1.97493094162931	4.91204980509411	-2.06686057241901	-0.395345102198459	0.00688742829543024	1.0895188859503	0.437068594928769	0.569668730779877	-1.59463368546675	0.39780532921629	-0.793371055471662	1.84646179586101	1.63583066856531	-0.339756199821502	-1.84209031459297	-1.12873877092594
K00248	-0.266108347873428	0.29164912626748	0.252254641823647	0.172551196135183	0.039786353984728	-0.0233657968034468	0.0961943657645742	-0.0728707472281731	-0.0413652801004297	-0.24561676975135	0.224597248451966	0.209409242154946	-1.38356042733373	-0.0357228550180571	0.0432825110517635	-0.199283705297249	-0.117431022227353	-0.0240917413135214	0.193925334337702	0.134971943744725	-0.0605575075465996	0.27884200642232	0.228361960272504	0.330040650090119	-0.135860907548162	0.0699932169028495	-0.304389550504363	0.0791060043258802	0.0439321861309399	-0.072853796944236	-0.207667599195761	0.208264806754578	0.20496505769048	0.388036276906712	-0.0445594139872323	-0.426545480864149	0.17168682032415	0.18749206644771	-0.430807042901682	-0.677009369251281	0.643310852256994	0.120216242837336	0.379853656861455	0.511738579135328	-0.268690101081737	-0.244001435612545	0.272609375058827	-1.15671088051037	0.231263722987302
K00249	-0.193412496990599	0.408972702107777	-0.0278802274629968	0.143882560701097	-0.0602543095139302	0.712721175438707	-0.321928578912009	0.333200315355132	-0.284500183958724	-0.277481537214747	-0.343696105901272	-0.12599281870926	-0.66830420661212	0.138352512414777	-0.156489319343571	0.0400086850578166	0.239558029565495	0.0374817579679326	-0.0665042985927998	0.950983184566235	0.277219455756798	-0.19027350030035	0.734369725065271	0.268280502833415	0.0812302784982702	-0.260774414050561	0.037205899172542	-0.393266322696358	-0.339783933674557	-0.278532575808936	-0.0748309170595302	-0.477686985499946	-0.449348535142443	0.52400373586175	0.66441754969542	-0.285883560333287	-0.315063242280437	-0.246759568423838	-0.0521550984559894	0.294021937971269	-0.157831135411013	-0.624355908377635	-0.263793312417978	0.183323327193854	-0.300631039725404	0.417002104452476	-0.0799008730793577	-1.07533352579416	-0.589784804441447
K00250	-0.160583459942677	-0.852071195752092	0.644272684644198	0.496881444021188	-1.52299253133326	-0.964575605437457	0.197327329870273	0.47835175017515	-0.992776198435739	4.31681348079387	0.0910867491149794	-0.132364682511598	-0.121243972398372	-0.0934596242841103	-0.343565592240947	-0.909492001879805	0.926229441356742	-0.138229377446485	0.163019767935528	0.992551277837224	-0.522478102282394	-0.0128963372895991	0.357608560555547	1.39185988125849	0.667958027334323	-0.00862974947674493	-1.11414523092631	-0.947359193559117	0.229229578514661	0.380223651102336	-0.880749692484561	-0.31277295135372	-0.542399627917838	0.119157057055309	-0.0351378943858546	-0.432379307521354	-0.4122683527097	-0.321496696859674	0.319837679680619	0.401109588232725	0.398134987563797	0.455678448177708	0.95804674853055	-0.317767496854051	0.72243023786182	1.15996199895175	0.821295908572784	0.391097083320452	0.172708459039756
K00251	-0.173268406995225	0.00959689963369112	-0.439868134646906	-0.0496201009153405	-0.274834044726245	0.300180136133443	0.370669343101573	0.112126206460185	-0.34695924848217	0.486468994305698	-0.168624288729991	0.233104754014613	-1.17727488557851	-0.228004549305252	0.0770975871068731	-0.186219740009005	0.572126930562586	-0.121866464834269	0.376229809919725	0.171506631308634	0.0366518600447423	0.0525603261314435	0.537171550466415	0.106113518217032	-0.413972689400425	0.0386679217856189	-0.30616240367431	-0.347872413030837	0.715454222413979	0.0258887441133072	0.308608797298269	-0.221392219678711	0.558940841638785	0.016685902360861	-0.143303070398826	-0.458608035510648	-0.0480002811008095	-0.427287944322993	-0.222216051537619	0.252540164023375	0.617521171872465	-0.239113964603588	0.709863844875914	0.446801712785287	-0.716202099141247	0.328336037659664	0.108869168716148	-1.10902061798822	0.61756389843586
K00252	-0.368614635737579	0.0206639250562456	-0.0905218884991328	0.101254190108709	0.601714377212242	0.339615192846408	0.154196653433895	0.496571911217799	0.0879818332951441	0.497181849118071	0.370307991268848	0.0908815175265892	-1.45363328959323	0.113201425332992	0.179404352671406	0.220738691002062	-0.758585243407998	3.09830336490035e-05	0.184170022877925	0.577029056712445	-0.229337629351153	-0.376419181438359	0.393081972144182	-0.0932393204284692	0.13430784863926	-0.387678506938145	-0.307782895940283	-0.137030984357139	-0.262832605330726	-0.523833083416802	-0.69136966676661	-0.209150444238747	-0.441913667095529	1.16489870948001	1.06621606950448	-0.105001952645614	-0.356503577296848	-0.223889572989289	-0.0240055999278622	-1.0787916826227	-0.592022571573102	-0.532547205306176	-0.4442937482395	0.676734896949937	-0.902075962229401	0.12362039338841	-0.210616189878698	0.744027418725533	0.312284756221969
K00253	-0.484031441983707	0.224461760043294	-0.0133088804646335	-0.034300977465344	-0.210874389582346	0.485951636304837	-0.181073730063823	0.990259240519889	0.314070697771049	-0.180399438273094	0.511428577220869	0.791462928540882	-1.12601329349667	-0.270532539625292	-0.157102893373851	0.350119305929514	-0.0289726307236769	-0.387306947213363	-0.141621539219905	1.06575993235577	0.337131059513383	-0.189708231646275	0.758220195395236	-0.481184947037894	0.250992603135483	-0.230309611232837	0.345488397566294	-0.87720549851932	-0.420317279435592	-0.356189765442903	-1.03610668405564	-0.902545055238276	-0.609510468861648	0.992303441645838	0.769397541349699	0.10288364219145	0.0286852834726153	0.122517115285148	-0.453645303598329	-0.0689192453330082	-0.890075230779041	-0.515583240722754	0.276034480845637	0.584712886965714	-0.833136769921372	0.272892348443689	0.846468572848603	-0.872430881712158	0.528172011772808
K00254	0.682332174152161	-0.605632228489798	0.210783409674426	-0.339043878087994	-1.45524290667131	0.111936115976931	1.30736953414059	-1.11296361025252	-1.36456281976636	-1.3413379643856	1.62573803841088	-0.204925618320965	0.256166651757993	0.497223375375294	0.211696862400973	0.81840809474898	0.728272483297601	-0.0399702522072615	1.55042588617013	-0.0579555231518393	-1.28413023105796	-1.19697916484655	0.163164998129092	0.294376973391463	0.714962900208322	0.426187979861917	0.604361845049697	-1.35679539033493	-0.0507339901274959	-1.12974593852052	-0.163100931110826	-0.165066988226153	-0.307343306119535	1.67039484106593	0.486942155439072	-1.2687211121153	1.08350753454149	1.07692800365001	0.869050639209482	-1.47745596742296	0.480816482004713	0.28840941334228	-0.447376844480496	0.497779262566546	3.3718108729617	0.621086483074139	0.066082207995587	-0.537956409639398	0.962504603259671
K00255	0.360504965676466	0.772259475229423	0.879549385050848	0.216230716149418	-0.0597166360810484	0.931235414161302	0.197290877065778	-0.401643532655136	-0.682669226280143	-2.72653992566882	-0.0721862382739162	0.0589550378622143	-1.70532177134499	0.887345070472132	-1.75662155715039	0.118679222322264	0.0698867341413457	1.33751591077449	0.380887209515701	2.00557253785115	0.657752872549486	-0.984714002831987	1.49825626085897	-2.27593119035273	-0.101875125589054	0.0911159703332843	-0.734363501980833	-1.90100197192381	0.277426961374572	0.597716944634665	0.557820730544526	-1.51765134568471	-0.570923384939866	2.43467746767682	2.73367353870411	-0.584130400223196	-0.989063491968338	-0.623058093281006	0.0904950804494142	0.204464135849794	3.966298846278e-05	-0.0133876207880373	0.58011846528581	-0.672362437338642	0.19254460788874	-1.41820513504937	0.553946601646067	-0.660776926418435	-0.718352904597523
K00256	-1.00076285027268	0.459546691892138	0.325623016374093	0.946214642079456	-0.0597155214578142	0.106584788473952	0.869339373170719	-0.432408517759973	0.318417077469394	-0.572021277427196	0.417412166509519	0.0871850524371113	-2.43203025984304	-0.31283896598155	0.486100309591494	-0.402518521156486	0.186180204405978	-0.153750017053793	-0.00264226637458398	0.21458463213796	0.435444730436962	0.481637412828577	0.416304257464979	0.490540023627256	-0.843852802886061	0.690348182297706	0.420935361120475	-0.990238592754919	-0.10556359988868	-0.0936726312393882	-0.998503660083587	0.329894217044461	0.451282296877574	0.353594283963335	1.4381769903984	-1.20357352286021	-0.321252703561563	0.454550893379266	-0.0830938363151504	-1.43555504368698	0.861131542944215	0.772490676050175	0.204357969801411	0.512396826518185	-0.326425287814213	-1.16117946638533	0.83085758845121	-1.58855938584645	0.425075979374017
K00257	-0.0381651879098678	-0.0280551572096751	0.934393704451113	0.568446829510627	-0.248463249961209	-0.487298977697113	0.347345920890669	0.259356907649188	0.101958155028291	-0.330519922674149	-0.431055986322692	0.144843097169534	-0.769756483545761	-0.120390188952234	-0.0708120987862521	-0.285993736448007	-0.789177948799265	0.297342060338062	0.0570507553799226	0.504395125292036	-0.0286428990579597	-0.664318239457576	-0.034210235482787	0.573012337300279	0.545096375119063	0.0893585740598959	-0.0250675498905224	-0.440908503989218	0.208877676318936	0.221954320669148	-0.399581688403346	-0.0156829109983599	0.175050953708292	0.700560136417749	0.395664286196298	-0.933071074582486	0.0164648246693772	-0.151039276838603	0.175044780806911	0.678610602045177	-0.0757778509801198	0.055569023430206	0.426469142753551	-0.229927837290029	0.50607769538009	0.107088690439793	0.294067017563631	-0.115506628668994	-0.166259897020526
K00258	-0.298505321738066	1.98896977733568	-0.0628662534767714	0.555567352804715	0.0834184203654492	-1.01651717620488	0.768123748255471	0.513311785065964	-1.02257472858234	0.876573473693094	-0.78975846918013	-0.837756351741693	-0.835367597576502	-0.829399455559554	-0.883122793962683	-1.0046850911948	-0.00230129223389948	0.525317442199965	0.760754404874089	0.662038375611005	0.319852731004222	0.917451635713442	0.525651216416896	1.35962902172801	0.666420724866345	1.05880062096371	0.353929790971397	-1.01281905125015	-0.760085071010416	-0.727651196182231	-0.998511176886631	0.715602488286999	-0.925832803131968	-0.783728902333414	1.94015021207624	-0.902200184717597	-0.897880305268966	0.421040280742046	1.21159544767383	-0.788075767568071	-0.788714718648113	2.67824113605881	1.34598274661653	1.0611742746117	-0.71905535139425	1.04785987298666	2.67510478430006	-0.790226476701721	-0.837136856575785
K00259	0.057201062190886	0.207596411813165	1.16185025035402	0.423295081734447	-0.212172430751652	-0.518203202404818	0.33915352198101	0.30424251010947	-0.0460796563379746	-0.091401512565032	-0.359995340722781	-0.0245923144482981	-0.775664456713542	-0.311787351720517	0.028992516065079	-0.172370891783854	-0.322486653237394	0.262206393083911	0.0209516020313422	-0.333183811097687	0.0832037068919259	-0.716753824658236	-0.0965316916657683	0.546776867277799	0.245306090911096	0.12606290238409	0.100195355070459	-0.145622702681345	0.14047734796023	0.398448916351514	-0.238490579143626	0.0162690589507293	0.03732653469486	0.620077982815037	0.093714955080748	-1.01396380891743	0.165951161098139	-0.747872654763972	-0.101737158713488	0.882336083306835	-0.0177835860492016	0.230946200639493	0.459376646287277	0.10934249308257	0.780467824844034	0.29880681499165	0.394569128797973	0.329611659217345	0.0428709225487058
K00260	0.586816702803366	-0.792867152427867	-0.00900038678655558	0.421994629205149	-0.350024661970229	-0.0693761375105922	0.618368056458451	0.935196233911969	-0.251867681755626	0.29132198126037	0.617358780790784	-0.0997472886277375	-1.14958599533702	-1.50502377086684	-0.480191110415643	0.348305124010418	0.273680976722064	-0.115141056071688	0.322738061728728	0.27698628210267	0.737882422917666	-0.0294132816233796	0.257109324799064	-0.181568567911888	-0.397402598279141	-0.466049267316439	-0.17456022387902	0.140275703176763	-0.914366366306066	0.101073042160374	1.03684659648733	-0.166220878974141	0.506079321889782	0.191935632932935	0.206047002176356	-0.465939669484835	-0.251669779989537	-0.324053386238096	-0.353129923074819	0.132592251103072	-0.995782892462784	0.203507738929978	0.505195819039958	0.342924327903865	0.784185442154058	-0.227718318059932	-0.111008554199453	-0.721797201715296	0.763628450857438
K00261	-0.119438520737622	-0.897509342051701	-0.0925270943932337	-0.28571404198631	-0.591666702296866	0.321840407479038	0.243846266815565	0.480757409338178	0.634263145445471	0.0380041038673022	0.317622118756756	0.261043499395155	-1.75980151885056	-0.473160736616153	-0.280875579757095	0.47476486275374	0.100188629821447	0.290229287154204	0.78584332905682	0.472236015618602	0.590961594879628	0.631865721170706	0.276925812356758	-0.386062126275795	-0.0646637969673068	0.274634844843995	0.0034217441702312	0.213955254546969	-0.453182069631649	0.489793554105368	0.223283337861163	-1.17414431521568	1.0085616245786	-0.177300264745206	-0.408775597987586	-0.799039410141777	-0.170181446361149	0.445781826175797	-0.280955306862479	-1.40500567928534	-0.818089913892868	0.238244212193476	-0.213744846011077	1.09491352087242	0.312591752869635	-0.191691976547436	-0.10461314267878	0.0845999233947733	1.03744422383428
K00262	0.0867072750463475	-0.0264489915586469	0.300212067465346	0.223362258781235	-0.0240374522842719	-0.111322835587588	0.131494159893732	0.174385486503761	-0.0364510685598353	-0.108550976525574	0.0439066519049111	0.102966359222589	-1.36565920857127	-0.0079102319957348	0.083280437159552	-0.078405313628802	-0.0484676000613267	0.0773752580553698	0.0818097289254508	-0.00691688480586193	0.0380828650670262	0.0719570153541116	0.0455064853105499	0.257343414603141	0.131292971799531	0.102442511676118	-0.00623095378863869	-0.0706679973527834	0.106380258048983	0.0646048088424644	-0.0851986076269918	0.118956172027268	0.145038990630567	0.110668425701173	0.0324713284095717	-0.696906107244415	0.142929299162949	-0.00337624261339394	0.0566620560191479	0.0387248191519067	0.0954495600067134	0.166576877646495	0.271902076344165	-0.0250648089152166	0.0527508902417717	0.176753257086131	0.255839229950248	-0.764432675630096	-0.0847049468367502
K00263	-1.04784284685271	0.0467054536201098	0.131131252434772	-0.219132264908201	0.450574659442167	0.025423186311628	0.206331427575689	-0.848728375731544	-0.298047302950031	-0.330628426977226	0.764142913285615	0.526813149141965	-0.634986499336935	-0.12356704347972	-0.458991351937119	-0.729706990319683	0.605032628528594	-0.767204000397417	0.204070918459332	-0.456301672532853	0.10084581540996	0.342297278542036	0.0487535988735192	0.433543317953614	-0.295175319046144	-0.0537104010574811	0.274738833220259	-0.129310207708301	0.0497027780140692	0.00501500900728023	-0.325307140567045	0.236320367185932	0.0276817052406789	1.32684123204036	0.553193143663657	0.104420059315606	0.255061116535558	0.71467792092801	-0.15765582709155	-2.77712998390765	0.774176911847973	0.886971644360188	0.393739309832636	-0.0298045424263229	0.212089427442408	1.00277661558621	0.870189578171763	-0.326703158037255	-0.0397308744187516
K00264	0.272964118300846	0.241240695085513	0.156844722246117	0.331651303184287	-0.0255994847934424	0.31283507480054	-0.35987041565026	0.0871204227720361	0.172384582035583	0.0118691699059289	0.0958682067959275	-0.00732806454466665	-1.6559535895253	-0.104746861622234	0.0328556593158836	0.12588120347277	-0.00379879946466956	-0.0975193338334266	0.0734564648692682	0.0758120361977973	-0.126260363535737	0.126219843838315	0.136216047701103	0.01971285553613	-0.0578760974625638	0.0440902843371774	-0.368676553228288	0.256548911859785	0.00990655245096373	-0.083736174332757	-0.00761694390358364	0.378994635435052	0.273721960372372	0.024953898226967	0.0507480011812109	-0.540592793016447	0.127678824991801	-0.0536665525120563	-0.553274258157531	-0.0460801007143431	0.156196067970992	0.139651994467351	0.531045735665907	0.164908148130685	0.424587181340205	0.538063660256089	0.374916891290283	-0.810317236888929	-0.0221809348665926
K00265	0.105185730200753	-0.052529525692751	0.387919393853457	0.275754559388046	0.123054965467171	-0.37114489779618	0.354574912637269	0.183317889245796	-0.00136438753156769	-0.301070071524453	-0.264391386361411	0.0318673092755171	-1.08730108473619	-0.157378058439938	0.014475097991884	-0.318914932727675	0.383732064630992	0.0631551815637775	0.0838548498734528	0.133743137494087	0.0229144171174162	-0.278133087527633	-0.0592619759527976	0.25457463493705	0.288918544719442	0.0958023878663256	-0.0560925808480911	-0.0759714060197605	-0.0347012700254261	0.0496760257184493	0.429678994136774	0.0383779189906971	0.126909445518918	0.279960522669611	0.648275015778473	-1.17910616170949	-0.138362172181995	-0.121002402103651	0.164905112652314	0.780441494978439	-0.37322005972993	-0.0117507497240501	0.394975715676547	-0.25927969265705	0.640454071716143	0.168598765938273	0.296358398734116	0.0353525571055271	-0.119681054182005
K00266	0.010099069686394	0.0402240531913461	0.113449545707918	0.406268657265036	0.099539586065757	0.0553520729701484	0.0203185361944933	-0.051063233328956	0.14078988871103	-0.117137794315507	0.108317002996075	0.0805676249671143	-1.45180406186733	0.090766324430365	0.0176101235319356	-0.0882297868497487	0.17150318570665	-0.0450862488567448	0.110034995640491	-0.00290639468872862	-0.0557254533936739	0.153057219796036	0.04257023037663	0.0514295738640291	0.0211193222178396	0.0767869576367154	-0.203330626961355	0.0149949773997992	0.0954682106254796	-0.0330780329218409	-0.00446135456762614	0.217509123278234	0.208788002596885	-0.0585367093890473	0.174560822896477	-0.623219340775505	0.213453930163179	0.0211422779499579	-0.211537591507439	0.48828031981531	0.102631157907222	-0.105010888929294	0.0740889580582064	-0.151588886596833	0.258676258324279	-0.0672313050134021	0.0278621835419551	-0.404865028044831	-0.246169802052332
K00270	0.863883561212063	-0.739815974217768	-0.328661193317049	-0.369160315236129	1.91835723728959	0.653791327787228	-0.451469674592088	1.05026869406979	-0.778477898998527	-0.741164215354205	-0.480661709441484	-0.542060112319334	-0.539004442302591	1.71392047070932	-0.600092403494813	-0.755593656922849	-0.251187111290583	-0.543671571685455	-0.460896463644604	-0.232963666463285	0.775267750705692	-0.509233445970877	1.00626869703794	1.30127599286472	-0.322153102488531	-0.508061103168953	0.612693644692492	-0.765998535842867	-0.4427038005016	-0.40121471791475	1.50841751587245	-0.591631419570456	-0.6547266125462	0.940748680575469	0.909175643822312	-0.624496007589764	-0.61897006176433	0.85131485219281	-0.396984294377762	-0.374652974557565	-0.375470314276278	-0.359658929439581	-0.221621723440959	0.852339535376492	-0.286362760638196	-0.166140880009798	2.58694110521286	-0.377404139792647	-0.437411420300624
K00271	-1.05686515313515	-1.23964761763982	-0.844115769363189	0.485494666874017	-0.042995166573255	-1.26938615413876	-0.962257811823089	-0.887974012604008	-1.2768404785205	0.922207557383121	-0.990340616730872	-1.04940602202254	-1.04646646041317	0.302530926480673	0.318300048269389	0.157591796933785	1.39897964023653	1.13120668789869	0.408114991893113	0.627386868908595	0.216045130113051	0.367072602107434	-0.919890323809431	0.738394883556047	1.36626122954823	-1.01669889674149	2.17905218518042	1.92520148302311	-0.953825020714165	-0.913912427498224	-1.24722826736012	-1.09709373402135	0.221649941240335	3.31100797067027	1.70165328130875	-1.12870954355578	0.165501585039349	-0.514410617864023	-0.344885300428875	-0.32340251921546	-0.32418880191149	1.81934702794537	-0.176186102406113	3.30532029869545	-0.238467129628687	-0.122813402961391	1.16166480323817	-0.326049146521999	1.02864129287202
K00272	1.015056172753	0.834169361472624	-0.790706286518273	-0.826382134173218	-0.0901579868725405	-1.18012580869786	0.336870754835745	1.11099331334011	-1.18695172355775	0.108523573872832	-0.924604183553255	2.28507937638815	-0.975998543497275	2.81113519294183	-1.02981118667999	0.0904114175132911	0.561914210635263	-0.980109837494749	1.40013957211824	0.529353620841302	-1.07311671436822	-0.949773147011191	-0.860092944612039	-0.609753830846805	-0.784973281803092	0.335632825594851	0.0462765843920293	1.33895603447147	-0.8911669011513	-0.854618992960367	-0.0326660788356714	0.186948790696145	0.15782085919233	0.366563446864334	1.0481349015004	0.523470168839561	-1.04644059562992	1.54841540488368	3.2170275680586	-0.813361104167588	-0.814081102180022	2.98025578662686	0.567894887850639	3.52871447427035	-0.735585881596013	-0.629681918871603	-0.7116555815885	-0.815784617250079	-0.8686452842509
K00273	0.372991749773823	0.464135501244181	0.261422793655129	0.837981848565441	1.24505115932536	-0.366354653760704	0.0403709432183754	-0.156056498009196	-0.613644116171758	-0.154600911871433	-0.30748532414768	-0.64135230084318	-1.44780847487417	-0.229177383861409	-0.278782678197572	-0.357741355811585	-0.332053564862395	-0.209692488642007	0.0922574685863684	-0.0817451132195511	1.55161814560709	0.531030432367764	1.08063886954035	0.505003116043832	-0.431968132140258	-0.232285376843478	-0.654728048443554	-0.0996243942209192	1.07332805281436	-0.696981314108367	0.707851374697666	-0.106101978569623	-0.416985865080762	-0.325554593470637	0.0221808446368867	-0.822202720411523	0.177064987485145	-0.401096084475801	-0.442056183609298	-0.966448956463234	0.0942650667272353	0.155907161517638	-0.142257689333361	0.25357035183945	-1.14391172679016	0.384051450650716	-0.824124789974536	-3.62851365171865	1.1785761062135
K00274	-0.0885538744014114	0.239990820081167	0.360686186715913	0.0895575872964799	0.195130572321309	0.148996206607495	-0.0693128122204733	0.00894059050389763	-0.0272144392878636	-0.071877054604464	0.257918494675025	-0.000851004989936204	-1.37900373069816	0.117781852674049	-0.0947308936434217	0.0715591004953503	0.38673285476794	-0.0328592912288775	-0.0787981218999385	0.372091271621665	-0.234796239596059	-0.0155474242366198	0.372651910244666	0.260342326693807	0.071851224314109	-0.08756842847143	-0.387133225005679	0.18079638620196	-0.150555648914785	0.00476211915903311	-0.248569760863461	0.0339151859046441	0.0223135900669851	0.145237171015679	0.213133728369286	-0.801918174175345	0.214900944507465	-0.0564014983581413	0.382997423244405	-0.357507581225512	0.354568475657122	-0.0487858596137051	-0.0725879442847207	0.270325731729402	0.0756059729999363	0.505716695496511	0.479772504547247	-0.61215610586748	0.111676297575886
K00275	0.211194310246757	-0.105192353088388	0.206987257020768	0.200434260675701	-0.313630267350293	-1.00111638211997	0.33339925075866	0.288620260696483	-1.02539197160166	-0.665979326979494	-0.661288186498015	0.0652049054268628	-1.06616980036051	0.310741650859645	-0.0542745777661877	-1.37240776862369	1.1174108210393	0.610207426970094	0.29150148177246	0.92143007051483	0.220271691290662	-0.449461401417286	0.501305284150688	0.84665777914026	0.651329511210193	0.387578183443831	-0.0946866256588296	-0.247598659631827	0.341573299987831	0.222003225532137	0.236565074841766	-0.708832885913174	-0.0497171860119498	0.351158302204308	1.24093059879599	-1.65893320484078	-0.081824048717167	-0.177468381716077	0.571143371771657	-0.288133852355601	0.661313708232569	0.839902599473519	0.913964684776902	0.060861662890327	0.612259822304082	1.28223274690474	1.05543812247498	-2.5840130862376	0.563370721387638
K00276	-0.0556468422914151	-0.461003515642217	-1.44791032660919	0.335079673967005	-0.560354388369272	-0.429924845893529	-0.408464597772381	-0.452569984433837	-1.01693876275072	0.434253113867924	-0.273208404897425	-0.722839293319639	-0.795542662860031	-0.781123762381194	0.120876943403906	-0.257220872483201	4.11518636226528	2.62042583357921	-0.193670686792199	-0.851374656305843	-0.200486402496086	-1.07580564811723	-0.405294831236521	-0.482092996816659	-0.0991001593642196	-0.320739013443945	-0.230238824650496	-0.0364449694747672	0.133512730842603	0.438205916987894	2.59037270428974	-0.222651356473584	-1.07457662713878	0.130913041330061	4.06799854507954	-1.84448823747406	-0.287112196124727	-0.831220279582307	0.70143247889512	0.952774358589563	-0.357400299033289	-0.908972347617786	-0.454185939320359	0.000353477873218955	0.748857739164522	1.45065220909378	0.224665680099074	-2.22515631725343	-0.490309363173133
K00277	2.85248844387873	0.83643547561863	0.392761247675398	1.22757576190957	-1.74641959414052	-1.58450185898467	1.07364176345947	0.344651062116333	-1.59267886067746	-1.55330300184582	2.19723240852428	1.04512049786052	-1.33997068223368	0.178849492723947	1.60651395018109	1.37195866220035	-1.0362468606122	0.165868122175571	0.253217873008503	-1.01701628027642	-1.45631192936516	0.202209502712786	-1.20112331924381	0.609530511094686	1.27718087168275	0.172230097107409	-0.117106976483283	1.40712052563511	-1.23834789652597	2.64522657228302	-1.56019582286134	0.115257729004322	0.907963058528289	-1.2702643599265	-1.31500349286603	-1.43018701783141	-1.4243556755065	-0.477415977681221	-0.291455622771835	-0.267890141937886	-0.268752652690998	-0.252067437068842	-0.106401477397693	-0.476334664435057	-0.174720487806634	-0.047854433915475	-0.146053546057863	-0.270793352860496	1.17664687586281
K00278	0.0694357811352331	-0.0841860894379752	0.395161130867057	0.296153548618791	0.0818854204581479	0.028985942060176	0.117960342605116	0.125320420849755	-0.0412149949304668	-0.130548649007944	0.26068867477767	0.249412350523223	-1.56670286403247	0.0155416662776697	-0.129030023063935	-0.259178071174085	0.266741148843017	-0.024971717444354	0.0926896242003039	-0.189495809803336	-0.105917748320837	0.181333336583661	0.311615205005266	0.334369089270442	0.148451859892571	0.152342816585709	-0.326651592862547	-0.297932831224518	0.258048023629386	0.0579190480932554	0.128136767724386	0.216364144774586	0.103426271209962	-0.172085410249538	-0.0351689169935185	-0.583988740536586	0.0550908450967298	-0.105973565786987	0.152261336615068	0.335796982814559	0.0129202663070485	0.0255017071326233	0.192213158064716	-0.150275709108092	0.253369708198352	0.184984216235498	0.151345479733395	-0.421471847434986	-0.229465820121511
K00279	0.680369008367187	-0.540653184237832	-0.211429211787127	-0.280950476603086	-0.663616497454264	-1.65880393951739	-0.429399200759292	0.710743029245443	0.490880475326057	-1.63620506632424	0.305038186627634	1.00443960305678	-0.360152229516555	0.164724955249686	-1.52837242127147	0.857223234324163	-1.26167576489908	1.03169262653107	0.26709828447523	0.726574810417604	0.565456680373319	1.49784062484095	-0.14013529218835	1.24967152603132	0.938330267436355	-0.469879449474426	0.102158283237777	1.77551261348509	0.316169613352347	-1.37635405136885	0.81077023943171	-0.418433814087701	-1.57013378518058	-0.327715008310671	-0.369071650061932	0.187617940264665	-0.439330959031548	0.861774473104398	0.984818808037121	-0.690083985342077	-0.69070874448151	0.470380595060963	-0.573109769401003	1.94980075364636	0.544996546815103	-0.530701254063408	-0.601831721218311	-0.692186924408116	0.371410923930892
K00280	0.740222420272216	0.739168587240839	-1.02404596836754	-0.792351672202048	0.326848667119186	0.120772829750139	0.218419828085274	0.600831674020922	-0.620123446180447	1.43911422960907	-1.26131150612477	-1.77828773076894	-2.603411164096	0.908108624963165	1.38627592665281	-0.243229089223189	-0.567332198582315	0.625173656379095	-0.807029890957053	-0.507275023739145	0.971552949498406	0.574685211125629	1.63544992877964	-1.61151234559259	1.05626000579482	-0.102525398956486	2.16840262979612	0.514754381475436	-0.188932006671251	1.39025204669446	0.424489055498211	0.599361049288763	-0.87707215982953	-0.969111199080319	-0.449537830853255	-2.64838043963589	0.611325368816573	-0.062291199765808	1.31668109229126	-0.0637332732838393	-0.565452745322663	0.0226481505583209	-1.13271028825487	-0.232560583267753	-0.127097349779902	1.3766016288924	0.877634346046977	-1.19348524005207	0.703003160880913
K00281	0.228982937330059	0.0396551033037268	1.22693268033987	0.397229810585665	-0.305917279029973	-2.53683016151333	0.234571489153643	0.129676174230583	-0.48683837188036	-0.628051847685466	-0.979031789434421	0.133283158199962	-1.02745028407091	-0.143352782815807	0.0649795109258436	-0.708647502289368	0.718688915997917	0.375687597907268	0.0930916351067394	0.483001720459938	0.182898090607632	-0.854343747042603	0.181097751831571	0.960836255269034	0.949739959611622	0.116968101120563	-0.0158376912572518	-0.760441081576373	0.236256124645804	0.392862611266555	0.0412501381132429	0.137152481988676	0.36938669411394	0.398913393471977	1.10804380742845	-1.14080463679469	0.386361032380274	0.342221653790564	0.588414455441438	0.365041604886081	0.393222826594238	0.74970197844683	1.04102410690975	0.271410429214631	0.359439636729242	0.700321494978133	0.986883763226841	-1.48440291429409	0.140388626057679
K00282	0.0316429411367874	0.854749996914717	0.501487703602937	0.768056766539305	0.268808193705585	-0.460884142842419	0.817011737916246	0.80330157390698	0.137517276630544	-0.00479633601404748	-0.189068041059915	-0.376345520414658	-1.10633290714093	-0.327264606114731	-0.0335851824990165	0.368501427634944	0.0483728030993683	0.206296673196067	-0.253142958406977	0.200848634981395	0.176067526098833	-0.623364388501976	0.0552606815497764	0.139759527613914	-0.0357237615951549	-0.510074684276312	0.545551928102214	-0.189278490035137	-0.44739839028012	-0.381506257062734	-0.547530161187107	0.0294908230126487	-0.509648329001208	1.13532502968496	-0.231449963568732	-0.660598774558326	-0.200058350767724	-0.476941104471354	1.36464725324684	0.148335035588447	-1.13505942712523	-0.526801014143822	0.108539421236903	0.893744045152504	-0.960719295984357	0.284506160430775	0.0753133631735343	-1.35463334368201	0.521960008651734
K00283	-0.00914849846537086	0.775161554789945	0.559319927848899	0.732909296288409	0.30173876527967	-0.637515576414681	0.803418615773704	0.813552131180568	0.175792982951463	0.112938595546233	-0.230226767688169	-0.343576020085779	-1.05737002176651	-0.444971468938663	-0.0039112342487861	0.342890326253833	0.0553061812900163	0.194426835979696	-0.257424967232544	0.291806948039611	0.155895848303167	-0.536834214832307	0.118823620128697	0.127470286596658	0.0118866700313115	-0.507018674183475	0.531582537301998	-0.0919374969236433	-0.457258003087352	-0.31649842291648	-0.378235476286925	-0.0423054983762761	-0.596514756554455	1.13670689088312	-0.333468035006554	-0.853053807716015	-0.144359073743015	-0.447769436731779	1.26292093815338	0.0181525908702878	-1.3218032731889	-0.439116072997958	0.0179013135766731	0.954498634473059	-0.894300007232269	0.291245757184121	0.153602739072463	-1.64758076735781	0.44701773669799
K00284	0.0357486913048736	0.0240920562961867	-0.19899416135975	0.232495019600382	0.121381869041832	0.254002334169053	-0.0594827068215926	-0.169206303559178	0.130143648013746	0.0244809888379455	0.307335000623551	0.249167142807695	-1.7921142579377	0.188891137280266	0.126761307612067	-0.0454238065156744	0.204919979272502	-0.188408598266074	0.196056289383322	-0.4102451292214	0.0509372849163685	0.468227189396555	0.251311607576047	0.143577305065768	-0.115489577141257	0.263786804427799	-0.537694982589387	0.18899923737337	0.282781016461623	0.021584227372573	-0.0076157922009977	0.353065271257312	0.25605916059146	-0.588444281546866	-0.0756382912125638	-0.485616844662305	0.298570164352446	0.499768953689282	-0.784877704502438	-1.95197194753502	0.508170166722744	0.333041030257606	0.218029060231285	0.121588020492957	-0.423585377508174	0.169368080887991	0.326839631341439	-1.25311107885983	-0.190016523613672
K00285	1.09953425075422	-0.225904374103034	-0.35932927226	-0.125869490371033	-0.326809423292508	-0.628647238027039	-0.0791336303506162	-0.163443007324539	-0.295587922039198	-0.106357683159182	-0.223166504070522	-0.534881087549501	-1.00737940322641	-0.241794709655831	-0.407199455898597	-0.0857228467721737	2.08867126348634	0.887793063376728	-0.221308773569841	1.67125121923057	-0.164765664332056	-0.43408017281617	0.229050736753232	0.247556523460997	0.0632448297043334	-0.503731093189832	-0.384071420147908	-0.398330108787452	-0.302690405797135	-0.106073372130216	0.882528962977761	-0.22397415527804	-0.330894256006855	-0.246079237249601	2.28894913404262	-1.16729807575594	-0.164057200625579	-0.593813988997819	0.503883304231478	0.595113420713552	-0.725584786120831	0.0383068470173811	-0.168779236034253	-0.0416929036974815	0.828696514483052	0.511423479089424	-0.034105074209582	-0.476863968800509	-0.385861567098013
K00286	0.068325893478938	-0.0220381617974207	0.213391429805353	0.183273306631782	0.023581695442204	0.0457689137762902	-0.0256749990186589	0.0843613161605018	0.0575675231799651	-0.0998238172346345	0.171881275826555	0.0886395613288627	-1.44808649342122	0.0193109331388769	0.015886844603466	-0.0689177045625516	0.152550576826273	-0.0602788916716594	0.0623510377189126	0.0306867786387105	-0.00775066445348749	0.151777252955933	0.240774344327563	0.189501751933523	0.0467261437211027	0.047552265943713	-0.176498096207736	-0.0150581657836922	0.129778475069857	0.0236134550083631	-0.03691305521631	0.211933755360427	0.126048164598221	-0.0567680698136631	0.0935526036841001	-0.561971093710049	0.100943913731593	0.0891397881806872	0.0121469366213211	0.137290577277876	0.162087159608895	0.0797411723513252	0.167128927493287	-0.05714563399014	0.0602782070803403	0.194872208681799	0.172108444968322	-0.658608181668075	-0.078106671447275
K00287	0.154936963399685	-0.055443021403019	0.263358737348039	-0.00567161463048441	-0.120877989406336	0.219338117139368	0.0469469277031985	0.202217398624567	0.00391707104692006	-0.0542723451138218	0.173438274096526	0.197261975735338	-1.40414328953216	0.0323000145882892	-0.0918412888873315	-0.101151842282234	0.726000326150625	0.00293161843726264	0.0120137064913284	-0.0976660983186347	-0.000120944490369201	0.0245345922988405	0.182886392521426	0.311189222988134	0.0264859356649105	0.048721721210597	-0.335320614321774	-0.0164731320486208	0.0183729996091872	0.0962935135957382	0.118433623707446	0.0772993885168055	-0.133601003832688	-0.117252146768895	0.0982177969492671	-0.34819447544737	-0.155066511339765	-0.0297097522071868	-0.0466443759696557	-0.117405078302642	0.0836914973062218	-0.00205754653569707	0.0423058689379986	-0.0438856802191012	0.204546297386183	0.41271765332775	0.0936705170544076	-0.6054701693409	0.000427453278860469
K00288	-0.374828485755297	0.260042567661594	0.227877517639682	-0.199533589276463	0.270184841356594	0.512147519591408	-0.0487180214681211	-0.244941557120781	-0.10000572014783	0.358363220863654	0.491958029164055	-0.0202409229057439	-1.33349131780187	-0.0552374776423518	-0.134374987086783	0.367024376895645	0.248008190934161	0.026781098938808	-0.112543925736132	0.0764870140224191	0.260458674866608	-0.0391447323103309	0.275824557387631	0.118246459228624	0.350491754131389	-0.0949943190685874	0.479393631777874	0.00674599351357862	-0.117044577271524	0.306772183857389	-0.279988987413823	-0.202800731592568	-0.266835030594542	0.0293430107077361	-0.373104751866118	-0.556632019593391	-0.111689487886596	-0.0190558960894861	0.240744880890924	0.6497929301275	-0.574814509662289	-0.30359529895644	-0.513564002727402	0.443213253481284	0.87731435982365	-0.244613304200695	-0.0396226620807706	0.178756068715859	-0.0226436187655933
K00289	-0.396318962462621	-0.773210581922783	-1.31069208130844	-0.896598120397835	0.0992147050546964	-1.1154947417206	1.41933044573245	1.11310478680344	0.050147065768936	-0.11024329309402	1.21407343817707	-1.5182866968609	-2.30295696119637	0.949972302115645	1.11438700217359	0.437778918865197	-0.484442184154065	0.547653695436144	0.0827297291497933	1.11160226027811	-0.0330703857549806	-0.657966777572295	-0.102062342185599	-0.21989301488991	1.07561705724383	-0.630257177881022	0.577178381737584	0.328748208696275	0.17610248223769	0.413037470019468	-0.770800405203241	0.430864672456256	0.117047447672492	0.894362975965631	0.468527607960949	-2.35309681235188	1.05390988541129	0.50829877152366	0.602093475542201	0.104077508260831	0.436829401938846	-1.51811126945156	-0.146147940602915	-0.32805742532007	1.5534101777592	0.516916851538525	0.862786543590928	-1.52851863774383	-0.272054412014062
K00290	-0.106068287865281	-0.160219941768143	0.331956326198129	0.412699490665496	-0.135561094531921	-0.292080818421361	0.167470461276189	-0.253503584195571	0.0281078783783286	-0.343654240277513	0.318142465897249	0.17520101788605	-1.56192521949845	0.236346366694177	0.0737441499649829	-0.223657285304669	0.137315058787773	-0.0758925898668405	0.194472894900379	-0.424984173871672	0.070898768908916	0.288839500322306	0.281219237234722	0.337577631846629	0.181723498609588	0.244578253640523	-0.514452743216013	0.15829424592231	0.384685521682853	0.00362782456999935	-0.122410650438421	0.199345834067537	0.217560318908489	-0.22162938200766	0.00935714676180908	-0.346669101970424	0.329545220109509	-0.034696169565328	-0.11369776633285	0.168870997999285	0.24606873129172	-0.0675318649913255	0.118300833082351	-0.192716437315698	0.253802354443281	0.0684566124650304	0.0761250642993368	-0.354524904029403	-0.234521684032666
K00291	0.457290923735184	0.336275693278288	0.0684921365610711	2.48781073775799	-1.21624454782226	-1.11851764757693	0.519927836104316	-0.86599518415591	0.687447023832762	0.335416977997134	-0.933769290512735	-0.972874866929879	-0.970928664231692	0.84483376670431	-1.00983651561868	-1.10887762847938	-0.787613429559209	-0.973901229904016	-0.921180504914333	0.129443346591025	-1.04114746664942	-0.95196706397019	0.923773880192006	-0.706124818735912	0.602291527265137	1.15116938239662	0.290410888855904	0.986885109329463	0.525510954606448	0.55193598218909	0.331256754096128	-0.0989975992655326	0.390470401595921	-0.928856788658426	2.4915099714911	-1.02537954214801	1.52005949455261	-0.964538299451267	0.582804015156252	-0.838077103407496	0.0668523075311745	-0.828527168072372	1.80131030519905	2.16845665108986	0.123606263412914	2.01107738134728	0.670562741726954	-0.839829362379944	1.22434085160331
K00292	-0.169985035969174	-0.413778407365467	0.113777904161895	0.0618131250270832	-0.650320815672351	2.18800391702826	-0.0437987370820796	0.0552802303715077	-0.463385862711609	-0.415508347412445	-0.0812552934606464	-0.160036123601911	-0.156115366558189	-0.146319618133388	-0.234497866245276	-0.434022890657396	0.213185579449803	-0.162103801271875	-0.0558943329333468	0.236568241607714	-0.297575896048536	-0.117915939615258	0.0127105827174538	2.18022898946787	0.12212849268006	-0.116411696266625	-0.506176159750423	1.12704938768735	-0.0325511670249825	0.0206838393398322	-0.423889400001948	-0.22364150343892	-0.304599499861751	-0.0713587260242101	-0.125757501958012	-0.265810345054601	-0.258719955418417	-0.349094924905607	-0.122983799932324	-0.0943302872817521	-0.0953790230554773	-0.075091296262388	3.06786689144697	1.45509894390608	0.0189556618618384	0.173213413091821	0.0538120937691493	-0.0978603315649346	-0.174856200371873
K00293	0.435976664751524	-0.583940453335565	-1.33945906103359	0.522056657207684	-1.8555422688368	-0.610730730877229	-0.207449381815119	-1.37896922687357	2.18951149798123	-0.454526575650145	0.361333967574529	-1.52439697300983	-1.52174883760583	0.999610147416778	-0.348139472449996	0.267655404683703	-1.2723176948578	0.953964784082802	-0.223553863579912	-1.25652471028631	1.58821889803797	-1.49594839810604	1.73555689312452	0.0809812289994799	-1.33381895407145	0.470164880023082	2.51988397347486	1.79503012633702	-1.43829180933262	0.503900677194162	0.391757829378575	0.391765792834607	0.85239951674777	2.00261688296018	1.96986042941523	-1.59583839555537	-1.59104944494856	0.161490532404282	-0.827501848433394	-0.80814885602589	0.370915815372153	3.62800152304304	-0.67552737799341	0.985764774519113	-0.731633905123029	-0.627446012882418	1.1808607775882	0.416016928469546	2.01151169021779
K00294	-0.151131191416516	-0.34017015431034	0.733441533344408	-0.0540582223254225	-0.0961959440760818	-0.35706509861216	0.476114701961197	0.114528726695234	-0.309304091380816	-0.0405754732375395	0.003056389470128	0.142028934839244	-0.260553405890648	0.00635561286195213	0.460502370014594	0.125283005279494	-0.806756517288149	0.150449145684102	0.119670278975052	0.0016920433486566	0.0423281730829001	0.116251433265228	0.0563026684259911	0.275486917339005	0.0732088603450535	0.225047849578309	-0.0317024397782693	-0.10330447590282	-0.0704077614074966	0.236351545649417	0.0596020124307443	0.0700055392053429	-0.12883180128264	0.108229927719131	0.315722740689908	-1.04977872583267	-0.111825107463522	-0.206333245572989	0.411221414456953	0.567435968703966	0.487238683251457	0.453436636357468	0.738900913887336	0.482729246166319	0.043114474483316	0.288287526185353	-0.132353693186364	-0.658604726189873	0.729856580975892
K00295	0.370197571988474	0.394348825678879	0.0779780720088339	1.31213285383309	-0.2768610309872	0.239205994538307	-0.300558072103912	0.291763503475049	0.396948930716106	-1.24089586504384	1.72602650165451	-0.0978435866034386	-0.673539862491565	0.822467497674338	-1.22249379835506	0.535722817915062	-0.101849661534914	-0.666750776570663	0.527529231298191	0.715951377325102	-2.09622031634186	0.667883462263203	-0.24165778845704	-0.942112876543635	0.50585190537276	0.211588741027848	-1.32971073441742	-0.719842565370525	0.845288020540032	-0.237955095134304	0.554280943094862	-0.0565567162397486	0.948046603473422	0.0239228898269783	-0.659442001620997	-0.439083191497874	0.136238195608958	-1.53556189655703	-0.586124589182503	-1.41725198038655	-0.603023148601229	-0.54493633613798	0.0366542432015787	-0.671570060210006	-1.36464322246992	0.695904578723093	0.354398311939593	-0.574457524772858	-0.101466741008152
K00297	0.0548267400209676	-0.0265550267592297	0.213820553551564	0.159576297560764	0.0536680936215353	-0.0558938535919697	-0.0191568480455769	0.270335906924588	-0.169423094996786	-0.0280849488630582	0.280460889577939	0.163386840234802	-1.54971702842327	0.0240833180914217	0.0292910012252187	-0.132418129637188	0.219233557554968	0.0331072281910106	0.0612286921867914	-0.147700632100509	0.0909303440638617	0.195052275444477	0.259998038661843	0.219698523039827	0.115303920727204	0.225179108378655	-0.0951805609458152	-0.118889736029579	0.0566743177284007	0.0334621405329895	-0.0520031325118964	0.116049716230792	0.0649980659147586	-0.0724171933082823	0.181132406268762	-0.736602408719735	0.0825446181997438	0.0271880160774904	0.0537918646570412	0.156896830561329	0.0743470775837922	0.196343466816391	0.210396748632444	-0.12343256772346	0.11884214770559	0.309782176682099	0.245571897125967	-0.68654541554298	-0.161228837146662
K00298	-2.46746171245205	-0.0332622392120864	0.664591085928073	-0.77557828886279	0.158409981104263	1.60195298873447	-0.437160560899793	-0.0456199736182169	1.07940086828559	1.34657722282906	-0.824944698193872	1.75210624552595	-2.44012483672055	1.12983554511275	-0.916708711249991	-0.616729314238555	-0.169779347144847	0.560844730378786	-1.55058414468332	0.600743682027756	-0.559640631308761	1.87387317476532	-0.398710224175469	-0.416742095711719	-0.360458302720381	-0.259358413417595	1.89706468743152	0.24755110981964	2.19971446074882	1.13994989877365	-0.892737198603057	-2.14919646926055	-1.92884246024966	1.51678159966203	0.576459662712181	-0.389536509797853	-0.712680811318751	-0.336650508655576	0.103847056206766	-0.753626292154302	-0.219366669011966	0.813732461637503	-0.128113598018565	-0.336042732615519	-0.659761251979607	1.34160309066226	0.45009194410501	-0.241439110452831	1.51022703418475
K00299	0.215238295654083	-0.0994959689452894	0.0543003439170627	0.253012561446727	-0.183374337389838	-0.0139421021336681	-0.158622577824994	-0.0106019950148463	-0.141950256436029	-0.267945445021329	-0.0464411567662426	0.143755691919717	-1.08833552057622	-0.134266925281321	0.0848783970160955	-0.272231359372033	0.964171946119829	0.222559608411642	-0.262243329777781	0.791563375870653	-0.0699084233231003	-0.146788550045583	0.173469612640877	-0.0155016042660749	-0.0461295928038744	-0.341629000562152	-0.365937147836723	-0.161780483158507	0.212402709070768	-0.0124624307786142	0.191759418472768	0.170415863980558	0.412857641638439	-0.285092764600518	0.917118783096769	-0.656110273427935	-0.0267130039133154	-0.250770655793265	0.686291117456819	-0.0360902435500156	-0.281547137416552	-0.0363601316645208	-0.395565678938401	0.026493475462784	-0.00513333414425089	0.277518509663085	0.391388958805146	-1.64609124717344	-0.106837264421454
K00300	-0.598782289658047	0.697707457658443	-0.424489721119513	-0.45640747198846	-0.893813616746625	-0.772887758151448	-0.521276276585148	0.985812150711739	0.667237619676971	0.696644895739445	1.55733603489236	-0.592671479381503	0.855968974046052	0.681889257273378	-0.638407291031794	0.685272912858279	0.247317566801764	0.852290764103302	-0.528705620487306	1.09716267840576	-0.677151010799013	-0.566800465178738	-0.486567182826545	-0.262598812314552	-0.41936063160216	-0.565876530443571	-0.805277240889609	-0.769159523401085	0.931864444067976	0.964562392542865	-0.754735155631223	-0.631739107520473	0.764767209049035	-0.538204143414406	1.53000193615113	-0.657640008159918	-0.653284956647347	1.11946850601434	-0.843268598814571	-0.82566906902674	-0.82631322238812	-0.813852116611085	-0.705063655455983	0.749797214565129	-0.756086694927986	-0.661338664524744	1.83194580634655	-0.827837289037732	1.22648922839561
K00301	-0.580556538617412	1.13433207347934	0.476106978359364	-0.46886379831597	-0.606094001498473	0.547932305165725	-0.749362721207972	0.0883508999393044	0.508972427440975	-0.682613188719715	-0.0594031264226421	-0.392784457939119	1.13000798784533	-1.36224819230438	0.401801840849438	0.705154215265485	0.678579445130445	-0.239436272872558	-0.258825517294083	0.939385980807319	-0.182752377361043	-0.342642249216871	-0.179587427392293	0.342014659602783	-0.33311178187997	-0.576633673260738	-0.175067059329161	0.817713687381174	-1.00489041294723	0.383708322897522	0.00685013169377185	0.371335735585639	-1.51528050155903	0.88437652383592	1.09801548416276	-0.775098038843425	-0.0293873624602048	-0.418004718134989	1.18064458031186	-0.48173820402013	-0.494122255003694	0.611406811894777	0.537895011327727	-1.36387759014571	0.523515329402767	1.0911452735813	0.348833371187739	-2.09721434335283	0.536327811479425
K00302	0.0179832919822847	0.156422945188519	0.109940709886031	0.235563474642607	0.164876729112373	0.275625981837192	0.0596987604407303	0.229484301964473	0.0990981537588637	-0.0959201965088137	0.429574987460646	0.194305598818215	-1.51962349261826	-0.0812094842030104	-0.0359053770142576	-0.100057151131433	0.0816645473375134	-0.155259370214449	0.0202085428955293	0.109531942704893	0.0264440166227743	0.34831304194859	0.247679311147955	0.300550733864226	-0.141725833603944	-0.0512672838948314	-0.370903220027792	-0.0948573985522321	-0.0135573520000153	-0.0161918576960909	0.090894056721051	0.257196366864855	0.0928377617354885	-0.156839252783468	-0.624950062126944	-0.384892183161746	0.295264258602478	0.155355956939258	-0.542567183149244	-1.06788264504351	0.474588998977862	-0.490604345801253	0.0252637404668187	0.321038408928835	-0.252614546915285	0.117345228696492	0.174474830575143	-1.32215131637215	0.246512269528147
K00303	-0.2775912297178	-0.582034795727963	-1.23840561049623	0.479430559958123	-0.669351913693184	-0.248379891906958	-0.0352245977928141	-0.708591903649906	0.015414176163033	0.0335990829695622	1.15776016349608	0.185506568197774	-1.63575772062715	0.265408988666816	0.374525837069487	-0.671696312873169	-0.115060029084355	0.405182262007405	0.0539728712317804	-0.758548135712184	-0.171467813978982	0.635089636318487	0.213625617534736	-0.300106738549663	0.312299238260936	1.15372230184333	-0.589549490807633	0.238630628019392	0.653320811042614	0.423359091560297	0.272016016115336	0.946246538629556	0.693981176034674	0.176264107602257	-0.0201320313456523	-1.27419959933203	0.606742142573997	0.47882822920595	-0.282220227983005	-1.24923671132908	0.431763915859031	-0.511358116311689	0.200867097867054	0.309115091174088	0.173432575742934	0.0868965813764554	-0.034164144771385	0.118294043660992	-0.203615995565469
K00304	-0.108151497026734	-0.543355297728181	-1.15662173017638	3.15150162886819	0.136934676793021	0.966221813583802	0.445171254408346	-0.0824401134673793	-1.48085853991278	-0.330582101046319	-1.26618671921299	1.82990369781404	-1.30824131908724	-0.305253341113662	1.12983736715443	-0.340983128934794	-1.10077687409115	-1.3116054785829	-0.0784403921235982	-0.14929891328601	-0.00134712785590681	0.520528487204523	-1.21339893580601	0.706065068372457	-1.15193056912998	1.19206304830648	-1.50489710608039	1.14375902775552	-1.2388259050336	2.43471439311217	-0.30206710487905	-0.585178403372228	-1.39165615633459	-1.26062706415994	2.82797887566095	0.352943469199879	1.375101010208	-0.765905832835278	-0.63888200699052	-0.622785148416238	-0.623374303108625	-0.611977143082748	-0.51247718513852	0.341876990863909	0.308449263916444	-0.472485491970186	-0.539562299416389	-0.624768242924764	0.877013017183734
K00305	1.19431684054904	-0.869542615128483	1.46915133418944	0.0134732909533919	0.490346415712573	0.54450621708062	1.08993259625689	1.15522038265717	1.04833299642763	-0.256435926802364	-1.67999448596936	-1.72454239228688	-1.72232533621925	0.401149161634494	0.729370709186686	0.883188637461127	0.564686377566282	-0.0471591877542235	0.725103022604918	0.24340248884216	-0.0468433770743644	1.50587086668351	-0.642549795308545	0.269171387403077	1.33252952927437	-0.0362401070962962	-0.818614545402626	-1.88702199182739	-1.65245394269453	-0.75986154860843	-1.87374253421942	0.245888887529813	-0.290879609629969	-1.67439831037394	3.27334224116692	-0.580028544992282	-0.616349131791746	-0.516386367328787	0.797096659779975	-1.36370499537845	-0.372918569304595	-1.35282599387469	-0.181230008473069	-0.631479106486349	-1.29964560630511	1.3732472435099	1.11445517949726	-1.36570111653815	-0.307581307076955
K00306	-0.10017121160648	-0.240143167706499	0.0669967264867359	0.477502047924011	0.0629022442279996	0.514499444730388	-0.649881578906398	0.465861771950496	0.171734572491031	0.193075051355832	0.736087683351933	1.40807327820157	-1.90690707989115	0.356328502435797	-1.1417307819161	0.800644818401185	0.124871236188891	-0.718758026981826	1.45976386641475	-1.67828920682598	-0.793705565805423	-0.689108693767401	-1.80861769719479	0.324047815569067	-0.54935636794761	0.734063287846384	1.20543240497148	-0.259702004380181	0.419947018064001	1.08999970197351	-0.830132873769488	0.651228368986107	0.264178972490412	-0.662003383217923	0.364376190194841	-0.153997112756344	0.29088974841718	-1.297479416738	1.09169358764938	0.667616596676486	2.18200946885	-1.13795626504565	1.84390728350756	1.62344409338415	0.761320034521906	-0.993394859007424	1.19462302077105	-1.15121225107197	-1.19603875107197
K00308	2.00793136215263	1.80422741548039	-0.446785321969444	-0.484804934419616	0.327023732213748	-0.861788196098702	-0.562075003385265	-0.489584674218731	-0.869062547085422	-0.834033348326988	1.50877478336162	-0.647119151773544	-0.644250561436098	-0.63708358093563	-0.701598486522967	-0.847579364890221	-0.374054496361315	-0.64863195150045	-0.570924648746522	1.39884772596832	0.569825734039632	2.02573310855386	-0.520730414331448	-0.253944991921036	0.892180052127544	0.609520291049895	-0.900369723544749	0.898447267984766	0.74103249258254	0.817958887920692	-0.840165278004795	0.601222785808203	-0.752887782592293	-0.582239047496615	0.710816259095434	-0.724508009646242	-0.719320383131192	-0.997548215009615	-0.832115830127256	-0.81115171819512	1.26363910592058	-0.79707566524797	0.627388682601339	-0.996586266807243	-0.728266965210497	3.78580962265284	-0.70276453732422	-0.813734446685707	1.2281867203287
K00309	1.05570710381652	-1.20415734201892	0.299750018827727	-0.312584650757502	-1.77012865288587	-0.0567282846072496	-0.987051559015726	-0.835397842849911	-0.83580904728275	1.81701615252975	0.828205777937517	-1.34519740850556	-1.48542166185158	-0.249312534877376	0.0189925634961202	1.21702185947808	-0.60151972314118	1.37151403348907	-1.50964191751011	-1.4455114695641	0.475462233990561	0.473869539850175	0.314550322937353	0.233612132679374	0.17262147008455	-0.23650378620816	0.996729918995189	0.271300308997264	-0.666784833876064	-0.19609062314091	1.55517295932915	0.671015532506584	0.796691360388001	0.970812305899218	-0.227927580310097	-1.0083068852411	1.43403020841197	0.672734709718083	1.66484878689992	0.550052861605697	0.0451204655949557	-1.05429954859967	0.401463967691479	-0.172565524544594	-0.164927990366519	2.26863900843434	1.02669252055895	-1.8107618862007	-0.282386180512286
K00311	-0.0422360369864931	0.0556495536258533	-0.0370044981631827	-0.0229311123946246	-0.263923534822862	0.020194495473936	-0.0633301947139958	0.401280501987905	0.278850816942814	0.0490442366622223	-0.288139074457872	-0.337839434712316	-0.640335623296214	0.222997002681733	0.237337997909619	0.0141434626987676	-0.787545904485533	-0.0194534040050813	-0.027559165966582	0.465829441672182	0.176940782810919	-0.0370541875641169	0.519929114431545	-0.140106648335619	0.11317366389231	-0.449098130164043	-0.200257305556112	-0.194720945191505	-0.439406810557674	0.0483356387198914	0.0049986691303113	0.0788554828407616	0.00364003726800537	0.466741948209696	0.805807411426634	-0.405367835002551	0.432559587991272	0.101979305831958	0.325964158416463	-1.40551459617456	0.504094867949418	-0.527488115017714	0.147289793151294	0.948709203973888	1.38089873352054	0.152811222779778	-0.199213705124608	0.481486646622432	1.03844978776345
K00312	-0.328793444772833	0.852180248630923	1.24006341972459	-0.158364992347339	-0.681957953186369	-0.537204777899228	-0.236015592074616	-0.163168270860092	-0.544514952774272	-0.509313246240691	-0.263555340057735	-0.321478556118056	-0.318595838876357	-0.311393563253406	1.75755730861232	-0.522925972670615	1.29673188215743	-0.322998805907321	-0.244908819153017	0.651247828857093	-0.422603994146924	-0.290509898981737	-0.194467393936809	0.0736318626831521	-0.114018416333145	-0.28940391149298	-0.575976307220781	-0.532741929137182	1.47428267494437	-0.188605096405617	0.844746191259135	-0.368244097332734	-0.427768064142956	0.424846047548609	-0.296275368944612	-0.39924852975035	0.94976566960015	0.081254358387969	-1.1237450796477	-1.10267772606473	0.267797721468206	1.05621363569023	0.412938388811934	0.0822210438823757	-1.01938479176743	1.71290715335098	1.16201417655317	-1.10527317367998	2.29672468940654
K00313	1.1311461818153	0.22201422256441	-0.180850013764228	-0.181957754208273	0.165021572499858	-0.661150559652486	-0.893853304140072	0.0567182078583893	-0.519726325254118	-0.354103668943942	-0.309146650424134	-1.10842177978341	-0.963527899866251	-0.375705573919685	-0.0680501040548096	0.27696675443804	2.41607111418418	1.0236501797342	-0.386119112719551	2.21880577812776	0.116352145571582	-0.480348189483753	0.626202649900004	-0.417139628257045	-0.000593484076584345	-0.390090523466412	-0.453719237988418	-0.752157183408944	-1.31038855492394	-0.153058459254119	1.35098212143543	-0.313927508629872	-0.725891776945873	-0.484026328965459	2.57792562173845	-0.268964449193176	-0.428938478543046	-1.26090377381552	0.792547224149879	0.809252125348161	-0.435142659764721	-1.02914349027463	-0.154487258170723	0.145330421835841	0.374011485809705	1.5848619939917	-0.0616119400219561	-1.62892428072087	-1.29088259245442
K00314	0.040003552303913	0.484419195703525	0.773113878685949	1.39736893596742	0.73370260371462	0.417344250012704	-0.410225599029399	0.211787104836081	0.384944157286367	-0.486326688587346	-0.331652164153609	-1.28652484174676	-1.23448296435371	-1.21983907202686	-0.472879843089176	-0.101805702804731	-0.633943489427823	0.0197241539199282	-0.0100135577433191	-0.826730489404794	-0.499430642068413	0.200324381993923	-0.00992086044493885	0.792164502382067	-0.437532030892417	-0.286971665504002	-0.770399298010356	1.15843141471916	0.326282072983175	0.898362820613398	0.178509067215984	0.726550332549979	-0.0593086287960197	0.731748890777434	-0.585394820989777	-0.825673340027197	1.01427438343501	-0.753494915216354	1.31184855728561	-0.496118902711068	-0.560442986409964	0.196310420269543	-0.337498864004093	0.705424398335761	0.236441434666153	-2.29970377034698	-0.0235016769873026	-1.67657509336286	1.3901429999011
K00315	0.529083845247023	0.241962732652478	0.0551431434327004	-0.745305927347362	0.111002024958338	-0.676406063323312	0.8040468634101	0.584585727786277	0.0277393665577938	0.0529090325894793	0.0410151985245034	-0.562458166729915	-3.03425721887053	-0.314853804944527	-0.863029967660586	-0.0851971557156721	0.395529864443406	0.277017775039648	0.27508326106113	-0.279195949238189	0.0923904071889206	0.504701489106237	-0.139464264627252	0.450092046958517	-0.432464893999681	-0.0550457449978729	0.017936830846331	0.608451224986871	0.818721761173819	0.476736325753109	-0.0463972195874697	0.523327609010297	-0.0312653288968381	0.118829437575586	0.174864564362801	-0.47951847897707	0.563689652250911	0.561529330298736	0.701484300344491	-2.49515814915751	0.206981685615153	-0.275065777964967	0.270660133053227	0.94554001820492	0.550438126502561	-0.572527100520568	0.156892029233049	-0.681584744216685	0.138336009326225
K00316	-0.125052986312077	-0.010997471563437	0.0170377713490765	-2.11131542884765	-0.154828151054569	-0.278876402109232	0.51977047463911	0.569529096844743	-0.0609665177303573	0.500989593633091	-0.746108378068225	0.629096119283732	-2.21884169787803	0.64386222089811	-1.33776079158355	-0.276988024319473	-0.569288206080975	-0.425552937272801	0.934060871731769	0.674201151477665	-1.3688835931649	-0.429543722409604	0.39903455438861	-0.146294317411181	-0.288735517035713	-0.379487803144596	-0.618420875367159	-0.0366765118922232	-0.0732636335296479	0.560927607248839	0.188814032686487	0.879850602325824	-0.20131456995949	2.0448237500986	2.94259887168486	-0.884092472518251	1.23869329096262	0.249266036443252	1.08503747709031	-1.43298317534589	0.00750078565721092	0.917728465861542	1.00012095239473	0.521449448660121	0.712669998036392	-1.30097668232386	1.86876885385625	-0.525399228986993	-1.47271479066548
K00317	0.841436521100226	0.588780127220579	-0.145470086275732	0.336856143926827	-0.0182806762788619	1.33477952722207	-0.309663551559363	1.17428171313311	0.200702124640191	0.487239202853675	0.553887905244632	-1.60955942008798	-2.35554472659638	-0.483975704862665	-0.609786897457298	-0.16742928251532	0.871587920552554	-1.08888605213654	0.108725436695794	0.323217618071231	0.342498982728438	0.142499984834096	0.654379116335103	0.67481514861464	-0.102807258547726	0.0819475687670509	0.3138885188337	-0.49479495098119	-0.00937556957192358	0.758267615035998	0.104744411339039	0.057326839648165	-0.46032027392888	-1.75157463306721	0.0236246889410619	-0.407552484674758	0.0395344528036554	-2.44423472125548	0.207240673282841	-0.293909257966542	0.425135054248689	-0.628939396846297	-0.0527771006503954	0.0412442807446118	-0.588045011421209	1.40592350692274	0.0180436306830088	-1.152910821043	0.956358844687469
K00318	0.103551329784338	0.0597715198409529	0.756462743290361	0.35386854439739	-0.285673689707063	-0.446997033081892	0.505426161399329	-0.120463071375387	-0.370787935671482	-0.494493343654159	0.191599466879006	0.0427377361682809	0.373010834590154	0.200857862244162	0.0769568469447696	-0.107583493848642	-0.341261834949562	0.585072963776197	0.0487969386948987	0.29636156020827	0.107196539896781	-0.354695022710712	-0.394914743310896	-0.370179871547062	-0.160419780858265	0.370322603469247	-0.0177618885408743	-0.280854283974014	-0.227326686951934	0.60819205287688	0.00724009896365977	0.314776387158554	0.0608690650634248	0.280431631845224	0.546427377451709	-1.38445868319093	-0.532058901570715	0.217120722374178	0.447662830993564	0.494854951534982	-0.0328757992899795	-0.165571505895659	1.01266400514276	0.601200727696196	0.160431097618216	0.898912898085838	-0.152426072215711	-2.02019239422122	0.153224241901741
K00319	2.91983567990399	-3.43071080028241	-3.1341646913385	-1.90783037510492	1.24051080043517	0.574100207919007	2.67387369966869	2.44771161116397	-3.45859578153668	3.6277826653516	-3.24379533096142	-3.28807903703657	1.18324199134645	1.58974616299197	1.83184321549241	3.86017212021501	-3.07828637340038	2.84473688998145	-3.22953961266345	4.79868341670007	3.2333255805361	-1.39290345511603	0.109907175144365	-0.710468760037125	-3.12947071938074	-2.01336276134936	2.34821812040248	1.35612378228566	-0.517102038823186	2.60775104723865	-2.18619988723974	-2.06828805043164	-0.483293886600765	2.62508036147302	-3.26881058806469	-3.34753607150471	2.01579369262225	-0.876502192823705	-0.749402255177939	-0.733295751476938	-0.733885259186756	-0.722481270061141	0.627272738105547	0.374431292258342	-0.669616279385535	-0.582906036512597	-0.650023035919533	-0.735280034242027	1.50232831933926
K00320	1.58798720966424	-1.17771720581256	0.59928890480492	-1.03748725672708	-0.00162255173767713	0.189982143270052	1.08414288823755	1.46327142903329	-1.68212759657941	1.85696321975557	-3.05395029872058	-0.658146435717144	0.515225934642511	1.03999318210843	1.27298058176511	2.29714067548979	-2.92919427512656	1.40746586808685	-1.05373234885077	3.13414590710132	1.92704066158349	-0.4344657014025	-1.8967767052748	-0.301567576787496	-1.41112221671812	-1.08753757673577	1.4089947706051	0.0661927897432224	-0.871049216118391	1.08300287028675	-1.70768417032477	-0.688467545114133	-0.990863898282793	1.69144395855634	-0.619734222024726	-1.98951661908224	0.967500422402995	-0.747516723018599	-0.652573699654264	-1.23639323295614	-0.668095229922251	0.752239300792638	0.945862752107019	0.4094741047042	-0.131841151742208	1.13181970446244	1.39924489254402	-1.29365175911509	0.465249804085543
K00321	-1.61658288675199	0.145838976773881	-0.0854466214399246	-0.121996833860516	0.560037115605726	-1.81595758214169	-0.196280532521298	1.15640960669656	0.259104261124407	-1.78927541690166	-1.55417348194537	-0.278037854292891	-0.560609929796637	0.482117594071885	0.420096091180396	-1.80229790058657	-1.34707404595503	-1.61103950126823	-0.204788152587777	0.751427554391309	-1.70632584566516	0.50209575044335	2.62748307599718	2.41877971092909	0.67093462817654	0.503153782726758	-1.85304799240066	1.55336826154752	-1.51991669885841	1.13207571242727	-0.463623042200106	1.37326000439785	1.65379049887571	1.81784392065182	-1.58547478257333	-0.352435750850654	2.43656830658067	1.44798755532433	-1.0075225344876	1.09468639817789	-0.988106297654295	-0.973836618533853	-0.84925887555771	0.916418612024825	-0.907687269798365	0.532359564504597	0.448376842799556	-0.989851563478795	-1.04400777095734
K00322	1.73592905018062	-0.675566045777415	-0.22314053455263	0.0743531113399175	-0.722334291630806	-0.45628148221736	-0.87164008658744	0.255962303070974	-0.672423223609894	-0.380260108889664	-0.861001151475578	-0.260158905393304	-0.660023464602221	-1.10769738704267	-0.447878513578927	-0.579126169987303	3.25187761993241	1.82030640138186	-0.982776690363417	2.77812068574946	-0.868114474773473	-0.871207791339655	-0.115402782490466	0.027325811786462	0.211951259982823	-0.63151833097736	-0.798475939468524	-0.984507550423903	-0.49448496214087	0.41292608042964	1.78348229413537	-0.437475909954338	-0.42456891570803	-0.206250150885201	3.19230149368585	-0.595588271970744	-0.216632975834186	-1.61245477045019	1.29907231901674	0.702913987425502	-0.755538430161122	-0.935309104294715	0.31120292108864	-0.383562933928396	1.01882974932585	1.39037526137694	0.59226333159551	-2.02678859331501	-0.651471539056337
K00323	0.940916519114712	0.83237472311388	-0.386646336449506	0.995738642495052	-0.055417126975548	-0.0996309291489085	0.443628320353367	-0.264314646524352	0.423843927698558	-0.876734730378251	-0.737721829066838	-0.185175841720432	-2.65381511633996	0.398424395174782	0.515164442818293	-0.0675868813168604	-0.366589811345592	0.266996984608423	0.327753435442935	0.554620518599371	-0.27118865806405	0.286583810206628	0.627022555923007	-0.0754894270940734	-0.0561576400362226	-0.182987041617626	0.590579050229593	0.68925240799103	0.53851029273896	-0.139717261467012	-0.0625444555964702	-0.417320947442054	0.226447684720429	-0.139404987922112	-0.340668018305913	-1.08011647719656	-0.198629547220665	-0.316676602945204	0.989439190133401	1.20755722772621	1.51059108732281	0.035301617340825	-0.15751710810616	1.1354155364416	1.56877454748033	-1.16499347117755	-0.708803824623252	-0.816090367885124	-0.200668049584484
K00324	0.566494389024538	-0.532942563234519	0.0414722253921151	-0.303915546549185	1.03589642294517	-0.481377833153194	0.343535550967029	0.504074990328918	-0.561089109988325	-0.403493382097256	-0.286427712361067	0.441026523921705	-1.3435413051438	-1.2852174934668	0.413732133052053	-0.218604431907628	1.45664786256316	0.1531130944887	-0.202751365128718	1.22976027288102	0.090507252250878	0.0579931667861969	0.367008195560646	0.112511326048245	-0.401693188944689	-0.0915472839279409	-0.00345555100755681	-0.305234056349728	-0.133876227609047	0.103718393135118	0.19029231312009	-0.582829605198853	-0.554079345760804	0.117736422122539	1.60704718781838	-1.06394502896444	-0.0765466916129436	-0.99224739092658	0.369625151670747	0.0216085273308747	-0.16238696263877	-1.08325315801494	-0.317219322941184	-0.0380866443379641	1.50984909907353	1.06400114888204	-0.351066346443407	-1.21523146584042	-0.0576348708370488
K00325	0.765841622131886	-0.530280108665227	0.0676872279250247	-0.121884808368628	0.81772283493098	-0.575176995694228	0.393017871836297	0.548246752564857	-0.584377358767211	-0.180455594732391	-0.0932044105136007	0.254048178994306	-1.10435138044762	-0.963497109512115	0.374974048314123	-0.540598481072719	1.7116724642005	0.361339860028373	-0.481444214619851	1.51054085948394	-0.0692045918587958	-0.0259375806785541	0.110164755784342	-0.247769359135381	-0.163270428195725	-0.309555081263563	0.0797556730418876	-0.432451951022331	-0.443876381657684	0.0766466356705275	0.572638857095446	-0.565032626571383	-0.597303529355205	-0.193980070215977	1.76735827025394	-0.994550249167353	-0.193453600740889	-0.66640018579039	0.260956912401393	-0.00116981452006965	-0.198516077734318	-0.93091448036656	-0.491146349950876	0.0329186623026139	1.44282268194247	0.776246222206253	0.0123279846576753	-1.47483263056746	-0.144796991385988
K00326	0.399290405200482	0.218462835755675	0.182995708471133	-0.0154704997398113	-0.336696988918221	0.97200074848891	0.322378228453419	0.683008228341366	0.36678423579894	0.388715541900791	-0.960507611078598	0.523911100465335	-1.66260489406262	0.424128867621634	0.295767250730976	0.212024187206583	-0.213599119955032	0.210725852099561	-0.574010726337995	0.382217407037939	-0.605003167995093	0.714721944065045	-0.0807680601933834	-0.852311236452364	0.900070032091259	0.409394995983985	0.491065503933478	-0.0793090947266488	-0.247966848366507	0.134583376495551	-0.392717198858584	-0.757688910920398	-0.150337748801694	0.30706429940249	-0.0737971158756931	-1.21998834540126	-0.316533181860643	1.09279933659067	0.34497655241262	-0.15398403598333	0.132152037657813	-0.0208854958470526	0.334791794878917	0.264994957233308	-0.957299266904144	-1.55954448049733	0.282589407231787	-1.24113335927371	0.400980203874885
K00327	-0.0258869244279621	0.226886649774392	0.376407467176177	0.430273405050239	-0.0176410303429632	-0.462306805856617	0.157341336149061	0.53645017858298	-0.143046814187794	0.670962993163609	-0.338126768629444	-1.04314491214439	-1.14256610987474	0.724799956976537	-0.0847230816270594	-0.00498025491742732	-0.133533834839265	-0.299058434032973	-0.121587318790369	-0.0223981914786581	-0.147571461987271	0.556981756654458	0.380995791474269	0.503489759458208	0.775708415844912	0.597936049191544	-0.351025579589575	-0.0455766181932877	0.29771812613944	0.0738328308470324	-0.191000737201863	-0.252161456232205	-0.133929416594534	-0.253311954805879	-0.639705779237286	-0.548797588605399	0.0922963571141116	1.10317411334521	1.0574459826297	0.0572415336930299	0.430622449392889	-0.335346115068008	-0.550071236747746	0.154866791618373	-0.088249089044597	0.608486623021321	0.671033911324921	-2.68801753715642	-0.887593624155068
K00328	0.808331664745606	-0.127765917060975	-0.0340571806589655	-0.676145028904843	-0.255898635240747	-0.955254448026111	0.364430289139524	-0.679683834296202	-0.960640204065636	-0.934705420451628	0.672080720157552	1.95743396373395	0.887907778435613	1.54934074842674	-0.836653806210485	-0.944734568158429	-0.594148045017021	0.0502891439113582	-0.739906012174	0.210879127881362	-0.870822560447698	-0.773502512298069	0.329299374372047	0.460140943150945	1.63095340134699	-0.772687678330478	0.882913567582999	0.239969307281558	-0.727261246610949	1.88611921086942	-0.939245354991008	-0.216833986610855	-0.874627178209251	0.027207888552461	0.345490332002234	0.269625071293934	0.34216108487907	0.0505764008087589	-0.792304180236145	0.833256647704263	1.075030970495	0.843678221712882	-0.67041885863151	0.571092952545844	-0.715416956558841	0.560078725323516	0.335507205121645	-0.778695042174777	1.13305175195166
K00329	-0.236772145264689	-0.00855943066602269	0.188535070449963	0.64179229399333	0.648300282404316	-0.416513662864889	0.444269133701313	-0.167759643044982	0.111702816188348	-0.422798119263335	0.171611027118686	0.0541193413855963	-1.14320218915117	-0.69082874740875	0.246833849107592	0.443386621077474	-0.137142345919622	0.0863698805243695	-0.536220233276525	0.517892142102168	0.212838519746498	-0.827499958161311	0.0941346639450214	0.0336710398172225	0.226815999799344	-0.178789380528952	0.607476249746567	0.320163729052332	-0.275222413681818	0.016336705671188	-0.369891670061666	-0.0148639571127287	0.00618230974846322	0.563246126440725	0.344444951948296	-0.612871112001077	0.0588122544387258	-0.0704688835187516	0.61095646379586	0.51844757388102	-0.42894626001957	0.490212556811077	1.29548723190002	1.14076654569226	0.920908918118228	0.504955329684031	0.384022029167099	-1.50314170399008	0.926777442461709
K00330	-0.0924329145221428	-0.199090806812055	0.981628152603026	0.479572403086743	-0.609883587431979	-1.49407261432903	0.469694549768244	0.164531065367757	-0.163272111363953	-0.490217037167073	-1.07280274806317	-0.107690035815034	-0.698001871377091	-0.132804945470717	-0.096646112105682	-0.454723486367401	0.558991269051388	0.306411218271369	0.150051179576809	0.232020357985478	0.0496780758283125	-0.799318555588824	0.231608980557732	1.01366436452389	0.871186842252763	0.225067357745449	0.130668633378809	-0.0415011382817072	0.270235553535588	0.242740835107867	-0.0379513689046534	-0.163156269752124	-0.076379749001592	0.410500354051583	0.751599734174218	-0.910654483784546	0.100748909271747	-0.197583017635708	0.315091373710617	0.617293369246626	-0.175786984111108	0.273935718918056	0.242720030119391	-0.12675033959472	0.37002833487904	0.148315968019408	0.179096559646928	-0.147354383490185	0.107136089620868
K00331	0.073665646671544	-0.190372343835997	1.01195933389169	0.540648604935943	-0.426102403040424	-1.71616220174832	0.629613699881777	-0.0206583040812282	-0.0757136255087989	-0.229038010265996	-1.11857652788774	-0.005956816148997	-0.788295372333945	-0.0275438420949204	-0.16163582126687	-0.550354207509324	0.619696797603121	0.482564647477548	0.000205746960658951	0.58056040431774	0.108277437605421	-0.967266775571621	0.0797785969638145	0.822033022973445	0.854368520376337	0.0751584761458122	0.0321793744363519	-0.462117187080193	0.239847184641394	0.199267329430783	-0.0220153748150775	0.0852637076144685	0.222738384474728	0.514161207278328	0.839057112158518	-1.40230087477402	0.153064452124045	-0.0695086219475436	0.206730323166021	0.614343757469379	-0.119141040405975	0.177060649631017	0.305929647951294	-0.113047948085141	0.552648841636304	0.0999785289819753	0.210926497506849	0.00314238226137735	-0.126964454301343
K00332	-0.348861447477132	0.495882989147039	-0.000584444214194858	-0.0546638018523293	-0.0942202242236974	-0.546627522618239	0.952806292931358	0.563034259996334	-0.387777067947398	-0.758913898416361	-0.044794201115893	0.0603175565589513	-1.12816663324647	0.417425502103054	-0.152675443256372	-0.173199968644196	0.397700093420613	-0.368988809144655	0.534863931103901	0.326926229724269	0.642110045566306	-0.403371111410385	1.31750735136738	0.940771766331285	1.29414547463738	-0.215515081611525	0.423721453494346	-0.382304102315503	-0.645408009731575	-0.202037589605604	-0.844573202775877	-0.547363890140245	0.030719515678481	0.632564888055761	-0.710059128256075	-0.924072801121657	-0.0963189709910748	-0.609169576164619	0.21675626512472	-0.245783438147573	-1.1259050607775	0.0769718118449207	0.0357942245822965	0.674661318256013	0.268772152760914	0.308578402440589	0.0432148505864811	-1.07362104292773	0.883323543091097
K00333	-0.848445148075594	0.841448885026744	-0.723992662139444	-0.0865279947856387	0.209928053796586	-0.274518238583341	0.797567889726455	0.396207757111443	-0.229892392795634	-0.435367435354612	0.203316763110875	0.229932098259734	-0.306957093004301	0.14642415197914	-0.519429891589764	-0.00572846664244043	0.55303936975984	-0.678408171288757	0.44571251707783	0.0648317811275198	0.493030341391272	-0.416252598397059	1.19549835366647	0.927489355494262	0.80308124135494	-0.326893130913768	0.585489621041397	0.0114065912297913	-1.05905349045346	-0.151552183702218	-1.02799914649617	-0.27139251154376	0.0494016534034128	0.813333910124239	-0.738350738590795	-0.466117985560348	-0.200261054764846	0.0254030697440446	0.104875803855565	-0.393559092705375	0.0898779044053973	-0.216386924163341	0.37140202237219	0.955803568555449	0.0106421690324794	-0.484787944635137	0.585753174209244	-1.33991823293504	1.57640671405877
K00334	0.151334989818879	0.254325889133567	0.194448385813469	0.0940802079639735	-0.0344335201193827	0.0127784512039717	0.21862566203368	0.487768597331177	0.149014167946118	-0.399717249105527	0.248785977493833	-0.155026538266563	-1.36644061326451	-0.201939791493711	0.0648422313691714	0.223419574947832	0.216568580688588	0.049917443825206	0.102022748779987	0.369425749079731	0.0869280988227431	-0.257753989379093	0.348661458314876	0.3433467527849	-0.0649578192010612	-0.261858607497591	0.240005473560443	-0.189136778328917	-0.120911196979786	0.0100098311174408	-0.0800019783243766	-0.197138445552031	-0.229091721106347	0.220922196985409	0.193489722902553	-0.518334963217929	-0.203978980080725	-0.232868063810329	0.371931147543346	-0.0133641707288435	0.0227165997420409	-0.00958158027746283	0.472421090903684	0.693019479982003	-0.208044899183174	0.992550448235753	0.644527106273143	-1.54542794753612	0.755783221152638
K00335	0.123543575982501	0.277464248142754	0.181955163071227	0.120127812022569	0.0646243167913714	-0.0155519061458869	0.225807043932265	0.362182773261255	0.206027404627385	-0.29703162894854	0.169479696972713	-0.0286027406779166	-1.29830105742853	-0.165059306606931	0.0350475873711498	0.203069417987251	0.166793745484496	0.0500073600113921	-0.0454528079581435	0.378313986909955	0.0785588032871817	-0.294132463515555	0.307981070188192	0.271909180678755	-0.177207608552433	-0.2978245397742	0.276212388951022	-0.184533297554137	-0.215204458345839	-0.0501009547930694	-0.0527719205798744	-0.189020665146523	-0.0748039465464189	0.310295878063193	0.203897388876492	-0.501431308646727	-0.126268231392392	-0.176907124146905	0.284219685189215	-0.0769365167532603	-0.0792095022414644	-0.172041848472036	0.249987409469701	0.681683428604284	-0.172314150373281	0.871756724934332	0.629526710486345	-1.38463312445654	0.781689028284622
K00336	0.00561781766308303	0.311991822470669	0.104134160300923	0.110118764182312	0.148870554223889	0.0150338671423929	0.159118835110356	0.301535833127556	0.160071564855529	-0.00927635994664179	0.123226865599523	-0.0522276709117129	-1.25656268477321	-0.0889238993669618	0.0403133404509725	0.217458616972124	0.00105770610248961	0.0328006414385811	0.0157902436283366	0.3671334376506	0.066129551450413	-0.221851940367098	0.241534669255773	0.206717527777605	-0.0652716480971281	-0.261782235338902	0.20838083872975	-0.136195261630167	-0.0844108094711046	-0.0904903968167303	-0.230795581173283	-0.0978407553450183	-0.0878389672007849	0.357074652828612	0.123893557391342	-0.534623480308704	-0.0999131776053854	0.0580622601738518	-0.0942487208947818	-0.383104298910846	0.088425564177738	-0.228617741319536	0.0536142212899054	0.381055741853731	-0.367368198180321	0.503164502465784	0.431965782148011	-1.61448240038528	0.385775157925311
K00337	0.0135177027921751	0.0586318223906869	0.894513680654432	0.521729978882273	-0.456215353891372	-1.54925955482028	0.533956066803204	-0.00359208550086989	-0.117961262515989	-0.355017238851954	-0.855083040800229	0.00071273206782862	-0.855428264100078	-0.168678521181524	0.0118601105847982	-0.354311506982855	0.289983216963259	0.340373148705311	0.136092351327883	0.269457178369775	0.110792600866543	-0.816057986618001	0.0833692004966175	0.827718852167579	0.871464556053899	0.0220617907676584	0.169937655443421	-0.145975836958856	0.259805693201213	0.250080731004715	-0.181631011856716	-0.080411649970972	0.202868726613259	0.525544002396753	0.719295721546549	-1.32940557042801	0.155261364377871	-0.0880419455212531	0.174062733840835	0.583199735459602	-0.166435774268758	0.177189850734666	0.3728447351305	-0.171322780212284	0.537831511137516	0.0842143404332562	0.315142392330655	-0.13250530637759	-0.0430350301575291
K00338	0.0832036457492276	-0.012526880494326	0.840743292701874	0.444738283036751	-0.378164648819783	-0.418155746925974	0.306077885945464	0.0665380264443857	-0.0151421442205766	-0.295290741405192	-0.287803167840368	-0.0589405027891049	-0.989932935843485	-0.0929153778191572	-0.165843597547451	-0.346663634283964	0.381622931885609	0.299809009623646	-0.0434310160502948	0.477027238722469	0.0626956048951591	-0.538775062006856	0.0317415805386537	0.440235753495114	0.658855914882184	-0.101311318324379	0.0739285688583261	-0.265396918312419	0.0765503224015647	0.0549275506783724	-0.215388624698773	-0.0396006969302151	0.110395630652771	0.365466840305771	0.505610422239738	-1.10708606047187	0.0922005717271065	-0.15270226347663	0.356949253031534	0.669522938180357	-0.102866026879498	-0.0540714960441404	0.270576198940237	-0.11286172754581	0.509616877884815	0.211660303980708	0.0983097705445095	-0.0255218288767841	-0.0207914999332552
K00339	0.110850752671595	-0.0909817100133134	0.930624559474126	0.533424832444385	-0.384501313885483	-1.62941871388108	0.405420890436273	0.0451534563845831	-0.147186530535762	-0.445527477985739	-0.658642579249819	0.00832212922848025	-0.898210206738416	-0.101442621949162	-0.0335763222666798	-0.535869701250203	0.654978487088118	0.436040314750893	0.177636670605577	0.800262889084677	-0.131601597925944	-1.12623456030565	0.121916411469796	0.775660804964501	0.808492244715574	0.00937068138813811	0.0206520193306611	-0.38618934628316	0.118573408311392	0.284218079724175	0.0948019211442967	-0.0239722006954691	0.12568414581805	0.457087974466756	0.881125143406759	-1.38391506132314	0.176972127380213	-0.199867405748372	0.258865033789159	0.610517949373286	-0.0633449858655636	0.152907805204271	0.375013948173828	-0.188425102577023	0.413793573513291	0.282742302208744	0.334736216553559	-0.0791841933362403	-0.190213173667026
K00340	-0.261575105303755	0.197696112529318	0.916391193375378	0.469922538408153	-0.227917837682365	-1.59900311676165	0.39237963479381	0.0305254018449476	-0.0750075240016036	-0.38873051530148	-0.989213461504971	0.0706482631843421	-0.655339375204501	0.0369922569284005	0.0402300892439629	-0.670117779769391	0.475318520595552	0.309501491020996	-0.0544455453579698	0.300531404732366	0.158894258102823	-0.911682080192038	0.153642211987021	0.856780940058847	0.956807410920666	0.0775140480888732	0.163806646783577	-0.651344887663812	0.211138693460543	0.24248836123176	-0.114772880930109	0.0810986774632314	-0.000261517942721829	0.518166826179654	0.81396903729366	-1.03037645434381	0.155344063732297	-0.130938426646328	0.523995769993198	0.46000631898731	0.00103341009101199	0.15772267379306	0.369622587955395	-0.00505225258953108	0.347565453466683	0.195076644486684	0.334466689772953	-0.17963546514489	-0.134240549097424
K00341	0.0337100634773016	0.0561597827317288	0.929220963674662	0.599270297012903	-0.414876540428306	-1.38305705541349	0.534890713713036	0.0118569419388947	-0.123198940622169	-0.475963179860337	-0.883947278844533	-0.0696954642042426	-0.907433978493475	-0.0945711951196269	-0.105680904926015	-0.576409288975149	0.488086509438926	0.382572674571913	0.169630631249117	0.361567202939964	-0.0106538636815473	-0.86623017190532	0.125693838150062	0.804331901044158	0.823756019541014	-0.0204458085798347	0.0103076108956172	-0.383712333667052	0.207253570099575	0.259860341346992	-0.0253111980200159	0.0807299678727891	0.228140078128384	0.505278633805738	0.871241203487968	-1.29543060852194	0.153058866142312	-0.169153385187106	-0.047793308675666	0.625617611980322	-0.193021196976949	0.12743190604894	0.469944599920504	-0.150114052659366	0.493031918121195	0.110752402675855	0.399321393427676	-0.156602653371541	-0.101130126169596
K00342	0.049727284075276	-0.0326602826693863	0.943621786582201	0.627112894213455	-0.466094130668705	-1.42860176530926	0.368570475661419	0.070507377497809	-0.0719217459624357	-0.390211948098689	-0.744403967616039	-0.0469548149518686	-0.98396527868225	-0.116395979436606	-0.143976701696922	-0.478271989723447	0.520510144051458	0.38778611799873	0.0683203303749236	0.360902690199772	0.0484163312205219	-0.680487581168135	0.0272989797912136	0.78702788809119	0.773091714238572	0.0540385512011307	0.0581558330253959	-0.353127707833452	0.153072257620827	0.189240922484944	-0.0723857811140596	0.0515291661429504	0.174714898752782	0.540870074031153	0.848333773459126	-1.20642516737901	0.113035351595417	-0.227997942210023	0.041904820139023	0.681137418230566	-0.145526166164332	0.0968411656027258	0.447853268826736	-0.141469825059483	0.528724727883428	0.0691591696207608	0.376300110374761	-0.0158204954005276	-0.0619786972593955
K00343	-0.0593428046763119	-0.0547666295642032	0.965259424810661	0.552374313392908	-0.459239278586004	-1.37683318857164	0.505706300885696	0.0850382431449103	-0.149189374495846	-0.420250780521454	-0.86081122285308	0.0268457928503288	-0.885594482151879	-0.047870686638723	-0.0915116783706514	-0.538195923667772	0.496972378822168	0.353008675346423	0.0739628620022132	0.428083668361786	-0.00554271006265294	-0.868539918684567	0.23768940008605	0.826396853288682	0.872315909760561	-0.0829851564922483	0.122017747672686	-0.356747671503248	0.186276915836791	0.206420612632143	-0.0334352196601511	-0.0413791354316133	0.163605162397845	0.530488667374838	0.816265879116394	-1.1861239236008	0.0696309777497638	-0.126278110363427	0.0905883933487497	0.687704752942339	-0.202031778582447	0.0774617685385617	0.306843792023158	-0.134022179878064	0.556260695681112	0.0872844291242055	0.269587291751691	-0.0236892718016559	-0.0667005985726749
K00344	0.522230372930413	-0.129167558753006	0.169271355153058	0.601668747531487	-0.0458973867741347	-0.395317436391648	-0.219732176714558	0.105792951302534	-0.211391946127731	-0.198870578471005	0.0693263260708785	-0.33893511230696	-0.939989147776729	-0.466312842283686	-0.40262006981798	-0.329424877580888	1.911124200467	0.677766290007759	-0.488970331018833	1.44803769641662	-0.269330812011714	-0.581679928337255	0.102160235973102	0.17062063267365	-0.271221444942139	-0.362610245916387	-0.19797014688639	-0.210036175369912	-0.370253271133754	0.137391446733733	0.67529381791989	-0.264168611047096	-0.415255497391832	0.163416207418876	1.81724052091676	-1.44694226234176	-0.0152429421203692	-1.03987474598594	0.814300114501527	0.555411224365768	-0.27491133324793	-0.540289572131195	-0.178363794688212	-0.377976951053666	0.671912714696697	0.630283476025071	0.16987602328054	-0.548302739267816	-0.311455838671594
K00346	0.0458402032166054	-0.0793470086861005	1.20928966651797	0.839582071391251	-0.484041298390401	-1.76024098210359	0.0640540012437253	0.138662989131845	0.18497855597646	-0.270412045511778	-0.864531925785568	0.288122054228608	-0.647548239673501	0.00062569186709184	0.0615669825790442	-0.232416559856143	-0.949955772353404	0.48637349154331	0.228181094960419	-0.73168872756393	0.149509256440537	-0.77949878209642	-0.422030593106551	0.905193261419294	0.910613741076247	0.266960248451599	0.353506446417919	-0.115830107355785	0.432144584938446	0.47386838931252	-0.309599732213077	0.190565136212558	0.386421802001764	0.726047073843479	0.333520950524649	-1.36159009352627	0.333104174927168	-0.117395842034977	0.22849980960674	0.698903212232069	-0.205815040416685	0.20570584222283	0.423090285983331	-0.139094503725291	0.702563623547945	0.121191333516519	0.311352327018315	0.0256435113905756	-0.0747476230352968
K00347	-0.029575383965917	-0.00527206540898784	1.08929920494514	0.789843145952093	-0.414598862082437	-1.26404286334702	-0.00656681309104115	0.123259767880487	0.140847326543807	-0.108567116848278	-0.845447582765559	0.149556152826234	-0.913282869242239	-0.0527224261300966	0.140497674000528	-0.201033852389868	-0.796720042049765	0.290969902567765	0.157876704451647	-0.421950029762107	0.0959854202862439	-0.693289356067948	-0.515526163299834	0.790046292411658	0.798866474478525	0.271746891819419	0.299264185910323	-0.112368730681504	0.38160098573066	0.393017262863706	-0.20500665438833	0.224733656871908	0.4210780400679	0.661544667690853	0.220370918376959	-1.151045517818	0.296611653663084	-0.0645330251278397	0.159745563828286	0.777177278699387	-0.133958421940082	0.147242628419837	0.447835049945094	-0.141321786117322	0.683724696657359	0.0442990720196306	0.358288649440838	0.0620977438981493	-0.0507213948985101
K00348	-0.107373054989427	-0.191919330657646	0.822771403932598	0.49014995225362	-0.482263623899121	-0.59312447838304	0.0330068371178439	0.116091002690706	0.0275400663166909	-0.027619589779455	-0.361460370910639	0.0773675170747243	-1.02335628533991	0.0021866432381468	0.0305127931272582	-0.241331445199706	-0.290967743237593	0.235098226021302	0.0706742260728534	0.412980592174266	-0.00907976260278917	-0.314332331886265	-0.219246935462329	0.623749060869423	0.622482007594722	0.23561993160774	0.0492448811782092	-0.163304971644235	0.368644917004608	0.267667802139391	-0.215681170894828	0.0754325693026172	0.213611575588846	0.379620869229332	0.0366825412929617	-1.0098332171782	0.0597588962373184	-0.0506755779882267	0.190424278038013	0.436536921641381	-0.0672867615242302	0.209864174581662	0.318850667866545	-0.225048793424565	0.526019850649028	0.205607860947257	0.264783724588214	-0.16643066086531	-0.0770263972499044
K00349	-0.1524800832685	-0.0725969540640481	1.07030044550132	0.802800370806015	-0.398881233660709	-1.21919794783001	0.0581270708913023	0.168734792975624	0.231323995959415	-0.280444259219365	-0.630255723830882	0.0892914864480895	-0.828666998188773	-0.0749324633484953	0.151294977954196	-0.17748558180601	-0.596456113083116	0.459064275534923	0.168223415861361	-0.563072982260115	0.0719392773506566	-0.602623378330728	-0.345084009617952	0.815645001967135	0.736237895909132	0.236030852507741	0.26806116560491	-0.136900102246764	0.444751161717328	0.425375012244224	-0.149496106154173	0.210560944851922	0.426690331989398	0.603162027556057	0.126679766295696	-1.59923905891459	0.263518725897784	-0.0941930784830361	0.0285355958495807	0.797087682951311	-0.155124582503912	0.262837971715544	0.332781502487593	-0.136772545650155	0.708625595234058	0.0591019340657335	0.267355624999704	0.0796545814486931	0.0524525742383694
K00350	-0.309903036851011	-0.166920267969372	1.05431654728986	0.809782315321326	-0.519007164713978	-1.1963673943456	-0.00561465241289138	-0.156009427365616	0.212283991766835	-0.333964961589221	-0.591410196814611	0.249982582730425	-0.880777331291246	-0.0282459521981243	0.160851053243719	-0.0678460822950947	-0.597037625669164	0.346583428905365	0.227116892167444	-0.704864388632283	0.301364304248959	-0.372968025495732	-0.46202495221779	0.764469388334962	0.72208977492769	0.303628436179209	0.181949936681543	-0.0699807628521812	0.406325235784369	0.314488145951178	-0.234615796211607	0.189326621256363	0.442342725408426	0.706438412801068	0.198171667623967	-1.32680834356024	0.432854901863052	-0.321562239207603	0.0648532885894886	0.874063218533171	-0.194000676931504	0.172291777997522	0.407332754909339	-0.150404931876568	0.801658248751404	-0.034697768108769	0.35035204488855	0.0955326647093993	0.0466768359086342
K00351	-0.116959821477631	-0.117086515621444	1.12349162299722	0.747852283917406	-0.472135112785337	-1.01262844440256	0.0616875134587968	0.165196175946662	0.0815352558473233	-0.163995274841368	-0.603722613702245	0.189431090479028	-0.904642586149748	-0.067704382651173	0.0601950607497411	-0.31329030161972	-0.599638904836017	0.431031385845133	0.085017128043308	-0.483437249776459	0.0603631015921485	-0.459716446697464	-0.269482692636855	0.815358837215011	0.792711179716676	0.194739673637218	0.258300152458855	-0.172913513339006	0.410264979829953	0.42834325840871	-0.333265221097556	0.177919592183704	0.159470142249256	0.661626004984709	0.131286928719916	-1.15800246689712	0.212800180250928	-0.203520188558373	0.0828179401962778	0.728759270942893	-0.0877916800986148	0.185721378676374	0.363656793612521	-0.0791198940279827	0.714498009544046	0.145501905757067	0.353566847453549	0.0305197394044735	-0.0253873784167584
K00353	0.157638640616815	-0.0933792191289938	1.82715690643529	1.68045497613348	-0.923342467056551	-1.31211892450059	0.570343194786287	0.820095210612627	-0.0433841304925107	-0.835562939846061	-1.35722237852669	1.08225706528523	-0.188062090860962	0.308716400149281	-0.149490661616414	-0.36485686110581	-1.56544841528986	-0.417095501585295	0.565821519710762	-0.87481089448304	-0.305146112641026	-0.400576831885152	-0.444339794283176	0.824622691937789	0.106957903782072	0.177665866875396	0.397493465572983	-1.81238403398525	0.388377519462507	1.43282787315685	-0.525411237004998	0.769016028970884	0.905083627375373	0.593391774717668	0.724704573449952	-1.69109878059758	-0.028893964141291	0.273585606487137	0.210949656768016	0.89264596003145	1.3466996257049	0.691693823077583	1.24145008712567	-0.00893547732467122	0.14844532381117	0.946466540642325	0.620169631511129	-1.77426530857317	0.629389369836623
K00354	0.15251870016061	0.285571060595367	0.589762656177252	-0.133787938116853	0.566605556056741	0.411232010058772	-0.074560234724255	0.633250685582624	-0.348725509005621	-0.291272412266695	0.0865230484503193	0.207408176651028	-1.65412035450855	-0.284386627062974	0.199684597265416	-0.106357638571062	0.423301948612876	-0.28347784699266	0.0958218800726265	-0.358100904722012	-0.223615053822765	0.319913195035378	0.31884506727606	0.435291463888128	0.218925543241947	0.145500500857428	0.0488187232835176	-0.328605553797467	0.0820955434534174	0.127524744851903	-0.357633232567361	0.273502991296589	-0.0616828419007281	-0.246539952397201	-0.243858685768586	-0.421382313859948	-0.203990992783254	0.105720522148013	0.299059246116952	-0.0862833474906152	0.46212453082718	0.0305491314582611	0.621460285011065	-0.179256670581732	-0.0682816608277696	0.7439565641159	0.612799238131016	-1.51056222997463	-0.541419711560446
K00355	0.212750091278778	0.0788090341908552	-0.06355712660384	-0.263717860627648	0.415096038451382	0.0515742394039807	0.036517472838215	0.142114359783621	-0.254000297272564	-0.00733551738395477	0.331187331207737	0.259303876253499	-1.46191652252072	0.248504423735047	0.350714852450498	0.120828491202255	0.452805898301734	-0.0128799790139044	-0.291785044254944	-0.265059051485172	-0.141354029570885	0.200496209579071	0.519095298142245	0.121534696325714	-0.247663595455688	0.00475662135806517	-0.19436955775464	0.0334750040869101	0.43195563925137	0.0760381112807503	-0.113572430659365	0.0409420346334985	-0.0693094203551955	-0.413610578429505	0.239980677740517	-0.573403575678198	0.00505418557047827	-0.122165988570768	0.315898250761025	-0.534293197655829	0.122036318936301	-0.0415006529636858	-0.156077518901638	-0.0556618693633986	-0.221648148938652	0.706531909917033	0.209424040390743	-0.823991362577218	0.147261095926748
K00356	0.026414401655113	-0.119211860572262	0.154276680741337	-0.0468350984414889	0.25680263679157	-0.0808856849171532	0.0106533600886159	0.21093028416426	-0.235176855828107	-0.247463576603817	0.0617804890575058	0.111706683080617	-1.03564565350611	-0.177438296695564	-0.0206648254911272	-0.18816892928062	0.696372833714928	-0.102564860488389	0.0649640687575657	0.180855150214622	-0.193046655945867	0.0830686005982091	0.409627289350678	0.286547943148135	-0.326158988938764	-0.0219578108353255	-0.127108903494084	-0.0562716515750761	0.15689928477795	-0.118683754507647	0.0738211176027126	0.0600822970234215	0.114416382505618	-0.0589142036837135	0.34693445308588	-0.319254788220948	0.169298442667321	0.0316805599580779	0.126039374025015	-0.219587389605961	0.473467194472434	-0.16130916616195	-0.0986908685734849	-0.0287313934379592	-0.356143610931554	0.843776974382969	0.212985549971548	-1.75720041347318	-0.000335637350835968
K00357	0.988482290254202	1.94271491431218	0.752400623743715	-0.762484237920443	-0.118804616357126	-1.02681722187931	2.00027753099074	0.742780030521363	-0.133769882250986	-1.00735608798667	1.34198456210951	0.60904282177248	-0.874284263684814	-0.869258922948926	1.27790161340364	-1.01685427886911	-0.684828286734941	-0.877356405149239	0.103582239293855	-0.672832690323118	-0.946855274141583	0.0717643839297148	1.17425563279449	-0.600609948846118	1.14989555329771	0.113185714402742	-1.05386980302066	0.450145356638845	-0.810894293007388	0.154357621394748	1.16332120406132	0.962874898417582	0.0049034217768435	-0.83080305328194	-0.85871030169498	-0.930559151529492	-0.926921693488836	0.460944113237785	0.847647086093626	-0.613895898351498	-0.648758980302001	-0.0508226074619252	1.36670191576327	-0.205185468559283	-0.573050418485549	0.062090704390903	-0.537897014966369	-0.615706854959046	0.253801957968546
K00358	0.0431563844595615	-0.104008319853003	0.458838128055721	0.262938744151966	-0.117894513131553	-0.0177191822685135	-0.0265465318599393	0.129883428788311	-0.267694486865685	-0.454445929454342	-0.249097433156977	0.243326354751526	-1.17800883710764	0.0555811046409157	-0.151851578047889	-0.211443487926201	0.684647151027459	0.277713152973689	-0.121579027868506	-0.13104971713814	-0.123879159443216	-0.392620595135993	0.0623141886127792	0.593935325494639	0.223317989362982	0.276982216163731	-0.193853133528211	0.0771335464806416	0.18072310114023	0.116674419580865	0.071313088135169	-0.0958279341433318	0.116218613958875	0.259956114340021	0.958392086371948	-1.05131141037172	-0.204213861190165	-0.122016324532227	0.17865816684622	0.482770550723396	-0.0995631121028286	0.270874502476948	0.418920207413822	-0.120945039152662	-0.183647514409965	0.452724900584855	0.419907887266961	-1.65895799510615	-0.037218934645051
K00359	0.00767317589396896	0.181737546180789	0.103566828480753	0.0500785551639384	-0.0829574980053665	-0.10458045952185	0.306434902985827	0.291572067135609	-0.0658615355250353	-0.134806634318333	-0.173326662362105	0.0693327070489649	-1.18983985938102	-0.0854495087079761	0.142919041296143	-0.149593357930132	0.164679269347617	-0.0431312666841608	0.14438033516197	0.0640863422047976	-0.236195902483199	-0.104749325177921	0.361631926997166	0.424592814603605	-0.177825278032446	-0.189738738510663	-0.0974976903358549	-0.0746836801675089	0.219561295156533	-0.0376666489917323	0.119900435568868	0.0995361796168217	0.188367747794993	0.386096536665746	0.123783436174313	-0.414272575468825	-0.087754521874289	0.221398961704409	0.408758184062979	0.0949901928068821	0.657701484003483	0.104289749086542	0.470593327024105	-0.00927142947317659	-0.215170840100351	0.755518322382355	0.423601344402661	-1.61629162125551	0.00753848258015561
K00360	-1.80924237511481	1.29618665573347	-0.853831863473068	0.762346709200861	-0.950019344980538	0.331068776252978	-0.0924461335246239	-1.69075819881668	0.612053822994941	-0.563389067089359	-0.0563699149960659	-0.907761099595773	-1.80194725863998	0.188918904308527	0.910485404375468	-1.00103315698473	0.442316660028278	-0.202682224110302	1.10084604207161	1.235529141301	-0.971985474352998	1.4909105946545	1.23411186650022	1.2467579540158	-0.0086574476277735	0.708118835263122	-0.363283769117259	0.224321351831697	0.670012729967214	-0.902797129036936	1.2366261543044	0.0746601656159633	-0.512658955199089	0.0729110516882835	0.480362997733468	-1.85964421024872	0.229961805066927	0.936260805019189	1.49487944832862	0.596726681933271	0.366632758888313	-0.0832829426704606	0.16231518436049	-1.45787082327464	2.4607051033206	0.261548439654544	-1.24664285022483	-1.32641894120759	0.635945365672049
K00362	0.674402093469078	0.0208145914100485	-0.370172003574288	-0.292113508700947	-0.137228286330695	-0.397215320969169	-0.390122131940877	0.194201350680535	-0.232116949207145	-0.0156815608015433	0.134777929671823	-0.286790949102494	-1.53178729156228	-0.0378666046660936	-0.113163056281775	-0.163106237717525	1.44348367533887	0.60954334166789	-0.235441188484064	1.09705515779787	-0.352609232875304	-0.0708422477270316	0.0092120038753406	0.0420837129223292	-0.162611612931592	-0.27720841468756	-0.37159395723721	-0.141530175013499	-0.1646841589619	-0.114108661269264	0.569047160060464	-0.140974826504748	0.241276896988793	0.0788942774812051	1.46987415538731	-0.471865257416691	-0.113832712787863	-0.379832330051075	0.699600879565618	0.183535042666341	0.135129870288708	-0.0745167577374956	0.0632842176306852	-0.0549981920625082	0.359616769079618	0.866087126484581	0.3541247719955	-1.58487595251648	-0.522303749780073
K00363	2.13582706808944	-0.364121786095017	-1.07904241115951	-2.08481260436897	-0.183585069140857	-0.444446704290286	0.314454542016858	-0.324055567750331	0.516021322257572	0.366405264737331	-2.0997457711436	-2.12778686926674	-0.358080709907962	-1.67689554665546	-0.00570368629634955	-1.2278713246019	3.31099122662235	2.19593923173079	-0.929815035357592	2.9214393871459	0.239112925707499	-2.11010889136272	0.210674435477684	0.384591017285406	0.737360975479206	0.0127754056911001	-0.389060349261006	-1.27998463658688	-0.526480636749358	0.859015330246146	2.1897106285906	-1.3656169337921	0.24905623913554	0.00166691762125502	3.69766035458462	-0.875128263656074	-0.890359474976605	-1.78088426255648	1.1780884134104	0.795831561592958	-0.04356688708741	-2.92617791767104	0.124296301755616	-0.622410769315775	0.507053547593818	1.32449451788184	-0.0967101602470968	-1.22818964321584	-1.98342945924491
K00364	1.35022917331744	-1.82083775028678	-0.183493174931517	-0.20037572258689	-1.03710851099842	-0.491617372981898	-0.495331317680152	-0.42328126022032	-0.888635932174976	0.63480590460496	-0.254288655146172	0.0949579381533442	-0.167174631194362	-1.0418282298737	0.15385378730201	-1.57629197829477	2.86788685341709	1.4021613865159	-0.497998024047845	2.32559526740282	-1.0759723381696	-0.686650293800979	-0.789435071159368	-0.242594377785494	0.142466992504308	0.701311352149354	-1.85932894602587	0.0444773786572634	0.671873951609057	0.755678916542153	2.48927317775978	-0.190231626956539	-0.614397602333652	-0.0774277145239076	2.81709268098006	-1.92441805664291	0.0870538269005965	-0.0465867647132074	0.777901865734871	0.59029268976393	-0.166536940020305	-0.619879401396067	0.102862699072172	-0.12694071885108	0.438630134428287	0.765659686223823	0.113229406774165	-1.4203009514738	-0.203211082195904
K00365	0.69618882411801	-0.931902043699279	0.15121462569828	-0.25020966982271	1.12666801669773	0.356305040970503	-0.147782027688027	0.605471187096963	0.255574444530302	2.43157609489996	-1.70777855895623	-0.377602501196398	-0.514432139751876	-0.0459808254115383	0.00140981971196765	-1.10138706043351	-1.57060716882351	-0.330005433589551	-0.595494699235382	0.453430339464092	-0.000993440303115107	0.0432752410539093	0.0728846036845584	-1.49412781347169	0.419423508565123	0.232825358056568	0.295162729023004	0.569012380391173	-0.807345459194461	1.0129875328472	-0.953180120415909	0.657607349007891	0.183963790021466	1.20077325000258	-0.321300895877113	-0.0311159943698007	0.415491716398821	0.206279178640338	0.490875104045405	-1.47805738736952	0.979804215713872	-1.46909450420459	0.775762232735475	0.858083044349776	0.301454368523949	1.2074736300432	1.70073402715194	-1.47970193174533	0.520983186006907
K00366	0.299466980771618	0.269075536492824	0.252059228177599	0.129188446643768	-0.336047021448541	0.0411541723088952	0.111597479713094	0.0892993712149097	-0.320175116329873	0.534009082621438	-0.0136807402960609	0.132516334779371	-1.55594546535603	-0.00890229472543975	0.0781229567349839	-0.00383196551349865	-0.283727497231869	-0.232696589870531	-0.214187244596033	0.576574637251864	0.348929618579671	0.0435025438352935	0.603787521171874	0.51894510165652	-0.106933336227641	0.00220497041645217	-0.367612030214277	-0.129162730392482	0.0713657670550991	-0.141971097066354	0.518974466386215	0.0755922271284473	-0.144690265298026	-0.0236855513915416	-0.729810940005256	-0.423926914389844	0.340620357413355	-0.322955909758696	-0.598038755833986	0.0368674142901839	0.0429294144609605	-0.79505533466356	-0.417311589270194	-0.724765926318733	-0.5450989926107	0.865061245981295	0.107817679859367	-1.71101742983216	-1.09622261219898
K00367	0.328832105240176	0.970791594286079	-0.356468506863675	-0.61111730474243	1.25580424510239	-0.292225073496721	0.162011551821935	-0.412921478206066	0.697176217400442	0.0349077820117156	0.467663969343697	-1.29375696102884	-0.684009350777892	-0.304171678897174	0.830564455754625	-0.610003610745277	-0.178309987454367	-0.679820725146703	-0.10707279181685	0.579294835577751	0.143081329048479	0.129257751998977	1.42085060689081	-0.734320779601939	0.115129568916291	0.0322379424168234	-0.0695634875130661	-0.148827645438222	-0.452047166847102	0.0196347229267736	0.65810260378544	-0.759447005289772	-0.363258396864756	-0.295309511089838	-0.146291379850133	0.29292158697872	0.360679972169699	-1.25646789853228	0.809593765124006	-0.118738064271632	-2.0333820211141	1.02760231423448	0.717381684617207	0.431119975173423	0.430996786194858	0.759365562154568	1.67454401949554	-2.03447855848248	1.04814641589802
K00368	0.0490897964173649	0.399468844487542	0.187568690091025	-0.0898114172796781	0.214610847698159	-0.031812927913948	0.424261246134214	0.150411524183879	-0.176694683022444	-0.0993249770324863	-0.954081940413867	-0.245649377200164	-0.77737686578529	0.14925504823117	-0.107528105215109	0.197689740771038	0.365546849645293	0.17531514367266	0.148330717001764	-0.702948698150136	-0.0261911185457274	0.000397422350595967	1.00699988764615	0.652211287737567	0.305504672953066	-0.269864322118026	0.280919969904933	-0.332858963414313	-0.256372127068865	-0.269203584090591	-0.175934666279003	-0.120129934193574	-0.0373432980494993	-0.120373901649245	0.332807466152871	-0.40298323869836	0.156094991041038	0.470817764655891	-0.507221732612669	0.546447120156516	0.144608048209036	-0.157977647688335	1.14027477225131	0.077977113991028	-0.430550565061872	-0.133226673222797	0.159373722476117	-1.42139114810779	0.14529461192649
K00369	-0.238713116717445	-0.78817579210826	0.400833165317164	0.283714695664058	2.7898472402483	-0.877572856926229	0.0456861718565834	0.268990826204682	-0.899981314045582	-0.792074739323419	-0.0387335954275707	-0.216290210076318	-0.207453588955473	-0.185375883946024	-0.384112444506874	-0.83380290611788	0.624878662966435	3.89019310021733	0.0184250596334788	0.677578619628349	-0.526278012075746	-0.121359536413169	0.173047149161806	0.994873001264198	0.419653761964233	-0.117969265504465	-0.996422291735237	-0.863892533702232	0.0710359994578066	0.191017313363633	-0.810963996041283	-0.359644321692752	-0.542107844199529	-0.01642866404381	-0.139032887412891	-0.454684660154703	-0.438704305821244	-0.34889938539855	0.16071095778627	0.225290382690872	0.222926736949773	0.26865131337072	0.667837902009637	-0.345936127908873	0.480614800841042	0.82828166399303	0.559174395060839	0.217334351872739	0.043800691681745
K00370	1.12204980645828	0.0122364469667103	-0.23472505363979	0.333299063933884	-0.256094926186554	-0.101914550865636	-0.31718881914808	0.118597793302455	-0.274128362986207	-0.0894702888073758	-0.393901917538221	-0.948518418629335	-0.756333705442031	-0.653845026216225	-0.716468215807267	-0.588736851082785	2.60827783600106	1.14844004449767	-0.803682128487425	2.33149829078463	-0.821943034685868	-0.61809792975144	0.206196223668934	-0.259004871468655	0.165082737595062	-0.34172693342463	-0.880222117363678	-0.496473222784473	0.152781330251635	-0.172043203833431	1.28631541249296	-0.953618711874299	-0.358643941188409	-0.120987765431369	2.63666362508375	-0.602766875261913	-0.360901739131944	0.392786627875673	0.672434624397297	0.357293313209895	-0.544336777965592	-0.385234924900357	0.521911404540537	-0.0717531579245207	0.69786364679893	0.895769495869656	0.0459068962525239	-1.92820020271355	0.387420460709578
K00371	1.17136016970109	-0.459048969798593	-0.633525193170988	0.288853588491512	-0.653720945193375	0.168343323962176	-0.607859509969027	-0.463972903514243	0.0588529850987315	-0.00379107067064023	-0.334534679716058	-0.585127947972068	-0.953750377765032	-0.704602958925841	-1.11608800713925	-0.447163404999147	2.82344115593563	1.32895615381246	-0.922068247259892	2.45339719365986	-1.36515699353321	-0.491705277871447	0.232529981767924	-0.194307559838843	-0.0141123934077238	-0.207404731407655	-0.480852443709032	-0.633364578501095	0.345265931505824	-0.561604827707672	1.38927751773035	-0.554579015464754	-0.0717528982718492	-0.0813085314261107	2.86399099650242	-0.507598543126032	-0.0752669878083946	0.298606683826719	0.938636040012171	0.216953105691901	-0.555392304067142	-0.472694194576067	0.632261196978677	-0.295142675988415	0.865914132774735	0.972466102390506	0.232133990549472	-1.89822093953679	0.393402572767411
K00372	0.348833982247482	0.218180327039603	-0.172632076920232	-0.0235369694940165	-0.145776789626659	0.14986400313212	-0.962792804802042	-0.110220194832466	-0.0824130232443112	1.20355959617658	0.0231847982229009	-0.530234202070107	-1.14836931030679	-0.479014040742958	-0.300294716160558	0.108422325431895	0.2858387271257	0.436249562813232	-0.752919955980608	-0.147765686533545	0.227277508927391	0.110446994156183	0.452825076535998	0.154434070320875	-0.0185455226352965	-0.0230718459175118	0.479056588817751	-0.450715149352155	-0.0997628317011409	-0.34948271208156	0.89853924266233	0.251464856025753	0.095962148613632	0.722694583803075	-0.219864876845767	-0.646749474517749	0.497327791712969	-0.391695705456025	0.945493388496387	1.01777867029543	-0.289154015417858	-0.916597815413195	-0.097943849492403	-0.265716682507235	0.414939049037059	1.25921908804817	0.427701714345033	-1.60216655468504	-0.103906008221241
K00373	1.29676629946329	-0.0826305402394036	-0.886545665392854	-0.311975400077488	-0.558016036005328	-0.366911958651564	0.0497305919915147	0.32230094992138	-0.402382197550541	0.391094792263623	-0.264081538789731	-1.20161840699955	-1.00915336354981	-1.06335439052882	-1.04706125963576	-0.323884607659318	3.35015506163541	1.83751933573959	-0.574182185488045	2.72753171166461	-1.55278844258901	-1.81881469496532	-0.244617600424285	0.257420788627679	0.240430464812416	-0.0301958000393181	-0.598148574996139	-0.902081518618358	0.144049348083269	0.13852116590704	1.68035844246485	-0.572176935909632	-0.400034953811969	-0.202340614542933	3.19799131640922	-1.26099988155446	0.0401262990357348	0.17931948243961	1.29822568852991	0.781376298280474	-0.762656678816203	-0.897406538031447	0.186061894838658	-0.0679999288168555	0.864821791107596	1.29522184555901	0.216438840986753	-2.4680545832109	0.138604338824434
K00374	1.05897397187649	0.366747954138654	-0.327969473968802	0.497223479919863	-0.499366256060948	-0.431837776858231	-0.10600461240825	-0.247061899424665	-0.395313228572381	-0.610343682515206	-0.648515698717605	-0.0117618980632709	-1.03733167183514	-0.997439320366992	-0.963411741303164	-0.248874460932382	2.55594181514424	1.30499425020105	-0.918992835866263	2.28827828040954	-1.08570501764346	-0.470642216920584	-0.133879499811091	0.0652941333044542	0.101063352947425	-0.218744996258945	-0.398743187844355	-0.481537543226634	0.122797512775479	0.122910123186727	1.40963652335008	-0.0746888908369949	-0.33403607096347	-0.0217483730287097	2.64134840384695	-1.06946747483689	-0.801791972836522	-0.22950026014172	0.606886841829141	0.664777532376875	-0.999280279086866	-0.396351659648616	0.64083977650336	0.103320897122294	0.410320328585482	0.93928241480191	0.239503509969184	-2.46352105369978	0.0576888613133995
K00375	0.0596184976936796	0.114483180979817	-0.0178855784515842	0.156688523428999	0.0504763327457882	0.141525626947754	-0.0126194126203982	0.0751572082357311	0.0928896813850089	-0.0659956470825234	0.233174455421517	0.104586163984837	-1.41462159332899	0.119007274390479	0.00640540296863429	0.0408739402587748	0.1719286870718	-0.0882334638682787	0.0481319931326436	0.0220194736252674	-0.0775422904179632	0.233526488025116	0.162322590771846	0.0851512634644219	-0.183147098352235	0.0420776824033174	-0.340118960243474	0.216802169740179	0.0880050922598978	-0.0848303919979044	0.0609943743625474	0.216300024632638	0.166252753522126	-0.122077159841137	0.0310169765731397	-0.523837408665759	0.191493146844292	0.381355211069888	-0.102933006061223	-1.38313864987631	0.475580919713861	0.0935259305092944	-0.0593748913449524	0.191153380458683	-0.183293786243214	0.200404857082859	0.0299044468314374	-1.24236402388395	-0.0155719952391277
K00376	0.504659797531149	-0.027262670732534	-0.280257332372214	0.340033696479107	-0.825138247413363	-0.399363759653452	-0.65933970125306	-0.258215245505605	0.127088175469897	-0.272057766105555	-0.152592146560698	-0.384707625663778	-0.625740289220321	0.585297532382405	-0.0220110783685148	-0.432103386016701	-0.0921433759724724	0.0424735885122317	0.528430743635148	-0.240213660263658	-0.153447224835451	-0.563654400902976	0.590178527933506	0.0112019918596602	0.277748166440396	0.498278783761594	-0.334577035436232	1.10200070260652	0.993206584599662	-0.303598936638259	0.568770103970833	-0.27743605180596	-0.354307594250161	1.4287300728434	-0.535611985345021	-0.190089119058223	-0.214229834651293	2.46407786462689	1.0859227770538	-0.353753733261153	1.16231948677409	-0.686976215254151	-1.35740464424919	1.03107417866528	0.816549295289614	-0.556776136525735	-0.36885282558315	-1.16220626570405	-0.323750565661297
K00378	0.167929762580941	-0.0753252719175105	0.11122361891066	0.257329303412785	0.040670179436519	-0.0020768643807854	-0.0735674360558629	-0.0137123522279387	0.0229615506553781	0.00883908990445071	0.232692501598106	0.156277215744948	-1.42946590227088	0.105862239044607	-0.0380144267815836	-0.145339208396221	0.189149847070974	0.00351160891600823	0.111639878570729	-0.055786828435626	-0.0334708910924759	0.336180399278635	0.189278526180076	0.117582033172727	-0.0881131009518116	0.174172685933142	-0.363905567647083	-0.0508726328843143	0.321573756123429	-0.0103347877842505	0.0255488526750428	0.231660826300799	0.206836486452692	-0.14609270098514	-0.057971157902345	-0.610774684451942	0.183903452203115	-0.0390520334383873	-0.142293892638513	0.283885572493495	0.250762586686077	-0.0633549500974896	0.170271156075411	-0.236259373614124	-0.511162914166565	0.130664952093616	0.0485837635213748	-0.361471093610535	-0.196735644617574
K00380	0.330140890446145	0.317892637810401	-0.144456944890256	-0.0797033616531658	-0.297953991790752	-1.88208353839582	0.808323305345908	0.339935705388109	-0.937372848221888	-0.56873711588773	-0.883013139374439	-0.0800281697199212	-0.838605374627028	0.169694517953619	-0.540149745647103	-1.16725689212011	1.77968327611405	0.476662825462697	0.244332226428128	1.33973793385742	0.351468439089257	-0.621831773543003	1.06180482424405	0.990809578271101	1.03448297533149	-0.337998892591743	0.201302647731567	-0.825059684659918	-0.248663884195954	-0.189860194347585	0.545542630226716	-0.697698779769798	-0.0422841597026797	0.186341789554641	1.79053846730281	-1.10519612522689	-0.480740054192323	0.0841632816270098	0.653989385729825	0.207061255977216	-0.159075438170148	-0.126108638003359	0.202734258402928	0.0506907494277425	0.235000102035772	0.802050674884178	0.260534350043236	-1.35029203523275	0.0874019181772289
K00381	0.660670021552491	-0.90721286977107	-0.682107678392875	-0.485824353035725	-0.339555513185696	-0.641276813703368	-1.01418872364991	0.567289527173944	-1.15639611950829	-0.186531153207732	-0.65985319624331	-0.0895966349873257	-0.974744218231035	0.378607564985094	-0.406711695040327	-1.02799698051403	2.32694883121934	0.736524490464982	0.549690945151427	1.85096597614348	0.336882252779024	-0.501317294563918	1.34464949003171	0.965906913216553	1.02885678478374	-0.627370191610347	0.220871601729324	-0.469466906844621	-0.842865367030931	-0.532992193188945	0.946925174654741	-0.517185038577717	-0.286864383848839	-1.03720489344907	2.23317846654775	-0.272426849055867	-0.488278972792657	-0.623324861823771	1.00798880161243	0.34182114182337	-0.0194444863755024	-0.831805528561803	-0.289369261161831	0.402033251415803	0.78601366839041	1.02306038447577	0.450376732061374	-2.00057492392085	0.312241803723184
K00382	0.250545987675194	0.290947872956492	0.513374393169244	0.35175522061769	-0.0537258732174506	-0.840150773887159	0.1992250711208	0.325605814514857	-0.174961915018584	-0.0974238794234592	-0.43177841950341	-0.0364590741706892	-1.09711050869828	-0.194036210144265	0.0157209786680684	-0.127888067318536	0.0847895657385264	0.154104791919571	-0.0708375708974471	0.448757005546204	0.0875767877520234	-0.498590319436702	0.0576422821746671	0.437705065203891	0.352836954764271	-0.0866940599520215	0.206295246657427	-0.311633095014448	0.152781800167644	0.161383567880734	0.0584030222859158	-0.154479643723378	0.0303257870375944	0.637705684774005	0.373054994903522	-0.94316164458944	-0.0716068405330815	0.144621033096574	0.611077341632258	-0.00548954533220461	0.244134404464682	0.418718350126591	0.704890338784528	0.0674561510545369	-0.0727909138496055	0.829276226060037	0.592723148424078	-1.56222566608533	0.10046347219261
K00383	1.28196442668211	-0.564002522358344	0.0459182537598888	0.147420487658357	-0.315550842715202	-0.440618918549667	-0.403398795790961	0.0209925637183146	-0.285684255540508	0.357947391785752	-0.25866593469616	-0.0893713320718276	-1.45469469413347	-0.696583752025055	0.0206527532571525	-0.26017262475339	1.67502807049225	0.433962774342008	-0.331310663543639	1.1843170414076	-0.125049497101011	-0.225736734458782	0.117755586088358	-0.0161545627083248	-0.330731414118957	-0.155404598642351	-0.517552966938953	-0.359925243201781	0.256977544665589	0.133049853217862	1.77847495413085	-0.43313129971984	-0.263792913035284	-0.212538513506223	1.60852084910175	-1.11516558091223	-0.207744889785884	-0.280073699383925	0.458457315072699	-0.150282941540972	-0.23351224193604	0.115012745921514	0.252421028368043	-0.23510349421777	0.120564129627228	0.696741052866269	0.499791249861716	-1.52036616403381	-0.356499030300036
K00384	0.0832173271092154	0.0695830351039158	0.0853748592634936	0.06350029791543	0.166263161483828	0.112024976075868	0.124660486441175	0.229877090723764	0.0688134125139187	-0.000251829840320882	0.137721554199783	0.130571039321859	-1.37918928768121	-0.0348195727752481	-0.0179856150942966	-0.0408617742469727	0.140954229191936	-0.063524877174493	-0.0822370539298238	-0.0639268680039121	0.0600317642043756	0.0407131199023973	0.224263778848968	0.195563727506907	-0.107481053967628	-0.0367897754535771	-0.091687932483259	0.00139088636818653	0.0348572747212167	0.0280468375747831	0.0870411838102107	0.119643729499573	0.0711321332085593	0.0888685923946902	-0.0353719638999787	-0.522200226476377	0.112213333643052	-0.0526682141143013	-0.116517643855181	-0.072333500683428	0.242199951955591	-0.0669949153499564	0.1370380456184	0.0543151556199717	0.0814720949598173	0.357469775636218	0.0880852238033652	-0.671414525255919	0.109857709701905
K00385	-0.132980033315622	0.13400677017238	0.11925265198178	0.00697577162556517	-0.0828063064742354	0.0902172479393205	-0.0283179261115766	-0.174503588784168	-0.112035460060061	0.106919308390794	0.792212784663312	0.217114678300004	-1.8854107951234	-0.0337399696264821	0.214847627913467	-0.230022443525171	0.638710145366268	-0.283806145480819	0.172198789667714	-0.0482404435727971	-0.107920087114939	0.405328966049886	0.552785236879155	0.57311796324773	0.00347145118867956	0.355315329823386	-0.0936858353711374	-0.232960171998574	0.10573367646849	0.01754046026954	0.180785597760453	0.281985606861015	0.0257223323647837	-0.656262223657424	-0.616737165335558	-0.383619335444591	0.10880553406283	0.0456774428359406	0.121088992731551	0.148940219286391	0.68256988956389	0.142499154117536	-0.0357937930678906	-0.082533805635853	-1.01021317381335	0.902887243651143	-0.137067838236045	-1.4263266570699	-0.520971497875305
K00386	0.0201139208549676	0.489496637262662	0.344751482593187	0.15782423987058	-0.344782482097247	0.13907633678015	0.114375874754068	0.280136629574212	-0.162933884276654	0.463115652335065	0.638929194713028	-0.277969697032631	-1.38212385956648	-0.525695818295608	0.0848736000226897	0.0457410078833659	1.245657449076	0.145618698823323	0.209950707689463	-0.0858855976064204	-0.056526659815926	-0.0298065763459274	0.788292657903688	0.87347602667048	-0.267170095890776	-0.463682279942419	-0.0580541400035124	-0.174903181779145	0.0677266417075556	-0.562509926711653	0.315473499268664	-0.14597931660248	-0.010749378209832	0.107990468129654	-0.774773241375808	-0.942836616765029	-0.266237973595253	-0.192191323384007	0.287652336854255	0.941794408974231	0.751911109905258	-1.21636555167973	0.36777117525595	0.0246282689960473	-0.48634663228062	1.03556421845373	-0.19873651685322	-1.38753279318891	-0.604293760284729
K00387	-0.41531313025628	-0.340204834277547	0.405248687327524	-1.11292029442755	-0.0360108142813069	-0.311072613788549	0.228591617147857	1.15819980545531	-1.07850611326395	0.269227924408827	-0.463677811055702	0.297337501130391	-1.03850085905544	0.599675126534019	1.36652439200345	-0.321213804245367	-0.963874722320785	0.486563837047261	0.609925254396208	0.428371472378105	0.44713036157133	0.130192628628665	0.852836282238933	0.236441587813842	-0.487619336114736	0.11336829722424	0.00566439902372602	-0.568218028071657	-0.233008766339356	0.0523178248895325	-0.531774177725287	0.22434428174531	-0.160901774986915	0.710429301078217	0.43937108001625	-0.858270857873447	-0.140673723975142	-0.0282745696388251	0.0761532904858361	-0.30272645519516	0.26212751691548	0.123608509233224	-0.103060526504625	0.732668461568658	-0.672356793552868	-0.64414686444014	1.36698602094138	-1.14688168461819	1.29254709491817
K00389	1.33273631172734	-1.03754999356611	-0.37624467494637	0.277837265879121	-1.05760158982394	-0.433560207070224	-0.446157298259913	-0.464750078517717	-0.673272235688068	-0.365990712702466	-1.00617877911271	-0.666772675748455	-0.733867610244514	-0.638784678140892	-0.412969864253289	-0.921190441953624	2.82274596759404	1.55652142228054	-0.405400025409787	2.23122407039315	-0.0882891092648955	-0.376613486835528	0.000571797397998537	-1.17628965466086	-0.127140070307038	-0.575892109318435	-0.34808195143995	-0.436456890006732	-0.0490709758637822	0.891736782453994	1.50417218026909	0.439026536251717	-0.766323619074012	0.233348792141381	2.83547746370923	-0.633382225005833	0.0924323671175463	-0.728579990804548	1.13980610101716	0.464694375147365	1.14955442138394	-0.220632806852852	0.166612422079169	-0.342163748666268	0.710348298737632	0.909907051003495	-0.272215520301732	-3.35109783655104	0.229767276530542
K00390	0.105894004047993	0.172843493090591	-0.103188569199205	0.333283731100918	-0.390341175801548	-0.656707578481611	0.19092616564918	-0.12823022834989	-0.515420936635082	-0.0423742252859622	-0.537113864419263	-0.0223556548120349	-1.26584538149288	0.117800293881282	-0.313436009059399	0.227889062200602	0.866809967013792	0.305994416727323	-0.031317921676965	0.681677244476077	0.546755528374199	0.0911442097282748	0.487493705692106	0.34251312901073	0.188006050967646	-0.0549610761080466	0.359134255318256	-0.220852169913	-0.393740819456513	0.0052035294454682	-0.156471713329407	-0.174544232755743	-0.298898001779744	0.0836169052943219	0.885804583041457	-0.487369629770759	-0.199621086733169	-0.0523550048480765	0.301064532475971	-0.0209500478741167	0.779235585111715	-0.193981136374671	0.263430119097159	-0.1761707297219	-0.0733917116034849	0.215445442005205	0.319095212810881	-1.17226231403233	0.035180722931909
K00391	-0.0209062218084767	-0.717557724450845	0.789960281674852	0.641468379448778	-1.39348924482745	-0.830902274183826	0.33967730935602	0.622800312912159	-0.859313458461255	-0.722501112887973	0.232643364439936	0.00752328269615576	0.0187270380335596	0.0467188690688303	-0.205254794922479	-0.775407327271316	1.07402258397155	0.00161479245497189	0.305113551625943	1.14083968664662	-0.38550335539187	0.127883771981884	0.501155459176797	1.54313017451165	0.813822497475918	0.1321822210462	-0.98158882862358	-0.813557296704057	0.371817791832941	0.523939430599482	-0.746450381265376	-0.174232206330502	-0.405573647387165	0.260923290740261	0.105476123415167	-0.294731737175001	-0.274470601418613	-0.442361769042846	0.203761848160589	0.28564066434692	0.282643850494041	0.340617023737661	0.846736819067127	-0.438604720793068	0.609360814107929	1.05015989561337	0.708964775962606	0.275553389864483	0.0555339225820188
K00392	0.0974448111734059	0.347261383262178	-0.231143669309993	0.368618216511584	0.0787795156046459	0.28621071316329	-0.123237084105133	0.345890893271755	-0.0348620052376935	0.131092183505603	0.260164697841974	0.61622281387404	-0.964384329279499	-0.304436791193497	0.216687471345994	-0.0901934365795688	0.277125729317581	0.153302009011544	0.08687454654855	0.0333686908103629	-0.0894286061355403	0.133484126289315	0.564810309127367	0.630718074429179	0.341061980744181	0.0183366876017032	-0.292851721078493	-0.556602311712737	-0.127690847479856	-0.0101588119023462	0.336374273495873	0.0735313437277232	0.057798254409372	-1.41094799601625	-0.768369220498857	-0.422641128285978	-0.028210766251783	0.682715726982203	0.0779508278513167	-0.717344274573162	0.445561659824041	-1.20587540109251	-0.178051363101248	-0.504274019018541	-0.544467025583225	-0.0666678931217389	-0.20237871712001	-2.32061034133963	-0.0561414609511504
K00394	-0.267739537312963	0.0499720738601921	-0.543271996614307	-0.0063549053709777	0.39133966818819	0.129962035620862	-0.00535516783815769	-0.249207263796543	-0.0661405390036688	0.104512707571111	0.668420018770989	0.734167123973222	-2.32836172835005	0.281153744666581	0.20006712591959	-0.719545120058028	0.350652849364469	-0.284320779342694	-0.124235468699195	-0.515169325076543	-0.048992358612703	0.711936825253971	0.588839159798153	0.530882993883272	0.0315081039013938	0.446696586570562	-0.535148555779694	0.0194940970755774	0.401266444835391	0.366563626860421	-0.122385049973228	0.553486941084756	0.192094694973628	-0.789375813502258	-0.315749511135039	-0.212134578963863	0.380470877257584	0.560041483405169	-0.937024529430271	-2.6217754755455	0.763228305110351	0.59269388290109	-0.365938465123714	0.184730903638413	-0.752532981380346	0.624487706513682	0.150257439410722	-1.04152847323658	-0.274775697663466
K00395	-0.802644782063978	0.729580071920911	-0.665082936296329	0.224532993749238	-0.595678694505817	0.143298899924747	0.291590287073685	0.627892505271629	-0.0770576530215723	-0.381125366237143	0.345583292285015	0.271258755406418	-0.409284300979563	-1.16980995769027	-0.27674661807201	0.60401066961535	-0.876709684170602	-0.322110218337239	0.117794068764987	1.37039400601327	-0.884334613460583	1.18748023833366	-0.367308030393082	1.55079568763721	0.217774120870558	0.442463840711021	0.168058919481333	0.211755870073961	0.146180145886031	-1.23779099059268	-0.355977838008717	0.88715885492602	0.0331152715392329	-0.568270018628328	0.308890162141018	-0.465213211632054	-0.424463747535334	-0.734439209021199	1.39466369650151	0.829280596536335	-0.123492766871421	-0.678820274891317	-0.0615314905985221	-0.0799402489445239	0.402499746234566	0.0708370778222851	0.539681545608201	-2.15747533545539	-0.436604063323152
K00397	2.36775635925706	-0.1304275784526	-0.00365207954810277	0.183479684919792	-0.437255848820372	-0.116465070552906	-1.63896368702277	1.03418515294968	0.0286484198949324	-0.842271932993006	-1.04977419089116	0.114714244473865	-0.364588346086426	-0.720907609675141	-0.146623310796076	-0.489883556987618	2.9980036116752	1.00914405463258	-0.645649136747387	2.40348438503669	0.235598568570431	0.475029011110463	1.74063659349532	-0.450320032957634	-0.239141497757223	-0.408397110875409	-1.24135068645624	-1.68383697053007	-2.16419734098088	-1.02169646912843	1.470124258954	-0.467886378982023	-1.61946701045943	-1.02454045515198	2.83171904993438	0.498474482201664	-0.483701575253173	-2.32032307387563	1.21170866858957	1.11530256087734	-0.529960389092675	-0.520813623399715	0.0401101212332562	0.105785352041304	1.01487101962381	1.68490540450519	-0.35923885878954	-2.20705341174494	-0.0847225747333475
K00399	3.283902136134	-1.35881862713167	-2.33252992917088	-1.13975441460394	1.85924314507411	1.08604593666585	2.76806570045611	2.70538337401246	-3.50087814954325	3.31615149570219	-3.30929047852217	-3.34878858985479	1.68491227777554	3.46628950093094	2.24729743883363	4.62679320674308	-3.16166753067766	2.88450144589852	-3.29657532890248	4.69304128409962	3.0727909601124	-3.32767091803701	-3.26217908566055	-3.07936095147511	-3.20732055241412	-3.32691674000729	2.9186770665302	1.31555710367844	-0.376684311572191	2.21755665606093	-2.56691249354718	-3.38067823064242	0.160903204377893	3.08273271132836	-2.45262508584875	-3.40182029779146	2.44062707098865	-0.289678534568347	-0.192940198841854	0.747025370308963	-1.0837884160286	-0.157073944551288	0.471469219116853	-0.326719069048202	-0.12648858117874	-0.070147689258712	-1.00898890792986	-1.08503246232237	2.77055996196736
K00400	1.11206546525479	-0.865966661778129	-0.554050064772684	-0.658406996285701	-0.18753791019815	0.142116011283262	0.713448400155381	0.878554488110387	-0.804793015661505	1.16207019865301	-0.641533659205168	-1.03064387305829	-0.0512399764645518	0.707167261436001	0.645314994250929	1.51928078497716	-0.552207745520052	1.03406566031414	-0.213902309252606	2.27025493550876	1.09451379883506	-0.77882325765296	-0.227213588731868	-0.849241718264419	-0.929965096458626	-0.67413383923249	0.870545382063847	0.206207495068511	-0.547012641080518	0.442472652717396	-0.412439992557186	-0.576594739344042	-0.700270874795385	0.699727717747393	-1.08200086746643	-1.54325668942963	0.383430270834367	-0.0293331889480356	-0.611551352218363	0.187581892410921	0.274280138528333	-0.061709071852567	-0.735089793506946	-0.0918950491530874	0.0333904110861312	-0.108594268364706	0.0531839204927795	0.269127696307067	0.804824049024535
K00401	1.56359931913996	-2.01899416851917	-2.53878403041322	-2.14427637061864	0.523926679454787	-0.0434376755439924	1.29576449030857	1.33572711083238	-2.36068664540913	1.7178757397671	-0.985645778599805	0.552156899603258	0.535465428637999	2.02424556566144	0.846968607842781	2.6649161053085	-0.388233743308157	1.68337133054964	-0.876119855827494	2.95169077871086	1.53401260747102	-0.781249449251296	-0.205514708393502	-1.06757808101504	-2.10567334415302	-1.88664075152058	1.36691982610858	0.193149330088046	-0.056753886282791	1.01551114660385	-2.00569533921861	-0.414609127687237	-0.605479422593579	1.26752240728607	-2.21336458160936	-1.33033136188301	0.956244948472798	-0.724797009181552	-1.82968698274653	-1.81781307820144	0.302696019419396	2.09367310084746	0.015511843360499	-1.17135746843341	0.185597741690301	-0.955459758028275	1.70513346882766	-1.81927591486547	1.02958926923614
K00402	3.12055023382989	-3.26658913815726	-2.96515274180869	-1.95884815467002	0.781431109398306	1.62688759584488	2.50726184614024	2.70886267860096	-3.29493396551469	2.85452198718185	-3.07659128016959	-3.12160526070634	1.47587187863526	2.93774706671697	2.28274796343747	5.08411209521638	-2.90835294479475	2.58465326684624	-3.06210047344006	5.10416185773774	2.8431076677908	-2.03199990676994	-2.03299708478711	-2.81455233941718	-2.96038136242168	-2.03709547922822	2.71338593518177	1.44489199362554	-0.948905745997072	2.30194969602177	-3.27236638149082	-3.15794825588526	0.11550328120762	2.41606259811381	-2.04836708738457	-2.13429909063804	2.18937594175379	-1.40900174521733	-1.27980582584914	2.01672296745436	-1.26403294192767	-1.25244089171239	-0.178262607090658	0.652548222260581	1.47177358857539	-0.0920183193558901	-1.17878776214272	1.42247770337	2.44648667006335
K00404	0.231297579433947	0.505605833777713	-0.312564850400678	-0.0903216187323961	-1.00497137970527	-0.0202363675407049	-0.719386538907647	0.889505317872787	0.0141242568842901	-1.63622580106973	-0.144302524889234	0.493565564434607	-0.895729675394328	-0.187454852828368	-0.102406977678774	0.34365300497433	0.0441602193025354	0.0398008941450455	-0.0303715217893597	0.345266332104963	-0.59298037677797	0.135939528146702	-0.333423828361605	1.03957670376365	0.964923783627574	0.241971027643964	-0.342394766779998	0.0784517957127765	0.00957844328081791	-0.510091606114178	-0.355844532544159	0.271330715872347	0.452440413499727	0.330609247936274	2.13359929492823	0.00807072039068011	-1.29476345821856	0.111164993748297	-0.153886893865732	-0.0673719944087633	0.500288487793067	0.0379924127350795	-0.436471774567843	-0.712944952284242	-0.128797216388589	-0.172481206606222	0.627072678087174	-0.204950736382674	-0.212622996613948
K00405	-1.20048457115921	0.428203635645259	0.119010186310244	0.259887180437571	0.10484839150458	-0.271830554618324	0.64286771119949	0.285275443012318	-0.295129150007621	-0.376712082660099	-0.122594845489701	-0.997605949926464	-1.4811425289663	0.558087826556072	-1.68505118819046	-0.691773804659929	1.55862336540631	-0.446912059785332	-0.0158700193037629	-0.0608755649358767	0.139944005219811	-0.630220004698407	1.30521467763354	1.05271014651701	0.31747732445164	-0.218858609624181	0.210297549445926	-0.430962968997386	1.17734717911385	-0.433487546167656	-0.714980590743912	-0.181803744496922	0.152662898164252	0.673338799795825	1.6062940329912	-0.250154283255031	-0.0856402857183363	0.0592740048958725	-0.0184988230267431	-0.293361892938563	0.598552695673098	0.609484256701221	2.09278098640036	0.658359653569668	0.167243092872655	1.41850493297569	0.961241122608017	-0.902223956470543	0.461135394920229
K00406	0.229697767626414	-0.0787184449674096	-0.00622143368760653	0.892505339114311	-0.330086287333718	-0.035940115405743	0.89403905572953	-0.108488174689054	0.307963940572958	0.0843811117986439	-0.536733684211251	0.32788781612729	-0.814879398763368	-0.47431320493378	0.156242088942977	0.365800250659571	-0.107618942252906	-0.24506678981937	0.151405524842634	-0.29214923528757	-0.386908059797977	-0.431205375242233	0.265829543903744	0.264686493725747	-0.270675895236461	0.126748020996465	-0.197634377802627	-0.0751051607805348	0.207542875120409	0.391288298647379	-0.272591156199716	0.131532441515902	-0.561501105162346	0.671994894790132	1.40037563234384	-1.45334888795543	-0.190735366928845	-0.829262560920233	0.111894848251219	0.594874447334925	-0.76254632176943	-0.194086111715302	0.411859637305955	0.382412981382502	0.0695833602289187	0.958592888385773	-0.183571649802068	0.077946251404125	0.402053277373964
K00407	0.120459986625343	-0.521379288214218	0.150688395407294	-0.246492388086954	-0.747938802567637	0.465007948257325	-0.0524872750209546	1.1493151623907	-0.0589282637875007	0.207063579651423	1.37359270694014	-0.453987676854204	-2.03048564131467	-0.734584198743304	0.59650820622723	0.925768355564611	0.023793840968597	0.683709496062967	-0.925028054994311	-1.34419001376075	0.35658312319942	-0.358127803624492	-0.887173120519816	0.280077433067478	1.09094883501832	1.57729873953794	1.80321838647592	0.141074102368934	0.381916726239422	0.856524067563849	-2.17823844290078	0.587554279723457	-0.304002460057157	-0.933561023537296	1.58114901639069	-0.488546961669649	-2.08710097202736	0.55344294121487	1.61265680123191	1.53013562424115	-0.347635617054892	-0.0545127223294339	-1.50045293446205	0.275559721604101	0.00895102016176934	1.15501146656463	-1.52705618337599	-0.608995669036369	-1.65323115508155
K00408	-0.357354748871788	-0.539477927173685	-0.145372740316871	-0.184192461630801	-0.716184352608064	-0.569109198422325	-0.263088650987963	0.305342249928546	-0.57653663546983	-0.540770260012036	-0.291070162777387	-0.349922522431031	-0.346993563657203	-0.339675756668633	-0.405548354890862	-0.554601347548443	-0.0711113210364944	-0.351467158475895	-0.272124533905006	1.53933984596405	-0.452670108870454	6.54839995841095	1.75737647356152	0.0515258440749773	-0.139134524269777	-0.317333369935217	-0.114087620790533	-0.564574761312509	-0.254686276488445	-0.214917645780592	-0.547031233911258	-0.397438227499916	-0.457917015471195	-0.283677040046117	-0.32431505211369	1.16404340377724	-0.423643202343271	1.74533711031033	-0.543638194401949	-0.52223290038781	-0.523016347005804	1.090684066193	-0.375547485021561	-0.71156985137676	0.285585325494786	-0.322367297940891	-0.41156475086563	-0.524869981456575	-0.582388905219442
K00410	-0.0924409064689664	0.926313746870902	-1.16329605668591	0.649645124885932	-2.30872106773038	0.52518479146509	0.749866399227529	-0.20318675541414	-0.449961298852473	0.664027811934192	2.41139341580419	0.709721055465921	-2.07358457877092	0.380753267719271	-0.701261421159089	-1.42029272935845	0.151336950653052	-1.17449352987459	0.154269776088881	-0.536698858494274	0.0976159278580931	1.66533627064365	1.12976735747807	0.229444187570307	-0.593053553716649	1.66605196995488	-2.24013892571534	0.0653334403490131	1.30435095580264	-0.219647265779694	0.983769966596724	-0.0564996621098507	0.305445770140609	-2.03325847773969	1.68571376138646	-0.8362229230306	-0.352583936994396	0.083957759028824	-0.4784159206015	-1.81292919003173	-1.81342816479641	0.96574274632365	-1.7195056957761	-0.523900791616847	-0.857088949289631	-0.396082304801955	0.213800031166631	-0.404992213136406	-0.200881341250851
K00411	-0.0208129192336511	0.429027445465934	0.831863901753611	1.50807787182984	0.902631669376354	0.0759372650540759	0.674260351828679	0.906351509233753	-0.0102295477577402	-1.65438068444776	0.816105479868251	-2.49674831718974	-1.70306943750602	0.34539873078503	0.33292814204874	0.30055196582219	1.33726381467687	0.112589814646217	0.32306652947461	-0.552626029274408	-0.0146289068230342	0.0473722285569976	0.549670194295613	-0.0407429019349973	-0.530286804968612	-0.272981223197437	-0.0753971056472012	-0.570123851130995	0.821223767546671	-0.362260984276305	-0.516000264588936	-0.192814231198343	0.0899798428825301	-1.16672960494537	0.612133202089127	-1.59416668684546	0.757565773730932	0.597547349327526	0.478815748608199	-0.799535443347813	0.43497245937888	0.255267902722105	1.43206907719543	0.724268643066064	0.107238203036313	0.600844801388308	0.145572920426716	-0.540812108174998	-0.57005366797694
K00412	0.215096955589861	-0.1728376525434	1.17391819713736	1.02505476212652	0.281846033748673	0.0185968843140207	0.491758717527822	-0.118259854581529	-0.115536751541944	-0.0853744481977271	-0.244831021898118	-0.536367355768453	-2.70485533005081	-0.020642207209764	0.0308465069361081	-0.0331493863770215	0.509087499664402	0.370241606080603	0.464245235999762	0.102437854550569	-0.00398085821447675	-0.0687662841851331	0.261457623769528	0.416595285031849	0.129274240998344	0.313780031781445	-0.283275828835682	0.794127328076798	0.464504010375521	-0.00849918255341033	-0.904462432334263	-0.693033100373978	-0.116544385687271	-0.274319180368275	1.16210055976668	-1.04440227381885	-0.795831798935755	0.288859055926634	0.0266476928038538	-0.0612437961348536	0.112039193752411	0.17593915621042	-0.44587644364555	0.786167175938902	0.35229064636356	-1.21119013123269	0.196970522015595	-1.19647652355657	0.599110799517846
K00413	0.361076186456542	0.158518911224961	0.534062133479156	0.248239821563603	-0.161115636618477	0.077338993107055	0.414161954429106	0.200517986119421	0.189496539892558	0.120881543758685	-0.0388170044409435	-0.296730034921421	-1.12967688271321	-0.0331520413424493	-0.652752951253658	0.171770218165741	0.0206094466296049	-0.0389397331479294	0.200724097266048	0.0806633737567083	0.224987292535166	-0.639358576965934	0.11267498399559	0.141054574590552	0.238175492946182	-0.330256591609224	0.182289509202896	-0.398644480818587	-0.158971291733842	0.237819306752901	-0.477204811419512	-0.31577582551749	0.283521391937886	0.500798641058299	0.87729431657042	-0.368127026974978	-0.537153825961433	0.965546222808867	0.850868081160883	-0.971262810626161	0.351832442577326	0.820877324150759	0.274941944227903	-0.0245136248228354	-0.744661168680505	0.101305397436743	1.00209554063698	-1.08848330621961	0.835711774803285
K00414	1.38581507775005	1.28096540804929	-0.139228356023817	-0.179766422073604	0.68412100848461	0.555136141785415	0.945262657225552	1.23686194341778	0.490184258190429	0.270735219428427	0.994792459143844	-0.333668511122784	-1.85158548367921	-0.798360915139394	1.24547375192466	1.38961002486364	-1.65065054164036	-1.85484376339689	-0.274019321581277	2.19556433288923	0.583975841223642	-1.8308013516003	-1.75972806306046	-0.624822220913238	0.812931790338576	-1.82998289972971	-0.984471629959686	1.38024192235924	1.0397134897283	0.496829290028074	1.62233708028321	-0.951818872971973	0.00556975298286106	0.210445674253603	-0.889602248918729	-1.91127001572384	-0.961946506815191	-1.13045725403487	0.0404635135499933	-0.991840989311327	-0.0529244243862768	-0.981373143000209	-0.885004734992906	1.12770978927871	-0.930202626693942	0.237461763328345	0.098557233203737	-0.993761670130326	2.69397970214112
K00415	-0.285603761936252	0.71285371297254	-2.06777958351913	0.49827763833164	-1.39300347100045	0.837936159441661	1.00109386888427	0.801112525038127	-0.00369388211876564	-0.561386480047236	-2.17984804080259	0.779840861103932	-2.22286355306633	0.0248791322481539	-0.698310058014522	1.26546584002455	0.259138416291583	1.19483144877288	0.557418137490026	1.146998514002	0.242324865257233	0.470515433668296	0.77918059296654	-0.0228009956297305	0.574222604362444	-0.456739755062913	0.762095750408022	-1.07121212265396	-0.944114421402054	1.11178976819697	-0.426796876019825	0.395259058046093	0.987472051613463	1.49222324296454	-0.384546663062608	-2.28589562740902	-0.89033433033959	1.43099859428939	-0.781603199457386	-0.765138541144619	-0.765741157528353	0.399288649158874	-0.652310133280817	0.51762891530297	-0.700043051211739	0.54865852082994	-0.680014119738142	-0.767166947701969	-0.811409714264682
K00416	-0.434852442221309	0.259846104040534	-0.258857812221964	0.421678370479565	-0.278245675685015	0.40553298194056	-0.173328347436898	0.0471873022042541	-0.045813105931598	-0.0685115799065481	0.350723957549711	-0.141805571711585	-0.745326955612108	0.0434462597059208	-0.423681663644849	0.181974972822523	0.154998680427124	-0.403278762117186	0.19484171130969	-0.288684376156509	0.171320788768233	0.46117999167663	0.130040132783887	-0.0987277902079135	-0.112815003689676	-0.163233079139988	-0.103058591011143	0.134327335727078	0.119083355636358	0.000112212651146607	-0.159717790433902	0.298282279419397	0.215338843956951	0.408990302337826	-0.100763816829316	-0.220498534724315	0.222295315244436	0.264202389327837	-0.434055880977607	-1.23315544465474	0.546857689543355	-0.393847564946396	0.104144450951035	0.49131800139952	0.0858123662601366	0.681553099265909	0.842346286647763	-1.70598906802361	0.282003888281343
K00417	1.75125914740702	1.46600460677412	-1.14930475162796	1.13088760390964	-1.58225747232698	0.269068853873904	0.0374820417837255	-1.18245063496042	-1.47633660846838	-0.326205027588647	-1.25981423338135	1.83963653877086	-1.30223136022373	-0.233092557070657	1.79744511346337	-1.45969899567217	0.540661168178341	1.20197205659583	1.66878846139679	0.848713810942139	0.927251018184429	1.3685149058407	-1.20657139879971	-0.999959896024795	-1.14457315095316	-0.00366182800809335	1.48237755730338	0.43369273811701	1.41015227429827	0.67861520292818	-0.177884483969846	-1.34049294072624	-1.38636526573316	-1.2542066519446	-1.28503002257967	-1.36438660031802	1.28200078060989	0.46712384065234	0.535827729528644	-0.511524998397049	0.942102708538167	-0.500623823864072	-0.400266137676314	-0.655134459547439	2.33519569821635	-0.359929700596065	-0.427584736148301	0.762547497159337	1.75248408090776
K00418	2.6117305203384	1.03936532803251	1.4686378240517	-0.31795800093574	0.846890803873542	-0.737222131103334	1.5893692071658	-0.323273816392314	-0.74531234292175	-0.706354415499431	-0.434372752809221	-0.498476703144485	-0.495286383692954	-0.487315584586189	-0.559066212594033	-0.721419696717287	-0.194786256197319	-0.500159172171874	-0.413736542817762	-0.175759787309022	0.6249840921573	-0.46420351539626	-0.357912732663083	-0.0612057712714849	-0.268879394813586	-0.462979512796389	1.41820202167942	-0.732283071174443	-0.394742212022131	-0.351424894877995	-0.713174076805251	-0.550232391715117	1.12820418961503	-0.426319917286959	1.27372789799591	-0.584545172169195	0.67729057697498	0.360145266513944	0.502951021882198	-0.688619084011848	-0.689472440162488	-0.672964319742487	-0.528844443931407	-0.89485119729083	-0.596438323228265	1.27339327867441	-0.568075649518885	-0.691491480545428	0.675054912359292
K00419	-0.796101658942197	0.839992206893299	2.20554777484967	-0.597596017059929	-1.20744815910075	-1.03884766096836	2.94409685217954	0.83696078162917	0.519788239349822	-1.00636114644475	2.11365479844463	-0.787581680927679	-0.784224051211017	-0.775835238631896	-0.851348692518991	0.679519296186162	-0.467964763303083	-0.789352383858702	-0.698397483285291	-0.447940487266453	0.93950487773658	-0.751511100718871	4.57647133774815	-0.327378902680931	1.12138489571181	1.09464897210399	-1.08400659543734	-1.03364958138995	-0.678407030762768	-0.632818018910233	-1.01353845197978	2.03024374728528	-0.911381825302381	-0.711640769011234	-0.758226401476727	-0.878163847903551	-0.87209183102526	-0.629523051289924	2.47560236771624	-0.41134954334202	-0.412247652140785	-0.394873794591244	-0.243195824677391	2.00451205256945	-0.314334537035073	-0.182232393551213	-0.284484436586701	-0.414372577275051	-0.480309745603367
K00420	0.568142979395519	0.241952315269369	-0.658547142728731	-0.287358750966651	-0.566884688679543	0.645210183591301	2.00801675394214	1.14205630334921	-0.885094753969905	-0.866301930605502	-0.735101333358994	0.0443883623678083	-0.76448531709286	-0.369054759084935	-0.403666376479757	1.0716601901965	-0.619527764403048	-0.375250347218937	0.182290774235199	-0.218764087743116	-0.00959857979113475	-0.357905782160064	0.409357248616688	0.255322463045101	0.0845851085483449	0.0615117688805041	-0.901890748685506	0.72332618014353	0.0944286005798129	2.09914292824875	0.656810668180288	0.735411726018985	-0.822768126302037	-0.731216744892263	-0.229480664333761	-0.807542655009501	-0.413174001102784	-0.530397016642995	-0.83322969912381	-0.821982657612838	3.18739438193815	0.519886411112118	-0.744909343198711	-0.921466483713389	-0.77751579631852	1.99877450183211	-0.763833992577152	-0.823368266249122	-0.853590589885514
K00421	-0.471404030603701	-0.636175723330231	-0.279618258453029	0.908553411832701	-0.796046735388965	-0.662983924058994	1.55833962953664	-0.319154857318707	-0.669703724286224	-0.637344931287872	-0.411434599176651	-0.464679897284764	-0.462029990229606	0.767883531409164	-0.515006070258394	-0.649858284760349	-0.212431973471667	1.47838123865412	0.828998922784882	-0.196628423103808	-0.55763837680968	-0.436212289762522	-0.347926242129364	-0.101478862093916	2.18215944016453	-0.435195622568465	-0.698624238551954	-0.658881497969615	1.56594148165737	-0.342537387696253	-0.64300940122031	-0.507668621884751	-0.56238539303377	2.44827410028877	0.781780770160373	0.687123791194868	-0.531376960949855	1.91130571383176	-1.11317294665106	0.85065160259433	-1.09451581176964	-1.08080402351992	0.983361806828339	0.679353417481313	-1.01724086592808	-0.912983270076401	0.950776026611658	-1.09619284425391	2.02906777362651
K00423	-0.0784999475531858	-0.0361523112801142	-0.0328862873189472	-0.0767040556904913	-2.30610587692711	-0.0289752703530282	1.84780545721294	0.748265014841687	-1.17914083153872	1.81590464025052	-0.748430903530351	-0.784309423113347	-0.615998125244688	0.121753564213191	-2.11673097687432	-2.2075990533192	-0.00108600605632236	-0.622269476673009	-0.558465375698819	1.40737344622803	0.708379188576645	-0.777419291238506	1.94824727482047	2.15055905587702	0.655478223540077	0.113327481597161	0.416904055791446	0.109958446350656	0.289572265817994	-0.706117050433822	-1.3633464074433	-0.813276709469353	0.166362296982861	-0.116158953563729	2.69344554986738	-0.65047564508644	0.626812016438731	-0.248137767187783	1.63546753432804	0.553216617279152	-1.02007250313095	-0.260921987803251	-2.10271549571605	0.583227109953425	2.24242728623801	-1.02179661128222	1.3966156733831	-1.35411023961399	-0.578635080289995
K00425	0.145650191439863	-0.0360429883913011	0.759023978002253	0.456328467476796	-0.268101938342888	-1.19768728989621	0.384382571016565	-0.0513458055205528	-0.0290647381184295	-0.369403849265383	-0.949810028198949	-0.00856542156168328	-0.966894557920934	-0.174969097862442	-0.206679571585075	-0.329032421474231	0.916571090568698	0.397080509144402	-0.0374387014372828	0.749740298640652	-0.000928038048968871	-0.826495791792378	0.0908976380499212	0.649399710112261	0.633266996330816	-0.0208480188504557	0.117258056815011	-0.397617259303416	0.0665810695995444	0.112738806786285	0.101809122893987	-0.0256707113480372	0.068715247345683	0.417503946135669	1.0456940306247	-1.35131947636628	0.135273974301799	-0.206223231949699	0.228954475449346	0.701470709359836	-0.342342086593097	0.0319987294418906	0.251891870277172	-0.224165896085421	0.50991952030122	0.03294977892002	0.221189878889902	-0.0320846709447868	-0.186256423625022
K00426	0.0887628359596722	-0.0331006570997067	0.829287505053719	0.460272072960258	-0.238703553948088	-1.12005242361529	0.315965110777631	-0.0928726827015064	-0.0155385654796881	-0.301506310873967	-0.600379706589046	-0.130910652234875	-0.864692910085262	-0.184360891628846	-0.184104568184228	-0.30356490454118	0.865798577535316	0.363417416013819	0.0600063995393452	0.587194798795432	0.00015456074184739	-0.803602167784872	0.0735316200654208	0.641984970185777	0.629632770427302	0.0170824324744548	0.042837434200777	-0.432419942211756	0.0439257571739832	0.171539004474013	-0.069144624822741	-0.146182219125978	-0.00296295763813763	0.36900829375482	1.01750874925968	-1.16309016481966	0.109279593991568	-0.132077549936085	0.244699148004825	0.556073008386443	-0.39208522511276	0.00343540936800343	0.226136466609573	-0.162321494761498	0.457528516713734	0.0768679827154939	0.175463727597309	-0.216568947832169	-0.140835437879791
K00427	3.28860540669878	-2.85511683590098	0.0214862232984387	-0.282761005853294	-0.74636310623097	-2.09451766174593	-1.90332599734969	0.427404172228087	-2.87653307223939	1.61402031016892	-1.45884707181987	-2.74557272241622	0.257668291221909	-1.94758570393807	0.0482810690936107	-1.28430582157448	5.14705380296183	3.46985217740532	-1.93705366603839	4.82145069565017	-0.305646204710907	-1.93532343634583	-0.634500601521391	1.32198202610994	1.4384764870077	-1.48836690273263	-1.06811060900261	-2.86962030231886	-0.541935532575171	1.37505003088363	3.6752664741134	0.0490441982227879	0.707353220416372	-1.91522403228315	5.29649166794227	-2.79123694182308	0.72246097499775	-2.85912483667467	1.87165631682758	1.13173547459324	-0.541434499260855	-0.859904308692902	0.248258407488182	-0.0849942069100077	1.64678020971654	1.98685590055627	0.743578650495571	-2.49920966450758	-2.3249023958981
K00428	0.385428969324332	0.194797127816276	-0.00674806489880559	-0.0871801069863004	-0.301271700741555	-1.64129263597557	0.715035594512158	0.185127929373774	-0.595425281000317	-0.467708600212528	-0.904239534322709	-0.0984688478258755	-0.847066471812516	-0.138346654738558	-0.211466251918341	-0.493808672985464	1.45354222159009	0.466156282610765	0.287509409736738	1.09410174468711	-0.222797865311573	-1.01914916850479	0.70110712601227	0.770785102969395	1.23274412564936	-0.310655610420375	0.271370531765214	-0.721916791541338	0.23049535980185	0.28837486090797	0.275794435617729	-0.46971855928479	-0.180465301039249	0.440576032016292	1.34444151266768	-1.18270878500741	-0.436953462530944	0.698266081836061	0.80604045913206	0.110652822068458	0.181324784117476	-0.244284472654969	0.0634554532841248	0.0915524568244259	-0.0282275442205495	0.616869061916639	-0.0166246833457618	-1.31956188454504	0.186848053405128
K00429	-0.329186257374646	-0.924740840439837	0.364008633574232	0.237065631824609	-1.50258229096661	-1.02163701564782	-0.0209300148368405	0.221106644381562	-1.04592521561947	-0.928966852482358	-0.112431369813533	-0.304882395777008	-0.295304510976031	-0.271374808394165	-0.486782468942614	-0.974195404102673	0.606848282045786	-0.309933455638052	-0.0504779369270473	0.663968996742224	-0.640873654953537	-0.201988422617973	0.117114691628139	5.46388820122522	0.384408003888533	-0.198313757407865	5.91215011111209	-1.00680911275512	0.00654629371693492	0.136592290613766	-0.949440642446382	-0.460261827352923	-0.658031379204354	-0.0882553798773557	-0.221144310101178	-0.563274664588542	-0.545953791509175	-0.276894037796603	0.275465183410323	0.345461880540468	0.342899959382033	0.392460161131565	0.825132684689193	-0.273682206205815	0.622204294917627	0.999035339142412	0.707353893747182	0.336838454730195	0.148747850451541
K00430	0.564038070445286	-0.16880947781871	0.887015822504416	-0.0331510633784323	-0.451507731055489	1.48390258647006	0.054824045894902	0.414892951635772	0.168181986265677	-0.13290837945389	0.253634394229198	0.0738429375952044	-1.31806826514732	-0.161269254475364	-0.283724813325969	0.596965551316542	-0.53835514105964	-0.0246822083444206	0.113213448747478	0.279984431179012	0.281904252528793	0.18647538644993	-0.0545254969792829	0.3386152429888	0.918847110191168	0.287577438458576	0.260043592648695	-0.43676144830601	-0.876303971478709	0.397311813357552	-0.687326828438813	-0.0436610389023637	-0.44176734069869	0.232965105588531	-0.319996710034506	-1.80567925733851	-0.015737742259465	-0.06987487170216	-0.0493207460006481	-0.548518893202603	0.282826568543649	1.28654429041753	-0.174365641175721	0.615236001809383	-0.813430127805001	1.45490421332282	1.09216103087622	-2.66439183209669	0.169677512173332
K00431	1.59347246866721	-1.48154675236137	-1.13127031878457	-1.1657728678191	1.59311573734943	-0.344257850932392	-1.23589494880776	1.20833975469545	-0.383827836707861	-0.352039068492851	1.09376245360102	-1.31307195590408	-1.31046872897989	1.88676918401577	-1.36251159501203	-1.49498828505116	-1.06526757138269	0.243703282028616	1.15627622771425	2.66263266004085	-0.0391231367195676	-1.28510582696947	0.536843862436007	-0.956268983564503	-0.136182416125871	0.55319757199257	0.103170058862756	0.333452093647298	-0.0977707137642584	0.489925964091777	-1.48826004981084	-1.35530340137973	0.430061819991351	2.92501081284957	1.62384458305974	-0.219676981762496	-0.214969244711181	-0.702963306698679	-0.552834502024958	-0.533809707891359	0.687398289047119	-0.521035782127171	-0.403437294977929	0.856057748754909	0.668438890015576	-0.356171319068985	-0.435449051858539	-0.536153517063694	-0.587275715275596
K00432	0.430567942691538	-1.17281020500733	0.599838029799407	0.927267762274355	-0.983977965755282	-0.26236151556863	0.225731112387558	0.387046177894303	0.126137183180364	0.320622812819126	-0.751273313567311	-0.24306410849996	-0.78290819844555	0.275248563646107	-0.0540515095630538	-0.779335677272027	0.780989878469624	0.647117330657798	-0.511025923731131	0.450428389116952	-0.208630887366214	0.0777982752125019	-0.332121384060862	0.0510673981764073	0.262204462524874	0.222371378380876	-0.373357682195237	0.0452438408383527	0.234725487643552	0.417025049582069	0.736634629139487	0.0355784722012609	-0.160350871560468	0.154551135109631	0.872122638266969	-1.36080377185815	-0.30424493556191	-0.522386610831914	-0.0879337844092267	0.534697020492315	0.269419700058752	-0.111277674509248	0.285575904576633	-0.290385974189779	0.347110366655232	0.441881494375783	-0.294633031602289	-0.150576794953719	0.0594910422236263
K00433	1.29286552633339	0.107376686128785	0.0134344002912859	0.207134566316249	-0.216004143523907	-0.407891573572625	0.0174349796727399	0.699385331128081	0.180499035930287	0.530794902768997	0.0491953047552719	-0.0116853792896342	-1.62029948294147	-0.25105237688239	0.0988101686750341	0.027395674621366	0.482293024966569	-0.0495842219231367	-0.315412170803542	-0.203664415586949	-0.108047463565664	-0.22694380381704	0.242559607100676	0.159853859324237	-0.458795637903715	-0.0961324038273192	0.314745077971076	-0.13433701639336	0.309782261620807	0.0198768525223221	-0.174216535480027	-0.0471705801696079	-0.0247648399220312	0.431468829473171	-0.0495011579468522	-0.576182321224306	-0.213220564826762	0.221744845707597	0.434428363129921	-1.42588237521426	-0.25674711598167	-1.31487971095657	-0.0361371360397376	0.198853148564283	0.113060716469989	0.537981222869538	0.175548697237213	-1.21629435913671	0.208626220941956
K00434	-0.824674763165466	-0.484423698287908	0.885275739241397	-1.16820571805066	-0.342201960815354	2.76389113607322	1.45277667579202	0.287081106137261	-1.43877627128976	0.477268754679314	0.181727142714764	-1.28249739670692	-0.0827305477583908	0.534395368181505	-1.3208583901066	0.120400663069698	0.640269393136167	0.668821888009347	-1.22884591874459	-0.615227776778897	0.299912161639132	-0.45429280564993	-1.19350222917945	0.488946347690458	0.652420541933683	0.250857024456164	0.021686904214821	0.978140935753234	1.08865621492105	1.52239461359294	-0.33742699175648	-1.31526543932174	1.41131353328691	1.29785851930334	-1.26483783178202	-1.3369898658187	-1.33333705861356	-0.00950940868312554	0.483292636264745	-0.448478019749043	-0.266238025759196	-0.462776877774728	-0.155189743841956	0.654412969244326	-1.3431219697354	1.7284974840891	-0.515000269447321	-1.4033029082112	0.600320576458604
K00435	-0.00678024414133745	-0.799636652559118	0.944828846490657	-0.582054618306513	0.624794387425694	0.171315864160211	0.653129107722383	0.660724596315317	-0.334048858604576	0.637166490794563	0.200165358014213	-1.02423092951486	-2.34841330522795	1.01303505625885	-0.262979714142154	-0.305605787087848	-0.245423810805647	0.168924600369574	0.620648108599266	0.0738774142024201	-0.0506216029996756	-0.00915626789415588	0.0902956884610702	-0.131978648797715	-0.26581230224561	1.05327038332324	0.936748373505799	0.247649910268188	0.915238845730253	0.386770956459716	-0.792649286167188	-1.7389589934643	0.374683683759119	0.337605015833076	1.06885296398737	-2.39926769601901	0.117893066296681	0.903832365831021	0.24766290268417	-0.215871026647726	-0.356267103204374	-0.92729222580581	0.0194630720674109	0.390264984302895	-1.61399786069712	2.37667041017699	0.162367696283937	-1.66815354094612	0.437457019029365
K00436	-0.801767274277689	0.890469133924418	-1.23500184515336	0.482324076232627	0.842295083516219	-0.56878658163506	-0.205264081575894	0.058064034905927	0.2187141722964	-0.333315837175192	0.402161858332781	0.0548539044496084	-0.754550008207768	1.02723349281891	0.553651836597426	-0.247662843656675	-0.57200358715094	0.40685609371767	0.283628353806253	-0.685633296374055	-1.16124581969543	0.346375757749009	0.647545853831956	0.437012123400031	0.0422807387468203	0.400841715652098	0.356034031550735	-0.112670782472836	0.241306859578577	-0.410541519590223	-0.233681538732834	0.0184281952156621	-0.0350642329715639	-0.0801332650851201	0.115876111975645	-0.637095573577845	0.248464659033709	-0.215301730309045	-0.459479398991487	0.966037969928978	-0.976517537955093	-0.404925262487002	0.442791066307784	-0.501276986272099	-0.225259307589982	1.1318199863583	-0.234910889627703	-0.514803420266491	1.74107415194474
K00437	0.142258232683813	0.542725033209798	0.110004697609773	0.193282972656009	-0.179632759107874	0.439898497359224	-0.163459091875421	0.0378701659379756	0.0278972473137234	0.371134928397662	0.882482685035727	-0.622612378067469	-1.33442202610732	-0.193932105346621	-0.0537021217785077	0.0136412506110561	0.874214240437401	0.1027607591745	-0.181552396233801	-0.222213465775431	-0.20165284053953	0.0430539281934977	0.807699008077825	0.646717582268466	-0.390487608226717	-0.0754260585644664	-0.0442106624153062	-0.35563226103463	0.0159869540235431	-0.439603723297746	0.278162256172075	-0.0974781137518277	-0.0837156585984881	0.247615316240834	-0.648354430351094	-0.569582654838729	0.0802646005080715	-0.0457298800624211	0.500235619564349	1.1783198339617	1.02637850996415	-0.764674774811009	-0.319319496425322	0.0321266910052447	-0.352956137985561	1.35728125006789	-0.221742560536803	-2.15464689428843	-0.616129447776692
K00438	1.06279517891326	1.5226344444254	-0.894328491520927	0.998750812778139	-1.32113770814438	-1.21116616938955	-0.982347436012922	0.506802061410083	-1.21671983809478	0.208888377488854	-1.00326986798456	0.982547980319918	-1.04508510510741	1.10440047040882	1.97202673197258	-1.20031830937227	-0.838801488380292	-1.04843011676966	-0.989103777380688	0.0323944137349592	1.68982025134351	1.09187986345498	1.05461899530216	0.0557450189359322	0.978857007429637	-1.02290748332329	0.875006001347355	0.191089194127139	-0.97606478373204	-0.946328846772951	-0.391810132463837	-1.08280376218084	0.987602416003462	-0.997741856897562	1.08749973429923	1.00926920898058	-0.244262989148041	0.586949529857022	0.290369557620818	-1.09249006116672	1.05976785888282	1.35288688691887	0.422233822443683	0.192186722057648	0.369653907828162	-0.140198041792865	0.995660640026466	-0.291614042894444	0.978157469533909
K00440	1.77463195620886	-0.562748087817571	-0.402245935853892	-0.522136989741043	0.404379386531319	0.687439087172609	1.6141244446311	1.7478309348138	-0.97054001122537	2.03752223949958	-2.98682486171742	-2.3260759580099	0.950408488555338	1.28586147786933	1.02309084863246	2.23269865607965	-2.17060383691642	1.51136951862809	-1.10790537347105	3.07631533650275	1.60542195497199	-1.34498473421677	-2.21864322750658	-0.929485712985534	-0.15900365088724	-0.970537556323183	1.51110911436051	0.156597904823685	-0.0926518642462436	0.957208087319136	-2.39152058505196	-0.752220056151167	-0.491603384668273	1.66258635137113	-2.33022902902238	-2.37305406958565	0.864419137426309	0.40773664309801	1.49828530569702	0.0566635529615749	-0.115177011571091	0.65268658821847	0.729051423574788	-0.332830165963249	-0.279007227523693	0.75832182388779	1.33140053092232	-1.47003592121414	0.609008877381556
K00441	0.39102609478877	-0.0515052403552971	-0.363473112910283	0.0110501958743372	-0.0174960814375719	-0.0899378369702813	0.228737542832858	0.358713570092187	-0.539044349629827	0.448507730255579	0.328654845889799	0.224046884182023	-0.807012302129006	0.173406822335623	-0.051390333289245	0.646479636866414	0.18727995197629	0.193510270364822	-0.581892568264151	1.18914265287726	0.163019318589374	0.00697569211640081	-0.063264682710739	0.128601655500581	-0.598151881334637	0.182984455861276	0.0726366960368522	0.075837406899614	0.214565486782674	-0.0204440055062258	-0.472687237498432	-0.0192745378037508	-0.380633507432505	0.205272364227591	-0.583232160295831	-0.990614081899296	0.199604645116748	-0.11440204379658	0.120103111445739	0.0891627655127561	0.0623001711382666	0.12354838097691	0.674183276388836	-0.161304684364243	-0.111228624094656	0.751986014916037	0.23505963012198	-1.62690754761465	0.658991447144085
K00442	2.59121450597844	-2.06774683416498	-2.65860831238335	-1.13718594775509	1.11018568159543	0.750575849155256	2.11806454495487	2.47334430787063	-2.99412449060661	2.99526104457389	-1.35915151370241	-2.81778156859256	1.17832887339145	2.1227279482146	2.36181815936573	3.19689048677164	-2.60082075673111	2.96978801394178	-1.26429605113888	5.00061778723379	3.03091716227422	-1.66132898734679	-2.71736065163359	-2.50538894203397	-2.65375395785464	-2.79242186658631	2.35510905514326	-0.451105313744378	-1.15309129828395	2.15422133673061	-1.27629002971305	-2.85475657496372	-0.0891921922526984	1.72476355369771	-2.79785475961939	-1.76666763635364	1.48509937456779	-1.14896656910187	4.27068146374711	-0.176771782933176	2.42171840155927	0.0849099242084164	1.24824929491269	1.0441431255178	-0.935011824620995	-0.84533888580441	-0.914749123648979	-1.0029191637844	1.98622195906991
K00443	0.730757563924479	-0.474855743182955	-0.51919165145968	-0.637982805730152	0.292450374171472	0.14159127049879	0.62505736997598	0.570234566583132	0.210714443122334	0.824320059017577	-0.679528834561464	-0.225820405686763	-0.676106969863591	0.376911259928106	0.756500657476562	1.32327048728354	0.104534186592555	0.739214428804423	-0.593992254249958	1.79756308776446	0.860707826212037	-0.925523160970497	-0.326736058445662	-0.43687602529604	-0.603511973034012	-0.931330684802011	0.529204816843055	-0.494474933448842	-0.655924356173265	0.413764780944896	-0.732996751108657	-0.946201813511215	-0.125094760603079	0.860588588532874	-1.10267729670094	-0.320953759931061	0.25239447108358	-0.0397440332441854	0.86132139478195	-0.822570040637606	0.373325201453298	-0.244139828819648	0.0424224792837494	-0.376551036601374	0.0371316156584066	0.27236731976702	-1.84115299826742	-1.43929535640996	0.844439675939329
K00444	1.52506787473196	-0.457136546750399	0.754086390425966	-1.46182987477412	0.53437999414064	1.32513394031802	0.250442134979415	-0.239491320958915	0.195576216407665	0.496379313114573	-1.52959115869744	-0.583945087043327	0.409881802754434	-0.434948243000994	-1.60217121230647	0.278256872221436	0.821281963510436	1.04374043800111	0.367285088398472	2.09650407437289	0.158996985073393	-0.317007642751959	1.35378377299478	-1.31238265737049	0.0362928351376221	-0.316295190194546	1.30015818290602	-0.936103929335631	0.00994533856114854	-1.18178877136393	-1.2142867210437	-1.59702932921115	-0.215250544988868	0.278258293369973	-1.55066867403646	0.994622060708289	0.719853331700172	4.12513343151321	2.99624217055349	1.33497738074413	0.212736140879872	-1.1321084419787	-1.04822089622813	0.208293972378305	-1.08756511998673	2.32537256355552	-1.07105611957986	-0.0170173176224	-1.17935994628973
K00445	-0.00612593856749954	-1.18453498373503	1.64856535947519	2.73233944322264	1.44051945190201	0.12900586971723	0.190633347374488	1.06958659235496	-0.436297113143784	-1.18544303416795	0.410431128255082	-1.05134493993828	-1.04928692345547	0.555103955476155	1.95879930401531	0.549626117771269	-0.855439810379039	-1.05243026980658	0.924678438675341	0.346120104051247	-0.792241843413666	-1.02923593600444	-0.186392739786512	0.00500747150383867	-0.903235933260033	-0.697148241569046	-0.372695174398542	1.34177461710828	1.2540587284002	-0.182207554790988	-1.18984227242222	-1.08473158405824	0.362320553916546	-1.0047979226577	0.449297146443531	-0.332589164040497	-0.771846250067813	1.49576325789142	0.656979473870076	0.111935648051266	0.623267010215879	0.682118384763141	-0.889313020763542	0.504108909052197	0.171399763783949	0.806580355680942	2.47191024032024	-0.994233636807284	-0.260372022054291
K00446	0.951976435613034	0.252154216858225	0.0463247761070521	-0.129448290435238	0.160601318518432	-0.835396230674702	0.162619375108767	0.3248417390916	0.255705052816934	1.08636226291292	-2.18142246919988	0.441913856904561	-0.964019764823366	-0.0662089158688023	0.610544857528049	0.516638019285651	0.976202328485285	0.344176643706905	0.6474516849513	0.385728221217894	-1.53749029068285	1.11211378650106	0.297070862017798	0.368013299538662	0.12020510248553	-0.414613597969595	-0.376426117730608	-0.329072571595171	0.197169837912813	0.316549704305462	0.0463789918088353	0.214201110523093	-1.04425055846817	-0.965679141062788	0.766358618925163	-1.48378995342718	-0.273484201186681	-0.242159915128758	1.27598744521842	1.06719335418218	0.210279262444505	-0.401749275442475	0.0124451709317961	0.10005170163644	-0.168381520494443	-0.454297800968854	0.576801861576517	-2.14908183588948	-0.224618993080927
K00448	0.492370640416785	0.364591049905601	0.090515373562635	0.729685091074331	-1.45456524672436	-0.105040071113464	0.468045810831098	-0.335093594774537	0.304654101342661	0.523147989760202	-0.752359469803944	-0.716499511187428	-1.09183376533303	0.162943903884207	0.471778727468586	0.407716963729045	1.86008488114382	0.37631781225305	1.05019898818064	1.04494059011258	-0.846523453407745	-0.686755017191521	0.0861201573985431	0.496303889104241	0.77950909202748	-0.428645115125745	0.106222012178225	-0.855563346518045	-0.11979704736444	-0.634202482332327	0.0768791418547524	-0.470145476968991	-0.292745400216591	0.411246837860026	1.2013411942837	-0.687454707926162	-2.02739054238389	-0.519163136944547	1.2633244223504	-0.405775174634531	-0.515055882118107	0.0378693350655177	-0.351411253108624	0.323809376983316	0.870918312676465	-0.0690550485664589	1.51263175619296	-1.0260213137185	-0.413426316457029
K00449	0.823066061709595	-0.434359160483361	0.44712988612213	-0.866352782641557	-0.851134105564588	-1.77160295432658	-0.236639306382788	0.666918163325885	-0.819187879310226	0.487049811483342	-0.622309497732494	-0.814500022664444	-1.61862188080666	-0.0154018976218962	0.450713864241337	-0.318042136699672	1.80709328001431	0.263305985001361	0.315941978377406	0.487825600540079	0.498908045886959	-0.0904861702555238	-0.175957845689202	0.0548232616543616	0.464809409020593	-0.517480312137636	-0.436633701450308	-0.435653347294503	0.685264671737992	0.972617230210152	-0.178366512809469	-0.852053895313382	1.17714677582055	0.840860674714208	1.583788044845	-1.28385673597438	0.311377400453415	-0.72095928052473	1.18643260673459	-0.560182956638388	-0.0826871066262494	0.470584982363173	0.369494854213353	-0.494812600447638	0.495396290336283	0.282526004595839	0.901264482101624	-2.73836568470952	0.403690128997268
K00450	-0.441377148225477	0.619368714609725	0.970301444570246	-0.5619335695015	-0.788620415522491	0.0445795551291889	1.36844914481586	1.02258334655291	-0.447023326963194	0.547265407832051	1.39712705122289	-0.482779174250751	-1.94700916447955	0.0302262380746227	-0.191111288985489	-0.421394869784017	-0.40475740520182	1.86781184194268	-0.0747151089383793	-0.0887069579838597	-0.318254418868939	-0.197164382870997	0.582951736374508	-0.386674163316079	-0.530851365511717	-0.310704691696911	-1.33271547271215	-0.506215003067499	0.288980235086979	0.990728101445981	0.0814710476453568	0.620958603796647	0.271188894696434	-1.16070347919297	-0.544441609532106	0.688578171258141	-0.255416518448336	-0.349015309297757	-1.17498435573345	-1.47500114142336	1.07724744510156	-0.416178023975346	-0.403282671437677	-0.23447937278756	-0.962096019357518	2.25202246533898	0.468505552091373	-1.31932407759414	-0.61897944701077
K00451	0.0490716445099255	0.320929800847504	0.234560711853735	0.544832954518099	-0.165421388664738	-0.476391499859057	-0.0396807792992807	1.20610584432524	0.298952476635251	0.26679227546636	0.234884205198605	0.03833937882589	-1.18061597082983	0.507735420460931	-0.173923717924008	-0.88057161884079	0.760051510607092	-0.405269344851797	0.489474450218611	0.212340748388308	-0.267007710834593	-0.385184360608472	0.376292272616966	0.48952000686043	-0.209866347606707	0.197894225168981	-0.473310179419669	-0.755676589305566	0.504351615613525	0.355809248116828	-0.454744812599023	-0.509580006505562	-0.0370859149636926	0.138796186713848	1.27824861608984	-1.37882317850952	-0.711830172413669	0.215338576978866	0.490387898220326	1.92699806493856	0.210844127401537	1.29736843461378	2.12237304458184	0.456218205096139	0.411097963389483	0.177698114570288	0.82661103921983	-1.04338778615258	0.314885439503824
K00452	0.0461783892091119	0.317245603425919	0.0535287918075406	-0.277109881719603	-0.0925301795450403	-0.13791093464499	0.858268535736915	-0.627940246189822	-0.144221087217604	0.314370609230918	0.434197850704244	0.0549730472121491	0.0234181444418616	0.972446954372706	-0.878266941423817	0.212395155176929	0.866531117112532	0.197425325498716	0.522599741235642	-0.422957422447593	0.115517254812381	-0.16235430853555	1.00333320046301	0.0384161353704543	0.338587409905569	-0.767384174164964	-0.231924883010631	0.151835092372933	-1.27885008427415	0.479392431205918	-0.865475173742884	-0.617729543018956	-0.719710713820212	-0.0195096146851918	0.753887135773325	-0.28215838080129	-0.228514355826492	0.342555692824917	0.570594272610315	-1.60551395285964	0.30246456262964	1.52907845767882	1.70309115739977	-0.122011667862688	-0.977950177644348	0.575597294691038	0.914170541123499	-0.806998141832986	0.000331777658197755
K00453	0.701423583797871	-0.859430115011766	0.635945206396271	-0.478743358899912	0.545164377652354	-0.18447401051062	-0.254061633172171	-0.0046696881222494	-0.574851741574909	-0.656131901675518	0.56064523006823	-0.280797959626512	-1.26042735032343	0.985002455052589	-0.648675295138986	-0.0844695112272968	-0.669750835357698	-0.0734066710427299	0.815437812928766	0.525404460942258	-0.94043734610147	-0.727943225549319	0.397962460610276	0.159790232890008	0.998267949958411	-0.565760816513062	-0.0853993078525078	0.23807855119273	0.0183747886231791	0.490130374832559	-0.0474122547721896	-0.0744818365049678	-0.942339765769295	0.67509039376552	1.04024649852326	-0.252615143238201	0.87931539075053	0.571594657879229	-0.62011757586002	-1.03081585556318	0.114656770689713	1.35606987723294	1.77051947827249	-0.227364809319976	0.0573510415342748	0.0699758425255437	1.41940581278213	-1.47502071745413	0.0357647260791281
K00454	0.385306576927996	-0.447192356802492	-0.919433199027896	0.896075866152218	-0.282194154586862	1.47430408657143	1.15606066853054	-0.0185821366582902	-0.761702695012379	0.290714257977526	-0.0696088497291116	0.868974059541487	-1.44268019786744	0.402699424926368	0.498127119784364	-0.0396497313078412	-0.0371473533107102	-0.320587419894367	0.451534889603839	0.0688624670503578	-0.131439402593593	-0.297054450269519	-0.255002253682601	0.169981580230163	-1.14820239092437	0.124851590877612	-0.00575793001987919	0.520350928725194	-0.146780631138254	-0.302214739479149	-0.417807344722038	-2.34276647961847	0.894303969590497	0.889329078951057	0.204290120014436	-0.149373717412692	0.239410748602857	1.19743359496747	-0.438048594855274	-1.78392788402716	0.777519956916765	0.792108947083444	1.01094845964286	0.111113749940895	-0.384871964721226	-0.319713331113705	0.706389040528226	-0.969970443263721	1.24857038993657
K00455	3.97091505472761	-1.62161727696367	0.935224026781162	1.45458189420393	-1.72825043224801	-0.814320420389554	-0.637948925954952	-0.576633730181572	0.650848577528719	1.51447109149684	-1.47171608548412	-0.770266153725989	-1.50546295504694	0.117643639733407	-1.54079773209826	-1.63074347613434	5.93395953151193	-0.812961255296324	0.969729383690924	1.62955922633851	-0.355113092498446	-1.48824267960401	-0.595824098121028	2.17222473514807	0.939686921584927	-0.65821690923362	-0.402004956083382	-1.63676191364166	0.199104463645743	-0.592229759509101	-1.62617530550325	-0.225542161765484	0.52163077527842	-0.163142508517402	2.14647740458989	-1.55491337605028	-0.747171522208694	-2.1197297487495	1.83977923776566	1.77500550204732	-1.3868392793453	-0.445256733889383	-0.364994387876836	-0.279801809085793	1.60588187479054	2.41055344732029	1.04808951722466	-1.66518859381564	-0.870467391988745
K00456	-0.751655640696474	1.26181375221932	-0.591318831523886	0.734108336651322	1.78365696263198	-0.91182033108922	-0.680355602307	1.40430075649668	-0.917438220855647	-0.890385611270217	-0.70151997539095	1.0300062883041	-0.743818752142215	-0.738283783251759	-0.788107833334403	-0.900847029473072	2.60869572900711	0.711977510336258	0.463802410847141	-0.521937639976482	-0.823749309359697	-0.722234629051927	1.44324430548372	-0.44239067027472	2.64789096914542	0.0963386675829732	0.10337231693435	-0.908390619376713	0.521604241736648	-0.643920504242603	-0.895121223429746	-0.0495675377783902	-0.827717911544969	-0.69592803994023	0.945299356272277	0.192192323830586	-0.801794231169587	-1.47309942432053	0.687747253776179	0.288368563747441	-1.32974032985878	-1.31827699578891	-1.21819932246833	0.998994687559817	1.33894464310021	1.30110952224322	0.530598718692858	2.67339637972823	2.08641776634979
K00457	-0.0949587651878207	-0.140373384606534	0.625356721750414	0.127462293217197	0.0840309975859411	-0.490893900971897	0.247125311195987	0.0755483774556851	0.167465480029064	0.244547994263043	0.306625090624007	-0.470064286736092	-2.26745241548682	-0.132898938891298	0.138302578420962	0.021310797130644	1.05644735898943	-0.295963455511788	-0.195569697096949	0.284232755459183	-0.249269483913161	0.466825506451436	0.272381427876797	0.291872968459275	-0.257052437373846	0.297202496619756	-0.231370672385257	-0.0530274128734734	0.564466698829169	0.0324522697743675	-0.826840848443207	0.20362583180495	0.492562888739351	0.0682250834227216	0.854998307651098	-0.851797590256122	-0.365535946016201	-0.515070083258029	0.604783792937628	-0.539431523474315	-0.671126191670539	-0.0737614096388271	0.116130857836062	-0.0358217613301376	0.816944084362734	-0.0157679814116471	0.187167484281223	-0.399703293437695	0.512674349016313
K00458	1.23196857483457	-1.01857441054167	1.39005886418006	0.579399344907545	-1.18438713426434	-1.04637895574157	0.533024436061121	-0.689771254839008	-1.05334850177872	1.0176453294863	-0.785480634199594	-0.840704828949099	-0.83795643634953	-0.831089761832921	1.1251564467979	0.259483085781346	0.795800971030991	1.18694985525452	1.26972942576498	-0.562691044839868	-0.0819662954257352	-0.811179204007182	0.569852153288563	-0.464005187604724	-0.642911613352955	-0.810124751705947	0.206120234399173	1.0375233836754	1.28748435322037	-0.714022812388444	0.236185996968089	0.409746009389123	-0.942041613924627	2.82191372382452	-0.816676023032573	-0.914850991086589	-0.909880732999483	3.20560132862387	-0.495046036686819	-0.474960348835663	-0.475695497075471	2.94003737410154	-0.337317882284264	0.639623635137864	-0.395548576877053	-0.287416178674729	-0.371114734526439	-0.477434857578707	-0.53140782087799
K00459	-0.0534769058976063	-0.270933118993998	0.402622455840621	0.19034281457603	0.0468742015649481	0.263908245112296	-0.0499790743832588	-0.102758990578591	-0.00857831935582603	-0.249931292749389	0.505688036211085	0.364716586666315	-1.5997401576186	0.0418934945891769	-0.0904962386613425	-0.340687455272042	0.301005778624003	-0.267005444200249	0.0667501984079122	-0.498292136807163	-0.120492353773731	0.424462229667897	0.397118652681889	0.285579032400799	0.158942593458777	0.287400256981342	-0.834687303563384	-0.209482941825925	0.426766179428488	0.0193109473031988	0.0506389722890647	0.2937895887333	0.338845243019743	-0.0102567264241689	-0.145136343838293	-0.342195280811212	0.327474577197896	0.0758330198643782	-0.227901195733682	-0.793216539941668	0.474415119684985	-0.00985667490057252	0.392795174086446	0.160966007845929	-0.3105168665205	0.427438800108502	0.188982968252733	-1.28852146696927	0.106521558299107
K00460	-0.234358375269853	-0.430526575760557	-0.00602868356146503	1.3605324461455	0.787514267450722	-0.462442959019925	-0.132822640161509	-0.0530988041911969	-0.470443187071359	-0.431918571055708	-0.162962037386621	-0.226352988475503	-0.2231981535043	-0.215316009990935	-0.286268588215115	-0.446816287964367	0.0739596469846293	-0.228016744160854	-0.142555354625468	0.0927744930648507	1.07135027053204	-0.192461005893383	-0.0873524474629193	0.206054376592961	1.41226143078777	-0.191250617320834	0.903500184543572	-0.457558834020765	-0.123772289180443	-0.080936770963167	-0.438662380353247	-0.277533021930438	-0.342675828655008	-0.154998769911703	-0.198770714664395	-0.31146415684665	1.10261568151565	-1.04840504703321	0.541909704014174	-0.843408823283965	1.42270246838743	0.580446380414018	-0.68541128426161	1.22280430394361	-0.752253347410685	-0.628129933811636	-0.724206138892989	-0.84624927145004	-0.908203954395556
K00461	0.454772741316443	-1.01604851041055	-0.637685922583397	0.621018031405391	-1.18569636748717	0.0248241011615145	1.98392420727328	-0.679640365651513	-1.05162690227159	-1.01728922079285	-0.777563436608441	3.71503948242059	-0.831252967684494	1.83683353546414	-0.887468777777081	1.02787528451997	-0.566390888385205	1.68825582200949	1.30186671102502	-0.549620878490448	-0.932708245242277	-0.80385639652075	-0.710171252492095	-0.448652485789095	2.37416761796504	-0.802777555468763	0.40816174949365	0.0291774094061819	-0.742632910874217	0.588721972537124	-1.02330009901986	0.350252746509932	0.355429254190057	-0.770465633427933	0.489295013903319	-0.909926040167287	-0.904840823456141	0.402729580825252	1.9414599691565	-0.707728424275591	0.176442908192002	-0.693930249047252	-0.566902382890248	0.40647073649639	-0.626479913081915	1.5736073584376	0.694492082005799	-0.710260166690467	-0.76548148721538
K00462	-0.19628607457759	-1.06487575985352	0.48307565965545	0.378213256474608	-0.39530092110686	-0.888542952701653	-0.596472199357144	0.0788331092446536	0.511417158481153	-0.702270835052616	0.502929459889771	0.785389344158357	-0.19225793867321	-0.265411459123472	0.639622097188279	-0.218562187235007	-0.185266801302915	-0.913523917166019	-0.663468007699814	-0.759436835647459	0.793241140262744	0.303628117152436	1.60442851153096	-2.28793649405357	1.03188520690568	0.139174671499205	0.432655688009689	0.158498088005697	0.697925266359177	0.614103297287455	-1.08033914444891	-0.0769716102788709	0.433288202980751	0.838413034515816	-0.1484696399792	-0.209879278503544	0.418550747159499	-0.980069204987198	-0.00266885293320408	-0.903964150064467	-0.282652324360136	-0.0956644339579171	0.331675107208205	1.33826308083764	-0.809928295724615	-0.825522888534295	-0.104917031184943	0.527325900365912	1.37341157801348
K00463	0.175007373409191	-0.297147168524668	0.625582023953244	-0.932364411262553	0.85525445581997	-0.143890728839654	0.737714058295675	0.451044459237771	-0.898508215293629	-1.15368272634809	0.544847472708002	1.49723211730758	-1.81854596298202	0.334735772919007	0.420148088345289	-0.462031571245676	0.315731001260483	-0.0499612823744246	-0.310761740075341	-0.693267275123034	-0.171163003498117	1.15274655754038	0.476054305394544	0.854807870063301	-0.816498095305642	0.10140664549933	-0.967116814777499	-0.700512767990529	-0.0487904022426328	0.892593946368219	-0.393884467876097	0.219000360211718	0.424328825226019	-0.655598249743953	0.123106901466068	-0.118345796982575	0.430728445460364	1.43067811487613	0.0922096010799483	-0.913838116767865	0.0734125024999782	0.717746758205375	0.464727777958626	0.641974935070018	1.50981625318987	-1.25665867135474	0.914780922282961	-1.38611958088327	0.306530936507185
K00464	-0.564389819030927	0.837186724598666	0.62354778147657	-0.367896116423801	-1.03813854432262	-0.908878961738379	0.44906790150058	0.332900766923635	-2.29318680366048	-0.251106944395195	1.42496504289223	0.533709375868566	-1.29069064470977	-0.798075381362856	-0.869419669128089	-0.809256768678183	1.49325501579509	0.621416782002691	0.522588196869582	0.203112491610108	0.812969252296612	0.0568876318304191	0.797234705193561	0.891463805857347	-0.323438388426192	0.217323314996258	-0.329823565287766	0.0845608973736242	-0.76127792093622	0.32104812443953	0.117894346005608	-0.0230771201279117	0.0838632856578252	0.0606081938791251	0.663102185717286	-0.832429006044372	0.312379831487838	-0.772370595490891	0.380228026389095	-1.14576923023536	-0.273697608938046	1.97855711399763	1.31288132216596	-0.13254551081783	0.168011591698669	0.310496261284819	1.59400817559469	-1.97542370977948	0.533360193317376
K00466	0.281888906308868	0.677985841963207	1.6591903865872	0.18442561756213	-0.146128134794297	-0.654903496931204	-0.506502489694998	0.317117515022966	0.514818644526462	-0.499026509023179	-0.18624714419022	-0.67807745492404	-0.908583727786155	-0.472440905506175	0.255975096814434	0.860305979814738	-0.24650493123184	0.44079308528684	-0.0368742967829121	-0.222263531916538	0.331507606776464	-1.34505942593186	0.531937715327443	1.00315372597837	-1.22479503554282	-0.482553603490686	-0.613711692055109	1.43624919640759	-0.32579279609489	-0.257273335282896	-0.105024261373287	0.0395400166535729	-0.788339335812583	-0.494348423034096	2.53054905090498	-0.328483351323268	-0.542504503212189	-0.668310447151862	-1.58061785419111	-0.815877173655865	-0.646501982422939	-0.504874155873297	-0.715645047961892	0.491045798666967	-1.50816316671165	1.51108342801221	1.21868148675848	-0.540064759064604	0.536287284665371
K00467	1.77670959284604	0.134115992195973	-1.29871954184654	-0.434038289644	-0.647793778421612	0.914782309279773	-1.31109238607622	-0.619512344812764	-0.0552282260508765	1.87695513069798	-2.55622543545082	-0.443352257254928	0.0369873190010657	0.630843062206211	0.202577872436312	-0.553965177175729	-0.367106560506816	-0.647539362685446	-1.457466738873	0.473962477141122	-0.202027732506224	0.324400275878385	0.408957880279818	0.570233629403369	0.20435891331436	-0.557271341333042	-0.718072727211265	1.2754561790925	0.441705914617214	1.84477068946965	-0.654791213680024	0.43787240291125	0.193286449176284	-0.0872307258599515	-0.529215532216736	0.146927341818751	1.24574593983994	-0.720498216820028	1.60883300827221	-0.157553489565356	-0.98002096351465	-1.68319501335258	0.829405337186431	0.548713914334938	0.288359306987761	-1.57033994709864	1.29433128101702	-1.69354359270208	0.728320298865981
K00468	-1.11769713486583	-1.41957859634235	-0.766322646753122	1.41478991812574	-1.71248142430639	0.776764444746491	-0.961444714596251	-0.838758427741249	-1.48100590683179	0.823738148059587	-1.00782595915872	2.46134303418202	-1.10052277098545	-1.08839301194483	4.03373256730466	-1.4446466864549	-0.643229331598474	-1.10793805636819	-0.97642230045963	-0.614275335905262	0.947526782095308	1.19223721952983	1.35398782514944	-0.439949952332317	2.8107383694707	-1.05135899780756	-1.53399175026595	2.10554245906063	-0.947517211697183	1.36386085142617	-1.43209871211334	4.64129464620321	-1.28438587977724	-0.995571359190717	-1.06293160728678	-1.23635452160062	2.33914603103034	-0.29128852503547	-0.0113024184727916	0.0241783012278659	0.0228796855753499	0.0480013227193671	0.267319278564925	-0.289660475412123	0.164456634868989	0.355469028350731	0.2076182292379	0.0198071613515822	-0.0755343373527056
K00469	0.154240313812114	0.140865718846621	1.45636411833738	-0.199920954844367	-0.316204207603615	1.1225558696936	-1.96933504095357	1.41889827750783	0.358091175651038	0.443374054394396	-0.810712056654376	-2.02499478887117	-2.02311735205645	0.78637905148974	0.0663300811672728	1.19004913929405	1.717289451991	0.103708533258391	0.374818659859502	0.149296196169528	-1.18524758488651	0.343800382673386	0.48049713871077	-1.76766991655671	-0.104928156220322	0.0694379345179563	0.910208087308321	1.02364446181702	-0.159066473476447	1.52952499096219	-1.40681924170161	0.531259599430451	-0.0262286465959886	-1.17031038954708	0.164529112692214	-0.654683192785761	-0.715924346830791	0.2908426921545	0.179105649039272	-1.74272771490107	1.34369579045155	-0.678383462194311	0.312043730600151	-0.569248364810345	-0.28290120511819	1.05168951072847	-0.0342751795916436	-1.74441806067382	-0.125259710005478
K00470	3.92636254363999	-0.0477320503444384	0.883211267626472	-1.88872617606285	-2.22624353715157	-1.2615926781038	-1.0674407570675	0.539256966381537	-0.760586511336013	0.975501676852854	0.0576549455317884	-1.99387208847819	0.608389295723767	-1.98737112220695	-2.02916338614387	-2.12372868609937	6.0956700945257	3.8284552662243	-1.07317348985722	0.794502507854585	-0.682000533064339	-0.596850323359244	-1.04065804751581	1.46677838130647	0.149887430989656	-1.97319620048618	-2.1579258779286	-1.25871584619474	-0.556391511992509	1.77105613757386	4.12068174805699	-0.646959174043049	-1.19104782056017	-1.95184325161466	6.00539948712517	-0.666945184158384	-2.0406434956437	-2.18697716093707	1.13730551213954	1.75076045061836	-0.337665229267066	-1.19258119536232	0.0342119725210235	0.115862789445377	1.6816197397312	2.43414428517413	1.23470546641798	-2.06790400332959	-1.46726647589557
K00471	0.103465566453438	-1.85612862664472	0.317304812727549	0.365622771716631	-1.98317024209674	0.889510294406421	0.0308753088659029	0.337034519053872	-0.348132467009564	0.430082563063953	-1.67753792966156	0.21666592466242	-0.738310770044532	-0.163566655926727	-1.75984107412488	-1.86700148398902	0.0152388607625471	0.54815244841453	1.07064240059677	-0.0107359325765653	-0.25907965752099	0.762065772664986	-0.226172084122016	1.10311369093779	-0.0407504643891328	1.4169559003159	-0.241014041195833	1.29546956584632	-0.752333917140347	0.671627676438933	-0.899994651502469	2.21274397062707	0.545155423683837	-1.67222270553936	0.306455693812011	0.351083691274604	1.50672584715895	1.81391162340789	1.82548112128545	-1.1046132081619	-0.114913112739698	-0.129160349934491	1.33502538868714	-1.24073543495284	-1.04376986894745	-0.960921494939072	0.0206477192476378	-1.10650911567194	1.59740961742147
K00472	0.88613500530975	0.0311776348823744	0.223905302087059	-0.249125033409269	-1.29495506316505	-0.0351670865081407	-0.24787705708879	0.499148657748108	-0.0486132786015269	-0.0759311421536116	-0.287912372849224	0.471412896088957	-1.36758227936287	0.227800643844019	0.594371015570905	0.0305696527402469	0.365267885089137	0.319234396072083	0.239121120586616	0.15113508774904	0.374220948135995	-0.0692916494303908	0.258698611924319	0.707637408239992	0.21408665913124	-0.166856058486428	0.159271841932791	-0.274444139557672	0.0342473554254778	0.233157052429158	-0.180215351489373	0.473960093027901	-0.0732879649477962	0.0843165125646852	-0.153831417883704	-1.96126350992181	-0.0925223757241837	0.577793453130878	0.219106023521778	0.770791208313736	1.18410336747708	-0.00728331614655257	0.402229761259859	0.194406117952168	0.0693211699816004	0.104694931133526	0.0481217932803127	-0.833965547880218	0.523206677650955
K00473	0.112872578539432	-1.32147271355885	1.4624129445043	3.56886490057333	0.993902448809361	0.602718851762301	0.86864989896646	0.968438708861494	-0.0489632850805028	-1.32259574738099	-1.10560702259991	-1.15674956764906	-1.15420431021301	1.69064659563826	-1.20508826909138	-0.058534194578612	-0.914463370265528	-1.15809185229107	0.170454016041681	0.441908514641793	-1.24603694880243	0.111545685321389	1.4030546240789	0.449363498319716	-0.973575354155721	-1.12842968023181	-1.38145502404371	0.599652942171798	1.12899346672871	-1.03943068652713	-1.32803651715771	0.0946841279472446	1.1908127951474	0.158073077635475	-1.13449674359907	0.0318399487345624	1.6283416628029	-0.668088896535494	-0.521303208007894	-0.502702064063096	0.78934184065888	0.771729800750521	-0.375232825657492	-0.667235374238071	-0.429159658542315	0.932923009317813	1.54340932723223	-0.504993680544597	-0.554977473327649
K00474	-0.774294675741808	-0.930354517390723	-0.592649049984819	-0.625913347355387	-1.08177278841344	0.279230467953641	-0.693518837950172	0.836123672095747	0.423449199867999	-0.931461906686206	-0.717495963430138	-0.767926062519382	-0.765416262027749	-0.759145693885345	-0.81559137720481	-0.94331365093364	-0.529015055445648	1.55138386131388	0.190947236513127	2.59580348407748	-0.855969617541055	-0.740963601622546	-0.657345436478695	-0.423928285348529	1.9470586100679	0.494975088111707	1.77310433219043	0.319518768509785	2.46670186337323	-0.652241502935351	-0.936826883315708	0.426333899749986	1.97021959735995	-0.711160857852196	2.29818747931633	-0.835635484461012	-0.831096701976835	1.24332524588621	-0.754317706015345	-0.735975687028847	3.17391354029324	0.851584691975133	-0.610282170653265	-0.898216950689662	-0.663457770798639	1.74831568655588	0.251063780460987	-0.738235379934736	1.99602174492367
K00475	0.463921754394416	1.21198778897667	-0.949696281237048	0.669813732366428	0.9656662245097	0.217327019576623	5.27294744272524	-1.00332184446626	1.12080836931336	-1.43489973482831	1.51681596614098	-1.20070509077548	0.489891382569442	-1.18813099536919	-1.26896511941503	-1.45187225262448	0.76287515786442	-1.20260055725207	0.561909805245759	-0.837132813701031	2.01912439295166	-1.16209298121201	2.29696761230802	1.93722519339031	2.39727240511282	-1.16071402215984	-1.5180160741345	0.209636229874744	-1.08383800604001	0.586406358900033	-1.44258275256977	0.414734186709841	-1.33322818053164	-1.11941339005171	-1.16928144136744	-1.29766966787741	-1.29116981731724	1.98075013925148	-0.398668234371703	-0.372401194080699	-0.373362583532631	-0.354764565775239	1.52806287574476	2.04055975643686	-0.268550520453074	-0.127140473588298	1.43054960401633	-0.375637230672308	1.22092646395926
K00476	-0.510035879148792	-0.327015717724804	0.284138895821474	0.123365926204149	-0.579408848397411	0.378506122955591	-0.444350530074056	-0.0195672108816207	0.0223069170055392	-0.516589457553895	0.168088971748856	0.0472014067216607	-1.32000265860872	0.226744788958149	-0.12714547727733	0.162381146939448	-0.0703710641480888	0.370811937719455	0.44322974600816	-0.546707516320955	0.320628636610971	0.614118278415613	0.340130279053456	0.548862556393646	-0.0869193134670195	-0.00128749354881293	-0.0339889315848859	0.173511359466431	0.0900058816305906	0.0400739893864155	-0.122993645399655	0.192158463929739	0.349655004495457	0.442360131273082	0.207313951823172	-0.308630638149183	-0.530580010275825	-0.286516621300225	0.416308079603735	0.461511209482688	-0.00859032364625408	0.326461567670838	0.0687639581206164	-0.0143176100443281	0.587724320683888	-0.0708229050675555	0.351847536122186	0.229889274214973	-0.407570400356375
K00477	-0.161853463971345	-1.07506356715769	-0.796671333520992	0.417116358616788	0.919261469509429	1.14821231793475	0.50938658344751	-0.827540641144113	-1.10124149356495	2.10257835914835	-0.899590635845803	-0.941163394604549	-0.939094405404535	-0.933925174699612	1.28858076249783	-1.08574661046381	-0.744213758548737	1.1926914964821	1.24982204138059	1.02210466957865	-0.229183346588585	1.52715380651401	0.690689607328722	-0.657584007251757	-0.792264715802739	1.55072118657445	-1.12382199560865	-1.09279173706289	-0.873889397419722	-0.84579720705874	-1.08039915269207	0.741350655970093	1.57927852835578	0.561859675983226	0.809120834808484	-0.996980605256704	-0.111111710462771	0.373012322791038	1.17004896042482	0.170288196173994	0.065663451617689	-1.55175471112293	0.295689419882731	0.988352242767788	1.26961594878965	0.101267014829274	0.802109385670984	-1.56376996420042	-1.6044007962644
[truncated: 16,982 more rows]
[truncated: 74 more columns]
