# Supplementary material for: Proteobacteria explain significant functional variability in the human gut microbiome
Source: Microbiome. 2017 Mar 23;5:36. doi: 10.1186/s40168-017-0244-z (PMC5363007; doi:10.1186/s40168-017-0244-z)
Supplement: Supplementary file 24 — Source data for figures. Figure 1, source data 1: matrix of read counts (after rarefaction) for every gene family in each sample included in the present study. Figure 1, source data 2: matrix of average family lengths for every gene family in each sample included in the present study. Figure 1, source data 3: log-RPKG abundances for every gene family mapped in the present study. Figure 2, source data 1: residual log-RPKG abundances (i.e., after fitting the linear model) for every gene family mapped in the present study. Figure 3, source data 1: counts of invariable, non-significant, and variable gene families per pathway. “Strong,” “medium,” and “weak” refer to FDR cutoffs of 0.05, 0.10, and 0.25, respectively. Figure 3, source data 2: counts of invariable, non-significant, and variable gene families for ribosomes in each domain of life. Figure 4, source data 1: residual log-RPKG scaled by the expected variance under the null model (see the “Methods” section). Figure 6, source data 1: log10 phylogenetic distribution (PD), log10 residual variance statistics (residvar), significance at 5% FDR (invariable coded as “dn”, variable coded as “up”, non-significant coded as “ns”), presence in at least one bacterial/archaeal genome in KEGG, and annotations for all measured gene families. Figure 6, source data 2: counts of significant associations of invariable, non-significant, and variable gene families with taxonomic summary statistics. Figure 7, source data 1: counts of significant associations of invariable, non-significant, and variable gene families with phylum-level abundances. Figure 8, source data 1: q values for gene families in the overall test. Figure 8, source data 2: q values for gene families in phylum-specific tests. Figure 8, source data 3: JSON-formatted lists of significantly (in)variable or non-significant gene families at 5% (“strong”), 10% (“med”), and 25% FDR (“weak”); overall test. Figure 8, source data 4: JSON-formatted lists of significantly (in)vari [file 40168_2017_244_MOESM24_ESM.bz › SourceData/Fig6-SD1-pd-versus-rv.csv]

	log10(PD)	log10(residvar)	Significance	Bacterial.Archaeal	Annotation
K00001	1.89042410018376	-0.897501819525979	dn	Y	none
K00002	1.37474024946824	-0.54996617034611	dn	Y	none
K00003	2.12078945243261	-0.566904606898599	dn	Y	none
K00004	1.24615897448455	-0.448313416068116	dn	Y	none
K00005	1.79749850855459	-0.367143665153804	dn	Y	none
K00007	1.21829657847441	0.147399614369675	up	Y	none
K00008	1.72734867070706	-0.574305858818828	dn	Y	none
K00009	1.72419880352739	-0.131027857527643	dn	Y	none
K00010	1.84688847239326	-0.778459790139128	dn	Y	none
K00011	1.31724018904478	-0.687418818308561	dn	Y	none
K00012	2.15505910069349	-0.876950539450837	dn	Y	none
K00013	2.12180995855662	-1.13698482035981	dn	Y	none
K00014	2.24070165369708	-1.18793400986469	dn	Y	none
K00015	1.40716998614496	-0.636799096423882	dn	Y	none
K00016	2.04245581409957	-0.533407771499068	dn	Y	none
K00018	1.51418622948437	-1.10941800565903	dn	Y	none
K00019	1.86450565357792	-0.699311233040595	dn	Y	none
K00020	1.96023011022562	-0.449107536218295	dn	Y	none
K00021	1.66645350702356	-0.0647051003588822	ns	Y	none
K00023	1.71899927520466	-0.694911158846077	dn	Y	none
K00024	2.06479425371515	-0.558885795210531	dn	Y	none
K00027	2.07487761734073	-0.519272266825953	dn	Y	none
K00028	0.97547809019012	-0.262099980822216	dn	Y	none
K00029	2.04684006414525	-0.613657119475203	dn	Y	none
K00030	1.80823555093125	-0.39897407802891	dn	Y	none
K00031	2.18348967955693	-1.14729790558288	dn	Y	none
K00032	0.824069142495926	-0.320856568179253	dn	Y	none
K00033	2.14891301836778	-0.427124633925919	dn	Y	none
K00034	1.54550432347005	-0.690002273943414	dn	Y	none
K00035	1.19209646353753	-0.460002493315775	dn	Y	none
K00036	2.16902840500168	-0.282978669165163	dn	Y	none
K00038	1.40169425568434	-0.699801860038725	dn	Y	none
K00039	1.1848567300542	-0.154332714790754	ns	Y	none
K00040	1.73902727878152	-0.412022606986571	dn	Y	none
K00041	1.5544287205422	-0.80021643267135	dn	Y	none
K00042	1.8096705632519	-0.382067980755534	dn	Y	none
K00043	0.858573102290443	-0.353692258355673	dn	Y	none
K00045	1.40169425568434	0.233473567369613	up	Y	none
K00046	1.80046484524388	-0.860017374980196	dn	Y	none
K00048	1.39985315006443	-0.787516930206026	dn	Y	none
K00050	1.71323670002616	-0.274963769645605	dn	Y	none
K00052	2.14516443426915	-1.13846016567502	dn	Y	none
K00053	2.15276894927345	-1.13858715899945	dn	Y	none
K00054	1.65232820258886	-0.0898552205121073	ns	Y	none
K00055	1.40897339165313	-0.361553724177854	dn	Y	none
K00057	2.16640296526933	-1.26944128851493	dn	Y	none
K00058	2.27263093246983	-1.24157505518047	dn	Y	none
K00059	2.53033539515482	-1.18923589676996	dn	Y	none
K00060	1.76445539886906	-0.315598381301851	dn	Y	none
K00064	1.55452199388046	-0.193840778162416	dn	Y	none
K00065	1.77373378309468	-0.537158566758181	dn	Y	none
K00066	1.18856579012314	0.605636715774689	up	Y	none
K00067	2.10252983824611	-0.910965637544388	dn	Y	none
K00068	1.55340939768562	-0.348145364487743	dn	Y	none
K00073	1.29668336865968	-0.039091630535656	ns	Y	none
K00074	2.09998531456256	-0.553999818391953	dn	Y	none
K00075	2.16625643627039	-1.29296472387747	dn	Y	none
K00076	1.51970489748977	-0.458436586082092	dn	Y	none
K00077	2.16522873823035	-0.638806214045043	dn	Y	none
K00082	1.25916724041854	-0.249473151261061	dn	Y	none
K00086	1.01684512286628	-0.242876372443699	dn	Y	none
K00087	1.28903347200942	-0.50445756862402	dn	Y	none
K00088	2.25458205818473	-1.28701629717477	dn	Y	none
K00090	1.6539306971981	-0.350968971838388	dn	Y	none
K00091	1.50121988159892	-0.295129065221109	dn	Y	none
K00094	1.25339900927846	-0.0874273466601147	ns	Y	none
K00096	1.36240916895762	-0.332091588615677	dn	Y	none
K00097	2.04201386884824	-0.765431660887314	dn	Y	none
K00098	1.49103589349882	-0.442799210460041	dn	Y	none
K00099	2.10666414799791	-1.21237330851399	dn	Y	none
K00100	1.89005861976967	-0.948507156643794	dn	Y	none
K00101	1.92523067679393	-0.481277157940439	dn	Y	none
K00102	1.68575689815876	-0.333512639404972	dn	Y	none
K00103	1.1078615491807	-0.410660690817275	ns	Y	none
K00104	1.92327130002944	-0.677838912706885	dn	Y	none
K00105	1.06992633529327	-0.179148467567837	ns	Y	none
K00106	1.35389960552219	-0.546396840160872	dn	Y	none
K00108	1.87736161610661	0.019753271434525	ns	Y	none
K00109	1.12213520568128	-0.24216013602014	dn	Y	none
K00111	2.1826579134727	-0.708303547222096	dn	Y	none
K00112	1.55673496733413	0.12594545607526	ns	Y	none
K00113	1.56002432316338	0.0988126001113124	ns	Y	none
K00114	1.5116371044376	-0.391480534064027	dn	Y	none
K00115	0.193037316864736	-0.305487723488934	up	Y	none
K00116	1.8826545842641	-0.0571393036736818	ns	Y	none
K00117	1.68431503611134	-0.0714252485843302	ns	Y	none
K00118	1.06048421825426	-0.602912490567384	dn	Y	none
K00119	1.47924149798242	-0.241247056392397	dn	Y	none
K00121	2.02189893675532	-0.2674976433812	dn	Y	none
K00122	1.46164023655983	-0.319607649932193	dn	Y	none
K00123	2.14469257342016	-0.513011420369085	dn	Y	none
K00124	1.88637928651702	-0.381353377551461	dn	Y	none
K00125	1.14017456656485	-0.271926963286967	dn	Y	none
K00126	1.41712863190639	-0.188698898555177	ns	Y	none
K00127	1.85066177021295	-0.249705617501665	dn	Y	none
K00128	2.21712398295876	-0.699201082777968	dn	Y	none
K00129	1.33151384554536	-0.44573626058565	dn	Y	none
K00130	1.89621243586717	-0.159251563203056	dn	Y	none
K00131	1.48066300425467	-0.0625303797486843	ns	Y	none
K00132	0.857351389208397	-0.156070156369666	dn	Y	none
K00133	2.2057666480198	-1.26369259036056	dn	Y	none
K00134	2.30890731106621	-1.31725997638163	dn	Y	none
K00135	2.20563802569492	-0.378983426290693	dn	Y	none
K00137	1.45784181623553	0.176606844499061	up	Y	none
K00138	1.18703745338427	0.214917081359712	up	Y	none
K00140	2.0375584853436	-0.444439393082037	dn	Y	none
K00141	1.27582887280332	-0.0693058176403067	ns	Y	none
K00145	2.11021377198576	-1.17305170193504	dn	Y	none
K00146	1.45930154678852	0.0467693046796119	ns	Y	none
K00147	2.12180995855662	-1.16003929961104	dn	Y	none
K00148	1.42302567069756	-0.169644186058606	ns	Y	none
K00150	1.5432072057429	-0.0650806693411826	ns	Y	none
K00151	1.54146428188744	0.0287509249685803	ns	Y	none
K00152	0.348322130459861	-0.815221392335131	ns	Y	none
K00153	1.26848079434508	-0.407534973867845	dn	Y	none
K00154	1.61924971278826	-0.378314682599696	dn	Y	none
K00155	1.31232838122228	-0.463761276746975	dn	Y	none
K00156	1.79849052759199	-0.092159737488572	ns	Y	none
K00158	1.54891757476283	-0.347525036649434	dn	Y	none
K00161	2.16197587783977	-0.383624441943318	dn	Y	none
K00162	2.15030683049396	-0.376616381102326	dn	Y	none
K00163	1.94258885580124	-0.0489694137637994	ns	Y	none
K00164	2.06356131516508	-0.268349919606357	dn	Y	none
K00166	1.75942544781266	-0.261541750007052	dn	Y	none
K00167	1.75886135889915	-0.207678500707182	ns	Y	none
K00169	1.69774255893431	-0.328773861119847	dn	Y	none
K00170	1.67847776218997	-0.425976690363112	dn	Y	none
K00171	1.62895204983826	-0.743299462729991	dn	Y	none
K00172	1.67327594440002	-0.299532498916415	dn	Y	none
K00174	1.97020971853049	-0.664281886071571	dn	Y	none
K00175	1.97216667741378	-0.659521641533915	dn	Y	none
K00176	1.7018617526574	-0.916565001444529	dn	Y	none
K00177	1.71454719893804	-0.657278447960266	dn	Y	none
K00178	0.291334775040251	-0.452582149083013	ns	Y	none
K00179	1.69774255893431	-0.537693724085961	dn	Y	none
K00180	1.68213925581318	-0.427304887615249	dn	Y	none
K00183	0.679199463234447	-0.0787303611047926	ns	Y	none
K00184	1.33151384554536	-0.237353262327658	dn	Y	none
K00185	1.51922083811839	-0.0803949650935763	ns	Y	none
K00186	0.85675190213787	-0.0162830230364206	up	Y	none
K00187	0.85675190213787	0.101223623322469	up	Y	none
K00188	0.85741449651236	-0.381085006996546	dn	Y	none
K00189	0.532353659956098	-1.26574456798742	ns	Y	none
K00190	1.03055187632106	-0.125454219458613	ns	Y	none
K00192	1.04288295683167	-0.331725428850105	dn	Y	none
K00193	1.06613054200195	-0.274515225387609	dn	Y	none
K00194	1.2335709228607	-0.169311932862474	dn	Y	none
K00195	1.01769591379237	-0.521537887665772	ns	Y	none
K00196	0.877570367337098	-0.260391590834505	dn	Y	none
K00197	1.25226159669575	-0.252431564030298	dn	Y	none
K00198	1.44294956272478	-0.354868716860215	dn	Y	none
K00200	1.3406681680845	-0.110570118155514	ns	Y	none
K00201	1.40535574930755	-0.0322197060608342	ns	Y	none
K00202	1.38464505568633	-0.174486709722635	ns	Y	none
K00203	1.19959475178905	0.00607852729596119	up	Y	none
K00204	0.799326657215019	-0.204215733951679	dn	Y	none
K00205	1.1488057116181	-0.625447328689933	dn	Y	none
K00207	1.23993051618514	-0.459595222667	dn	Y	none
K00208	2.08788229712461	-0.584825685181967	dn	Y	none
K00209	1.45341908585669	-0.0692804164589781	ns	Y	none
K00210	1.07167325761095	-0.276971802036127	dn	Y	none
K00211	1.12213520568128	-0.273213085670272	ns	Y	none
K00213	1.15303052909354	-0.249618112191788	ns	Y	none
K00214	1.16536160960416	-0.41148559174075	dn	Y	none
K00215	2.18802389902711	-1.24254423985238	dn	Y	none
K00216	1.58551504117531	-0.0808016202429627	ns	Y	none
K00217	0.878337477473531	-0.400068706332809	ns	Y	none
K00218	1.31479426859275	-0.165778384783969	dn	Y	none
K00219	1.79248894887577	-0.679208331495926	dn	Y	none
K00220	1.37577948829313	-0.0554256270208989	ns	Y	none
K00221	0.721148671011643	-0.50246970824565	up	Y	none
K00222	1.33840546443034	-0.393154927645946	dn	Y	none
K00223	1.19597710944347	-0.328374812872158	dn	Y	none
K00224	0.997323958110091	-0.1071829667524	ns	Y	none
K00226	2.21363613113184	-1.10299607516418	dn	Y	none
K00227	1.35604957563318	-0.251515867598792	ns	Y	none
K00228	1.95994007705365	-0.0611610419228339	ns	Y	none
K00230	1.69356641603082	-0.425789139164805	dn	Y	none
K00231	1.88152815837682	-0.336479488614787	dn	Y	none
K00232	1.73538784288408	-0.353201036308996	dn	Y	none
K00239	2.12652725839096	-0.817021575749142	dn	Y	none
K00240	2.11719028359256	-0.698233011898486	dn	Y	none
K00241	2.06967629170545	-0.602096707131262	dn	Y	none
K00242	1.92782356417695	-0.0661503940620182	ns	Y	none
K00243	1.79094114783781	-0.931984353333606	dn	Y	hypothetical
K00244	1.88115174770456	-0.425153387268805	dn	Y	none
K00245	1.70254285672364	-0.199135367674949	dn	Y	none
K00246	1.67381496459321	0.105163873387104	ns	Y	none
K00247	1.53363188092834	0.117964319211775	up	Y	none
K00248	1.62103711164484	-0.493689298814304	dn	Y	none
K00249	2.06128777396404	-0.72196889647552	dn	Y	none
K00252	1.87736161610661	-0.441733762579342	dn	Y	none
K00253	1.74202700080543	-0.424427899085566	dn	Y	none
K00254	1.2101947701101	-0.170892159214627	ns	Y	none
K00255	1.16130692422299	-0.3088812349018	ns	Y	none
K00256	0.823585113307071	-0.202463257184354	dn	Y	none
K00257	2.11214843058121	-0.638342336403034	dn	Y	none
K00258	0.833504316967591	-0.267586121320295	up	Y	none
K00259	1.98578798983467	-0.381584567787876	dn	Y	none
K00260	1.50906628444879	-0.279817498556703	dn	Y	none
K00261	1.86049936772559	-0.373689172472187	dn	Y	none
K00262	1.97850885386588	-1.12217842785097	dn	Y	none
K00263	1.67625937137198	-0.303123684419934	dn	Y	none
K00265	2.00034837585408	-0.624140238440347	dn	Y	none
K00266	2.12885856729222	-1.09695400038826	dn	Y	none
K00270	0.58551111124124	-0.518602738478728	ns	Y	none
K00271	0.989635319678846	-0.546622013263836	ns	Y	none
K00273	1.3406681680845	-0.0896346957118644	ns	Y	none
K00274	1.80727507468356	-0.732578286318713	dn	Y	none
K00275	1.99651657573604	-0.147530120221292	dn	Y	none
K00276	1.69635691647981	0.00740624382861505	ns	Y	none
K00278	2.0375584853436	-1.05951543960076	dn	Y	none
K00279	1.21364703083348	-0.373956297405836	ns	Y	none
K00280	1.24306079834679	-0.0280867025578007	ns	Y	none
K00281	1.97521651037002	-0.185225431784477	dn	Y	none
K00282	1.75942544781266	-0.122184274921942	ns	Y	none
K00283	1.75942544781266	-0.112709974450337	ns	Y	none
K00284	1.46909912232589	-0.37124107628281	dn	Y	none
K00285	2.03039777981847	-0.389085589100871	dn	Y	none
K00286	2.21563411791433	-1.07570914790248	dn	Y	none
K00287	2.11822300092459	-1.16533407865703	dn	Y	none
K00288	1.35389960552219	-0.539595322232773	dn	Y	none
K00290	1.53145204442562	-1.04095395502887	dn	Y	none
K00292	0.205877500776911	-0.779738034169582	ns	Y	none
K00293	1.1029497413582	-0.398105781575302	ns	Y	none
K00294	1.81393514503009	-0.406747414674168	dn	Y	none
K00297	2.09760319495017	-1.03633544234948	dn	Y	none
K00298	0.663473739673197	-0.0145941099455157	up	Y	none
K00299	1.84646629269435	-0.575509702364456	dn	Y	none
K00300	0.193037316864736	-0.35962396758155	ns	Y	none
K00301	1.3885177949554	-0.236316869887665	dn	Y	none
K00302	1.69774255893431	-0.55998367099426	dn	Y	none
K00303	1.78011577101641	-0.244448291698308	dn	Y	none
K00304	1.56887171780282	-0.177767312317037	up	Y	none
K00305	1.56987697957359	-0.274680740059994	ns	Y	none
K00309	0.867737459152482	0.00870411269106177	up	Y	none
K00311	1.8489905652564	-0.53410011095161	dn	Y	none
K00313	1.71844492431286	-0.0255675690770731	ns	Y	none
K00314	1.09287982470944	-0.10466774546312	ns	Y	none
K00315	1.32207340456153	-0.291878481591901	dn	Y	none
K00316	0.952169367043434	-0.242654373815187	ns	Y	none
K00317	1.01031618818687	-0.31761663996634	dn	Y	none
K00318	1.77640934997059	-0.341353289705905	dn	Y	none
K00319	1.03678033462047	0.118426594147825	up	Y	none
K00320	1.20316958079385	0.0724365050103039	up	Y	none
K00321	0.0705586640922516	-0.504104368758976	ns	Y	none
K00322	1.70993536087743	0.0138871342668657	ns	Y	none
K00324	2.08864126618067	-0.241432954708473	dn	Y	none
K00325	1.95585009836627	-0.271846669200205	dn	Y	none
K00326	1.66491625421271	-0.394173042666811	dn	Y	none
K00329	0.898482909316618	-0.344794926743944	dn	Y	none
K00330	2.05008699105832	-0.558310307115774	dn	Y	none
K00331	2.05287303693824	-0.528730095723922	dn	Y	none
K00332	1.96051986518827	-0.356316708005227	dn	Y	none
K00333	1.96964825084951	-0.18878675981009	dn	Y	none
K00334	2.05774011181694	-0.612045496454941	dn	Y	none
K00335	2.07188779228509	-0.687741401435926	dn	Y	none
K00336	2.0375584853436	-0.791796538476619	dn	Y	none
K00337	2.06232332357404	-0.587108473669986	dn	Y	none
K00338	2.0511615902898	-0.694960029695777	dn	Y	none
K00339	2.04684006414525	-0.526680365177808	dn	Y	none
K00340	2.0375584853436	-0.57183205648954	dn	Y	none
K00341	2.04421715743049	-0.559446301827565	dn	Y	none
K00342	2.06314921479366	-0.551902066882679	dn	Y	none
K00343	2.05094697605313	-0.558002790913564	dn	Y	none
K00344	2.04090616857725	-0.469451394177926	dn	Y	none
K00346	1.61965551297958	-0.460838353077141	dn	Y	none
K00347	1.63455273539644	-0.533732448968567	dn	Y	none
K00348	1.63935695714163	-0.716215005225811	dn	Y	none
K00349	1.63455273539644	-0.529653768767734	dn	Y	none
K00350	1.6602569917819	-0.520123957841799	dn	Y	none
K00351	1.63374442314321	-0.551915271584685	dn	Y	none
K00353	0.205877500776911	0.0362238579097703	ns	Y	none
K00354	0.959983949098271	-0.486384926202474	dn	Y	none
K00355	1.69774255893431	-0.644105190054487	dn	Y	none
K00356	1.46909912232589	-0.752099373969724	dn	Y	none
K00358	1.32683050327673	-0.609529284358394	dn	Y	none
K00359	1.50777262283383	-0.64453390638347	dn	Y	none
K00360	0.780837472060888	-0.267041439548395	ns	Y	none
K00362	1.95140564066951	-0.43318399526793	dn	Y	none
K00363	1.87313679863117	0.235921099279012	up	Y	none
K00364	1.80388915183798	-0.00263667946723561	ns	Y	none
K00365	1.48066300425467	-0.147167681329492	ns	Y	none
K00366	1.45707486715948	-0.393057817538933	dn	Y	none
K00367	1.09795674296261	-0.243963003223987	dn	Y	none
K00368	1.56649748927008	-0.437855363252803	dn	Y	none
K00369	0.679428793337896	-1.57642370398654	ns	Y	none
K00370	1.79096973599	-0.0660476669451848	ns	Y	none
K00371	1.79500411349355	0.00976861936096164	ns	Y	none
K00372	1.69216143896121	-0.29834501544028	dn	Y	none
K00373	1.77958905854573	0.070685673097531	up	Y	none
K00374	1.78944284381523	-0.0901498660410667	ns	Y	none
K00375	2.08616761214915	-0.657438696987569	dn	Y	none
K00376	1.45087835191782	-0.0386201678700344	ns	Y	none
K00378	1.78273564455439	-1.00930720903674	dn	Y	none
K00380	1.91997716132708	-0.313434262068	dn	Y	none
K00381	1.90746661853345	-0.0963070623615103	ns	Y	none
K00382	2.35891192441572	-0.522418990425517	dn	Y	none
K00383	2.03189522375103	-0.327578331359368	dn	Y	none
K00384	2.37956662220299	-1.2541501159938	dn	Y	none
K00385	1.22274766037633	-0.418583516673811	dn	Y	none
K00386	0.448980179424321	-0.159680741957487	dn	Y	none
K00387	1.37068556408707	-0.313208330484936	dn	Y	none
K00389	1.70322242849598	0.0282279986763496	ns	Y	none
K00390	2.04355785664042	-0.546277106059703	dn	Y	none
K00392	1.53145204442562	-0.236839458021474	dn	Y	none
K00394	1.28649473888064	-0.20229833006514	dn	Y	none
K00395	1.15303052909354	-0.260988738321944	dn	Y	none
K00397	0.27993730395633	-0.0266750316554545	ns	Y	none
K00399	1.08935269598876	0.337735704096476	up	Y	none
K00400	1.22043539573509	-0.224055588751088	dn	Y	none
K00401	1.08935269598876	0.227699076045104	up	Y	none
K00402	1.08935269598876	0.158541829429672	up	Y	none
K00404	1.7660893242713	-0.476113134544494	dn	Y	none
K00405	1.75229502667452	-0.0625390665970349	ns	Y	none
K00406	1.76867017951319	-0.463414363695783	dn	Y	none
K00407	1.61732403009039	-0.330223183640499	ns	Y	none
K00410	0.69869458368449	-0.0914810110772613	ns	Y	none
K00411	1.8911537370733	-0.141416103227432	ns	Y	none
K00412	1.85024483498403	-0.355307164246736	dn	Y	none
K00413	1.86806643577738	-0.500740343309741	dn	Y	none
K00421	0.193037316864736	-0.411363208109079	ns	Y	none
K00423	0.888578103098527	0.0843314464191279	up	Y	none
K00425	2.16989850505235	-0.551884545719102	dn	Y	none
K00426	2.16728064973785	-0.631415850522739	dn	Y	none
K00427	1.36397444206354	0.383748897474845	up	Y	none
K00428	1.94476648274816	-0.253617102877773	dn	Y	none
K00432	2.14547859917048	-0.481266625764133	dn	Y	none
K00433	1.59885691106717	-0.474790011051511	dn	Y	none
K00435	1.1029497413582	-0.0850282919170649	ns	Y	none
K00436	1.15303052909354	-0.190080094298526	dn	Y	none
K00437	0.448980179424321	-0.205111904326863	dn	Y	none
K00438	0.6487544852296	-0.332356277064961	ns	Y	none
K00440	1.1078615491807	0.0802139436889845	ns	Y	none
K00441	1.55673496733413	-0.525252585048441	dn	Y	none
K00442	1.17331126643739	0.0499343652020746	up	Y	none
K00443	1.1029497413582	-0.34735781644082	dn	Y	none
K00446	1.37068556408707	-0.24686226172697	dn	Y	none
K00448	1.56276764200314	-0.0765126641301707	ns	Y	none
K00449	1.62802380071703	-0.194986201613826	dn	Y	none
K00450	1.47924149798242	-0.126135520354901	ns	Y	none
K00451	1.79600434462402	-0.129466999118904	ns	Y	none
K00452	1.44930915604922	-0.15392920651683	ns	Y	none
K00453	1.67625937137198	-0.131090825203144	ns	Y	none
K00455	1.41033851753442	0.187189939926961	up	Y	none
K00456	1.29447942029799	-0.234195380672277	up	Y	none
K00457	1.92717742590833	-0.575298902322238	dn	Y	none
K00459	2.03394625066413	-0.632187424974422	dn	Y	none
K00461	0.90807322354857	-0.468191927309823	ns	Y	none
K00462	0.810942585356225	-0.110314037209054	ns	Y	none
K00463	1.41431989450732	-0.377388226323467	dn	Y	none
K00464	1.2367674556039	-0.16845337363682	ns	Y	none
K00466	1.18123073671355	-0.278418155984386	ns	Y	none
K00467	0.717007434424134	0.0317818505196225	up	Y	none
K00468	0.347342170597881	-0.958505369883939	ns	Y	none
K00469	1.39423536991828	-0.186432787241504	ns	Y	none
K00470	0.734273249365383	0.310492080862694	up	Y	none
K00471	1.28917981900827	-0.344739887835515	ns	Y	none
K00472	1.77800338810455	-0.410206979297789	dn	Y	none
K00476	1.31479426859275	-0.601486234060041	dn	Y	none
K00477	1.24922569651437	-0.203562936917878	ns	Y	none
K00478	0.69869458368449	-0.794718572168094	ns	Y	none
K00479	1.50633822431234	-0.178476242418446	ns	Y	none
K00480	1.67477134114415	-0.307863025078044	dn	Y	none
K00481	1.6026685644866	-0.088109286153576	ns	Y	none
K00483	1.61015054513592	-0.120979535916329	ns	Y	none
K00484	1.39985315006443	0.032393662495566	up	Y	none
K00485	1.46762200678886	-0.389690674676521	dn	Y	none
K00486	1.47493639624726	-0.319804656867604	dn	Y	none
K00491	1.39234151089082	-0.196847207097473	ns	Y	none
K00492	1.44455205733402	-0.0758054049902595	ns	Y	none
K00493	1.21706028212627	-0.290269584303254	ns	Y	none
K00494	0.534890406812546	-0.590116576586995	ns	Y	none
K00495	0.750605309234192	-0.266727240885481	up	Y	none
K00496	1.48307859887988	-0.240308006828381	dn	Y	none
K00499	0.953374780466037	-0.515967416731255	up	Y	none
K00500	1.67774010730471	-0.346599497614139	dn	Y	none
K00504	1.02419228299662	-0.294078170243023	ns	Y	none
K00505	1.33382856587882	-0.115444064444979	ns	Y	none
K00507	1.94689481231572	-0.530020292520978	dn	Y	none
K00508	1.56173798908394	-0.339503177217052	dn	Y	none
K00510	1.6602569917819	-0.0875654565617585	ns	Y	none
K00511	1.3865876316763	-0.255242115033392	dn	Y	none
K00514	1.25824336692478	-0.24515633696978	ns	Y	none
K00515	0.85675190213787	-0.803361496957077	ns	Y	none
K00517	1.88637928651702	-0.345748031929447	dn	Y	none
K00518	1.22595909240851	-0.62322417983754	ns	Y	none
K00519	0.0705586640922516	-0.636310360233437	ns	Y	none
K00520	1.81999071224853	-0.243172490138196	dn	Y	none
K00523	1.46012610043014	-0.14580370803575	ns	Y	none
K00524	0.85741449651236	-0.139623250952412	ns	Y	none
K00525	2.24671262164818	-0.763406768128343	dn	Y	none
K00526	2.1668421262753	-0.525893506523273	dn	Y	none
K00527	1.9849878051935	-1.16350739223933	dn	Y	none
K00528	2.09240776791504	-0.696145419486543	dn	Y	none
K00529	1.68719191047941	-0.333266619665593	dn	Y	none
K00530	0.402415956728816	-0.622796995483731	ns	Y	none
K00531	0.780837472060888	-1.41978654500665	ns	Y	none
K00532	0.780837472060888	-1.14857840007728	dn	Y	none
K00533	0.738127839043731	-0.693806467949443	dn	Y	none
K00534	0.85741449651236	-0.235258259255097	ns	Y	none
K00535	0.821173236456977	-0.0934759495491765	ns	Y	none
K00537	1.94909912599823	-0.64727859975223	dn	Y	none
K00538	0.0705586640922516	-0.33475293076179	dn	Y	none
K00539	0.193037316864736	-0.192747641953475	ns	Y	none
K00540	2.17062167878871	-0.993016792420593	dn	Y	none
K00542	0.935142325794032	-0.636862365647914	ns	Y	none
K00543	0.943651889229463	-0.097915633791626	up	Y	none
K00544	0.935142325794032	-0.90064713674536	ns	Y	none
K00545	1.30480758962029	-0.324786540872533	ns	Y	none
K00547	1.80727507468356	-0.445957037768729	dn	Y	none
K00548	2.09797089983477	-1.1115587991285	dn	Y	none
K00549	2.11925219962177	-0.452454274260035	dn	Y	none
K00554	2.14691321994582	-1.28021104263411	dn	Y	none
K00555	1.64828437345041	-0.198941570884364	dn	Y	none
K00556	1.66721920965257	0.00920242247425714	ns	Y	none
K00557	1.62719750096373	-0.0732629938815152	ns	Y	none
K00558	2.20845514215322	-0.925556463708935	dn	Y	none
K00559	1.35389960552219	-0.368450276232024	dn	Y	none
K00560	2.1110946986101	-0.954909862817123	dn	Y	none
K00561	0.997323958110091	0.359112710227055	up	Y	none
K00563	1.80762878707213	-0.33923450033082	dn	Y	none
K00564	1.93797811784655	-0.469713039551129	dn	Y	none
K00566	2.19913606297312	-0.990925972025416	dn	Y	none
K00567	2.17091046420784	-0.99849646377892	dn	Y	none
K00568	1.91864938105557	-0.567644199115844	dn	Y	none
K00569	1.52904510320138	-0.211631320614228	ns	Y	none
K00570	1.42643892199035	-0.449613654453695	dn	Y	none
K00571	1.59010065956135	-0.865565374060287	dn	Y	none
K00573	2.10879892384691	-0.486343558975336	dn	Y	none
K00574	2.14327255214295	-0.484982466868945	dn	Y	none
K00575	2.12384068570328	-0.305805707163038	dn	Y	none
K00577	1.23993051618514	0.096128906985887	up	Y	none
K00578	1.01844042145067	-0.0691546240290183	up	Y	none
K00579	1.01844042145067	0.0420882813805043	up	Y	none
K00580	1.03055187632106	-0.100448597094747	up	Y	none
K00581	1.01844042145067	0.152124929805045	up	Y	none
K00582	0.938260903927857	-0.260719971451617	up	Y	none
K00583	0.967692812130202	-0.080409856577945	up	Y	none
K00584	1.19959475178905	0.223317365356427	up	Y	none
K00586	1.6073664745026	-0.0501534565986108	ns	Y	none
K00587	1.40535574930755	-0.251122676680456	dn	Y	none
K00588	1.20670259797417	-0.759117888054319	dn	Y	none
K00590	0.821173236456977	-0.163365737452855	dn	Y	none
K00594	0.634854989986909	-1.17811382917204	ns	Y	none
K00595	1.79799492530625	-0.575859751440479	dn	Y	none
K00596	0.989821540429964	-0.388878758626847	ns	Y	none
K00598	1.67101887642391	-0.497766845945671	dn	Y	none
K00599	2.0479262556263	-1.12858129292474	dn	Y	none
K00600	2.26627791738612	-1.28499190554963	dn	Y	none
K00601	1.21706028212627	-0.279401487338987	dn	Y	none
K00602	2.16844694279057	-1.12820369758923	dn	Y	none
K00603	1.29184124173484	-0.0394808544198287	ns	Y	none
K00604	2.21275783905812	-1.29508650911833	dn	Y	none
K00605	2.12602534269741	-0.465961025352162	dn	Y	none
K00606	2.11839477774207	-0.906889886935927	dn	Y	none
K00607	0.357620586673337	-0.31301597218068	dn	Y	none
K00608	0.641459627888383	-0.588438974669868	ns	Y	none
K00609	2.16640296526933	-1.22106022187709	dn	Y	none
K00610	1.72292960197361	-1.07989441382928	dn	Y	none
K00611	2.12636004580689	-0.549637338501395	dn	Y	none
K00612	1.65232820258886	-0.00147318295739863	ns	Y	none
K00613	1.24306079834679	-0.163074196269267	ns	Y	none
K00614	0.899611291651747	-0.234917513427547	dn	Y	none
K00615	2.38572421375125	-1.09062578501412	dn	Y	none
K00616	2.20357258499549	-0.681464149646443	dn	Y	none
K00619	1.69286474434388	-0.599524973290274	dn	Y	none
K00620	2.03394625066413	-0.504273326722035	dn	Y	none
K00621	1.41957340997418	-0.352854741463961	dn	Y	none
K00622	1.2101947701101	-0.41610280831067	ns	Y	none
K00624	1.51291435591943	-0.261286916945074	dn	Y	none
K00625	1.87621524082028	-1.14492509315628	dn	Y	none
K00626	2.42451449865446	-0.646438993627639	dn	Y	none
K00627	2.22735222335546	-0.643158515165959	dn	Y	none
K00630	1.19597710944347	-0.471601211820988	ns	Y	none
K00631	1.73496425799155	-0.00355630901677591	ns	Y	none
K00632	1.97905410586483	-0.114934402183994	ns	Y	none
K00633	1.35604957563318	-0.60852529509613	dn	Y	none
K00634	1.55340939768562	-0.532707886499174	dn	Y	none
K00635	1.09795674296261	-0.119921114346997	ns	Y	none
K00638	1.52904510320138	-0.769338491207282	dn	Y	none
K00639	1.92162872107497	-0.318233930254951	dn	Y	none
K00640	2.18938457486569	-1.12866708959328	dn	Y	none
K00641	2.0091046273599	-0.330118847603412	dn	Y	none
K00643	1.7018617526574	-0.30520758890062	dn	Y	none
K00645	2.19449995645219	-1.14836259005638	dn	Y	none
K00646	1.03561270430614	-0.137173038939286	ns	Y	none
K00647	1.9209267565829	-0.0890764421792041	ns	Y	none
K00648	2.27087380794914	-0.965855119044045	dn	Y	none
K00651	1.84206532871673	-1.16416438293543	dn	Y	none
K00652	2.07705149965692	-0.571408438192744	dn	Y	none
K00653	0.58551111124124	-0.0868847135321371	up	Y	none
K00654	1.63919267546325	-0.253966448577406	dn	Y	none
K00655	2.27345429114082	-1.16203811283566	dn	Y	none
K00656	2.05265963563979	-1.10698992972965	dn	Y	none
K00657	1.86090239583795	-0.858204780850022	dn	Y	none
K00658	2.09925435346685	-0.48791046868032	dn	Y	none
K00661	1.90815627528371	-0.863038703505875	dn	Y	none
K00662	1.50777262283383	-0.15004488407849	dn	Y	none
K00663	0.996811382214675	-0.0845275642463354	ns	Y	none
K00666	2.27396775297684	-0.557613873530579	dn	Y	none
K00672	1.29709475720169	0.183411000245205	up	Y	none
K00673	1.72984512727508	0.201978237163973	up	Y	none
K00674	2.05372513771598	-0.626149614470875	dn	Y	none
K00675	1.68213925581318	-0.0975523622527141	ns	Y	none
K00676	1.58411888933232	-0.725460314122264	dn	Y	none
K00677	2.01713433441896	-0.601740016760397	dn	Y	none
K00680	1.85024483498403	-1.09897408946723	dn	Y	none
K00681	2.21010753585086	-0.604890459402385	dn	Y	none
K00683	1.18860919477444	-0.22232924375768	dn	Y	none
K00684	1.8995512940375	-0.230704596328171	dn	Y	none
K00685	1.81393514503009	-0.125895847729258	ns	Y	none
K00686	1.22043539573509	-0.204977140527542	up	Y	none
K00687	1.16704973368543	-0.0402277347799753	ns	Y	none
K00688	2.16003713811608	-1.1087826907422	dn	Y	none
K00689	0.855575880556973	-0.199793445502528	dn	Y	none
K00690	1.66181807807495	-0.29121039009991	dn	Y	none
K00691	1.45193008740183	-0.0619144166941125	ns	Y	none
K00692	1.32918125074666	-0.223412842672524	dn	Y	none
K00693	1.39423536991828	-0.406825843141475	dn	Y	none
K00694	1.75085147036154	-0.154072691533382	dn	Y	none
K00695	1.30984219825431	-0.416994975674622	dn	Y	none
K00696	1.36030414632464	-0.526350223485919	dn	Y	none
K00697	1.88969269661723	-0.144108101931473	dn	Y	none
K00698	1.69566170437685	-0.647102922739707	dn	Y	none
K00700	2.08135288596831	-1.13009909852804	dn	Y	none
K00701	0.683968387430103	-0.428353244192976	dn	Y	none
K00703	2.049224550714	-1.22040161375327	dn	Y	none
K00705	2.01617232874791	-1.15292710594553	dn	Y	none
K00712	1.43503871442573	-0.654706958587637	dn	Y	none
K00713	0.86458701975868	0.0641028830733045	up	Y	none
K00720	1.62895204983826	-0.374842127762685	dn	Y	none
K00721	2.0244877837501	-1.18051627867447	dn	Y	none
K00729	1.39423536991828	-0.808104096429604	dn	Y	none
K00737	1.33612568360597	-0.0273045693115517	ns	Y	none
K00743	0.679199463234447	-0.176686620580566	dn	Y	none
K00745	0.424160627283872	-0.814950523935141	dn	Y	none
K00748	2.01833254910154	-0.595799294676506	dn	Y	none
K00752	1.36863762725704	-0.582732090459136	dn	Y	none
K00754	1.63154493722127	-1.14496183601914	dn	Y	none
K00756	1.75337916864349	-0.288147961274178	dn	Y	none
K00757	1.87080720205604	-1.0061838168409	dn	Y	none
K00758	1.82547472717365	-0.140994059461232	dn	Y	none
K00759	2.17916735550357	-1.17835242521283	dn	Y	none
K00760	2.12010719460356	-1.26298547800803	dn	Y	none
K00761	2.15368709443442	-1.23478183092523	dn	Y	none
K00762	2.18610859670655	-1.21898865823865	dn	Y	none
K00763	2.16286650116427	-0.746401391834886	dn	Y	none
K00764	2.18348967955693	-1.17919752550546	dn	Y	none
K00765	2.12786163726059	-1.156247283066	dn	Y	none
K00766	2.12231892165159	-1.0535949009322	dn	Y	none
K00767	2.10879892384691	-1.10488928720762	dn	Y	none
K00768	1.93766590125503	-0.678170192975141	dn	Y	none
K00769	1.72101574430168	0.0859910847301731	up	Y	none
K00772	1.90538815029593	-0.385272952331791	dn	Y	none
K00773	2.19476680234004	-1.26602887095024	dn	Y	none
K00776	0.663586055878106	-1.31198025643503	ns	Y	none
K00777	0.76609945032604	-0.0399359982395901	ns	Y	none
K00782	1.90434352841774	-0.430633352944422	dn	Y	hypothetical
K00783	2.07547204755958	-1.26854188994401	dn	Y	none
K00784	2.06397285409167	-1.07797611914005	dn	Y	none
K00785	1.02416652329746	-0.246662490024127	ns	Y	none
K00786	1.30733538282669	-0.795879491883853	dn	Y	none
K00788	2.17364024306229	-1.09233435204995	dn	Y	none
K00789	2.24058708152601	-1.2225219344859	dn	Y	none
K00790	2.2269928306594	-1.24280122064036	dn	Y	none
K00791	2.19249106282284	-1.16860995489814	dn	Y	none
K00793	2.15943809076973	-1.02246224835999	dn	Y	none
K00794	2.16698837150953	-1.03108923377169	dn	Y	none
K00795	1.86448059460677	-0.385385540970108	dn	Y	none
K00796	2.17163122218616	-0.916223941096943	dn	Y	none
K00797	2.06724513552065	-0.46095162902254	dn	Y	none
K00798	2.06907033458068	-0.762401941248157	dn	Y	none
K00799	2.46576052179692	-0.212723771266379	dn	Y	none
K00800	2.16975366231383	-1.1594148289371	dn	Y	none
K00801	1.5717878088217	0.107992419736962	ns	Y	none
K00802	1.08246260187076	-0.474978986352867	ns	Y	none
K00803	1.59402369555041	-0.051891860369607	ns	Y	none
K00805	1.92246192573491	-0.47533609661633	dn	Y	none
K00806	2.16888314434709	-1.29947982476579	dn	Y	none
K00808	1.30480758962029	-0.12066558907224	up	Y	none
K00809	1.75258584560698	-0.00175001016834769	ns	Y	none
K00810	0.658358819288401	0.0879675917334202	ns	Y	none
K00812	2.07428201506022	-0.744138372071042	dn	Y	none
K00813	1.52904510320138	0.0268013011877885	ns	Y	none
K00814	1.49180046950754	-0.275257941186365	dn	Y	none
K00817	2.27427541166112	-1.08158326464585	dn	Y	none
K00818	1.78377726463962	-0.720990610851773	dn	Y	none
K00819	1.81157336970387	-0.164060826715318	dn	Y	none
K00820	2.25271640940886	-1.15765137792812	dn	Y	none
K00821	1.91898187368727	-0.542102030015936	dn	Y	none
K00822	1.65027357659177	-0.193413247497359	ns	Y	none
K00823	1.83746142428117	-0.347344763882921	dn	Y	none
K00824	1.74570574571359	-0.344856940187158	dn	Y	none
K00826	2.26161102009261	-1.19367344813766	dn	Y	none
K00830	1.73781899906888	-0.538813584898351	dn	Y	none
K00831	2.08348082610314	-1.25728681851927	dn	Y	none
K00832	1.79378833803493	-0.324043025336375	dn	Y	none
K00833	2.04487502235563	-0.496344411397063	dn	Y	none
K00835	1.56276764200314	0.272300994769994	up	Y	none
K00836	1.72483141009451	-0.0596021885537936	ns	Y	none
K00837	1.51545277023043	-0.859247792880437	dn	Y	none
K00839	1.44614609546798	-0.357074305879869	dn	Y	none
K00840	1.43148755525587	0.207206416807249	up	Y	none
K00841	1.6425171419435	-0.451409255730662	dn	Y	none
K00842	0.56352312418339	-0.207106230427569	dn	Y	none
K00843	0.48931594382041	-0.748926729377396	ns	Y	none
K00844	1.74968966306241	-0.0847078687737094	ns	Y	none
K00845	2.19516662969875	-1.06989419779991	dn	Y	none
K00846	1.28649473888064	-0.300744436348238	dn	Y	none
K00847	2.12078945243261	-0.992090879590088	dn	Y	none
K00848	1.67026275706691	-0.768266332668164	dn	Y	none
K00849	2.01399654844974	-1.15307106474502	dn	Y	none
K00850	2.18992713365619	-0.962118740886326	dn	Y	none
K00851	2.02728690362866	-0.42369658095459	dn	Y	none
K00852	2.1290244028854	-0.690714281049036	dn	Y	none
K00853	1.66414468412425	-0.968409322868771	dn	Y	none
K00854	2.04421715743049	-1.10268795505358	dn	Y	none
K00855	1.75829621462691	0.086873211526524	up	Y	none
K00856	1.74321859811161	-0.649036791208599	dn	Y	none
K00857	2.01351090602134	-0.964807007333681	dn	Y	none
K00858	2.22203778835116	-1.1483758414336	dn	Y	none
K00859	2.18000877533843	-1.23314873217164	dn	Y	none
K00860	1.92261533989024	-0.364821549937207	dn	Y	none
K00862	0.78391900291991	-0.540044616043172	ns	Y	none
K00863	1.72734867070706	-0.353867790317026	dn	Y	none
K00864	2.16771853750537	-0.773813352129715	dn	Y	none
K00865	2.04421715743049	-0.841812054990918	dn	Y	none
K00867	1.87850365726053	0.0242888644642882	ns	Y	none
K00868	2.04684006414525	-1.0950421018099	dn	Y	none
K00869	1.81534339711637	-0.279594721747861	dn	Y	none
K00870	1.14452096565811	-0.579479645012363	dn	Y	none
K00872	2.05329938778587	-0.495532519430521	dn	Y	none
K00873	2.27905493156953	-1.22945527161309	dn	Y	none
K00874	1.99159212434826	-0.993238271230483	dn	Y	none
K00875	0.58551111124124	0.0246869627013476	up	Y	none
K00876	2.07566993130423	-1.14105513638012	dn	Y	none
K00878	1.91496760164825	-0.482096293841587	dn	Y	none
K00879	1.29919017315464	-0.220565564988269	dn	Y	none
K00880	1.45243943821087	-0.250078215410309	dn	Y	none
K00881	1.09577346245021	0.0561121974372976	ns	Y	none
K00882	1.97686716762176	-0.448261883364692	dn	Y	none
K00883	1.60841193093454	-0.0205202662131385	ns	Y	none
K00884	1.51797003084298	-0.288038806151598	dn	Y	none
K00885	1.42376699910492	-0.136478639908011	ns	Y	none
K00886	1.58929922699694	-0.367456958813659	dn	Y	none
K00887	0.357620586673337	-0.633608237389588	ns	Y	none
K00891	2.18445718744321	-1.1796076067566	dn	Y	none
K00892	1.4663967474686	0.276799767858624	up	Y	none
K00893	0.951928284358913	-0.403666721179471	ns	Y	none
K00895	1.5116371044376	-0.505769450599101	dn	Y	none
K00897	1.26410897890381	0.160598980937483	up	Y	none
K00899	1.57387826370732	-0.336791925307701	dn	Y	none
K00901	2.12078945243261	-0.496782719223874	dn	Y	none
K00903	0.926386074288214	-0.884257857271752	dn	Y	none
K00906	1.60037086514324	0.0950825136512718	ns	Y	none
K00908	1.34514335401637	-0.642065346897225	dn	Y	none
K00912	1.95656389607196	-0.621312253715077	dn	Y	none
K00917	1.51970489748977	-0.544762522220431	dn	Y	none
K00918	1.16936258896235	-0.0850854185795934	ns	Y	none
K00919	2.12885856729222	-1.16693463572861	dn	Y	none
K00924	1.72483141009451	-0.383247057449495	dn	Y	none
K00925	2.15793525421019	-1.27371136319726	dn	Y	none
K00926	1.92717742590833	-0.485457361348985	dn	Y	none
K00927	2.22130579398957	-1.32309464997394	dn	Y	none
K00928	2.24115950831357	-1.22082404237501	dn	Y	none
K00929	1.58929922699694	-0.42688991421234	dn	Y	none
K00930	2.10666414799791	-1.15809019204496	dn	Y	none
K00931	2.12147017277793	-1.14512678068106	dn	Y	none
K00932	1.25283218831128	0.204821585796549	up	Y	none
K00933	1.34735632747005	-0.116742688667197	ns	Y	none
K00934	0.821173236456977	-0.0614688154505199	ns	Y	none
K00936	2.10933026879553	-0.99187610230759	dn	Y	none
K00937	2.04001707440955	-0.826634405388156	dn	Y	none
K00938	1.6687448165591	-0.109427460124064	ns	Y	none
K00939	2.27335149395576	-1.33430162126861	dn	Y	none
K00940	2.22203778835116	-0.402021693426546	dn	Y	none
K00941	2.12736193569849	-1.10600623281438	dn	Y	none
K00942	2.201623323389	-1.32350574653053	dn	Y	none
K00943	2.21550963016255	-0.55037946592169	dn	Y	none
K00944	0.926386074288214	-0.397872055733276	ns	Y	none
K00945	2.15748294138487	-1.24992730157927	dn	Y	none
K00946	2.04487502235563	-0.591470525335719	dn	Y	none
K00947	0.717007434424134	-0.375991766863171	dn	Y	none
K00948	2.28564144579514	-1.27700024374339	dn	Y	none
K00949	1.89728550813383	-0.706404877805103	dn	Y	none
K00950	2.1256902683143	-0.787496843972963	dn	Y	none
K00951	2.14610595043522	-1.25238973559678	dn	Y	none
K00952	1.45087835191782	-0.284406810570611	dn	Y	none
K00954	2.12805806345527	-1.27068887688968	dn	Y	none
K00955	1.65103819624115	-0.443193208544739	dn	Y	none
K00956	1.77122880489038	-0.596427463526941	dn	Y	none
K00957	1.96196448547106	-0.600926702613241	dn	Y	none
K00958	1.76500914700837	-0.451773801527492	dn	Y	none
K00960	0.888578103098527	0.0374247353711639	ns	Y	none
K00961	0.0854322375301981	0.284246495616222	up	Y	none
K00962	2.16610983615812	-1.29656256867564	dn	Y	none
K00963	2.20253454436778	-0.598455833631316	dn	Y	none
K00965	1.98738202796863	-0.502693330967987	dn	Y	none
K00966	1.82683031445421	-0.715825957142287	dn	Y	none
K00968	1.45399249831785	-0.254453621458529	dn	Y	none
K00969	2.12389043293115	-1.19022826391264	dn	Y	none
K00970	2.03303640200818	-0.757655642990266	dn	Y	none
K00971	1.86885205267118	-0.687243109562316	dn	Y	none
K00972	1.58811986869051	0.0241540021036127	ns	Y	none
K00973	2.16033621687854	-0.854166559646558	dn	Y	none
K00974	2.06886807844631	-0.658610907030897	dn	Y	none
K00975	2.08348082610314	-0.575735982917165	dn	Y	none
K00978	1.69774255893431	-0.44531549379405	dn	Y	none
K00979	2.00588186077887	-0.578940287402702	dn	Y	none
K00980	1.45860433637845	-0.436422504285918	dn	Y	none
K00981	2.2269928306594	-1.17557361581175	dn	Y	none
K00982	1.91501966834466	-0.270263541917249	dn	Y	none
K00983	1.77157613445383	-0.448827664923457	dn	Y	none
K00984	1.42212126320698	0.290098745552259	up	Y	none
K00985	0.0705586640922516	-0.595257227556122	dn	Y	none
K00986	1.4331518543718	-0.671207129313077	dn	Y	none
K00988	1.41254822065793	-0.21030591303495	dn	Y	none
K00989	2.03303640200818	-0.406821108057986	dn	Y	none
K00990	1.91845386346922	-0.269834618475476	dn	Y	none
K00991	2.08328799524731	-1.0537142485313	dn	Y	none
K00992	1.01105675587101	-0.681897625933831	dn	Y	none
K00995	2.29401387320179	-1.08516715735726	dn	Y	none
K00996	1.20271391972473	-0.951777374985884	dn	Y	none
K00997	2.11753491514779	-0.522800171804067	dn	Y	none
K00998	2.09980274004784	-0.975633455570723	dn	Y	none
K00999	1.44773176590917	-0.274105550354218	ns	Y	none
K01000	2.15958796401786	-1.30952201584472	dn	Y	none
K01001	1.54435794818372	-0.255196981613211	dn	Y	none
K01002	1.41033851753442	-0.503053747186116	dn	Y	none
K01003	1.35818435148218	-0.353307274531653	dn	Y	none
K01004	1.39446832763319	-0.365198896868239	ns	Y	none
K01005	1.1029497413582	-0.969051006176636	dn	Y	none
K01006	1.89942028398283	-1.23680849502658	dn	Y	none
K01007	2.0678547614095	-0.556621931190238	dn	Y	none
K01008	1.88637928651702	-0.567238273732725	dn	Y	none
K01011	2.14547859917048	-0.449967142258036	dn	Y	none
K01012	2.14875775260986	-0.851834317331064	dn	Y	none
K01013	0.38564007554735	-0.0801626075045957	up	Y	none
K01014	1.03678033462047	-0.965346140220308	ns	Y	none
K01015	0.878337477473531	-0.482532112980351	ns	Y	none
K01023	1.09577346245021	0.149213167375432	ns	Y	none
K01025	1.25226159669575	-0.27084114158464	up	Y	none
K01026	1.36240916895762	-0.392452886051281	dn	Y	none
K01027	1.46314682085698	-0.418464978231558	dn	Y	none
K01028	1.80144718602963	-0.349009480981786	dn	Y	none
K01029	1.80340233541449	-0.233815698590918	dn	Y	none
K01031	1.51970489748977	-0.136840032771719	ns	Y	none
K01032	1.51611868206519	-0.329945056698681	dn	Y	none
K01034	1.49750792662269	-0.220523927784054	dn	Y	none
K01035	1.33223025633995	-0.207891589667468	dn	Y	none
K01036	0.497237312550305	-0.143802764658994	ns	Y	none
K01039	1.50647339706577	-0.417869512758675	dn	Y	none
K01040	1.49316421685956	-0.251129918756094	dn	Y	none
K01041	1.32315918297144	-0.616998018739101	dn	Y	none
K01042	1.89188161579995	-0.335219028527767	dn	Y	none
K01043	1.24922569651437	-0.752457758198498	dn	Y	none
K01045	1.13128952822042	-0.15413783577054	ns	Y	none
K01046	1.74910707941915	-0.363001243114588	dn	Y	none
K01048	1.733810646562	-0.473847403955949	dn	Y	none
K01051	1.74142943478385	-0.531255722987964	dn	Y	none
K01053	1.77157613445383	-0.60363877293737	dn	Y	none
K01054	1.07711609901656	-0.342180662517608	dn	Y	none
K01055	1.67025738231432	-0.560629445409715	dn	Y	none
K01056	2.19449995645219	-1.28031604852673	dn	Y	none
K01057	1.9998402688791	-0.160539908293648	dn	Y	none
K01058	1.69004164411875	0.0510209420315203	ns	Y	none
K01060	1.51922083811839	-0.39073723222255	dn	Y	none
K01061	2.06458911311276	-0.260817595647458	dn	Y	none
K01066	1.60829735205099	-0.661030146366708	dn	Y	none
K01067	1.49316421685956	-0.550786563302132	dn	Y	none
K01068	1.24306079834679	-0.314430938197138	dn	Y	none
K01069	2.02023986104463	-1.10928654822692	dn	Y	none
K01070	1.90118781111726	-0.167091491744519	dn	Y	none
K01071	1.32683050327673	-0.812563659294602	dn	Y	none
K01073	1.01105675587101	-0.345747945360927	dn	Y	none
K01075	1.33223025633995	-0.107838303190709	up	Y	none
K01076	1.21364703083348	-0.444605573577194	dn	Y	none
K01077	2.01082582589371	-0.53755106880901	dn	Y	none
K01078	1.5643551432306	-0.484186962615281	dn	Y	none
K01079	2.04112803382806	-0.467968773718459	dn	Y	none
K01080	1.3196664633373	-0.224709992202815	dn	Y	none
K01081	1.99341574927275	-0.826026919740658	dn	Y	none
K01082	2.01785383343019	-0.261084005786193	dn	Y	none
K01083	1.42643892199035	-0.37729458332938	dn	Y	none
K01084	1.16936258896235	-0.232917688774273	ns	Y	none
K01085	1.37770217830494	0.205542249815017	up	Y	none
K01087	1.8489905652564	-0.0710266405819119	ns	Y	none
K01089	1.66798297624253	-0.453282864084292	dn	Y	none
K01090	2.09723504191813	-0.724976279162063	dn	Y	none
K01091	2.26129018147997	-1.05813549400941	dn	Y	none
K01092	2.2625714963403	-0.484488903449365	dn	Y	none
K01093	1.39082344055726	0.208104294304707	up	Y	none
K01095	1.87964139693099	-0.291276169564318	dn	Y	none
K01096	1.53476351875318	-0.674697155679872	dn	Y	none
K01097	1.01769591379237	-0.304746315379681	dn	Y	none
K01101	1.5717878088217	-0.376412732812435	dn	Y	none
K01103	1.62369853437141	-0.152660853338405	dn	Y	none
K01104	2.34802962138448	-1.06634727731325	dn	Y	none
K01112	1.45553761434863	-0.85907047170867	dn	Y	none
K01113	1.85521047324868	-0.62035777665104	dn	Y	none
K01114	1.8911537370733	-0.524127223294119	dn	Y	none
K01115	1.65152375597387	-0.508243563279654	dn	Y	none
K01117	0.990216111924968	-0.0854363749360355	up	Y	none
K01118	2.02021700595464	-0.537233515165435	dn	Y	none
K01119	1.85928704693285	-0.747058073066409	dn	Y	none
K01120	1.7292229447165	-0.589763012432157	dn	Y	none
K01121	0.845351699175652	0.000298194278818304	up	Y	none
K01126	2.3031868253333	-0.81115610435489	dn	Y	none
K01127	0.926386074288214	-0.177799568126286	ns	Y	none
K01128	1.26410897890381	-0.188307928093226	dn	Y	none
K01129	2.05753012256594	-1.16992720459804	dn	Y	none
K01130	1.86170684245294	-0.406117148889158	dn	Y	none
K01132	0.935142325794032	-0.237217587050776	dn	Y	none
K01133	1.26410897890381	-0.278467490270033	dn	Y	none
K01134	1.01105675587101	-0.225322561984136	dn	Y	none
K01135	0.917368403877807	-0.257164203362871	dn	Y	none
K01136	1.09287982470944	-0.22283990534712	dn	Y	none
K01137	1.07167325761095	-0.367286666515656	dn	Y	none
K01138	1.39423536991828	-0.570823855381538	dn	Y	none
K01139	1.71257931233383	-0.254021505593473	dn	Y	none
K01141	1.69628340412874	-0.0324195569065329	ns	Y	none
K01142	2.22818914717514	-1.15001362340133	dn	Y	none
K01143	0.647122471817624	0.187025845580804	up	Y	none
K01144	1.34291404850758	-0.903054909503558	dn	Y	none
K01145	0.442398000040957	-1.70528795552309	ns	Y	none
K01146	1.41790222105422	0.190388989233328	up	Y	none
K01147	1.77747297615896	-0.130741304118906	dn	Y	none
K01150	1.61104463268494	0.0287497275989413	ns	Y	none
K01151	1.99600197676082	-0.833072182179485	dn	Y	none
K01152	0.808317273928285	-0.0195304808436859	ns	Y	none
K01153	2.14751274507552	-0.98887144025695	dn	Y	none
K01154	2.18362808484018	-0.867857003239588	dn	Y	none
K01155	1.28649473888064	-0.596607791501268	dn	Y	none
K01156	1.66950474029422	-0.216188910808208	dn	Y	none
K01157	0.591835448640076	-0.0956040998465043	ns	Y	none
K01158	1.24306079834679	-0.119241949683983	ns	Y	none
K01159	2.09315546514184	-1.02021403952751	dn	Y	none
K01160	1.31724018904478	0.158058946048651	up	Y	none
K01161	0.617682575797018	-0.586940969621952	ns	Y	none
K01163	1.48488782173011	-0.554825263098844	dn	Y	hypothetical
K01166	1.7341648876695	-0.320179928757581	dn	Y	none
K01167	1.09795674296261	-0.204396707590846	ns	Y	none
K01169	1.28229725480724	0.259786062592026	up	Y	none
K01170	1.46314682085698	0.105942572051038	up	Y	none
K01173	1.78533299095599	-0.409235625670279	dn	Y	none
K01174	1.42981403559917	-0.380566027478576	dn	Y	none
K01175	1.78636570828803	-0.836657552589329	dn	Y	none
K01176	1.95319127853174	-0.495777543748021	dn	Y	none
K01178	1.46762200678886	-0.499128943774367	dn	Y	none
K01179	2.06805769693974	-0.743846084202586	dn	Y	none
K01180	0.611794596592897	-0.425648389803316	dn	Y	none
K01181	1.80871464623453	-0.609734611599675	dn	Y	none
K01182	1.63240431056164	-0.556102547163082	dn	Y	none
K01183	1.93326064260165	-0.469265935138309	dn	Y	none
K01184	1.2669996184306	-0.532429837347394	dn	Y	none
K01185	1.77049150303571	-0.573320807055633	dn	Y	none
K01186	1.42643892199035	-0.345700243167524	dn	Y	none
K01187	2.1224883856254	-0.806364479281787	dn	Y	none
K01190	1.82907619487729	-0.782998331989226	dn	Y	none
K01191	1.64583183338461	-0.301700211279339	dn	Y	none
K01192	1.70254285672364	-0.390129698637628	dn	Y	none
K01193	1.92555600749355	-0.713064878560786	dn	Y	none
K01194	1.81299264964644	-0.07218252592077	ns	Y	none
K01195	1.59010065956135	-0.656479713722626	dn	Y	none
K01197	1.57387826370732	-0.536273251210494	dn	Y	none
K01198	1.58612600319785	-0.6244341985382	dn	Y	none
K01199	0.679199463234447	-0.567738482975045	dn	Y	none
K01200	1.48207785239352	-0.919847936435351	dn	Y	none
K01201	1.5820983498562	-0.484159237328154	dn	Y	none
K01202	0.935142325794032	0.151397551906207	up	Y	none
K01205	1.24922569651437	-0.275033673808215	dn	Y	none
K01206	1.8204515354125	-0.569281547543649	dn	Y	none
K01207	2.06765168945201	-0.815299343799739	dn	Y	none
K01208	0.411780038286964	-0.424139673527141	dn	Y	none
K01209	1.7408306842897	-0.737466212600002	dn	Y	none
K01210	1.44614609546798	-0.487582187407642	dn	Y	none
K01212	1.45707486715948	-0.540355287389382	dn	Y	none
K01213	0.888578103098527	-0.463899381449039	dn	Y	none
K01214	0.193037316864736	-0.26474505628406	ns	Y	none
K01215	1.16936258896235	-0.301307664362146	dn	Y	none
K01216	0.55672081046196	-0.313646904518784	dn	Y	none
K01217	1.01769591379237	-0.341946177951393	ns	Y	none
K01218	1.27311602682748	-0.429897610441846	dn	Y	none
K01219	0.738127839043731	0.00867103511966327	ns	Y	none
K01220	1.42643892199035	-0.179020399299383	dn	Y	none
K01222	1.74846906396374	-0.214395605933874	dn	Y	none
K01223	2.12217560252344	-0.360958681525874	dn	Y	none
K01224	1.53025097117166	-0.531886186868572	dn	Y	none
K01225	0.611794596592897	-0.419370047049434	dn	Y	none
K01226	1.75316176480031	-0.52701613957303	dn	Y	none
K01227	1.36030414632464	-0.60451610490455	dn	Y	none
K01230	1.70322242849598	-0.651429422806131	dn	Y	none
K01232	1.49622475153984	-0.362930532938974	dn	Y	none
K01233	1.07167325761095	-0.316020484622837	dn	Y	none
K01234	0.975328199203497	-0.927667833472413	dn	Y	none
K01235	1.37474024946824	-0.206015904494654	dn	Y	none
K01236	1.67625937137198	-0.547711978412333	dn	Y	none
K01238	1.47637825829468	-0.768343696098552	dn	Y	none
K01239	1.73781899906888	-0.496253224781652	dn	Y	none
K01240	1.1488057116181	-0.378330906084338	dn	Y	none
K01241	1.73438801228267	-0.0256916215189037	ns	Y	none
K01243	2.06724513552065	-1.13098312019217	dn	Y	none
K01246	2.04662235636977	-0.530778831151445	dn	Y	none
K01247	1.92846832328065	-0.441782510212566	dn	Y	none
K01249	0.90807322354857	-0.126533089219065	ns	Y	none
K01250	1.47781327061533	-0.133990694625672	ns	Y	none
K01251	2.06149516808506	-0.473059115907128	dn	Y	none
K01252	1.57583814088203	0.039770107297737	ns	Y	none
K01253	1.17720899181222	0.0343255964324042	ns	Y	none
K01255	2.16610983615812	-0.50436493476263	dn	Y	none
K01256	2.05436263958903	-0.335537309225553	dn	Y	none
K01258	1.89150417704308	-1.09846264702619	dn	Y	none
K01259	1.98068398135903	-0.132679556427334	dn	Y	none
K01261	1.3885177949554	-0.239586352300975	dn	Y	none
K01262	2.22543050219946	-1.12408359442255	dn	Y	none
K01263	0.951928284358913	-0.58916044937695	dn	Y	none
K01264	1.1078615491807	-0.468938969600712	dn	Y	none
K01265	2.32922958998	-1.14422015268419	dn	Y	none
K01266	1.59693289484651	-0.414082987386229	dn	Y	none
K01267	1.45553761434863	-0.587223218966472	dn	Y	none
K01268	1.02419228299662	-0.291490093568791	dn	Y	none
K01269	1.79248894887577	-0.663966061184409	dn	Y	none
K01270	1.80775569455488	-0.927153650359015	dn	Y	none
K01271	1.89728550813383	-0.87089553224114	dn	Y	none
K01273	1.90189193620392	-0.864922781454374	dn	Y	none
K01274	1.1029497413582	-0.330433516861971	dn	Y	none
K01277	1.40535574930755	-0.465460987233699	dn	Y	none
K01278	1.68359151594412	-0.465202589386096	dn	Y	none
K01280	1.19597710944347	-0.345868491654963	dn	Y	none
K01281	1.53738680360087	-0.369208966555052	dn	Y	none
K01283	1.49180046950754	-0.423213157589992	dn	Y	none
K01284	1.79299365997965	-0.474652632441295	dn	Y	none
K01286	1.79550464306193	-0.693173143845961	dn	Y	none
K01289	0.717007434424134	-0.0349216682550731	up	Y	none
K01295	1.62721101028992	-0.436907580692272	dn	Y	none
K01297	1.85888185636183	-0.390451300895653	dn	Y	none
K01299	1.81346426492632	-0.321268764913088	dn	Y	none
K01301	1.37068556408707	-0.362740112695585	dn	Y	none
K01303	1.27269921252944	-0.507267954733371	dn	Y	none
K01304	1.86049936772559	-0.420840709258254	dn	Y	none
K01305	1.46649450281688	-0.352149278343089	dn	Y	none
K01308	1.20111319397577	-0.278410658978901	dn	Y	none
K01312	1.45243943821087	-0.0530954887896973	ns	Y	none
K01315	0.878337477473531	-0.638505008132661	ns	Y	none
K01317	0.821173236456977	0.108147055445113	ns	Y	none
K01318	0.944030376553784	-0.411771713345185	dn	Y	none
K01322	1.83789636967726	-0.215770053788505	dn	Y	none
K01325	0.935142325794032	-0.871029371690866	ns	Y	none
K01338	2.19979259338892	-1.27171309900933	dn	Y	none
K01340	0.808317273928285	-0.688496182412063	ns	Y	none
K01342	0.887114497187506	-0.54546752993255	dn	Y	none
K01343	0.845351699175652	-0.172951929043738	up	Y	none
K01346	0.85675190213787	-0.905481665578649	ns	Y	none
K01347	1.06992633529327	-0.219277463084553	dn	Y	none
K01354	1.87313679863117	-0.260870105770853	dn	Y	none
K01355	1.01576298896253	0.168233693296772	up	Y	none
K01356	2.05491102700727	-0.706641881893361	dn	Y	none
K01358	2.30225393538429	-1.20859879088288	dn	Y	none
K01361	1.25047233959732	-0.520698071787728	dn	Y	none
K01362	2.05415028842008	-1.16541674937553	dn	Y	none
K01364	0.663473739673197	0.188634523010737	up	Y	none
K01372	1.73660586681426	-0.623737475186349	dn	Y	none
K01376	1.08246260187076	-0.505013369210127	dn	Y	none
K01385	0.847362165398436	-0.105010981422163	ns	Y	none
K01387	1.43974152351454	-0.276447168296323	dn	Y	none
K01389	0.888578103098527	-0.39185071160546	ns	Y	none
K01390	0.48931594382041	-0.191904515953414	dn	Y	none
K01392	1.1029497413582	-0.263215719275999	ns	Y	none
K01399	0.690838745079685	-1.04089655041855	ns	Y	none
K01400	1.19959475178905	-0.0809621278291599	ns	Y	none
K01401	1.05751713131215	-0.384666691130346	ns	Y	none
K01406	0.56352312418339	0.0518140043952885	ns	Y	none
K01407	1.39110936853664	0.349806839009903	up	Y	none
K01408	1.5432072057429	-0.23020953536421	dn	Y	none
K01409	2.19742237571046	-1.24291696593078	dn	Y	none
K01412	1.65711040577324	-0.67836156522007	dn	Y	none
K01414	1.85603020109339	-0.131263801488496	dn	Y	none
K01415	1.37068556408707	-0.379141247981873	dn	Y	none
K01416	0.501518411729729	-0.908626129946441	ns	Y	none
K01417	1.91158113652309	-1.08365331131944	dn	Y	none
K01419	2.03143754256438	-0.111341064555915	ns	Y	none
K01420	2.05605609616395	-0.992138349161862	dn	Y	none
K01421	1.8807748673994	-0.317930692963755	dn	Y	none
K01422	1.37474024946824	-0.649915363939128	dn	Y	none
K01423	1.5728348446201	-0.888656335969788	dn	Y	none
K01424	2.15702995025964	-0.862206946881786	dn	Y	none
K01425	1.94139136913934	-0.287686205298635	dn	Y	none
K01426	2.13248608335281	-0.715243876357876	dn	Y	none
K01428	1.88895951779758	-0.274700427480372	dn	Y	none
K01429	1.82862835265234	-0.216190545024649	dn	Y	none
K01430	1.83483851756641	-0.0957734960976633	dn	Y	none
K01431	1.29968764458471	-0.183568335002476	dn	Y	none
K01432	1.19231561582026	-0.478308935596061	dn	Y	none
K01433	2.02565723749648	-0.103163731927807	ns	Y	none
K01434	1.75143070261074	-0.432868459265279	dn	Y	none
K01436	1.66798297624253	-0.746265421669488	dn	Y	none
K01437	1.29447942029799	-0.227921137626213	ns	Y	none
K01438	1.98791151018202	-0.542648159435106	dn	Y	none
K01439	2.14200468238906	-0.690319776505849	dn	Y	none
K01442	1.77049150303571	-0.615150366253655	dn	Y	none
K01443	2.08076992755244	-0.638718756304932	dn	Y	none
K01444	1.3885177949554	-0.0674149419395133	ns	Y	none
K01446	1.55229268837166	-0.508416350231002	dn	Y	none
K01447	1.6794199340805	-0.712099748398937	dn	Y	none
K01448	2.27550292242746	-1.13080757037341	dn	Y	none
K01449	1.72141928508402	-0.370675957799706	dn	Y	none
K01450	0.27993730395633	-0.964351732908317	ns	Y	none
K01451	1.96767485449099	-0.68144919904048	dn	Y	none
K01452	1.07711609901656	-0.667138044222522	dn	Y	none
K01453	1.31232838122228	-0.377251959902167	dn	Y	none
K01454	0.450899370215156	-0.255291933823569	ns	Y	none
K01455	1.62281399632969	0.0023328455054587	ns	Y	none
K01457	1.4381821783602	-0.14465347558124	dn	Y	none
K01458	1.2648255937805	0.0771777219668735	up	Y	none
K01459	0.725366181939702	-0.350059128891872	ns	Y	none
K01460	1.33612568360597	0.217299959063735	up	Y	none
K01461	0.78391900291991	-0.25014265393519	ns	Y	none
K01462	2.30495141789406	-1.20949391798391	dn	Y	none
K01463	1.47348761876789	-1.08760966047292	dn	Y	none
K01464	1.78481530526733	-0.453899639076998	dn	Y	none
K01465	2.27139167114027	-1.20632409336593	dn	Y	none
K01466	1.66337113818193	-0.271335725109387	dn	Y	none
K01467	1.98975742310904	-0.718837830138979	dn	Y	none
K01468	1.88969269661723	-0.34285918358939	dn	Y	none
K01469	1.67700064665294	-0.564658363741481	dn	Y	none
K01470	1.83833068970234	-0.321204704829299	dn	Y	none
K01471	0.721148671011643	-0.981476519782254	ns	Y	none
K01473	1.74910707941915	-0.464001247493126	dn	Y	none
K01474	1.71454719893804	-0.454605081068401	dn	Y	none
K01476	1.8656972508841	-0.337977459977238	dn	Y	none
K01477	1.5728348446201	-0.0610478247981185	dn	Y	none
K01478	1.83130550038608	-0.296245329384292	dn	Y	none
K01479	1.7627880375497	-0.244451656368519	dn	Y	none
K01480	2.05857861207888	-0.460884743127011	dn	Y	none
K01481	1.28917981900827	-0.121773623011329	ns	Y	none
K01482	1.43148755525587	-0.118212885305237	ns	Y	none
K01483	1.67921362010661	-0.188151088350023	ns	Y	none
K01484	1.61016965541088	0.246577453664073	up	Y	none
K01485	1.85107813075496	-1.00159453070263	dn	Y	none
K01486	1.83351847383976	-0.724752507354222	dn	Y	none
K01487	1.78273564455439	-0.8868724092797	dn	Y	none
K01488	2.06128777396404	-0.375892360539773	dn	Y	none
K01489	2.08826202002239	-1.20642601592573	dn	Y	none
K01491	2.19329622418467	-1.24716029502042	dn	Y	none
K01492	0.457571202163144	-0.252265628822842	dn	Y	none
K01493	1.93735336162508	-1.28047310866671	dn	Y	none
K01494	2.06602218030606	-0.275869025284188	dn	Y	none
K01495	2.15077000900342	-1.00587641609096	dn	Y	none
K01496	1.92096918036448	-0.437361144476711	dn	Y	none
K01497	1.86688416606698	-0.0482055894599878	ns	Y	none
K01498	0.564874081054374	-1.66432539949489	ns	Y	none
K01499	1.34955320642893	0.00794751914839275	up	Y	none
K01500	1.28649473888064	-1.1163637567963	dn	Y	none
K01501	1.56327824538627	-0.468042181917539	dn	Y	none
K01502	1.32084746259052	-0.325466386384079	dn	Y	none
K01504	0.835711473326529	-0.85020023008399	ns	Y	none
K01505	1.49316421685956	-0.310258052696596	dn	Y	none
K01506	1.06613054200195	-0.615370444683138	dn	Y	none
K01507	2.16552272319311	-0.303929088457689	dn	Y	none
K01509	1.15719707136375	-0.426961180639049	dn	Y	none
K01510	1.29968764458471	-0.266236848144832	dn	Y	none
K01512	2.0633553352557	-0.501636124326168	dn	Y	none
K01515	2.11337315665963	-1.16905701394569	dn	Y	none
K01518	1.19597710944347	-0.457678868539437	dn	Y	none
K01520	2.16316279302265	-0.962596024580686	dn	Y	none
K01521	1.5544287205422	0.177913142265667	up	Y	none
K01523	1.89906553405903	-0.435153374902174	dn	Y	none
K01524	2.19154898735317	-0.692686832750441	dn	Y	none
K01525	1.79046162901502	-0.202118470453325	dn	Y	none
K01529	1.61015054513592	-0.916153753163391	dn	Y	none
K01531	1.80486043732242	-0.260783485847101	dn	Y	none
K01533	2.29735591247301	-1.21336773311557	dn	Y	none
K01534	2.07368523608692	-1.20678505797599	dn	Y	none
K01535	1.59402369555041	-0.425339547683074	dn	Y	none
K01537	1.92846832328065	-1.06016839880195	dn	Y	none
K01539	1.39043570314694	-0.45889702455312	dn	Y	none
K01541	0.524894609501303	-0.366129718231519	dn	Y	none
K01545	1.24306079834679	0.0126135606915917	up	Y	none
K01546	1.91021584820836	-0.43360580874625	dn	Y	none
K01547	1.91158113652309	-0.360563395668011	dn	Y	none
K01548	1.91089926371571	-0.403481072947305	dn	Y	none
K01550	0.0705586640922516	-1.3078561489642	ns	Y	none
K01551	1.92030819645654	-0.104623502305066	ns	Y	none
K01552	1.66103854338323	-1.07785254835886	dn	Y	none
K01553	0.524894609501303	-0.0621045417680109	ns	Y	none
K01554	1.16936258896235	-0.386107748910344	dn	Y	none
K01555	1.69074989655435	-0.298496624334332	dn	Y	none
K01556	1.73108566095044	-0.400707892707203	dn	Y	none
K01560	1.91021584820836	-0.693425317503191	dn	Y	none
K01561	1.47924149798242	-0.2911357921153	dn	Y	none
K01563	1.59499654510435	-0.470845036645905	dn	Y	none
K01564	0.97547809019012	0.0121941694569491	ns	Y	none
K01565	1.11269476469746	-0.349688334705397	dn	Y	none
K01567	1.47781327061533	-0.852396017638183	dn	Y	none
K01568	1.34291404850758	-0.196660089879692	ns	Y	none
K01569	1.40338955575662	-0.241890121204084	dn	Y	none
K01571	1.71389266016536	-0.579365370092963	dn	Y	none
K01572	1.72292960197361	-1.01893492207914	dn	Y	none
K01573	1.52294248099018	-0.19401462350718	dn	Y	none
K01574	1.424737117346	-0.218647987239652	ns	Y	none
K01575	1.7449972265599	-0.141288756137234	ns	Y	none
K01576	1.4281311926651	-0.234337855306796	ns	Y	none
K01577	1.40338955575662	0.316109874417176	up	Y	none
K01578	1.44773176590917	0.100820807775977	up	Y	none
K01579	2.00186758873984	-0.982490955550922	dn	Y	none
K01580	1.88969269661723	-0.161843984559896	dn	Y	none
K01581	1.92717742590833	-0.160305197372139	dn	Y	none
K01582	1.55673496733413	-0.418504843885239	dn	Y	none
K01583	1.07167325761095	-0.301878467514102	dn	Y	none
K01584	1.63068311202782	-0.0625814012811298	ns	Y	none
K01585	1.85107813075496	-0.698775216119981	dn	Y	none
K01586	2.21061415152584	-1.20722552933436	dn	Y	none
K01587	1.08771611733761	-0.187929046691769	up	Y	none
K01588	2.14937833736927	-1.13755396761368	dn	Y	none
K01589	2.08883071085631	-0.473539912353186	dn	Y	none
K01590	1.38268990630147	0.0683157976739827	ns	Y	none
K01591	2.1701879823389	-1.18767485210018	dn	Y	none
K01592	1.3865876316763	0.0198340339328165	up	Y	none
K01593	1.42302567069756	-0.356370538407719	dn	Y	none
K01594	0.845351699175652	-0.461558082040009	ns	Y	none
K01595	2.02378393211032	-0.310421647423622	dn	Y	none
K01596	1.79997247427032	-0.0500397473864155	ns	Y	none
K01597	1.76167132823574	-0.178172825455442	dn	Y	none
K01598	1.58612600319785	-0.310210448797826	dn	Y	none
K01599	2.1476686519308	-0.520197147726005	dn	Y	none
K01601	1.70793709873643	-0.15504955957799	dn	Y	none
K01602	1.52904510320138	-0.227171729193201	up	Y	none
K01607	2.02983017527658	-0.98847466647554	dn	Y	none
K01608	1.53813279385	0.140933631863867	up	Y	none
K01609	2.0730872757622	-1.08575774965068	dn	Y	none
K01610	1.96254040466439	-1.16453263632304	dn	Y	none
K01611	1.9812253247394	-0.310340057167579	dn	Y	none
K01612	0.193037316864736	-0.162016882750875	up	Y	none
K01613	2.13034782022856	-0.885933842750931	dn	Y	none
K01615	0.411780038286964	-0.460456795301616	dn	Y	none
K01616	1.1943038930508	-0.448437415953695	dn	Y	none
K01617	1.31232838122228	-0.134283324922155	ns	Y	none
K01618	1.01105675587101	-0.0543565280372693	ns	Y	none
K01619	2.10451417788692	-1.08340107368136	dn	Y	none
K01620	2.01593134786125	-0.962676262208394	dn	Y	none
K01621	1.3926514744479	-0.2545429442619	dn	Y	none
K01622	1.39984672989194	0.236691428837241	up	Y	none
K01623	1.78688074596676	-0.0566433112554402	ns	Y	none
K01624	2.2079448894552	-1.20192696207281	dn	Y	none
K01625	2.06087255805619	-1.00893530682429	dn	Y	none
K01626	2.21625578828275	-0.534346040680084	dn	Y	none
K01627	1.99677354684928	-0.527666459898403	dn	Y	none
K01628	1.93039438416576	-0.68823154750366	dn	Y	none
K01629	1.50757853747032	-0.651335646240494	dn	Y	none
K01630	1.50647339706577	0.0207592146578162	ns	Y	none
K01631	1.58456141412912	0.030879591875165	ns	Y	none
K01632	1.11494492508047	-0.155833248829614	dn	Y	none
K01633	2.09833815766166	-0.812509358543672	dn	Y	none
K01635	1.59303581173366	0.00590447692319011	ns	Y	none
K01636	1.25824336692478	-0.226680022629091	dn	Y	none
K01637	1.94139136913934	0.0783531492869751	ns	Y	none
K01638	1.97714140234363	0.178035521128144	ns	Y	none
K01639	1.69286474434388	-0.573649933527798	dn	Y	none
K01640	1.94598450667834	-0.476647203526541	dn	Y	none
K01641	1.82862835265234	-0.262324424862814	dn	Y	none
K01643	1.60361400978236	-0.292284552046302	dn	Y	none
K01644	2.04727500954134	-0.397494877891884	dn	Y	none
K01646	1.5910862053798	-0.326728586473778	dn	Y	none
K01647	2.24332489052821	-1.10838403109641	dn	Y	none
K01648	1.45553761434863	-0.132680776289993	ns	Y	none
K01649	2.24058708152601	-1.19634220106723	dn	Y	none
K01652	2.36527313135511	-1.09228666746726	dn	Y	none
K01653	2.15061569506627	-1.12522369962804	dn	Y	none
K01654	1.76390063374453	-0.385033255313794	dn	Y	none
K01655	1.29184124173484	-0.171733672399191	ns	Y	none
K01657	2.1386509815204	-1.09179593398286	dn	Y	none
K01658	2.05836920512048	-1.07436174533612	dn	Y	none
K01659	1.6886201378465	-0.114429915098292	ns	Y	none
K01661	1.90884436106051	-0.502399935585425	dn	Y	none
K01662	2.14025262644665	-1.15224342762948	dn	Y	none
K01663	1.23993051618514	-0.383516034159278	dn	Y	none
K01664	1.71839117966012	-0.262508980256408	dn	Y	none
K01665	1.90770816483954	-0.540546787628997	dn	Y	none
K01666	1.70993536087743	-0.173534489920431	dn	Y	none
K01667	1.52539834431759	-0.135841684688905	dn	Y	none
K01668	0.810942585356225	-0.0634491316496712	ns	Y	none
K01669	2.09128274044922	-0.411721207259492	dn	Y	none
K01671	1.11692465977431	0.360009726117523	up	Y	none
K01673	2.23104112296709	-0.714249495293297	dn	Y	none
K01674	1.69426646159419	-0.246714330060606	dn	Y	none
K01676	1.93326064260165	-0.507246839485712	dn	Y	none
K01677	1.61924971278826	-0.365368181830791	dn	Y	none
K01678	1.61473438917163	-0.358782179046648	dn	Y	none
K01679	2.11684525839753	-0.442820930289016	dn	Y	none
K01681	2.19060396460348	-1.14533606225558	dn	Y	none
K01682	1.83571535279864	-0.0191739554546938	ns	Y	none
K01684	1.67921362010661	-0.227740457432225	dn	Y	none
K01685	1.68628062170241	-0.777205140058757	dn	Y	none
K01686	1.79198339306671	-0.78035207200274	dn	Y	none
K01687	2.23643327164323	-1.08979392124366	dn	Y	none
K01689	2.23989873441751	-1.20979302108864	dn	Y	none
K01690	1.79700127465565	0.151217713573184	up	Y	none
K01692	2.19369800148895	-0.508931580487781	dn	Y	none
K01693	2.05180451963943	-0.492828665836194	dn	Y	none
K01695	2.13687930767099	-1.09516762881578	dn	Y	none
K01696	2.14720068975293	-1.08509130605378	dn	Y	none
K01697	1.78790819432264	-0.405623133048007	dn	Y	none
K01698	2.1562734521798	-0.60213581481986	dn	Y	none
K01699	1.31479426859275	-0.0440632606135954	ns	Y	none
K01703	2.14657561032574	-1.11046962362275	dn	Y	none
K01704	2.14875775260986	-1.15384314200324	dn	Y	none
K01705	1.14017456656485	-0.164652089955592	ns	Y	none
K01706	1.66645350702356	-0.06990253823102	ns	Y	none
K01707	1.48972439216417	-0.28632656871076	ns	Y	none
K01708	1.56070475475608	-0.0618420658563982	ns	Y	none
K01709	1.59206854616555	-0.397324606009191	dn	Y	none
K01710	2.22142791629784	-0.978826898222219	dn	Y	none
K01711	1.9836494355898	-0.657447117071983	dn	Y	none
K01712	1.89728550813383	-0.228399480044066	dn	Y	none
K01713	1.47348761876789	-0.404196222249046	dn	Y	none
K01714	2.35454307413322	-1.11253295358138	dn	Y	none
K01715	1.61382316819285	-0.481398294758046	dn	Y	none
K01716	1.74956723367941	0.187349593901944	up	Y	none
K01719	2.09631269150563	-0.575574035990888	dn	Y	none
K01720	1.78011577101641	-0.0105311399230774	ns	Y	none
K01721	1.49855845887235	-0.0611127551905644	ns	Y	none
K01724	1.98738202796863	-0.238187884970987	dn	Y	none
K01725	1.63326124596018	0.0383718869880283	ns	Y	none
K01726	1.05473033903973	-0.884747528557409	dn	Y	none
K01727	1.37874122882643	-0.452917996532857	dn	Y	none
K01728	1.68286625863197	-0.41893939496658	dn	Y	none
K01729	1.16599382921706	0.318606351651847	up	Y	none
K01730	1.2367674556039	0.100321463706462	ns	Y	none
K01731	0.845292004957924	0.0330888811255757	ns	Y	none
K01732	0.48931594382041	-0.174694882614127	up	Y	none
K01733	2.22723247329427	-1.21105999281789	dn	Y	none
K01734	1.85066177021295	-0.675806100133884	dn	Y	none
K01735	2.15292216739765	-1.17727804027756	dn	Y	none
K01736	2.17902689071359	-1.1825275381337	dn	Y	none
K01737	2.10379410716358	-0.81522603720558	dn	Y	none
K01738	2.30854149869888	-1.18601261679713	dn	Y	none
K01739	1.92490499533338	-0.527685730669132	dn	Y	none
K01740	2.06886807844631	-1.10951222667702	dn	Y	none
K01741	1.01105675587101	-0.223472101762831	ns	Y	none
K01743	0.448980179424321	-0.792655639138296	ns	Y	none
K01744	1.94659168180819	-0.596734494628146	dn	Y	none
K01745	1.99341574927275	-0.186355748674273	dn	Y	none
K01746	0.845351699175652	-0.362679478161407	dn	Y	none
K01749	2.15154039841717	-0.61215899279847	dn	Y	none
K01750	2.0100893699611	-0.330271949120182	dn	Y	none
K01751	1.54435794818372	-0.378023654240189	dn	Y	none
K01752	2.20768943952421	-1.06708212059728	dn	Y	none
K01753	1.65932162336674	-0.172477328533416	dn	Y	none
K01754	2.25469144421721	-0.870155377762679	dn	Y	none
K01755	2.16946376831327	-1.20196263501819	dn	Y	none
K01756	2.19742237571046	-1.26263635540992	dn	Y	none
K01757	0.55672081046196	-0.414718749045091	up	Y	none
K01758	1.50647339706577	-0.436630444493066	dn	Y	none
K01759	2.15169424080674	-0.846326277582695	dn	Y	none
K01760	2.02401873159778	-0.618695466872072	dn	Y	none
K01761	1.68286625863197	-0.260791105672734	dn	Y	none
K01766	1.45127099985023	-0.018461953150596	ns	Y	none
K01768	1.94200783777248	-0.71682136813249	dn	Y	none
K01769	1.09287982470944	-0.362521325362874	dn	Y	none
K01770	2.04574995280193	-1.21276942722731	dn	Y	none
K01771	1.48066300425467	-0.0370874284006636	ns	Y	none
K01772	2.151232478385	-0.359967918411153	dn	Y	none
K01774	0.402415956728816	-0.320861342696314	ns	Y	none
K01775	2.21326003289848	-1.21196295600687	dn	Y	none
K01776	2.12919014748511	-1.1346670252475	dn	Y	none
K01777	1.37271970999212	-0.303717162735714	dn	Y	none
K01778	2.13558425949058	-1.14473479985006	dn	Y	none
K01779	1.85479977362675	-0.3350974571252	dn	Y	none
K01780	0.717007434424134	-0.0244085344338389	ns	Y	none
K01781	0.617682575797018	-0.179520592312033	dn	Y	none
K01782	1.80078916251933	-0.0346139064051375	ns	Y	none
K01783	2.22603235441172	-1.26102583771368	dn	Y	none
K01784	2.35225555406521	-1.16724230374599	dn	Y	none
K01785	2.02354894997058	-0.897598337290636	dn	Y	none
K01786	1.78064156666771	-0.531356192737686	dn	Y	none
K01787	1.2669996184306	-0.396666502360694	dn	Y	none
K01788	1.7861343347057	-0.367769733166089	dn	Y	none
K01790	2.09833815766166	-0.870431707136381	dn	Y	none
K01791	2.06253000817014	-0.827699373959901	dn	Y	none
K01792	1.81534339711637	-0.280219323350966	dn	Y	none
K01795	0.833504316967591	-0.307154753423273	dn	Y	none
K01796	1.64169949089088	-0.359788692193463	dn	Y	none
K01797	1.34735632747005	-0.132006554848532	ns	Y	none
K01798	0.291334775040251	-0.242129705604415	ns	Y	none
K01799	1.58411888933232	-0.219785071784032	dn	Y	none
K01800	1.55893184629301	-0.21894307813172	ns	Y	none
K01801	1.40820272827858	-0.0964899654615583	ns	Y	none
K01802	2.02023986104463	-0.666494803078277	dn	Y	none
K01803	2.23712955207154	-1.3192009043457	dn	Y	none
K01804	1.7039004748534	-0.84215777850597	dn	Y	none
K01805	1.83439914363382	-0.362269773567393	dn	Y	none
K01807	2.10252983824611	-0.418124939534767	dn	Y	none
K01808	2.05689927752204	-1.28749176227556	dn	Y	none
K01809	2.09760319495017	-1.04204596577447	dn	Y	none
K01810	2.19262540550925	-1.28477598628175	dn	Y	none
K01811	1.71454719893804	-0.598291604000522	dn	Y	none
K01812	1.7873949069852	-0.995495477657388	dn	Y	none
K01813	1.54146428188744	-0.642484314923596	dn	Y	none
K01814	2.11091871868937	-1.16185886923966	dn	Y	none
K01815	1.66414468412425	-0.674495313816536	dn	Y	none
K01816	1.89906553405903	-0.246678977453891	dn	Y	none
K01817	2.03553192110532	-1.05483136049663	dn	Y	none
K01818	1.49103589349882	-0.58762970372286	dn	Y	none
K01819	1.62966953661497	-0.259351388408685	dn	Y	none
K01820	0.769425661693444	-0.254639808710289	ns	Y	none
K01821	1.98870399736696	-0.252450084248984	dn	Y	none
K01822	1.1240857869069	0.0692326485032113	up	Y	none
K01823	2.03258044792101	-0.650997513312377	dn	Y	none
K01825	1.58835769032987	0.301503639469125	up	Y	none
K01826	1.64094125193579	-0.492079225315482	dn	Y	none
K01828	0.85675190213787	-0.545917164309669	dn	Y	none
K01829	1.2335709228607	-0.0409257295819241	ns	Y	none
K01834	2.14390449698725	-0.615838960346576	dn	Y	none
K01835	2.07527403409762	-0.777066706031233	dn	Y	none
K01838	1.65071716130128	-1.09207095111769	dn	Y	none
K01839	1.89252206919762	-0.458653134597339	dn	Y	none
K01840	2.06108023735306	-0.661353046164445	dn	Y	none
K01841	1.35604957563318	-0.0466854625697398	ns	Y	none
K01843	1.64335921773346	-0.236259902801498	dn	Y	none
K01844	1.01031618818687	0.241992327294962	up	Y	none
K01845	2.16989850505235	-0.62033133998821	dn	Y	none
K01846	1.16536160960416	0.176218182954052	up	Y	none
K01847	1.89333213251467	-0.221829649092566	dn	Y	none
K01848	1.63411575721008	-0.191583214377318	dn	Y	none
K01849	1.55673496733413	-0.106944103239567	ns	Y	none
K01850	1.27269921252944	-0.256141965092868	ns	Y	none
K01851	0.84674725512122	-0.809736156209478	ns	Y	none
K01852	1.27829325249935	-0.307549872987566	dn	Y	none
K01854	1.76223019893244	-0.864106539101001	dn	Y	none
K01856	1.44589831529834	-0.506687746232519	dn	Y	none
K01857	1.62458048981662	-0.113039268875339	ns	Y	none
K01858	1.81767599191507	-0.407625855383408	dn	Y	none
K01860	0.48931594382041	-0.239964608793778	ns	Y	none
K01865	0.683968387430103	-0.289525206599838	dn	Y	none
K01866	2.24928439327536	-1.31870686178302	dn	Y	none
K01867	2.25762999276882	-1.29701358699469	dn	Y	none
K01868	2.24570028566862	-1.31688974368997	dn	Y	none
K01869	2.23897849143495	-1.29574939674813	dn	Y	none
K01870	2.23909367524012	-1.32074639344793	dn	Y	none
K01872	2.22543050219946	-1.29780098281937	dn	Y	none
K01873	2.22759158115356	-1.29932593957524	dn	Y	none
K01874	2.24615063167138	-1.29988625002341	dn	Y	none
K01875	2.24058708152601	-1.2579874765732	dn	Y	none
K01876	2.24230111785605	-1.227200726961	dn	Y	none
K01878	2.02718634778629	-0.411453745839335	dn	Y	none
K01879	2.02632406976494	-0.472473559662328	dn	Y	none
K01880	1.94689481231572	-1.28269733111211	dn	Y	none
K01881	2.2397838572435	-1.31889594403733	dn	Y	none
K01883	2.22806972850374	-1.29256144836355	dn	Y	none
K01884	1.06048421825426	-0.0532731364788188	ns	Y	none
K01885	2.23538583243975	-1.27333591674735	dn	Y	none
K01886	1.96196448547106	-1.17732655305607	dn	Y	none
K01887	2.2312775766194	-1.29713412675838	dn	Y	none
K01889	2.23909367524012	-1.25465069188592	dn	Y	none
K01890	2.21413686813071	-1.31569929484665	dn	Y	none
K01892	2.22771118896562	-1.32348945718333	dn	Y	none
K01893	2.08864126618067	-1.23617240470878	dn	Y	none
K01894	1.81721091172251	-0.231980782704087	dn	Y	none
K01895	2.26648834548617	-0.772077927804865	dn	Y	none
K01896	1.25226159669575	-0.202449459673911	dn	Y	none
K01897	2.35767011577924	-0.844144403512842	dn	Y	none
K01902	2.10016777879366	-0.232755552146124	dn	Y	none
K01903	2.09760319495017	-0.258545711946355	dn	Y	none
K01904	1.16130692422299	-0.268134686077303	dn	Y	none
K01905	1.06613054200195	-0.161858876271258	ns	Y	none
K01906	1.19597710944347	-0.208597673935656	dn	Y	none
K01907	1.70860465597033	-0.298960076068504	dn	Y	none
K01908	1.76223019893244	-0.0590031073344444	ns	Y	none
K01909	1.22913617691568	-0.198425991964661	ns	Y	none
K01910	1.58411888933232	-0.325979935224813	dn	Y	none
K01911	1.89005861976967	-0.52317540820278	dn	Y	none
K01912	2.01761419079532	-0.401937369232569	dn	Y	none
K01913	1.22913617691568	-0.186252932574744	dn	Y	none
K01914	1.73046603093748	-1.08087844418021	dn	Y	none
K01915	2.37709717736945	-1.20237874482417	dn	Y	none
K01916	2.05287303693824	-0.395946793401982	dn	Y	none
K01917	1.23539018832718	0.108997611825829	ns	Y	none
K01918	2.08864126618067	-0.955728951707306	dn	Y	none
K01919	1.9952284308185	-0.211151704491243	dn	Y	none
K01920	1.95877715155417	-0.174009244027609	dn	Y	none
K01921	2.21737158094426	-1.2800532856779	dn	Y	none
K01922	1.56219749458975	0.0508929807659957	ns	Y	none
K01923	2.17406901463946	-1.2401033121593	dn	Y	none
K01924	2.15061569506627	-1.29345029390572	dn	Y	none
K01925	2.15853728634848	-1.28129340334241	dn	Y	none
K01926	1.83060725822497	-0.748126326331154	dn	Y	none
K01928	2.16434506273305	-1.26553737410713	dn	Y	none
K01929	2.13607274772484	-1.29070978299417	dn	Y	none
K01932	0.935142325794032	-0.139368284440105	dn	Y	none
K01933	2.15169424080674	-1.21420266893343	dn	Y	none
K01934	2.13084261071658	-1.1322841053163	dn	Y	none
K01935	2.09015350726348	-0.574954108543187	dn	Y	none
K01937	2.21338545101338	-1.30072378798916	dn	Y	none
K01938	1.91898187368727	-1.23787980902856	dn	Y	none
K01939	2.2057666480198	-1.22000609873403	dn	Y	none
K01940	2.15399252370756	-1.19727760877107	dn	Y	none
K01941	1.53249591560606	-0.148785071060222	dn	Y	none
K01945	2.1562734521798	-1.19640527921588	dn	Y	none
K01947	0.637982679678414	-0.208873250430674	ns	Y	none
K01950	1.96254040466439	-1.16996320677112	dn	Y	none
K01951	2.27128816950301	-1.17401042048727	dn	Y	none
K01952	2.36534896153635	-1.19727148033147	dn	Y	none
K01953	2.20985390903042	-1.09560160789528	dn	Y	none
K01955	2.21187698582915	-1.14131893782076	dn	Y	none
K01956	2.18196302122836	-1.19221439777243	dn	Y	none
K01957	0.402415956728816	-0.349420711378918	up	Y	none
K01958	1.83307717423548	-0.693033431539719	dn	Y	none
K01959	1.28105189747503	-0.418466595847647	dn	Y	none
K01960	1.54089248540944	-0.560712408281214	dn	Y	none
K01961	2.13720220404103	-0.580173182368167	dn	Y	none
K01962	2.07685451919647	-0.468325021007824	dn	Y	none
K01963	2.07527403409762	-0.471380244458534	dn	Y	none
K01964	0.75418875419695	-0.379856374425559	ns	Y	none
K01965	1.64003059424021	-0.72454662638517	dn	Y	none
K01966	1.79147698972028	-0.777591306536728	dn	Y	none
K01968	1.73046603093748	-0.792230791986898	dn	Y	none
K01969	1.80582860970701	-0.373369651698649	dn	Y	none
K01970	0.402415956728816	-0.487558111987742	ns	Y	none
K01971	2.09907133648131	-0.462014756671856	dn	Y	none
K01972	2.20201418329956	-1.25717255649959	dn	Y	none
K01974	1.6602569917819	0.102049304152931	up	Y	none
K01975	1.96597304984665	-0.270518052365137	dn	Y	none
K01976	0.717007434424134	-0.0344915558504218	ns	Y	none
K01989	1.86370863589812	-0.563091229654476	dn	Y	none
K01990	2.32965654344387	-1.09028022664521	dn	Y	none
K01991	2.01448141135545	-0.492627958628913	dn	Y	none
K01992	2.31353299695157	-0.655554882987961	dn	Y	none
K01993	1.9732850922513	-0.565170304056696	dn	Y	none
K01994	1.1442192338587	0.0252329424401463	up	Y	none
K01995	2.27365978062181	-0.691065709183872	dn	Y	none
K01996	2.30587602689695	-0.616848666905435	dn	Y	none
K01997	2.3015991939365	-0.63653294736571	dn	Y	none
K01998	2.26532917267718	-0.705469441527267	dn	Y	none
K01999	2.39459384407998	-0.795082325336113	dn	Y	none
K02000	1.92588098818697	-0.206793006275389	dn	Y	none
K02001	1.90712119879839	-0.23209966033089	dn	Y	none
K02002	2.01689412007198	-0.307967768270714	dn	Y	none
K02003	2.53295868151057	-1.08741078328453	dn	Y	none
K02004	2.52808754852368	-1.04241234659169	dn	Y	none
K02005	2.03734304893151	-0.711555417831432	dn	Y	none
K02006	2.1627182461795	-0.534316522565607	dn	Y	none
K02007	1.86845949962646	-0.539643598817758	dn	Y	none
K02008	2.1285266227254	-0.430248383823854	dn	Y	none
K02009	1.56649748927008	-0.322812228286189	dn	Y	none
K02010	2.03212380456058	-0.615411464663839	dn	Y	none
K02011	2.07507589074818	-0.665697090538317	dn	Y	none
K02012	2.11753491514779	-0.758796510458128	dn	Y	none
K02013	2.45133772764917	-0.998432853344854	dn	Y	none
K02014	2.49333724272515	-0.440909402726961	dn	Y	none
K02015	2.53151869404714	-0.932180281846758	dn	Y	none
K02016	2.4998188271186	-0.911122510374345	dn	Y	none
K02017	2.00337919919405	-0.683674202496219	dn	Y	none
K02018	2.05499879888081	-0.65715248581189	dn	Y	none
K02019	1.87736161610661	-0.563771607540562	dn	Y	none
K02020	2.12885856729222	-0.75447968069021	dn	Y	none
K02021	1.42130447216374	-0.516874692537208	dn	Y	none
K02022	1.59117339453727	-0.330287391654904	dn	Y	none
K02023	2.0100893699611	-0.524864594831407	dn	Y	none
K02024	1.62386912362449	0.238247530815013	up	Y	none
K02025	2.43342031421288	-0.420534160971484	dn	Y	none
K02026	2.43732890246734	-0.423226210576421	dn	Y	none
K02027	2.42295212046673	-0.513344788674103	dn	Y	none
K02028	2.30854149869888	-0.695273395864566	dn	Y	none
K02029	2.43147734775269	-0.670686182126653	dn	Y	none
K02030	2.23805543639919	-0.744751290469586	dn	Y	none
K02031	2.15169424080674	-0.650840208670773	dn	Y	none
K02032	2.2846526739617	-0.714634692607846	dn	Y	none
K02033	2.45536047045512	-0.738835440068153	dn	Y	none
K02034	2.44743407626327	-0.718119249312052	dn	Y	none
K02035	2.52110607540044	-0.872448020770562	dn	Y	none
K02036	2.21401176167815	-0.844996711180779	dn	Y	none
K02037	2.17902689071359	-0.831002882239876	dn	Y	none
K02038	2.1774774516533	-0.8840758774154	dn	Y	none
K02039	2.14782447835953	-0.816232238917573	dn	Y	none
K02040	2.26858460320771	-1.14788663942344	dn	Y	none
K02041	1.87274977804601	-0.810127797749809	dn	Y	none
K02042	1.98711693841638	-0.384046849612688	dn	Y	none
K02043	1.53249591560606	-0.140613950243249	ns	Y	none
K02044	1.96795755879371	-0.504942029722499	dn	Y	none
K02045	1.85076794915101	-0.326367354545513	dn	Y	none
K02046	1.86148757614008	-0.317538898014859	dn	Y	none
K02047	1.86373516242194	-0.26946492008425	dn	Y	none
K02048	1.96543988532643	-0.427993158852312	dn	Y	none
K02049	2.27591098669134	-0.579686404352616	dn	Y	none
K02050	2.27774048469869	-0.636370886003638	dn	Y	none
K02051	2.11701782025621	-0.829188974246946	dn	Y	none
K02052	1.88600887626165	-0.541876734425843	dn	Y	none
K02053	2.04531280435313	-0.549900392962525	dn	Y	none
K02054	1.9487072349054	-0.473135409274591	dn	Y	none
K02055	2.06967629170545	-0.662737910796274	dn	Y	none
K02056	2.21501116548607	-0.563953477428345	dn	Y	none
K02057	2.38387581832491	-0.568816124464674	dn	Y	none
K02058	1.97272348775651	-0.599301174714118	dn	Y	none
K02062	1.65790013047247	-0.38983607454983	dn	Y	none
K02063	1.7052520186088	-0.0361278641459146	ns	Y	none
K02064	1.70927074119149	-0.178231763847749	dn	Y	none
K02065	2.08224135199191	-0.760123210858326	dn	Y	none
K02066	2.17996087419737	-0.659934830997332	dn	Y	none
K02067	2.25003217500605	-0.646460454433667	dn	Y	none
K02068	1.73902727878152	-0.346157106411304	dn	Y	none
K02069	1.85438851484927	-0.286532784989695	dn	Y	none
K02071	2.10545383154755	-0.723279886154951	dn	Y	none
K02072	2.0967261768677	-0.669483530032727	dn	Y	none
K02073	2.18354297098586	-0.761551094425975	dn	Y	none
K02074	1.78688074596676	-0.69757702816887	dn	Y	none
K02075	1.81109879061898	-0.239201535149596	dn	Y	none
K02076	1.51004373477006	-0.144103965668935	ns	Y	none
K02077	1.8704171832473	-0.387424833660779	dn	Y	none
K02078	2.3031868253333	-1.06326676358259	dn	Y	none
K02079	1.24615897448455	0.117291839449049	up	Y	none
K02080	1.09287982470944	0.24626152488653	up	Y	none
K02081	1.45490065785447	-0.431353467891858	dn	Y	none
K02082	1.53701394292364	-0.190759903966154	dn	Y	none
K02083	1.6586877959133	-0.272747712908732	dn	Y	none
K02086	1.63212117008878	-0.236735603928431	dn	Y	none
K02092	1.1078615491807	-1.20404930712945	ns	Y	none
K02093	1.1029497413582	-1.42298353754306	ns	Y	none
K02094	1.09287982470944	-1.21333239103613	ns	Y	none
K02095	1.09287982470944	-0.423000994886702	up	Y	none
K02096	1.09577346245021	-0.284691245892633	ns	Y	none
K02097	1.08053655495372	-0.325356946674558	ns	Y	none
K02099	1.46219966313953	-0.648504129315303	dn	Y	none
K02100	1.30984219825431	0.0711689203277986	ns	Y	none
K02101	0.878337477473531	-0.296048816955696	ns	Y	none
K02102	0.86458701975868	-0.286460252088116	dn	Y	none
K02103	1.34533773127846	-0.416552214405547	dn	Y	none
K02106	1.65232820258886	-0.379188231148643	dn	Y	none
K02108	2.16771853750537	-1.0804442689731	dn	Y	none
K02109	2.22938074448132	-1.093963918336	dn	Y	none
K02110	2.1691735958362	-1.00948343131041	dn	Y	none
K02111	2.1774774516533	-1.09965358759784	dn	Y	none
K02112	2.177194879579	-1.11050192520538	dn	Y	none
K02113	2.1498429406786	-1.05659572601989	dn	Y	none
K02114	2.17206285292223	-1.04025200208504	dn	Y	none
K02115	2.17378323455627	-1.12606231442772	dn	Y	none
K02116	1.98658606037921	-0.298787281854091	dn	Y	none
K02117	1.71973306923041	-0.556460075372595	dn	Y	none
K02118	1.71908968341657	-0.536609307114323	dn	Y	none
K02119	1.58512411330624	-0.362770987096995	dn	Y	none
K02120	1.72292960197361	-0.573023553303103	dn	Y	none
K02121	1.7934975291964	-0.43575651494319	dn	Y	none
K02122	1.60643271943016	-0.375354423918159	dn	Y	none
K02123	1.72101574430168	-0.514621300699996	dn	Y	none
K02124	1.72037508759196	-0.527169534784147	dn	Y	none
K02128	1.46164023655983	-0.342607739699048	ns	Y	none
K02160	2.11441898410501	-0.80363702020447	dn	Y	none
K02164	1.32998832441695	-0.44238167843718	ns	Y	none
K02167	1.62545987770233	-0.0502733018261837	ns	Y	none
K02168	1.79898531808002	-0.0529615195079423	ns	Y	none
K02169	1.87001249692612	-0.416337203523349	dn	Y	none
K02170	1.73265253761063	-0.133902530592646	ns	Y	none
K02171	0.903791455829408	-0.726175011093325	ns	Y	none
K02172	0.900280026758467	-0.317757677367482	dn	Y	none
K02173	1.17720899181222	-0.0416511556295196	ns	Y	hypothetical
K02182	1.53025097117166	-0.060604068180061	ns	Y	none
K02183	1.6602569917819	-0.195503480290084	ns	Y	none
K02188	1.79700127465565	-0.644670737516388	dn	Y	none
K02189	1.77640934997059	-0.686227269268004	dn	Y	none
K02190	1.49721890224072	-0.617505806955889	dn	Y	none
K02191	1.57073713115233	-0.722157791579573	dn	Y	none
K02192	1.71099524817475	0.0713888629155901	up	Y	none
K02193	1.86370863589812	-0.641236172546737	dn	Y	none
K02194	1.87467994132511	-0.305034711497392	dn	Y	none
K02195	1.8807748673994	-0.480993980666024	dn	Y	none
K02196	1.68043557870392	-0.0003053046999225	ns	Y	none
K02197	1.87812345642318	-0.233276948256738	dn	Y	none
K02198	1.89799877771058	-0.231524567617243	dn	Y	none
K02199	1.82300089349523	-0.570858568520263	dn	Y	none
K02200	1.95467128896625	-0.430814322189088	dn	Y	none
K02201	1.3885177949554	-0.200756436577656	dn	Y	none
K02203	1.2415152418162	-0.206672840833312	dn	Y	none
K02204	1.66593126843105	-0.333332556434996	dn	Y	none
K02205	1.38898408749922	-0.371478756278838	dn	Y	none
K02217	1.89042410018376	-0.526113366950908	dn	Y	none
K02221	2.10879892384691	-0.474015259575898	dn	Y	none
K02224	1.95259723797569	-0.637823663083476	dn	Y	none
K02225	1.4663967474686	-0.132956066778723	ns	Y	none
K02226	1.73323215646725	-0.651380301071109	dn	Y	none
K02227	1.99080718793759	-0.641602764434278	dn	Y	none
K02228	1.47072813129055	-0.141350589286108	ns	Y	none
K02229	1.56173798908394	-0.488186851072405	dn	Y	none
K02230	1.83527725333766	-0.376419620518593	dn	Y	none
K02231	1.94139136913934	-0.747600236608791	dn	Y	none
K02232	1.95877715155417	-0.687542808747704	dn	Y	none
K02233	1.99289583601979	-0.702012879161539	dn	Y	none
K02234	1.55124026878851	-0.932820918565867	dn	Y	none
K02236	1.60076874988841	-0.269959237930088	dn	Y	none
K02237	2.03775880067156	-1.12271746167222	dn	Y	none
K02238	2.12384068570328	-1.14490616928696	dn	Y	none
K02239	1.21706028212627	-0.383147414170471	ns	Y	none
K02240	1.6129091901116	-0.092797385388132	ns	Y	none
K02241	1.2648255937805	-0.103757491265689	ns	Y	none
K02242	1.69430961235011	-1.04451796819654	dn	Y	none
K02243	1.53586158664338	-0.240501598362643	dn	Y	none
K02244	1.53672364692652	-0.208123393610367	dn	Y	none
K02245	1.53586158664338	-0.227070596080119	dn	Y	none
K02246	1.52797756240463	-0.0865792915568773	ns	Y	none
K02247	1.16217115445475	-0.340275052781833	ns	Y	none
K02248	1.4435781893183	-0.0327839654164493	ns	Y	none
K02249	1.17650298445921	-1.07658215769551	ns	Y	none
K02250	1.45399249831785	0.0452858367941276	up	Y	none
K02251	1.00661334976615	-0.506357671571496	ns	Y	none
K02253	0.725366181939702	-1.78228026010554	ns	Y	none
K02254	1.04008956969586	-1.68759209451474	ns	Y	none
K02255	1.29447942029799	0.264717406663867	up	Y	none
K02258	1.77427079572572	-0.140413268800407	ns	Y	none
K02259	2.00438275335763	-0.611974026288991	dn	Y	none
K02274	2.05668870273108	-0.517155229914562	dn	Y	none
K02275	2.06211649746162	-0.811214668101397	dn	Y	none
K02276	2.0100893699611	-0.66910382404827	dn	Y	none
K02277	1.36030414632464	-0.374209106992057	ns	Y	none
K02278	1.71126022934075	-0.357204475138417	dn	Y	none
K02279	1.79567141609854	-0.433156618982943	dn	Y	none
K02280	1.73293696107858	-0.376702924159318	dn	Y	none
K02281	1.21550701769605	-0.258285538197547	ns	Y	none
K02282	1.74901865629401	-0.684335099045262	dn	Y	none
K02283	1.92942327854197	-0.398647425984928	dn	Y	none
K02284	1.16536160960416	-1.33368119071844	ns	Y	none
K02285	1.16205927408329	-1.16618041331868	ns	Y	none
K02286	1.19597710944347	-0.174715216453594	ns	Y	none
K02287	0.927051208521696	-1.69172464196306	ns	Y	none
K02288	1.11745186341265	-0.350159723905754	ns	Y	none
K02289	1.08771611733761	-0.186151705515232	ns	Y	none
K02290	1.33382856587882	-0.206355056507604	up	Y	none
K02291	1.90364510145827	0.0959874226013774	ns	Y	none
K02292	0.78391900291991	-0.23922335980935	ns	Y	none
K02293	1.29184124173484	0.0817076571103123	ns	Y	none
K02294	1.15719707136375	-0.299826201279701	ns	Y	none
K02297	1.77275346813364	0.0254614819410355	ns	Y	none
K02298	1.767640526594	-0.0191883552977297	ns	Y	none
K02299	1.79749850855459	0.206246237686683	up	Y	none
K02300	1.78636570828803	0.0733719910737077	ns	Y	none
K02301	2.06397285409167	-0.256890082230911	dn	Y	none
K02302	1.86596587054996	-0.371277934235626	dn	Y	none
K02303	1.90048204087704	-0.488309398557952	dn	Y	none
K02304	1.83439914363382	-0.606619637081862	dn	Y	none
K02305	1.3865876316763	-0.221616046040846	ns	Y	none
K02313	2.15986127641597	-1.30456149439344	dn	Y	none
K02314	2.18620147838069	-1.1893504017194	dn	Y	none
K02315	1.69032224282031	-0.546195036863116	dn	Y	none
K02316	2.17435452460911	-1.22913779337249	dn	Y	none
K02317	1.22241956265816	0.261447915885131	up	Y	none
K02319	1.54891757476283	-0.141419513953385	dn	Y	none
K02322	1.24751654834664	-0.190740789106596	dn	Y	none
K02323	1.24751654834664	-0.0419784723239138	ns	Y	none
K02334	2.04965607868082	-0.418890547638856	dn	Y	none
K02335	2.20253454436778	-1.19139905607762	dn	Y	none
K02336	1.60455650516601	0.225169489198346	up	Y	none
K02337	2.16881428357872	-1.27939539867026	dn	Y	none
K02338	2.16260291627212	-1.23500586782548	dn	Y	none
K02339	1.86767285979284	0.0510651426843364	ns	Y	none
K02340	2.16742668286875	-1.19005070858612	dn	Y	none
K02341	2.12836446324496	-1.18570304103452	dn	Y	none
K02342	2.27509430616576	-0.868373927971755	dn	Y	none
K02343	2.16477815396294	-1.2487111753581	dn	Y	none
K02344	1.41898110908062	0.190113715290901	up	Y	none
K02345	1.30938058394574	0.184860922001815	up	Y	none
K02346	2.13493464735763	-1.18292227049991	dn	Y	none
K02347	1.68286625863197	-0.552758637799108	dn	Y	none
K02348	1.8190669515121	-0.520314210968307	dn	Y	none
K02351	1.23846850157166	-0.380863092235262	ns	Y	none
K02352	1.07527881469331	0.00616921565504231	up	Y	none
K02355	2.31190847811019	-1.33410799964477	dn	Y	none
K02356	2.22288954588543	-1.27202893307174	dn	Y	none
K02357	2.18528402060198	-1.27529130979185	dn	Y	none
K02358	2.29391784092459	-1.29514104625024	dn	Y	none
K02361	1.70974449024365	-0.292762818489064	dn	Y	none
K02362	1.39692733993055	0.351973685978554	up	Y	none
K02363	1.58835769032987	0.0563079313691118	ns	Y	none
K02364	1.4381821783602	0.0126197139402564	ns	Y	none
K02371	1.73293696107858	-0.705680476723236	dn	Y	none
K02372	2.15138647763656	-0.752703648133604	dn	Y	none
K02377	1.87467994132511	-0.591931833419767	dn	Y	none
K02379	2.02260718919092	-0.441805444801157	dn	Y	none
K02380	1.7018617526574	-0.0342777242262456	ns	Y	none
K02381	1.27582887280332	0.0412425435717179	ns	Y	none
K02382	0.427524426603009	-1.58309202302456	ns	Y	none
K02383	0.769425661693444	-0.188812623206909	ns	Y	none
K02384	0.663586055878106	-0.819333396469275	ns	Y	none
K02385	1.53476351875318	-0.0437974022043373	ns	Y	none
K02386	1.87829957783699	-0.427526688824357	dn	Y	none
K02387	1.99106906010431	-0.177089048827052	dn	Y	none
K02388	1.98193283938679	-0.230990705413381	dn	Y	none
K02389	1.97966811759307	-0.53760222027203	dn	Y	none
K02390	2.02425334871667	-0.349759735005508	dn	Y	none
K02391	1.81738369425558	0.0281789882645429	ns	Y	none
K02392	2.05235104470226	-0.158880614547941	dn	Y	none
K02393	1.88877262152189	0.0209589344371064	ns	Y	none
K02394	1.88808578984071	-0.0110032852180115	ns	Y	none
K02395	1.80125006962463	-0.594325064301506	dn	Y	none
K02396	1.9816820545937	-0.226957389503779	dn	Y	none
K02397	1.96251059196345	-0.271888979180182	dn	Y	none
K02398	1.85348433906383	-0.0203226424183257	ns	Y	none
K02399	1.70532489333531	0.118832471796551	up	Y	none
K02400	1.99203687221575	-0.251218351033816	dn	Y	none
K02401	1.9649094305966	-0.258057534880748	dn	Y	none
K02402	1.51243162891835	0.194962887450342	up	Y	none
K02403	1.51243162891835	0.174760285145943	up	Y	none
K02404	1.83475034588381	-0.077163915198134	ns	Y	none
K02405	1.94172907352295	-0.470249798004537	dn	Y	none
K02406	2.13216803082824	-0.13894567016509	dn	Y	none
K02407	1.94543695594844	-0.270586546331033	dn	Y	none
K02408	1.97534262130677	-0.14197687864812	dn	Y	none
K02409	1.99933130578413	-0.339256423108818	dn	Y	none
K02410	1.97687646930906	-0.224239234945045	dn	Y	none
K02411	1.95819756418457	-0.662785508535458	dn	Y	none
K02412	1.98318359731789	-0.197131697531841	dn	Y	none
K02413	1.83843035320617	-0.312774692018617	dn	Y	none
K02414	1.84049297184436	-0.135328418156028	dn	Y	none
K02415	1.98218341263638	-0.520633755107174	dn	Y	none
K02416	1.9609005361532	-0.163246531967955	dn	Y	none
K02417	2.04575178252235	-0.238422583799023	dn	Y	none
K02418	1.84723854640728	-0.183810618914247	dn	Y	none
K02419	1.97121321239772	-0.312823795657116	dn	Y	none
K02420	1.98923116944736	-0.210729963674001	dn	Y	none
K02421	1.96623379556231	-0.203119072334537	dn	Y	none
K02422	1.93971318407205	-0.139069430706269	dn	Y	none
K02423	1.58835769032987	0.165648491301572	up	Y	none
K02424	1.79567141609854	-0.530146799552784	dn	Y	none
K02425	1.25553371103867	0.158130505736249	up	Y	none
K02426	1.96138746614488	-0.556137760121166	dn	Y	none
K02427	1.96908573760427	-0.10045822074751	ns	Y	none
K02428	2.21263216003597	-1.1959044106328	dn	Y	none
K02429	1.80775569455488	-0.495426536415197	dn	Y	none
K02430	1.40353055024752	-0.146969265946642	dn	Y	none
K02431	1.621926860522	-0.263125080872629	dn	Y	none
K02433	2.24772157628026	-0.558867210722064	dn	Y	none
K02434	2.1386509815204	-0.50896410081274	dn	Y	none
K02435	2.116154023484	-0.596183890354413	dn	Y	none
K02436	1.2415152418162	-0.0604207794582983	ns	Y	none
K02437	2.15883785306522	-0.539558075879219	dn	Y	none
K02438	2.01881050731107	-0.548396417811435	dn	Y	none
K02439	1.61382316819285	-0.12633465087057	ns	Y	none
K02440	2.03394625066413	-0.475418317906172	dn	Y	none
K02441	1.60575568757448	-0.401049254719982	dn	Y	none
K02442	1.07563652292742	-0.0197552507035896	up	Y	none
K02443	1.61016965541088	-0.343126370003274	dn	Y	none
K02444	1.78564934754528	-0.460919163774203	dn	Y	none
K02445	1.77427034582855	-0.232857447736257	dn	Y	none
K02446	1.90189193620392	-0.16620646428725	dn	Y	none
K02448	1.31616934118673	-0.334943007657744	dn	Y	none
K02450	1.42703136788673	-0.223456651230062	dn	Y	none
K02451	1.365974817096	0.0167334529298808	ns	Y	none
K02452	1.70848844367979	-0.0143505888660714	ns	Y	none
K02453	1.8652241608768	-0.143743269493054	dn	Y	none
K02454	1.89855724546982	-0.431116645740937	dn	Y	none
K02455	1.82128381027624	-0.357927132469296	dn	Y	none
K02456	1.91376096065724	-0.487973303353945	dn	Y	none
K02457	1.72915087148621	-0.106405152762492	ns	Y	none
K02458	1.74570574571359	-0.0244337303002494	ns	Y	none
K02459	1.74681415957339	-0.171865053973835	dn	Y	none
K02460	1.77103430556344	-0.0687634916433491	ns	Y	none
K02461	1.73438801228267	0.0425727719615797	ns	Y	none
K02462	1.71348107498037	0.0348606792883641	ns	Y	none
K02463	1.53813279385	-0.164516153588808	ns	Y	none
K02464	1.13819634379479	0.236945817510139	up	Y	none
K02465	1.03238330254569	-0.15785394570938	up	Y	none
K02466	1.35789120074572	0.138434725115813	up	Y	none
K02467	1.27854043331713	0.0918551070861043	up	Y	none
K02468	1.2877693030166	-0.0918026203074384	ns	Y	none
K02469	2.21971369469062	-1.15900779427871	dn	Y	none
K02470	2.21225480892456	-1.21252244426137	dn	Y	none
K02471	1.77103430556344	-0.262445249168353	dn	Y	none
K02472	1.71779878604425	-0.207282117148504	dn	Y	none
K02473	1.35168077448135	0.0866164123826477	ns	Y	none
K02474	1.65711040577324	-0.243166029110917	dn	Y	none
K02475	1.29415522940192	-0.518233980219511	dn	Y	none
K02476	1.29415522940192	-0.499320928264166	dn	Y	none
K02477	1.70468812016592	-0.88486389283372	dn	Y	none
K02478	1.7341648876695	-0.597781620663539	dn	Y	none
K02479	1.08570285160258	-0.970775297747539	dn	Y	none
K02480	1.57491809098335	-0.770045101002526	dn	Y	none
K02481	1.49364165204773	-0.474041262155347	dn	Y	none
K02482	1.41205065235935	-0.78262475349186	dn	Y	none
K02483	2.08232199018547	-0.985331455792763	dn	Y	none
K02484	1.92685383774091	-0.724126455573296	dn	Y	none
K02485	1.49721890224072	-0.470601007318859	dn	Y	none
K02486	0.808317273928285	-0.600444299173258	dn	Y	none
K02487	1.24751654834664	-0.13253014250668	ns	Y	none
K02488	1.59764140119477	-0.827435950754329	dn	Y	none
K02489	0.641459627888383	-0.531624722462204	dn	Y	none
K02490	1.33382856587882	-0.872078691414597	dn	Y	sporulation two-component system
K02491	1.00493404990107	-0.374656070333667	dn	Y	sporulation two-component system
K02492	2.09240776791504	-0.623442861319852	dn	Y	none
K02493	2.17804180403679	-1.25892396961108	dn	Y	none
K02494	1.68892783232392	0.0024475503108419	ns	Y	none
K02495	2.3055989412404	-1.25947338040275	dn	Y	none
K02496	1.68898113638993	-0.127785584913659	ns	Y	none
K02497	1.33612568360597	0.0531534855504977	up	Y	none
K02498	1.79660849753738	-0.112763157613553	ns	Y	none
K02499	1.62553797391141	-0.518136260540238	dn	Y	none
K02500	2.12417781690502	-1.13812197821139	dn	Y	none
K02501	2.12164011344368	-1.11856181652386	dn	Y	none
K02502	1.8826545842641	-0.465696507394768	dn	Y	none
K02503	2.09203322412818	-1.24242784557618	dn	Y	none
K02504	1.40681860421433	0.138964285226676	up	Y	none
K02505	1.38317946832812	0.0985883846764941	up	Y	none
K02506	1.21469159405113	0.0584337435152132	up	Y	none
K02507	1.45784181623553	0.0405642347340284	ns	Y	none
K02508	1.24453105015361	-0.401020352244769	dn	Y	none
K02509	1.58108298915094	0.170795175600256	up	Y	none
K02510	1.79550464306193	-0.267252819580912	dn	Y	none
K02511	1.21829657847441	0.242894699777035	up	Y	none
K02517	2.06550404655366	-0.580425184658283	dn	Y	none
K02518	2.18624580748584	-1.1985791174377	dn	Y	none
K02519	2.19887305074457	-1.2532152198291	dn	Y	none
K02520	2.18679402819058	-1.28634900247928	dn	Y	none
K02521	1.56685093062359	-0.389620440523935	dn	Y	none
K02523	1.99445289887671	-0.536574168715283	dn	Y	none
K02525	1.41712863190639	-0.403408666466276	dn	Y	none
K02526	1.54366469616935	-0.294181869670017	dn	Y	none
K02527	1.98338104861043	-0.505583729993868	dn	Y	none
K02528	2.19396555644479	-1.20258004601816	dn	Y	none
K02529	2.43235244753682	-1.00952705843953	dn	Y	none
K02530	1.44437103908172	-0.456805865715972	dn	Y	none
K02531	1.10656630364795	-0.110285942103901	ns	Y	none
K02532	1.56481630232843	-0.0768526573201707	ns	Y	none
K02533	1.72165504512316	0.0162101821271455	ns	Y	none
K02535	1.9836494355898	-0.217309974541706	dn	Y	none
K02536	2.02589058592478	-0.649896122509482	dn	Y	none
K02538	1.24751654834664	-0.346806804442703	dn	Y	none
K02545	0.855572879631209	-0.226513439927993	dn	Y	none
K02546	0.663473739673197	-1.44696466096417	ns	Y	none
K02547	0.824069142495926	-0.360674392524098	dn	Y	none
K02548	1.9812253247394	-0.645976633159492	dn	Y	none
K02549	1.87736161610661	-0.562127488846326	dn	Y	none
K02550	1.08246260187076	0.384808635955363	up	Y	none
K02551	1.89151789567726	-0.540766373904071	dn	Y	none
K02552	1.82320180805693	-0.0718008585120968	ns	Y	none
K02553	1.8204515354125	0.0459812221858209	ns	Y	none
K02554	1.51851429641789	0.157175367420977	up	Y	none
K02556	2.05136053171458	-0.266772789541222	dn	Y	none
K02557	2.1118353097964	-0.517114758336445	dn	Y	none
K02558	1.80354393870482	-0.221346077409318	dn	Y	none
K02560	1.45127099985023	0.219894862576438	up	Y	none
K02562	1.45637487710737	0.294015616334572	up	Y	none
K02563	2.16771853750537	-1.28350530126317	dn	Y	none
K02564	2.0093511141344	-0.942711984052909	dn	Y	none
K02565	1.47212603772807	-0.197242011449786	dn	Y	none
K02566	1.68067997990559	-0.4484854638384	dn	Y	none
K02567	1.6533203168363	-0.188217346485939	dn	Y	none
K02568	1.62966953661497	-0.0611477250366734	ns	Y	none
K02569	1.59396265981716	0.127835116103581	up	Y	none
K02570	1.63048899801677	0.00706410479060152	up	Y	none
K02571	1.29304884409536	-0.849902420411543	ns	Y	none
K02572	1.53476351875318	-0.623072974055692	dn	Y	none
K02573	1.53620914314081	-0.374010929755168	dn	Y	none
K02574	1.54550432347005	-0.68441082612608	dn	Y	none
K02575	2.04134973624198	-0.371988953534163	dn	Y	none
K02584	1.52442014839424	-0.667071617832187	dn	Y	none
K02585	1.59402369555041	-0.325364537587641	dn	Y	none
K02586	1.64253049423588	-0.404112078682373	dn	Y	none
K02587	1.56219749458975	-0.277756954374016	dn	Y	none
K02588	1.71192049086133	-0.404903279939593	dn	Y	none
K02589	1.32683050327673	0.0504547229416099	ns	Y	none
K02590	1.32207340456153	0.232379976853322	up	Y	none
K02591	1.65711040577324	-0.486245197904515	dn	Y	none
K02592	1.48488782173011	-0.289249457149607	dn	Y	none
K02593	1.34533773127846	-0.379785735648691	ns	Y	none
K02594	1.55004680794858	-0.221098435717735	dn	Y	none
K02595	1.33223025633995	-0.633579633540817	ns	Y	none
K02596	1.41712863190639	-0.228185899691601	ns	Y	none
K02597	1.41205065235935	-0.0953021274655843	up	Y	none
K02598	1.53025097117166	-0.418465542699736	dn	Y	none
K02600	2.19168374957954	-1.30203398281868	dn	Y	none
K02601	2.20070934530775	-1.28740579015166	dn	Y	none
K02609	1.62721101028992	0.245389282368764	up	Y	none
K02610	1.61745167459013	0.0907043213304613	up	Y	none
K02611	1.61924971278826	0.128877131825483	up	Y	none
K02612	1.59210606271246	-0.370560472323731	dn	Y	none
K02613	1.6030754777852	0.0993245726264294	up	Y	none
K02614	1.59596627154038	-0.356980468656472	dn	Y	none
K02615	1.02948765081712	0.266096768530366	up	Y	none
K02616	1.67026275706691	0.0196821855341684	ns	Y	none
K02617	1.27311602682748	-0.794658233166071	dn	Y	none
K02618	1.43186162991857	0.135910592165443	up	Y	none
K02619	1.90054202726194	-0.551537664300722	dn	Y	none
K02621	2.00204286383977	-0.729548937321284	dn	Y	none
K02622	2.00460872217003	-0.738544073832429	dn	Y	none
K02623	1.31335527113298	-0.691967240869949	dn	Y	none
K02624	1.68830830581967	-0.360321075890117	dn	Y	none
K02625	0.741854853949186	-0.0791735616906679	ns	Y	none
K02626	1.41957340997418	0.116012091183104	up	Y	none
K02628	0.424160627283872	-1.53497047108207	ns	Y	none
K02629	0.424160627283872	-1.68823666298151	ns	Y	none
K02630	0.27993730395633	-1.7825618949168	ns	Y	none
K02631	0.424160627283872	-1.37409160457005	ns	Y	none
K02634	1.2367674556039	-0.148476815785752	ns	Y	none
K02635	1.28649473888064	-0.234518209619224	ns	Y	none
K02636	1.45399249831785	-0.093657907284552	ns	Y	none
K02637	1.24306079834679	-0.420192778089705	ns	Y	none
K02638	1.21706028212627	-0.2207835937838	ns	Y	none
K02639	1.69356641603082	-0.172104595230262	ns	Y	none
K02640	1.19231561582026	-0.75832600645834	up	Y	none
K02641	1.37874122882643	-0.223440058552327	ns	Y	none
K02642	0.847362165398436	-1.66283030223165	ns	Y	none
K02643	1.09577346245021	-0.834647145930501	ns	Y	none
K02647	1.71960612846939	-0.413726204236618	dn	Y	none
K02650	1.66103854338323	-0.258965415953668	dn	Y	none
K02651	1.76831048615709	-0.398076289539076	dn	Y	none
K02652	1.84565636120339	-0.332651632445009	dn	Y	none
K02653	1.8652241608768	-0.393133589920696	dn	Y	none
K02654	1.97069297659089	-0.551633432723348	dn	Y	none
K02655	1.68763394782343	-0.140349685094324	dn	Y	none
K02656	1.64173024196076	-0.513553158605023	dn	Y	none
K02657	1.55862744160691	-0.53913912787696	dn	Y	none
K02658	1.5820983498562	-0.638486861751744	dn	Y	none
K02659	1.50881369338614	-0.031761537984521	up	Y	none
K02660	1.55548397767244	-0.537943822141579	dn	Y	none
K02661	0.779125983236763	-1.08487607425968	ns	Y	none
K02662	1.7752773114361	-0.331173430500994	dn	Y	none
K02663	1.76712435866261	-0.398413426116901	dn	Y	none
K02664	1.73668631829118	-0.396308838618373	dn	Y	none
K02665	1.57877445378315	-0.263465499248236	dn	Y	none
K02666	1.72973735651339	-0.413922545593331	dn	Y	none
K02667	1.45341908585669	-0.793122249377576	dn	Y	none
K02668	1.44437103908172	-0.730409727744255	dn	Y	none
K02669	1.97121321239772	-0.444298979847074	dn	Y	none
K02670	1.63581756185443	-0.339498351899559	dn	Y	none
K02671	1.61709835598517	-0.314911143410834	dn	Y	none
K02672	1.65932162336674	-0.438917227469124	dn	Y	none
K02673	1.47348761876789	-0.119922944769821	dn	Y	none
K02674	1.59764140119477	-0.721413240658232	dn	Y	none
K02675	0.637982679678414	-1.65919192976502	ns	Y	none
K02676	1.46932361534177	-0.544630995835686	ns	Y	none
K02679	1.37816597014701	0.156989708402436	up	Y	none
K02680	1.4834861044798	0.211867699279211	up	Y	none
K02681	1.37942872952842	0.0939750066699684	up	Y	none
K02682	1.45637487710737	0.121511724038663	up	Y	none
K02683	1.35993282094564	-0.0684415701841611	ns	Y	none
K02685	1.60829735205099	-0.170463037533972	dn	Y	none
K02686	1.57741716393329	-0.0487951281801402	ns	Y	none
K02687	2.06493588335252	-1.22079824567291	dn	Y	none
K02688	1.45193008740183	-0.530418225400683	dn	Y	none
K02689	1.21364703083348	-0.376062773847996	ns	Y	none
K02690	1.25526728841414	-0.203104956727295	ns	Y	none
K02691	1.2335709228607	-0.49945707256716	ns	Y	none
K02692	1.24615897448455	-0.568765653126077	ns	Y	none
K02693	1.26119041006025	-0.629377791638931	ns	Y	none
K02694	1.23034020195318	-0.545927838480437	ns	Y	none
K02696	1.20316958079385	-0.843921487956931	ns	Y	none
K02697	1.20670259797417	-1.65105160145913	ns	Y	none
K02698	1.3406681680845	-0.401824247149586	ns	Y	none
K02699	1.25824336692478	-0.25378696094196	ns	Y	none
K02700	1.14017456656485	-1.57085368216005	ns	Y	none
K02703	1.53620914314081	-0.427112980952494	ns	Y	none
K02704	1.22707455365644	-0.292702759342424	ns	Y	none
K02705	1.31724018904478	-0.119970003451244	ns	Y	none
K02706	1.35818435148218	-0.268179371582861	up	Y	none
K02707	1.22707455365644	-0.663777744492172	ns	Y	none
K02708	1.22707455365644	-1.47021680376066	ns	Y	none
K02709	1.2335709228607	-0.955625149399167	ns	Y	none
K02710	1.20316958079385	-0.980253081513936	ns	Y	none
K02711	1.22043539573509	-0.711075082367317	ns	Y	none
K02712	1.21364703083348	-1.12910458591549	ns	Y	none
K02713	1.18105706328287	-0.218691551397316	up	Y	none
K02714	1.20316958079385	-0.260476598027512	ns	Y	none
K02715	1.19597710944347	-1.15614227485532	ns	Y	none
K02716	1.26119041006025	-0.130679880739261	ns	Y	none
K02717	1.29447942029799	-0.107963655640588	ns	Y	none
K02718	1.20316958079385	-1.47759375276938	ns	Y	none
K02719	1.13128952822042	-0.49069168065254	ns	Y	none
K02720	1.1848567300542	-0.221687619187792	up	Y	none
K02722	1.1357647141523	-0.77183105316506	ns	Y	none
K02723	1.2367674556039	-0.22480001433331	up	Y	none
K02724	1.22377321450772	-1.14587245445817	ns	Y	none
K02742	1.59488662500928	0.210914911569194	up	Y	none
K02744	1.52324833397616	-0.278722614181618	dn	Y	none
K02745	1.4650697779286	-0.129830762701495	ns	Y	none
K02746	1.45043358766366	-0.154278777971354	dn	Y	none
K02747	1.44892951067933	-0.117801680663956	ns	Y	none
K02749	0.424160627283872	-0.124175876030088	ns	Y	none
K02750	0.0705586640922516	-0.0556411175676949	ns	Y	none
K02755	0.617682575797018	-0.323651881048037	dn	Y	none
K02756	0.348322130459861	-0.271430065310803	dn	Y	none
K02757	0.564874081054374	-0.245816299535421	dn	Y	none
K02759	1.98517392013911	-0.278010383863859	dn	Y	none
K02760	2.04112803382806	-0.331645136409436	dn	Y	none
K02761	2.10684262335046	-0.351021513401159	dn	Y	none
K02763	0.680376172223779	-0.376018642356525	dn	Y	none
K02768	1.60076874988841	-0.432428045280885	dn	Y	none
K02769	1.41431989450732	-0.364238157958893	dn	Y	none
K02770	1.45860433637845	-0.427287581166149	dn	Y	none
K02771	0.497237312550305	-0.109704802146883	ns	Y	none
K02773	1.78169042024023	-0.183514324702906	dn	Y	none
K02774	1.77534196537799	-0.136421018700043	ns	Y	none
K02775	1.77800338810455	-0.517869522555687	dn	Y	none
K02777	1.82851384174031	-0.397188633263667	dn	Y	none
K02778	0.855575880556973	-0.23318701591907	dn	Y	none
K02779	0.293662265661474	-0.343952895268664	dn	Y	none
K02781	1.62303116941645	-0.125786562853394	ns	Y	none
K02782	0.411780038286964	-0.0653192449463013	ns	Y	none
K02783	1.53383995824753	-0.0258283913546518	ns	Y	none
K02784	1.5738643491034	-0.179496175614702	ns	Y	none
K02786	1.40514209517489	-0.144851888049008	ns	Y	none
K02788	0.568529631119362	0.0331933839978527	ns	Y	none
K02793	1.8400617518919	-0.313672191472618	dn	Y	none
K02794	1.78075542186773	-0.31560610992276	dn	Y	none
[truncated: 5,165 more rows]
