# Supplementary material for: Proteobacteria explain significant functional variability in the human gut microbiome
Source: Microbiome. 2017 Mar 23;5:36. doi: 10.1186/s40168-017-0244-z (PMC5363007; doi:10.1186/s40168-017-0244-z)
Supplement: Supplementary file 24 — Source data for figures. Figure 1, source data 1: matrix of read counts (after rarefaction) for every gene family in each sample included in the present study. Figure 1, source data 2: matrix of average family lengths for every gene family in each sample included in the present study. Figure 1, source data 3: log-RPKG abundances for every gene family mapped in the present study. Figure 2, source data 1: residual log-RPKG abundances (i.e., after fitting the linear model) for every gene family mapped in the present study. Figure 3, source data 1: counts of invariable, non-significant, and variable gene families per pathway. “Strong,” “medium,” and “weak” refer to FDR cutoffs of 0.05, 0.10, and 0.25, respectively. Figure 3, source data 2: counts of invariable, non-significant, and variable gene families for ribosomes in each domain of life. Figure 4, source data 1: residual log-RPKG scaled by the expected variance under the null model (see the “Methods” section). Figure 6, source data 1: log10 phylogenetic distribution (PD), log10 residual variance statistics (residvar), significance at 5% FDR (invariable coded as “dn”, variable coded as “up”, non-significant coded as “ns”), presence in at least one bacterial/archaeal genome in KEGG, and annotations for all measured gene families. Figure 6, source data 2: counts of significant associations of invariable, non-significant, and variable gene families with taxonomic summary statistics. Figure 7, source data 1: counts of significant associations of invariable, non-significant, and variable gene families with phylum-level abundances. Figure 8, source data 1: q values for gene families in the overall test. Figure 8, source data 2: q values for gene families in phylum-specific tests. Figure 8, source data 3: JSON-formatted lists of significantly (in)variable or non-significant gene families at 5% (“strong”), 10% (“med”), and 25% FDR (“weak”); overall test. Figure 8, source data 4: JSON-formatted lists of significantly (in)vari [file 40168_2017_244_MOESM24_ESM.bz › SourceData/Fig7-SD1-phylum-counts.csv]

	*** Firmicutes	*** Bacteroidetes	*** Proteobacteria	*** Actinobacteria	** Euryarchaeota	* Viruses_noname	*** Ascomycota	*** Verrucomicrobia	*** Candidatus_Saccharibacteria	Fusobacteria	Synergistetes	Tenericutes	Spirochaetes	Deinococcus_Thermus
dn	0.550690021231423	0.575371549893843	0.203290870488323	0.368099787685775	0.198779193205945	0.00424628450106157	0.0260084925690021	0.232484076433121	0.227176220806794	0.0103503184713376	0.011411889596603	0.00424628450106157	0	0.000265392781316348
ns	0.359982134881644	0.381420276909334	0.220187583742742	0.297007592675301	0.148280482358196	0.0133988387673068	0.0567217507815989	0.0866458240285842	0.105850826261724	0.00625279142474319	0.0151853506029477	0.00267976775346137	0	0
up	0.161607875307629	0.116488925348646	0.498769483182937	0.149302707136998	0.159967186218212	0.0106644790812141	0.135356849876948	0.0508613617719442	0.0352748154224774	0.00984413453650533	0.0254306808859721	0.00410172272354389	0.000820344544708778	0
