# Supplementary material for: Proteobacteria explain significant functional variability in the human gut microbiome
Source: Microbiome. 2017 Mar 23;5:36. doi: 10.1186/s40168-017-0244-z (PMC5363007; doi:10.1186/s40168-017-0244-z)
Supplement: Supplementary file 24 — Source data for figures. Figure 1, source data 1: matrix of read counts (after rarefaction) for every gene family in each sample included in the present study. Figure 1, source data 2: matrix of average family lengths for every gene family in each sample included in the present study. Figure 1, source data 3: log-RPKG abundances for every gene family mapped in the present study. Figure 2, source data 1: residual log-RPKG abundances (i.e., after fitting the linear model) for every gene family mapped in the present study. Figure 3, source data 1: counts of invariable, non-significant, and variable gene families per pathway. “Strong,” “medium,” and “weak” refer to FDR cutoffs of 0.05, 0.10, and 0.25, respectively. Figure 3, source data 2: counts of invariable, non-significant, and variable gene families for ribosomes in each domain of life. Figure 4, source data 1: residual log-RPKG scaled by the expected variance under the null model (see the “Methods” section). Figure 6, source data 1: log10 phylogenetic distribution (PD), log10 residual variance statistics (residvar), significance at 5% FDR (invariable coded as “dn”, variable coded as “up”, non-significant coded as “ns”), presence in at least one bacterial/archaeal genome in KEGG, and annotations for all measured gene families. Figure 6, source data 2: counts of significant associations of invariable, non-significant, and variable gene families with taxonomic summary statistics. Figure 7, source data 1: counts of significant associations of invariable, non-significant, and variable gene families with phylum-level abundances. Figure 8, source data 1: q values for gene families in the overall test. Figure 8, source data 2: q values for gene families in phylum-specific tests. Figure 8, source data 3: JSON-formatted lists of significantly (in)variable or non-significant gene families at 5% (“strong”), 10% (“med”), and 25% FDR (“weak”); overall test. Figure 8, source data 4: JSON-formatted lists of significantly (in)vari [file 40168_2017_244_MOESM24_ESM.bz › SourceData/Fig8-SD1-overall-qvals.csv]

	x
K00001	0.00327377614378084
K00002	0.00327377614378084
K00003	0.00327377614378084
K00004	0.00327377614378084
K00005	0.0112632600976645
K00006	0.0202794775333956
K00007	0.00327377614378084
K00008	0.00327377614378084
K00009	0.0958933527915293
K00010	0.00327377614378084
K00011	0.00327377614378084
K00012	0.00535582178415828
K00013	0.00327377614378084
K00014	0.00327377614378084
K00015	0.00327377614378084
K00016	0.00327377614378084
K00018	0.00535582178415828
K00019	0.00327377614378084
K00020	0.00327377614378084
K00021	0.39024137411635
K00022	0.00936725257919429
K00023	0.00327377614378084
K00024	0.00327377614378084
K00025	0.58426236413028
K00026	0.147377325175226
K00027	0.00327377614378084
K00028	0.055393045509574
K00029	0.00327377614378084
K00030	0.00327377614378084
K00031	0.00327377614378084
K00032	0.0627151780785772
K00033	0.0112632600976645
K00034	0.00327377614378084
K00035	0.00327377614378084
K00036	0.0149974613408146
K00038	0.00327377614378084
K00039	0.195738679821288
K00040	0.00535582178415828
K00041	0.00327377614378084
K00042	0.00535582178415828
K00043	0.00535582178415828
K00044	0.374003261685843
K00045	0.00327377614378084
K00046	0.00535582178415828
K00048	0.00327377614378084
K00049	0.00535582178415828
K00050	0.0167764911385025
K00051	0.39024137411635
K00052	0.00327377614378084
K00053	0.00535582178415828
K00054	0.347405612122406
K00055	0.00327377614378084
K00057	0.00327377614378084
K00058	0.00327377614378084
K00059	0.00327377614378084
K00060	0.00737471554263982
K00061	0.37185982988485
K00062	0.0906135676641178
K00063	0.00327377614378084
K00064	0.0370726986532311
K00065	0.00327377614378084
K00066	0.00327377614378084
K00067	0.00535582178415828
K00068	0.00737471554263982
K00069	0.0131583709602875
K00070	0.584702361360638
K00071	0.0493073493687836
K00072	0.00535582178415828
K00073	0.583528867301512
K00074	0.00327377614378084
K00075	0.00327377614378084
K00076	0.00535582178415828
K00077	0.00327377614378084
K00078	0.00327377614378084
K00079	0.530027691197862
K00080	0.578185745731262
K00081	0.309162612974404
K00082	0.0112632600976645
K00083	0.147377325175226
K00084	0.49711678982838
K00085	0.524256400616261
K00086	0.0112632600976645
K00087	0.00327377614378084
K00088	0.00327377614378084
K00090	0.00327377614378084
K00091	0.0112632600976645
K00094	0.447676145419554
K00095	0.341577122086609
K00096	0.0149974613408146
K00097	0.00327377614378084
K00098	0.00327377614378084
K00099	0.00327377614378084
K00100	0.00327377614378084
K00101	0.00327377614378084
K00102	0.00535582178415828
K00103	0.309162612974404
K00104	0.00327377614378084
K00105	0.480183690055992
K00106	0.00327377614378084
K00107	0.0866001578652444
K00108	0.52116569912498
K00109	0.0493073493687836
K00110	0.577527344863344
K00111	0.00327377614378084
K00112	0.139875892860105
K00113	0.297634381881778
K00114	0.00327377614378084
K00115	0.0112632600976645
K00116	0.331736980834958
K00117	0.225751577199565
K00118	0.00327377614378084
K00119	0.0237815046871729
K00121	0.0167764911385025
K00122	0.00327377614378084
K00123	0.00535582178415828
K00124	0.00327377614378084
K00125	0.0167764911385025
K00126	0.594049044394375
K00127	0.00936725257919429
K00128	0.00327377614378084
K00129	0.00327377614378084
K00130	0.0713735008294106
K00131	0.527761840654221
K00132	0.0892698631519577
K00133	0.00327377614378084
K00134	0.00327377614378084
K00135	0.00327377614378084
K00137	0.00327377614378084
K00138	0.00327377614378084
K00139	0.448841630046264
K00140	0.00327377614378084
K00141	0.0370726986532311
K00142	0.00327377614378084
K00143	0.00327377614378084
K00145	0.00327377614378084
K00146	0.0852433043144291
K00147	0.00327377614378084
K00148	0.316284587256155
K00149	0.0508484270579313
K00150	0.58896731311614
K00151	0.108881341510356
K00152	0.53965306225099
K00153	0.00327377614378084
K00154	0.00327377614378084
K00155	0.00327377614378084
K00156	0.148465833330668
K00157	0.00327377614378084
K00158	0.00535582178415828
K00160	0.569626225292171
K00161	0.00327377614378084
K00162	0.00535582178415828
K00163	0.36071778048003
K00164	0.00936725257919429
K00166	0.0112632600976645
K00167	0.119091805928994
K00169	0.00327377614378084
K00170	0.00737471554263982
K00171	0.00327377614378084
K00172	0.00327377614378084
K00174	0.00535582178415828
K00175	0.00737471554263982
K00176	0.00327377614378084
K00177	0.00327377614378084
K00178	0.105036969008071
K00179	0.00327377614378084
K00180	0.00327377614378084
K00181	0.0149974613408146
K00182	0.0354564209366402
K00183	0.545743809291115
K00184	0.0112632600976645
K00185	0.257035306916326
K00186	0.0131583709602875
K00187	0.00327377614378084
K00188	0.0167764911385025
K00189	0.537144991566852
K00190	0.151825856308422
K00192	0.00535582178415828
K00193	0.0185670084649743
K00194	0.0685717288951456
K00195	0.504055905868733
K00196	0.00737471554263982
K00197	0.0149974613408146
K00198	0.00737471554263982
K00200	0.213483484537594
K00201	0.150752248031231
K00202	0.112658362556811
K00203	0.00327377614378084
K00204	0.0879593348923072
K00205	0.00327377614378084
K00206	0.54335385887722
K00207	0.00327377614378084
K00208	0.00535582178415828
K00209	0.303022750991856
K00210	0.0112632600976645
K00211	0.392566381251532
K00213	0.127807292919303
K00214	0.00327377614378084
K00215	0.00327377614378084
K00216	0.445601238267619
K00217	0.343913206393537
K00218	0.0478262002847143
K00219	0.00327377614378084
K00220	0.516652867783338
K00221	0.00535582178415828
K00222	0.00535582178415828
K00223	0.00327377614378084
K00224	0.169128795230484
K00225	0.431925712824544
K00226	0.00327377614378084
K00227	0.251998531344178
K00228	0.42196109655749
K00230	0.00327377614378084
K00231	0.00737471554263982
K00232	0.00737471554263982
K00234	0.0946437232223937
K00235	0.4203476095359
K00236	0.0112632600976645
K00237	0.356503865224841
K00239	0.00327377614378084
K00240	0.00327377614378084
K00241	0.00535582178415828
K00242	0.499311149734837
K00243	0.00327377614378084
K00244	0.00737471554263982
K00245	0.0202794775333956
K00246	0.041728526297619
K00247	0.00327377614378084
K00248	0.00327377614378084
K00249	0.00327377614378084
K00250	0.512002044980092
K00251	0.00327377614378084
K00252	0.00327377614378084
K00253	0.00327377614378084
K00254	0.320009331317367
K00255	0.351408163908591
K00256	0.078450049224219
K00257	0.00327377614378084
K00258	0.00327377614378084
K00259	0.00936725257919429
K00260	0.00737471554263982
K00261	0.00327377614378084
K00262	0.00535582178415828
K00263	0.00535582178415828
K00264	0.00327377614378084
K00265	0.00737471554263982
K00266	0.00327377614378084
K00270	0.0508484270579313
K00271	0.312430538848082
K00272	0.0254788209310078
K00273	0.208422043531663
K00274	0.00327377614378084
K00275	0.06123759371345
K00276	0.564114059528661
K00277	0.32650078391087
K00278	0.00327377614378084
K00279	0.514958998801828
K00280	0.405102976125034
K00281	0.0539249627683784
K00282	0.113892722211658
K00283	0.126633804102462
K00284	0.0112632600976645
K00285	0.00327377614378084
K00286	0.00327377614378084
K00287	0.00327377614378084
K00288	0.00327377614378084
K00289	0.111405461836374
K00290	0.00327377614378084
K00291	0.00327377614378084
K00292	0.32739111391785
K00293	0.0385751340789482
K00294	0.00327377614378084
K00295	0.147377325175226
K00297	0.00327377614378084
K00298	0.00327377614378084
K00299	0.00327377614378084
K00300	0.207432644321904
K00301	0.0770430461361959
K00302	0.00535582178415828
K00303	0.00737471554263982
K00304	0.00327377614378084
K00305	0.124108256064378
K00306	0.585650021257367
K00308	0.201018284464948
K00309	0.0237815046871729
K00311	0.00327377614378084
K00312	0.562321373126329
K00313	0.514958998801828
K00314	0.595509665731894
K00315	0.00737471554263982
K00316	0.508414115597311
K00317	0.0237815046871729
K00318	0.00327377614378084
K00319	0.00327377614378084
K00320	0.00327377614378084
K00321	0.444390686780801
K00322	0.530700560816821
K00323	0.00535582178415828
K00324	0.00936725257919429
K00325	0.0112632600976645
K00326	0.00327377614378084
K00327	0.00535582178415828
K00328	0.00535582178415828
K00329	0.00535582178415828
K00330	0.00327377614378084
K00331	0.00535582178415828
K00332	0.00737471554263982
K00333	0.0354564209366402
K00334	0.00327377614378084
K00335	0.00327377614378084
K00336	0.00535582178415828
K00337	0.00327377614378084
K00338	0.00327377614378084
K00339	0.00535582178415828
K00340	0.00327377614378084
K00341	0.00737471554263982
K00342	0.00936725257919429
K00343	0.00327377614378084
K00344	0.00327377614378084
K00346	0.00936725257919429
K00347	0.00327377614378084
K00348	0.00535582178415828
K00349	0.00535582178415828
K00350	0.00535582178415828
K00351	0.00535582178415828
K00353	0.528294428866533
K00354	0.00327377614378084
K00355	0.00327377614378084
K00356	0.00327377614378084
K00357	0.205345188679146
K00358	0.00737471554263982
K00359	0.00327377614378084
K00360	0.527761840654221
K00362	0.00327377614378084
K00363	0.00327377614378084
K00364	0.541281557672192
K00365	0.428320504268574
K00366	0.00737471554263982
K00367	0.0656710256835219
K00368	0.00327377614378084
K00369	0.521972946674056
K00370	0.262584508300438
K00371	0.560434155060461
K00372	0.00936725257919429
K00373	0.0167764911385025
K00374	0.261598691337981
K00375	0.00327377614378084
K00376	0.513432073923714
K00378	0.00327377614378084
K00380	0.00737471554263982
K00381	0.146191817095344
K00382	0.0112632600976645
K00383	0.0112632600976645
K00384	0.00535582178415828
K00385	0.00535582178415828
K00386	0.093342836179968
K00387	0.00535582178415828
K00389	0.393287126358218
K00390	0.00327377614378084
K00391	0.477062721392697
K00392	0.0131583709602875
K00394	0.0432706320470347
K00395	0.0825540471079746
K00397	0.0321664053990482
K00399	0.00327377614378084
K00400	0.0131583709602875
K00401	0.00327377614378084
K00402	0.00327377614378084
K00404	0.00327377614378084
K00405	0.488559021449051
K00406	0.00327377614378084
K00407	0.566885754726476
K00408	0.106308830684553
K00410	0.0271923667745073
K00411	0.566885754726476
K00412	0.00327377614378084
K00413	0.00327377614378084
K00414	0.10763393512255
K00415	0.570378651364372
K00416	0.00327377614378084
K00417	0.0185670084649743
K00418	0.335988374598141
K00419	0.0582866736762842
K00420	0.00327377614378084
K00421	0.0597494421605081
K00423	0.00327377614378084
K00425	0.00327377614378084
K00426	0.00327377614378084
K00427	0.00327377614378084
K00428	0.0167764911385025
K00429	0.488061155563353
K00430	0.0112632600976645
K00431	0.0385751340789482
K00432	0.00327377614378084
K00433	0.00327377614378084
K00434	0.0478262002847143
K00435	0.0713735008294106
K00436	0.0756276889151242
K00437	0.0354564209366402
K00438	0.594699611528336
K00440	0.0493073493687836
K00441	0.00327377614378084
K00442	0.00327377614378084
K00443	0.00327377614378084
K00444	0.00327377614378084
K00445	0.0202794775333956
K00446	0.0185670084649743
K00448	0.547193720808041
K00449	0.0508484270579313
K00450	0.251998531344178
K00451	0.125359829924774
K00452	0.134942423636881
K00453	0.164434221856639
K00454	0.533507752802052
K00455	0.00327377614378084
K00456	0.0167764911385025
K00457	0.00327377614378084
K00458	0.06123759371345
K00459	0.00327377614378084
K00460	0.283714884758791
K00461	0.0798111960341657
K00462	0.354704279665334
K00463	0.00327377614378084
K00464	0.577909042479826
K00466	0.461256247719257
K00467	0.00327377614378084
K00468	0.287473053877313
K00469	0.535939396634611
K00470	0.00327377614378084
K00471	0.297634381881778
K00472	0.00327377614378084
K00473	0.0112632600976645
K00474	0.00936725257919429
K00475	0.157569232404128
K00476	0.00327377614378084
K00477	0.0798111960341657
K00478	0.263568377707832
K00479	0.546329905480284
K00480	0.00737471554263982
K00481	0.574030105635256
K00483	0.231906186131477
K00484	0.00327377614378084
K00485	0.00327377614378084
K00486	0.00535582178415828
K00487	0.0478262002847143
K00488	0.055393045509574
K00489	0.0112632600976645
K00490	0.0493073493687836
K00491	0.132570692423069
K00492	0.401973747438585
K00493	0.461256247719257
K00494	0.13614955440632
K00495	0.00327377614378084
K00496	0.0271923667745073
K00497	0.450890185045545
K00498	0.546177510768323
K00499	0.00327377614378084
K00500	0.00327377614378084
K00501	0.239011952672931
K00502	0.182565765268941
K00503	0.386566268278518
K00504	0.226666655403555
K00505	0.53301793995056
K00506	0.164434221856639
K00507	0.00327377614378084
K00508	0.00327377614378084
K00509	0.531333544319987
K00510	0.567214341893746
K00511	0.0892698631519577
K00512	0.179140431030794
K00513	0.00327377614378084
K00514	0.315403452535632
K00515	0.188965740806641
K00517	0.00327377614378084
K00518	0.354704279665334
K00519	0.329970040669852
K00520	0.0254788209310078
K00521	0.0713735008294106
K00522	0.478472436444927
K00523	0.516652867783338
K00524	0.0463096336180726
K00525	0.00327377614378084
K00526	0.00327377614378084
K00527	0.00327377614378084
K00528	0.00327377614378084
K00529	0.00327377614378084
K00530	0.144956541849536
K00531	0.530700560816821
K00532	0.00327377614378084
K00533	0.00535582178415828
K00534	0.557450239679865
K00535	0.426661629024685
K00537	0.00327377614378084
K00538	0.0493073493687836
K00539	0.0321664053990482
K00540	0.00535582178415828
K00541	0.307398458793033
K00542	0.168036403099616
K00543	0.00535582178415828
K00544	0.253028247110555
K00545	0.370104068186745
K00546	0.00327377614378084
K00547	0.00535582178415828
K00548	0.00327377614378084
K00549	0.00936725257919429
K00550	0.132570692423069
K00551	0.0385751340789482
K00552	0.455407534045772
K00553	0.00936725257919429
K00554	0.00535582178415828
K00555	0.0185670084649743
K00556	0.58257410384472
K00557	0.324633452154999
K00558	0.00327377614378084
K00559	0.00327377614378084
K00560	0.00327377614378084
K00561	0.00327377614378084
K00562	0.494561221828411
K00563	0.00535582178415828
K00564	0.00327377614378084
K00565	0.00535582178415828
K00566	0.00327377614378084
K00567	0.00327377614378084
K00568	0.00327377614378084
K00569	0.120245787098462
K00570	0.00327377614378084
K00571	0.00327377614378084
K00572	0.0670693923315933
K00573	0.00327377614378084
K00574	0.00327377614378084
K00575	0.00737471554263982
K00577	0.00327377614378084
K00578	0.00327377614378084
K00579	0.00327377614378084
K00580	0.00327377614378084
K00581	0.00327377614378084
K00582	0.00327377614378084
K00583	0.00327377614378084
K00584	0.00327377614378084
K00586	0.243983613392697
K00587	0.0271923667745073
K00588	0.00327377614378084
K00589	0.579186430616305
K00590	0.0478262002847143
K00591	0.00327377614378084
K00592	0.558727543943238
K00594	0.595767206206084
K00595	0.00535582178415828
K00596	0.43973296947361
K00597	0.130220429613117
K00598	0.00535582178415828
K00599	0.00327377614378084
K00600	0.00327377614378084
K00601	0.0741862311314851
K00602	0.00327377614378084
K00603	0.319107314030792
K00604	0.00327377614378084
K00605	0.00535582178415828
K00606	0.00327377614378084
K00607	0.00936725257919429
K00608	0.549158174040785
K00609	0.00327377614378084
K00610	0.00327377614378084
K00611	0.00327377614378084
K00612	0.55968337644454
K00613	0.562992087075641
K00614	0.0254788209310078
K00615	0.00327377614378084
K00616	0.00327377614378084
K00618	0.596614388396802
K00619	0.00327377614378084
K00620	0.00535582178415828
K00621	0.00327377614378084
K00622	0.188965740806641
K00623	0.0167764911385025
K00624	0.0112632600976645
K00625	0.00327377614378084
K00626	0.00327377614378084
K00627	0.00535582178415828
K00628	0.517649916911334
K00629	0.442975209487382
K00630	0.0305624708875257
K00631	0.554457672056631
K00632	0.176930342645996
K00633	0.00327377614378084
K00634	0.00327377614378084
K00635	0.103723756447198
K00637	0.0131583709602875
K00638	0.00535582178415828
K00639	0.0131583709602875
K00640	0.00327377614378084
K00641	0.00737471554263982
K00643	0.00936725257919429
K00645	0.00327377614378084
K00646	0.235005869038586
K00647	0.150752248031231
K00648	0.00535582178415828
K00649	0.490297904526516
K00650	0.554912300154202
K00651	0.00327377614378084
K00652	0.00737471554263982
K00653	0.00737471554263982
K00654	0.00737471554263982
K00655	0.00327377614378084
K00656	0.00327377614378084
K00657	0.00327377614378084
K00658	0.00327377614378084
K00659	0.163211048800579
K00660	0.138710813609436
K00661	0.00327377614378084
K00662	0.0582866736762842
K00663	0.548799665844286
K00664	0.160920383520963
K00665	0.00327377614378084
K00666	0.00327377614378084
K00667	0.00327377614378084
K00668	0.00327377614378084
K00669	0.319107314030792
K00670	0.00327377614378084
K00671	0.229821344543948
K00672	0.00327377614378084
K00673	0.00327377614378084
K00674	0.00327377614378084
K00675	0.277924429062182
K00676	0.00327377614378084
K00677	0.00936725257919429
K00678	0.00327377614378084
K00679	0.185946346675754
K00680	0.00327377614378084
K00681	0.00327377614378084
K00682	0.329970040669852
K00683	0.0149974613408146
K00684	0.0254788209310078
K00685	0.113892722211658
K00686	0.00327377614378084
K00687	0.489734676761555
K00688	0.00737471554263982
K00689	0.0370726986532311
K00690	0.0167764911385025
K00691	0.257985405543386
K00692	0.0254788209310078
K00693	0.00327377614378084
K00694	0.0656710256835219
K00695	0.00327377614378084
K00696	0.00327377614378084
K00697	0.0727977019276007
K00698	0.00327377614378084
K00699	0.00327377614378084
K00700	0.00535582178415828
K00701	0.00535582178415828
K00702	0.0288955043384914
K00703	0.00327377614378084
K00704	0.124108256064378
K00705	0.00327377614378084
K00706	0.00327377614378084
K00709	0.55831414311153
K00710	0.00327377614378084
K00712	0.00327377614378084
K00713	0.00327377614378084
K00714	0.490297904526516
K00715	0.222735975384364
K00716	0.265530296897161
K00717	0.0448109765408116
K00718	0.591311929428732
K00719	0.190101206717034
K00720	0.00327377614378084
K00721	0.00327377614378084
K00722	0.00327377614378084
K00725	0.00535582178415828
K00726	0.549158174040785
K00727	0.426189549233767
K00728	0.00327377614378084
K00729	0.00327377614378084
K00730	0.428320504268574
K00731	0.00327377614378084
K00733	0.411753233150709
K00734	0.478472436444927
K00735	0.480183690055992
K00736	0.113892722211658
K00737	0.273155478783764
K00738	0.352111558514664
K00739	0.119091805928994
K00740	0.438272205481157
K00741	0.0642136426044023
K00742	0.122878400648125
K00743	0.0508484270579313
K00744	0.0305624708875257
K00745	0.00327377614378084
K00746	0.126633804102462
K00747	0.237068481370705
K00748	0.00327377614378084
K00749	0.00327377614378084
K00750	0.58896731311614
K00752	0.00327377614378084
K00753	0.283714884758791
K00754	0.00535582178415828
K00756	0.0202794775333956
K00757	0.00327377614378084
K00758	0.0825540471079746
K00759	0.00327377614378084
K00760	0.00327377614378084
K00761	0.00327377614378084
K00762	0.00327377614378084
K00763	0.00327377614378084
K00764	0.00327377614378084
K00765	0.00327377614378084
K00766	0.00327377614378084
K00767	0.00535582178415828
K00768	0.00535582178415828
K00769	0.00936725257919429
K00770	0.0321664053990482
K00771	0.571945767339101
K00772	0.00327377614378084
K00773	0.00327377614378084
K00774	0.393287126358218
K00775	0.105036969008071
K00776	0.461831648605745
K00777	0.390966093529627
K00778	0.550720645803447
K00779	0.116559102014846
K00780	0.445601238267619
K00781	0.0321664053990482
K00782	0.00936725257919429
K00783	0.00327377614378084
K00784	0.00327377614378084
K00785	0.187054980843268
K00786	0.00327377614378084
K00787	0.00327377614378084
K00788	0.00327377614378084
K00789	0.00535582178415828
K00790	0.00327377614378084
K00791	0.00327377614378084
K00793	0.00327377614378084
K00794	0.00327377614378084
K00795	0.00535582178415828
K00796	0.00327377614378084
K00797	0.00327377614378084
K00798	0.00327377614378084
K00799	0.0220522433293572
K00800	0.00327377614378084
K00801	0.0385751340789482
K00802	0.350024984665988
K00803	0.329970040669852
K00804	0.0756276889151242
K00805	0.00327377614378084
K00806	0.00327377614378084
K00807	0.540468788395927
K00808	0.00737471554263982
K00809	0.436939477266669
K00810	0.0385751340789482
K00811	0.149564675231444
K00812	0.00327377614378084
K00813	0.381475582034738
K00814	0.0112632600976645
K00815	0.00535582178415828
K00816	0.0385751340789482
K00817	0.00535582178415828
K00818	0.00535582178415828
K00819	0.0463096336180726
K00820	0.00327377614378084
K00821	0.00737471554263982
K00822	0.162067581523377
K00823	0.00535582178415828
K00824	0.00737471554263982
K00825	0.00327377614378084
K00826	0.00327377614378084
K00827	0.32739111391785
K00829	0.553651585392168
K00830	0.00327377614378084
K00831	0.00327377614378084
K00832	0.00737471554263982
K00833	0.00535582178415828
K00835	0.00327377614378084
K00836	0.355633751961996
K00837	0.00327377614378084
K00838	0.0354564209366402
K00839	0.00535582178415828
K00840	0.00327377614378084
K00841	0.00327377614378084
K00842	0.0670693923315933
K00843	0.129016446031306
K00844	0.176930342645996
K00845	0.00737471554263982
K00846	0.00327377614378084
K00847	0.00327377614378084
K00848	0.00327377614378084
K00849	0.00327377614378084
K00850	0.00737471554263982
K00851	0.00535582178415828
K00852	0.00327377614378084
K00853	0.00327377614378084
K00854	0.00327377614378084
K00855	0.0167764911385025
K00856	0.00327377614378084
K00857	0.00327377614378084
K00858	0.00327377614378084
K00859	0.00327377614378084
K00860	0.00737471554263982
K00861	0.00327377614378084
K00862	0.372555830665841
K00863	0.00535582178415828
K00864	0.00327377614378084
K00865	0.00327377614378084
K00866	0.387390251020771
K00867	0.354704279665334
K00868	0.00327377614378084
K00869	0.00535582178415828
K00870	0.00327377614378084
K00871	0.169128795230484
K00872	0.00327377614378084
K00873	0.00535582178415828
K00874	0.00327377614378084
K00875	0.00327377614378084
K00876	0.00327377614378084
K00877	0.00327377614378084
K00878	0.00535582178415828
K00879	0.0288955043384914
K00880	0.0202794775333956
K00881	0.078450049224219
K00882	0.00535582178415828
K00883	0.554457672056631
K00884	0.00737471554263982
K00885	0.127807292919303
K00886	0.00327377614378084
K00887	0.41979832803297
K00888	0.00327377614378084
K00889	0.00535582178415828
K00890	0.459692592927495
K00891	0.00327377614378084
K00892	0.00327377614378084
K00893	0.182565765268941
K00894	0.258816351268326
K00895	0.00737471554263982
K00897	0.00535582178415828
K00898	0.573463191503283
K00899	0.00535582178415828
K00900	0.00535582178415828
K00901	0.00327377614378084
K00902	0.497597295394327
K00903	0.00327377614378084
K00904	0.108881341510356
K00905	0.00327377614378084
K00906	0.172468868263421
K00907	0.00327377614378084
K00908	0.00327377614378084
K00909	0.474294928268216
K00910	0.0254788209310078
K00911	0.151825856308422
K00912	0.00737471554263982
K00913	0.00327377614378084
K00914	0.00327377614378084
K00915	0.546329905480284
K00916	0.0271923667745073
K00917	0.00327377614378084
K00918	0.588273605420168
K00919	0.00327377614378084
K00920	0.474294928268216
K00921	0.00535582178415828
K00922	0.0202794775333956
K00923	0.00327377614378084
K00924	0.00535582178415828
K00925	0.00327377614378084
K00926	0.00327377614378084
K00927	0.00327377614378084
K00928	0.00535582178415828
K00929	0.00737471554263982
K00930	0.00327377614378084
K00931	0.00327377614378084
K00932	0.00327377614378084
K00933	0.28557253035474
K00934	0.238085491128064
K00936	0.00737471554263982
K00937	0.00327377614378084
K00938	0.315403452535632
K00939	0.00327377614378084
K00940	0.00535582178415828
K00941	0.00327377614378084
K00942	0.00327377614378084
K00943	0.00327377614378084
K00944	0.395472312737948
K00945	0.00327377614378084
K00946	0.00327377614378084
K00947	0.00535582178415828
K00948	0.00327377614378084
K00949	0.00535582178415828
K00950	0.00327377614378084
K00951	0.00327377614378084
K00952	0.00327377614378084
K00953	0.00327377614378084
K00954	0.00327377614378084
K00955	0.00535582178415828
K00956	0.00737471554263982
K00957	0.00535582178415828
K00958	0.00327377614378084
K00960	0.571624634643976
K00961	0.00327377614378084
K00962	0.00327377614378084
K00963	0.00737471554263982
K00965	0.00327377614378084
K00966	0.00327377614378084
K00967	0.00327377614378084
K00968	0.0220522433293572
K00969	0.00327377614378084
K00970	0.00535582178415828
K00971	0.00327377614378084
K00972	0.562321373126329
K00973	0.00327377614378084
K00974	0.00327377614378084
K00975	0.00936725257919429
K00976	0.498181063111392
K00977	0.421284625857747
K00978	0.00327377614378084
K00979	0.00535582178415828
K00980	0.00535582178415828
K00981	0.00327377614378084
K00982	0.0149974613408146
K00983	0.00535582178415828
K00984	0.00327377614378084
K00985	0.00327377614378084
K00986	0.00535582178415828
K00987	0.497597295394327
K00988	0.0656710256835219
K00989	0.00327377614378084
K00990	0.00936725257919429
K00991	0.00327377614378084
K00992	0.00327377614378084
K00993	0.131447315849411
K00994	0.352957831465472
K00995	0.00327377614378084
K00996	0.00327377614378084
K00997	0.00327377614378084
K00998	0.00327377614378084
K00999	0.537144991566852
K01000	0.00327377614378084
K01001	0.0112632600976645
K01002	0.00327377614378084
K01003	0.00327377614378084
K01004	0.568731792708335
K01005	0.00327377614378084
K01006	0.00535582178415828
K01007	0.00327377614378084
K01008	0.00535582178415828
K01010	0.11784093696419
K01011	0.00327377614378084
K01012	0.00327377614378084
K01013	0.00327377614378084
K01014	0.554912300154202
K01015	0.536767233950604
K01016	0.364927800195943
K01017	0.310866747978223
K01018	0.497597295394327
K01019	0.1814449472985
K01020	0.450329534749943
K01021	0.293955014979115
K01022	0.456714533518781
K01023	0.147377325175226
K01024	0.221662825677939
K01025	0.00327377614378084
K01026	0.00327377614378084
K01027	0.00327377614378084
K01028	0.00327377614378084
K01029	0.0149974613408146
K01030	0.503760683324423
K01031	0.558727543943238
K01032	0.00936725257919429
K01034	0.0220522433293572
K01035	0.0131583709602875
K01036	0.305653588454311
K01039	0.00327377614378084
K01040	0.0112632600976645
K01041	0.00535582178415828
K01042	0.0112632600976645
K01043	0.00327377614378084
K01044	0.517169279894838
K01045	0.517649916911334
K01046	0.00535582178415828
K01047	0.033836576730059
K01048	0.00327377614378084
K01049	0.152925934385182
K01050	0.151825856308422
K01051	0.00737471554263982
K01052	0.00327377614378084
K01053	0.00327377614378084
K01054	0.00535582178415828
K01055	0.00327377614378084
K01056	0.00327377614378084
K01057	0.0539249627683784
K01058	0.495081170182658
K01059	0.559271970706564
K01060	0.00936725257919429
K01061	0.0131583709602875
K01062	0.379840518639647
K01063	0.51558261369267
K01064	0.0305624708875257
K01065	0.574768941136586
K01066	0.00327377614378084
K01067	0.00737471554263982
K01068	0.00327377614378084
K01069	0.00327377614378084
K01070	0.0700074128468655
K01071	0.00327377614378084
K01072	0.0185670084649743
K01073	0.0149974613408146
K01074	0.342414324424487
K01075	0.00327377614378084
K01076	0.00327377614378084
K01077	0.00535582178415828
K01078	0.00327377614378084
K01079	0.00327377614378084
K01080	0.0254788209310078
K01081	0.00737471554263982
K01082	0.0112632600976645
K01083	0.00327377614378084
K01084	0.216447971052502
K01085	0.00327377614378084
K01087	0.320009331317367
K01089	0.00535582178415828
K01090	0.00327377614378084
K01091	0.00327377614378084
K01092	0.00327377614378084
K01093	0.00327377614378084
K01095	0.0112632600976645
K01096	0.00327377614378084
K01097	0.0220522433293572
K01098	0.00327377614378084
K01099	0.00327377614378084
K01100	0.374965632738131
K01101	0.00327377614378084
K01102	0.0220522433293572
K01103	0.0627151780785772
K01104	0.00327377614378084
K01106	0.149564675231444
K01107	0.473772585752715
K01108	0.155175642674895
K01109	0.21037109046405
K01110	0.410837670877245
K01111	0.0112632600976645
K01112	0.00327377614378084
K01113	0.00327377614378084
K01114	0.00327377614378084
K01115	0.00327377614378084
K01116	0.223827942632997
K01117	0.00535582178415828
K01118	0.00327377614378084
K01119	0.00327377614378084
K01120	0.00327377614378084
K01121	0.0112632600976645
K01122	0.0254788209310078
K01124	0.47781964626209
K01125	0.00535582178415828
K01126	0.00327377614378084
K01127	0.424687095461631
K01128	0.0463096336180726
K01129	0.00327377614378084
K01130	0.0131583709602875
K01131	0.0167764911385025
K01132	0.0112632600976645
K01133	0.0167764911385025
K01134	0.0237815046871729
K01135	0.00936725257919429
K01136	0.0305624708875257
K01137	0.0167764911385025
K01138	0.00327377614378084
K01139	0.0167764911385025
K01140	0.00535582178415828
K01141	0.438272205481157
K01142	0.00327377614378084
K01143	0.00327377614378084
K01144	0.00327377614378084
K01145	0.517169279894838
K01146	0.00327377614378084
K01147	0.097123507280725
K01148	0.0321664053990482
K01149	0.00327377614378084
K01150	0.460815142421622
K01151	0.00327377614378084
K01152	0.406755715449075
K01153	0.00327377614378084
K01154	0.00327377614378084
K01155	0.00327377614378084
K01156	0.0354564209366402
K01157	0.155175642674895
K01158	0.056839808073852
K01159	0.00327377614378084
K01160	0.00327377614378084
K01161	0.424687095461631
K01163	0.00535582178415828
K01164	0.00327377614378084
K01165	0.103723756447198
K01166	0.00327377614378084
K01167	0.573816659423733
K01168	0.330798776319082
K01169	0.00327377614378084
K01170	0.00327377614378084
K01172	0.482842829058145
K01173	0.0112632600976645
K01174	0.00535582178415828
K01175	0.00327377614378084
K01176	0.00327377614378084
K01177	0.105036969008071
K01178	0.00535582178415828
K01179	0.00327377614378084
K01180	0.00327377614378084
K01181	0.00535582178415828
K01182	0.00327377614378084
K01183	0.00737471554263982
K01184	0.00327377614378084
K01185	0.00327377614378084
K01186	0.00936725257919429
K01187	0.00327377614378084
K01188	0.00327377614378084
K01189	0.00327377614378084
K01190	0.00535582178415828
K01191	0.00936725257919429
K01192	0.00737471554263982
K01193	0.00327377614378084
K01194	0.238085491128064
K01195	0.00327377614378084
K01196	0.00327377614378084
K01197	0.00737471554263982
K01198	0.00327377614378084
K01199	0.00535582178415828
K01200	0.00327377614378084
K01201	0.00936725257919429
K01202	0.00327377614378084
K01203	0.407644036450739
K01204	0.00327377614378084
K01205	0.0220522433293572
K01206	0.00737471554263982
K01207	0.00327377614378084
K01208	0.00327377614378084
K01209	0.00327377614378084
K01210	0.00327377614378084
K01212	0.00737471554263982
K01213	0.00327377614378084
K01214	0.131447315849411
K01215	0.0167764911385025
K01216	0.00936725257919429
K01217	0.444390686780801
K01218	0.00535582178415828
K01219	0.557140044108534
K01220	0.0432706320470347
K01222	0.0167764911385025
K01223	0.0112632600976645
K01224	0.00327377614378084
K01225	0.00327377614378084
K01226	0.00327377614378084
K01227	0.00327377614378084
K01228	0.0112632600976645
K01229	0.00327377614378084
K01230	0.00327377614378084
K01231	0.182565765268941
K01232	0.00737471554263982
K01233	0.00535582178415828
K01234	0.00327377614378084
K01235	0.0370726986532311
K01236	0.00535582178415828
K01237	0.513119049647521
K01238	0.00327377614378084
K01239	0.00327377614378084
K01240	0.00327377614378084
K01241	0.336862044756133
K01242	0.212469039103986
K01243	0.00327377614378084
K01244	0.127807292919303
K01245	0.00535582178415828
K01246	0.00535582178415828
K01247	0.00535582178415828
K01249	0.310866747978223
K01250	0.129016446031306
K01251	0.00535582178415828
K01252	0.0656710256835219
K01253	0.0305624708875257
K01254	0.102416134789873
K01255	0.00327377614378084
K01256	0.0112632600976645
K01257	0.0478262002847143
K01258	0.00535582178415828
K01259	0.0798111960341657
K01260	0.00327377614378084
K01261	0.0220522433293572
K01262	0.00327377614378084
K01263	0.00327377614378084
K01264	0.00327377614378084
K01265	0.00535582178415828
K01266	0.00535582178415828
K01267	0.00327377614378084
K01268	0.00535582178415828
K01269	0.00327377614378084
K01270	0.00327377614378084
K01271	0.00327377614378084
K01273	0.00327377614378084
K01274	0.00535582178415828
K01275	0.406755715449075
K01276	0.00327377614378084
K01277	0.00936725257919429
K01278	0.00737471554263982
K01279	0.0354564209366402
K01280	0.00327377614378084
K01281	0.00327377614378084
K01282	0.00327377614378084
K01283	0.00327377614378084
K01284	0.00535582178415828
K01285	0.338689548821971
K01286	0.00327377614378084
K01288	0.00535582178415828
K01289	0.00327377614378084
K01290	0.0220522433293572
K01291	0.00327377614378084
K01292	0.041728526297619
K01293	0.20948844007889
K01294	0.379840518639647
K01295	0.00327377614378084
K01296	0.0582866736762842
K01297	0.00737471554263982
K01298	0.0321664053990482
K01299	0.00535582178415828
K01300	0.111405461836374
K01301	0.00737471554263982
K01303	0.00535582178415828
K01304	0.00327377614378084
K01305	0.0131583709602875
K01306	0.0432706320470347
K01307	0.490297904526516
K01308	0.00327377614378084
K01310	0.00737471554263982
K01311	0.548799665844286
K01312	0.0656710256835219
K01313	0.0131583709602875
K01314	0.00936725257919429
K01315	0.596792889478526
K01316	0.0271923667745073
K01317	0.372555830665841
K01318	0.00535582178415828
K01319	0.570055058856475
K01320	0.588273605420168
K01321	0.213483484537594
K01322	0.0254788209310078
K01323	0.0112632600976645
K01324	0.00327377614378084
K01325	0.446171303618462
K01326	0.0879593348923072
K01327	0.450890185045545
K01328	0.594699611528336
K01329	0.235005869038586
K01330	0.132570692423069
K01331	0.510071553601811
K01332	0.406755715449075
K01333	0.574030105635256
K01334	0.542915768616438
K01335	0.0237815046871729
K01336	0.00327377614378084
K01337	0.00936725257919429
K01338	0.00327377614378084
K01340	0.226666655403555
K01341	0.00327377614378084
K01342	0.00327377614378084
K01343	0.00327377614378084
K01344	0.00327377614378084
K01345	0.173632980235391
K01346	0.590694127596073
K01347	0.0288955043384914
K01348	0.00737471554263982
K01349	0.00737471554263982
K01350	0.122878400648125
K01351	0.559271970706564
K01352	0.39024137411635
K01353	0.0866001578652444
K01354	0.0185670084649743
K01355	0.00327377614378084
K01356	0.00535582178415828
K01357	0.343913206393537
K01358	0.00327377614378084
K01359	0.10763393512255
K01360	0.0879593348923072
K01361	0.00327377614378084
K01362	0.00327377614378084
K01363	0.00535582178415828
K01364	0.0131583709602875
K01365	0.404275057987694
K01366	0.297634381881778
K01367	0.255035776800906
K01368	0.288408073196298
K01369	0.00327377614378084
K01370	0.0642136426044023
K01371	0.146191817095344
K01372	0.00535582178415828
K01373	0.0131583709602875
K01374	0.276061666537669
K01375	0.554912300154202
K01376	0.00327377614378084
K01377	0.00327377614378084
K01378	0.426661629024685
K01379	0.033836576730059
K01380	0.0727977019276007
K01381	0.293955014979115
K01382	0.364927800195943
K01383	0.00327377614378084
K01384	0.0305624708875257
K01385	0.131447315849411
K01386	0.119091805928994
K01387	0.0149974613408146
K01388	0.541281557672192
K01389	0.566401452788386
K01390	0.00936725257919429
K01392	0.423082779959733
K01393	0.0700074128468655
K01394	0.570378651364372
K01395	0.187938452199762
K01396	0.394817815579155
K01397	0.469759464061083
K01398	0.389638794654943
K01399	0.472312961941141
K01400	0.246912005290798
K01401	0.0946437232223937
K01402	0.111405461836374
K01403	0.42196109655749
K01404	0.299359957447871
K01405	0.033836576730059
K01406	0.102416134789873
K01407	0.00327377614378084
K01408	0.0167764911385025
K01409	0.00535582178415828
K01410	0.00327377614378084
K01411	0.00327377614378084
K01412	0.00327377614378084
K01413	0.394817815579155
K01414	0.101102343026985
K01415	0.00327377614378084
K01416	0.406755715449075
K01417	0.00327377614378084
K01419	0.144956541849536
K01420	0.00327377614378084
K01421	0.00936725257919429
K01422	0.00535582178415828
K01423	0.00327377614378084
K01424	0.00327377614378084
K01425	0.0220522433293572
K01426	0.00327377614378084
K01427	0.587577689636039
K01428	0.0149974613408146
K01429	0.0167764911385025
K01430	0.0202794775333956
K01431	0.0713735008294106
K01432	0.00327377614378084
K01433	0.155175642674895
K01434	0.00535582178415828
K01435	0.137453647584772
K01436	0.00535582178415828
K01437	0.0582866736762842
K01438	0.00737471554263982
K01439	0.00327377614378084
K01440	0.125359829924774
K01441	0.00327377614378084
K01442	0.00327377614378084
K01443	0.0112632600976645
K01444	0.508127024212547
K01446	0.00535582178415828
K01447	0.00327377614378084
K01448	0.00327377614378084
K01449	0.00535582178415828
K01450	0.320909822477072
K01451	0.00327377614378084
K01452	0.00327377614378084
K01453	0.00737471554263982
K01454	0.534239532450775
K01455	0.296768673963043
K01456	0.00327377614378084
K01457	0.056839808073852
K01458	0.00327377614378084
K01459	0.169128795230484
K01460	0.00327377614378084
K01461	0.21037109046405
K01462	0.00327377614378084
K01463	0.00327377614378084
K01464	0.00535582178415828
K01465	0.00327377614378084
K01466	0.00936725257919429
K01467	0.00327377614378084
K01468	0.0185670084649743
K01469	0.00327377614378084
K01470	0.0112632600976645
K01471	0.560598624502115
K01473	0.00327377614378084
K01474	0.00327377614378084
K01476	0.0112632600976645
K01477	0.093342836179968
K01478	0.00936725257919429
K01479	0.0112632600976645
K01480	0.00535582178415828
K01481	0.32650078391087
K01482	0.335281152442109
K01483	0.187054980843268
K01484	0.00327377614378084
K01485	0.00535582178415828
K01486	0.00327377614378084
K01487	0.00327377614378084
K01488	0.00535582178415828
K01489	0.00327377614378084
K01490	0.00327377614378084
K01491	0.00327377614378084
K01492	0.0185670084649743
K01493	0.00327377614378084
K01494	0.0112632600976645
K01495	0.00327377614378084
K01496	0.00327377614378084
K01497	0.561787973080411
K01498	0.595509665731894
K01499	0.00327377614378084
K01500	0.00327377614378084
K01501	0.00327377614378084
K01502	0.0131583709602875
K01503	0.519633955480153
K01504	0.593555355657737
K01505	0.00327377614378084
K01506	0.00535582178415828
K01507	0.0112632600976645
K01509	0.00535582178415828
K01510	0.0370726986532311
K01511	0.00327377614378084
K01512	0.00327377614378084
K01513	0.16563787071092
K01514	0.00327377614378084
K01515	0.00327377614378084
K01517	0.0448109765408116
K01518	0.00327377614378084
K01519	0.332590391107233
K01520	0.00327377614378084
K01521	0.00327377614378084
K01522	0.541281557672192
K01523	0.00327377614378084
K01524	0.00535582178415828
K01525	0.0202794775333956
K01526	0.255035776800906
K01527	0.00327377614378084
K01528	0.00327377614378084
K01529	0.00327377614378084
K01530	0.00327377614378084
K01531	0.0254788209310078
K01533	0.00327377614378084
K01534	0.00327377614378084
K01535	0.00327377614378084
K01536	0.282845494927387
K01537	0.00535582178415828
K01538	0.302037960330123
K01539	0.00327377614378084
K01540	0.00327377614378084
K01541	0.00327377614378084
K01542	0.130220429613117
K01543	0.506098611778749
K01544	0.0202794775333956
K01545	0.00327377614378084
K01546	0.00936725257919429
K01547	0.00737471554263982
K01548	0.00535582178415828
K01550	0.512002044980092
K01551	0.139875892860105
K01552	0.00327377614378084
K01553	0.523021637557353
K01554	0.00535582178415828
K01555	0.00737471554263982
K01556	0.00327377614378084
K01557	0.00327377614378084
K01558	0.00327377614378084
K01560	0.00327377614378084
K01561	0.00327377614378084
K01562	0.322570032933105
K01563	0.00327377614378084
K01564	0.352957831465472
K01565	0.00737471554263982
K01567	0.00327377614378084
K01568	0.239011952672931
K01569	0.033836576730059
K01570	0.055393045509574
K01571	0.00327377614378084
K01572	0.00535582178415828
K01573	0.0254788209310078
K01574	0.530311953572085
K01575	0.139875892860105
K01576	0.108881341510356
K01577	0.00327377614378084
K01578	0.00327377614378084
K01579	0.00327377614378084
K01580	0.0597494421605081
K01581	0.056839808073852
K01582	0.00737471554263982
K01583	0.0185670084649743
K01584	0.294877495562205
K01585	0.00535582178415828
K01586	0.00327377614378084
K01587	0.00535582178415828
K01588	0.00327377614378084
K01589	0.00327377614378084
K01590	0.0727977019276007
K01591	0.00327377614378084
K01592	0.00737471554263982
K01593	0.00535582178415828
K01594	0.132570692423069
K01595	0.0112632600976645
K01596	0.280951459482205
K01597	0.0685717288951456
K01598	0.00327377614378084
K01599	0.00535582178415828
K01601	0.0741862311314851
K01602	0.0185670084649743
K01607	0.00327377614378084
K01608	0.00535582178415828
K01609	0.00327377614378084
K01610	0.00535582178415828
K01611	0.00936725257919429
K01612	0.00535582178415828
K01613	0.00327377614378084
K01615	0.00327377614378084
K01616	0.00327377614378084
K01617	0.309949365099281
K01618	0.577909042479826
K01619	0.00327377614378084
K01620	0.00327377614378084
K01621	0.0167764911385025
K01622	0.00327377614378084
K01623	0.50145609498263
K01624	0.00327377614378084
K01625	0.00327377614378084
K01626	0.00327377614378084
K01627	0.00535582178415828
K01628	0.00327377614378084
K01629	0.00327377614378084
K01630	0.384792144612977
K01631	0.170251538763229
K01632	0.0756276889151242
K01633	0.00327377614378084
K01634	0.439052832305999
K01635	0.213483484537594
K01636	0.0149974613408146
K01637	0.277924429062182
K01638	0.041728526297619
K01639	0.00327377614378084
K01640	0.00327377614378084
K01641	0.0131583709602875
K01643	0.0220522433293572
K01644	0.00327377614378084
K01645	0.560598624502115
K01646	0.00737471554263982
K01647	0.00327377614378084
K01648	0.459692592927495
K01649	0.00327377614378084
K01652	0.00327377614378084
K01653	0.00327377614378084
K01654	0.0112632600976645
K01655	0.557450239679865
K01656	0.359824912868151
K01657	0.00535582178415828
K01658	0.00327377614378084
K01659	0.120245787098462
K01661	0.00327377614378084
K01662	0.00535582178415828
K01663	0.00535582178415828
K01664	0.0131583709602875
K01665	0.0112632600976645
K01666	0.0432706320470347
K01667	0.0756276889151242
K01668	0.532387094109219
K01669	0.00327377614378084
K01671	0.00327377614378084
K01672	0.0112632600976645
K01673	0.00327377614378084
K01674	0.0131583709602875
K01676	0.0131583709602875
K01677	0.0149974613408146
K01678	0.00535582178415828
K01679	0.00737471554263982
K01680	0.176930342645996
K01681	0.00327377614378084
K01682	0.506098611778749
K01683	0.517649916911334
K01684	0.0220522433293572
K01685	0.00327377614378084
K01686	0.00535582178415828
K01687	0.00327377614378084
K01689	0.00327377614378084
K01690	0.00327377614378084
K01691	0.358064892055118
K01692	0.00327377614378084
K01693	0.00737471554263982
K01694	0.0642136426044023
K01695	0.00327377614378084
K01696	0.00327377614378084
K01697	0.00327377614378084
K01698	0.00327377614378084
K01699	0.504055905868733
K01700	0.321672846469544
K01702	0.0271923667745073
K01703	0.00327377614378084
K01704	0.00327377614378084
K01705	0.461256247719257
K01706	0.317325620904352
K01707	0.596614388396802
K01708	0.320909822477072
K01709	0.0112632600976645
K01710	0.00327377614378084
K01711	0.00535582178415828
K01712	0.0220522433293572
K01713	0.00327377614378084
K01714	0.00327377614378084
K01715	0.00535582178415828
K01716	0.00327377614378084
K01718	0.486889076682016
K01719	0.00327377614378084
K01720	0.593555355657737
K01721	0.551890722147296
K01722	0.460169813151424
K01723	0.491068272072965
K01724	0.0149974613408146
K01725	0.0852433043144291
K01726	0.00327377614378084
K01727	0.00327377614378084
K01728	0.00737471554263982
K01729	0.00327377614378084
K01730	0.366608581669777
K01731	0.268338821964511
K01732	0.00327377614378084
K01733	0.00535582178415828
K01734	0.00327377614378084
K01735	0.00535582178415828
K01736	0.00535582178415828
K01737	0.00327377614378084
K01738	0.00327377614378084
K01739	0.00327377614378084
K01740	0.00327377614378084
K01741	0.0288955043384914
K01743	0.558727543943238
K01744	0.00535582178415828
K01745	0.0448109765408116
K01746	0.00535582178415828
K01749	0.00327377614378084
K01750	0.00535582178415828
K01751	0.00737471554263982
K01752	0.00535582178415828
K01753	0.0478262002847143
K01754	0.00327377614378084
K01755	0.00535582178415828
K01756	0.00327377614378084
K01757	0.00737471554263982
K01758	0.00737471554263982
K01759	0.00327377614378084
K01760	0.00327377614378084
K01761	0.00737471554263982
K01762	0.0627151780785772
K01763	0.00936725257919429
K01764	0.223827942632997
K01766	0.591533596183759
K01767	0.574030105635256
K01768	0.00327377614378084
K01769	0.00327377614378084
K01770	0.00327377614378084
K01771	0.34065341615682
K01772	0.00535582178415828
K01774	0.279952233329736
K01775	0.00327377614378084
K01776	0.00327377614378084
K01777	0.00327377614378084
K01778	0.00327377614378084
K01779	0.00327377614378084
K01780	0.343913206393537
K01781	0.0770430461361959
K01782	0.460815142421622
K01783	0.00535582178415828
K01784	0.00327377614378084
K01785	0.00327377614378084
K01786	0.00737471554263982
K01787	0.00737471554263982
K01788	0.00737471554263982
K01790	0.00327377614378084
K01791	0.00327377614378084
K01792	0.00936725257919429
K01793	0.0448109765408116
K01794	0.0852433043144291
K01795	0.00327377614378084
K01796	0.00535582178415828
K01797	0.241056385995144
K01798	0.492402539093234
K01799	0.0700074128468655
K01800	0.185946346675754
K01801	0.179140431030794
K01802	0.00535582178415828
K01803	0.00327377614378084
K01804	0.00327377614378084
K01805	0.0112632600976645
K01807	0.00535582178415828
K01808	0.00327377614378084
K01809	0.00327377614378084
K01810	0.00535582178415828
K01811	0.00737471554263982
K01812	0.00535582178415828
K01813	0.00327377614378084
K01814	0.00327377614378084
K01815	0.00327377614378084
K01816	0.0149974613408146
K01817	0.00327377614378084
K01818	0.00327377614378084
K01819	0.0131583709602875
K01820	0.216447971052502
K01821	0.0112632600976645
K01822	0.00327377614378084
K01823	0.00327377614378084
K01824	0.0493073493687836
K01825	0.00327377614378084
K01826	0.00535582178415828
K01827	0.00737471554263982
K01828	0.00327377614378084
K01829	0.406755715449075
K01830	0.00327377614378084
K01831	0.260657873724734
K01832	0.11784093696419
K01833	0.241056385995144
K01834	0.00535582178415828
K01835	0.00535582178415828
K01836	0.00327377614378084
K01837	0.119091805928994
K01838	0.00327377614378084
K01839	0.00737471554263982
K01840	0.00327377614378084
K01841	0.302037960330123
K01843	0.0271923667745073
K01844	0.00936725257919429
K01845	0.00535582178415828
K01846	0.00936725257919429
K01847	0.0354564209366402
K01848	0.0202794775333956
K01849	0.230940180491734
K01850	0.033836576730059
K01851	0.53965306225099
K01852	0.00535582178415828
K01853	0.121577270628359
K01854	0.00535582178415828
K01855	0.00327377614378084
K01856	0.00327377614378084
K01857	0.259832018127423
K01858	0.00936725257919429
K01859	0.581345951282437
K01860	0.188965740806641
K01865	0.00737471554263982
K01866	0.00327377614378084
K01867	0.00327377614378084
K01868	0.00327377614378084
K01869	0.00327377614378084
K01870	0.00327377614378084
K01872	0.00327377614378084
K01873	0.00535582178415828
K01874	0.00327377614378084
K01875	0.00327377614378084
K01876	0.00737471554263982
K01878	0.00737471554263982
K01879	0.00327377614378084
K01880	0.00327377614378084
K01881	0.00535582178415828
K01883	0.00327377614378084
K01884	0.578531476784161
K01885	0.00535582178415828
K01886	0.00327377614378084
K01887	0.00327377614378084
K01889	0.00327377614378084
K01890	0.00327377614378084
K01892	0.00535582178415828
K01893	0.00327377614378084
K01894	0.0131583709602875
K01895	0.00327377614378084
K01896	0.055393045509574
K01897	0.00535582178415828
K01899	0.097123507280725
K01900	0.479809697182032
K01902	0.0185670084649743
K01903	0.0167764911385025
K01904	0.0131583709602875
K01905	0.158728377822654
K01906	0.0202794775333956
K01907	0.00327377614378084
K01908	0.353802718106261
K01909	0.559105208312514
K01910	0.00936725257919429
K01911	0.00737471554263982
K01912	0.00535582178415828
K01913	0.041728526297619
K01914	0.00327377614378084
K01915	0.00327377614378084
K01916	0.00327377614378084
K01917	0.286485983134029
K01918	0.00327377614378084
K01919	0.0271923667745073
K01920	0.0448109765408116
K01921	0.00327377614378084
K01922	0.188965740806641
K01923	0.00327377614378084
K01924	0.00327377614378084
K01925	0.00327377614378084
K01926	0.00327377614378084
K01928	0.00327377614378084
K01929	0.00327377614378084
K01930	0.00327377614378084
K01931	0.0254788209310078
K01932	0.0478262002847143
K01933	0.00327377614378084
K01934	0.00327377614378084
K01935	0.00327377614378084
K01937	0.00327377614378084
K01938	0.00327377614378084
K01939	0.00327377614378084
K01940	0.00327377614378084
K01941	0.0524159489350675
K01942	0.00327377614378084
K01945	0.00327377614378084
K01947	0.0385751340789482
K01948	0.00327377614378084
K01950	0.00535582178415828
K01951	0.00327377614378084
K01952	0.00327377614378084
K01953	0.00327377614378084
K01954	0.00327377614378084
K01955	0.00327377614378084
K01956	0.00327377614378084
K01957	0.0131583709602875
K01958	0.00327377614378084
K01959	0.00535582178415828
K01960	0.0149974613408146
K01961	0.00936725257919429
K01962	0.00327377614378084
K01963	0.00327377614378084
K01964	0.381475582034738
K01965	0.00327377614378084
K01966	0.00327377614378084
K01968	0.00327377614378084
K01969	0.00327377614378084
K01970	0.103723756447198
K01971	0.00327377614378084
K01972	0.00327377614378084
K01973	0.378352024796343
K01974	0.00327377614378084
K01975	0.0131583709602875
K01976	0.573463191503283
K01980	0.06123759371345
K01988	0.00737471554263982
K01989	0.00327377614378084
K01990	0.00327377614378084
K01991	0.00737471554263982
K01992	0.00327377614378084
K01993	0.00737471554263982
K01994	0.0131583709602875
K01995	0.00327377614378084
K01996	0.00535582178415828
K01997	0.00327377614378084
K01998	0.00327377614378084
K01999	0.00327377614378084
K02000	0.0321664053990482
K02001	0.0288955043384914
K02002	0.0167764911385025
K02003	0.00327377614378084
K02004	0.00327377614378084
K02005	0.00327377614378084
K02006	0.00535582178415828
K02007	0.00327377614378084
K02008	0.00737471554263982
K02009	0.00737471554263982
K02010	0.00535582178415828
K02011	0.00327377614378084
K02012	0.00327377614378084
K02013	0.00327377614378084
K02014	0.00936725257919429
K02015	0.00327377614378084
K02016	0.00327377614378084
K02017	0.00327377614378084
K02018	0.00327377614378084
K02019	0.00327377614378084
K02020	0.00327377614378084
K02021	0.00327377614378084
K02022	0.0112632600976645
K02023	0.00327377614378084
K02024	0.00327377614378084
K02025	0.0131583709602875
K02026	0.00535582178415828
K02027	0.00535582178415828
K02028	0.00327377614378084
K02029	0.00327377614378084
K02030	0.00327377614378084
K02031	0.00327377614378084
K02032	0.00327377614378084
K02033	0.00327377614378084
K02034	0.00737471554263982
K02035	0.00535582178415828
K02036	0.00327377614378084
K02037	0.00535582178415828
K02038	0.00327377614378084
K02039	0.00327377614378084
K02040	0.00327377614378084
K02041	0.00327377614378084
K02042	0.00535582178415828
K02043	0.11784093696419
K02044	0.00327377614378084
K02045	0.0112632600976645
K02046	0.00936725257919429
K02047	0.0112632600976645
K02048	0.00327377614378084
K02049	0.00535582178415828
K02050	0.00327377614378084
K02051	0.00327377614378084
K02052	0.00327377614378084
K02053	0.00327377614378084
K02054	0.00327377614378084
K02055	0.00327377614378084
K02056	0.00327377614378084
K02057	0.00327377614378084
K02058	0.00737471554263982
K02062	0.00327377614378084
K02063	0.524256400616261
K02064	0.0597494421605081
K02065	0.00327377614378084
K02066	0.00535582178415828
K02067	0.00535582178415828
K02068	0.00327377614378084
K02069	0.0167764911385025
K02070	0.589157686284888
K02071	0.00327377614378084
K02072	0.00535582178415828
K02073	0.00327377614378084
K02074	0.00327377614378084
K02075	0.0185670084649743
K02076	0.423082779959733
K02077	0.00535582178415828
K02078	0.00535582178415828
K02079	0.00327377614378084
K02080	0.00327377614378084
K02081	0.00535582178415828
K02082	0.0385751340789482
K02083	0.00327377614378084
K02084	0.593233551917455
K02085	0.0670693923315933
K02086	0.0149974613408146
K02087	0.152925934385182
K02088	0.110134300128996
K02089	0.524619792791421
K02090	0.00327377614378084
K02091	0.433340220053503
K02092	0.570055058856475
K02093	0.55831414311153
K02094	0.333609621977088
K02095	0.00535582178415828
K02096	0.577527344863344
K02097	0.28916429568992
K02098	0.488882511338047
K02099	0.00327377614378084
K02100	0.381475582034738
K02101	0.343913206393537
K02102	0.0582866736762842
K02103	0.00535582178415828
K02104	0.220629050800218
K02105	0.450890185045545
K02106	0.00327377614378084
K02108	0.00327377614378084
K02109	0.00327377614378084
K02110	0.00327377614378084
K02111	0.00327377614378084
K02112	0.00535582178415828
K02113	0.00327377614378084
K02114	0.00327377614378084
K02115	0.00327377614378084
K02116	0.00535582178415828
K02117	0.00936725257919429
K02118	0.00936725257919429
K02119	0.00327377614378084
K02120	0.00327377614378084
K02121	0.00737471554263982
K02122	0.00327377614378084
K02123	0.00535582178415828
K02124	0.00327377614378084
K02125	0.53175558330092
K02126	0.242064219130334
K02127	0.00535582178415828
K02128	0.174759037599498
K02129	0.176930342645996
K02130	0.00737471554263982
K02131	0.263568377707832
K02132	0.00535582178415828
K02133	0.00327377614378084
K02134	0.0727977019276007
K02135	0.344745581810622
K02136	0.0370726986532311
K02137	0.551641803153381
K02138	0.566885754726476
K02139	0.499311149734837
K02140	0.00327377614378084
K02141	0.417334343151891
K02142	0.566885754726476
K02143	0.524619792791421
K02144	0.0906135676641178
K02145	0.00327377614378084
K02146	0.320009331317367
K02147	0.00737471554263982
K02148	0.0727977019276007
K02149	0.291176946871791
K02150	0.293955014979115
K02151	0.0478262002847143
[truncated: 15,418 more rows]
