# Supplementary material for: Proteobacteria explain significant functional variability in the human gut microbiome
Source: Microbiome. 2017 Mar 23;5:36. doi: 10.1186/s40168-017-0244-z (PMC5363007; doi:10.1186/s40168-017-0244-z)
Supplement: Supplementary file 24 — Source data for figures. Figure 1, source data 1: matrix of read counts (after rarefaction) for every gene family in each sample included in the present study. Figure 1, source data 2: matrix of average family lengths for every gene family in each sample included in the present study. Figure 1, source data 3: log-RPKG abundances for every gene family mapped in the present study. Figure 2, source data 1: residual log-RPKG abundances (i.e., after fitting the linear model) for every gene family mapped in the present study. Figure 3, source data 1: counts of invariable, non-significant, and variable gene families per pathway. “Strong,” “medium,” and “weak” refer to FDR cutoffs of 0.05, 0.10, and 0.25, respectively. Figure 3, source data 2: counts of invariable, non-significant, and variable gene families for ribosomes in each domain of life. Figure 4, source data 1: residual log-RPKG scaled by the expected variance under the null model (see the “Methods” section). Figure 6, source data 1: log10 phylogenetic distribution (PD), log10 residual variance statistics (residvar), significance at 5% FDR (invariable coded as “dn”, variable coded as “up”, non-significant coded as “ns”), presence in at least one bacterial/archaeal genome in KEGG, and annotations for all measured gene families. Figure 6, source data 2: counts of significant associations of invariable, non-significant, and variable gene families with taxonomic summary statistics. Figure 7, source data 1: counts of significant associations of invariable, non-significant, and variable gene families with phylum-level abundances. Figure 8, source data 1: q values for gene families in the overall test. Figure 8, source data 2: q values for gene families in phylum-specific tests. Figure 8, source data 3: JSON-formatted lists of significantly (in)variable or non-significant gene families at 5% (“strong”), 10% (“med”), and 25% FDR (“weak”); overall test. Figure 8, source data 4: JSON-formatted lists of significantly (in)vari [file 40168_2017_244_MOESM24_ESM.bz › SourceData/Fig8-SD2-phylum-qvals.csv]

	V1	V2
K00001	proteobacteria	0.0013610880070425
K00002	proteobacteria	0.149183531514962
K00003	proteobacteria	0.0013610880070425
K00004	proteobacteria	0.299003853433819
K00005	proteobacteria	0.125453183362312
K00007	proteobacteria	0.0013610880070425
K00008	proteobacteria	0.0127154838051688
K00009	proteobacteria	0.0881467310029608
K00010	proteobacteria	0.0013610880070425
K00011	proteobacteria	0.0814457500988332
K00012	proteobacteria	0.0013610880070425
K00013	proteobacteria	0.0013610880070425
K00014	proteobacteria	0.00226441098929491
K00015	proteobacteria	0.00226441098929491
K00016	proteobacteria	0.301201517820149
K00018	proteobacteria	0.0013610880070425
K00019	proteobacteria	0.0013610880070425
K00020	proteobacteria	0.0013610880070425
K00021	proteobacteria	0.0013610880070425
K00023	proteobacteria	0.0013610880070425
K00024	proteobacteria	0.182745651048649
K00027	proteobacteria	0.21458861603569
K00029	proteobacteria	0.00226441098929491
K00030	proteobacteria	0.00985294928024909
K00031	proteobacteria	0.0120076961940258
K00032	proteobacteria	0.033720444114375
K00033	proteobacteria	0.0209156541673927
K00034	proteobacteria	0.00985294928024909
K00035	proteobacteria	0.0013610880070425
K00036	proteobacteria	0.109333114129361
K00038	proteobacteria	0.0013610880070425
K00039	proteobacteria	0.144502892356515
K00040	proteobacteria	0.0803011722498111
K00041	proteobacteria	0.0202465378178567
K00042	proteobacteria	0.0141051299053845
K00043	proteobacteria	0.165552775803966
K00045	proteobacteria	0.00226441098929491
K00046	proteobacteria	0.0013610880070425
K00048	proteobacteria	0.00916298277258401
K00050	proteobacteria	0.00464121002401439
K00052	proteobacteria	0.00226441098929491
K00053	proteobacteria	0.00386649043348213
K00054	proteobacteria	0.00916298277258401
K00055	proteobacteria	0.0134130969694016
K00057	proteobacteria	0.00691731028236666
K00058	proteobacteria	0.00226441098929491
K00059	proteobacteria	0.0013610880070425
K00060	proteobacteria	0.0061774651420646
K00064	proteobacteria	0.0013610880070425
K00065	proteobacteria	0.00541612782208902
K00066	proteobacteria	0.0013610880070425
K00067	proteobacteria	0.0013610880070425
K00068	proteobacteria	0.0013610880070425
K00073	proteobacteria	0.0013610880070425
K00074	proteobacteria	0.00308909247927875
K00075	proteobacteria	0.00308909247927875
K00076	proteobacteria	0.150642787389507
K00077	proteobacteria	0.00308909247927875
K00082	proteobacteria	0.29613217412182
K00086	proteobacteria	0.0013610880070425
K00087	proteobacteria	0.00308909247927875
K00088	proteobacteria	0.0013610880070425
K00090	proteobacteria	0.00764581570577876
K00091	proteobacteria	0.0013610880070425
K00094	proteobacteria	0.0374869908346018
K00096	proteobacteria	0.0061774651420646
K00097	proteobacteria	0.0514314829327817
K00098	proteobacteria	0.0013610880070425
K00099	proteobacteria	0.0013610880070425
K00100	proteobacteria	0.0013610880070425
K00101	proteobacteria	0.0105674942980778
K00102	proteobacteria	0.0229058723573248
K00103	proteobacteria	0.0668826027301677
K00104	proteobacteria	0.00226441098929491
K00105	proteobacteria	0.247443164101889
K00106	proteobacteria	0.00464121002401439
K00108	proteobacteria	0.0141051299053845
K00111	proteobacteria	0.195162783220732
K00112	proteobacteria	0.00226441098929491
K00113	proteobacteria	0.00985294928024909
K00114	proteobacteria	0.0013610880070425
K00116	proteobacteria	0.00308909247927875
K00117	proteobacteria	0.215367519723043
K00118	proteobacteria	0.0013610880070425
K00119	proteobacteria	0.0343465003887084
K00121	proteobacteria	0.263459295971878
K00122	proteobacteria	0.130324410860143
K00123	proteobacteria	0.0112967259644914
K00124	proteobacteria	0.0430833017180448
K00125	proteobacteria	0.114333628071637
K00126	proteobacteria	0.252680005703013
K00127	proteobacteria	0.0496773599379748
K00128	proteobacteria	0.0013610880070425
K00129	proteobacteria	0.0013610880070425
K00130	proteobacteria	0.233977706068302
K00131	proteobacteria	0.0013610880070425
K00133	proteobacteria	0.0127154838051688
K00134	proteobacteria	0.0013610880070425
K00135	proteobacteria	0.0202465378178567
K00137	proteobacteria	0.0013610880070425
K00138	proteobacteria	0.0013610880070425
K00140	proteobacteria	0.00308909247927875
K00141	proteobacteria	0.0013610880070425
K00145	proteobacteria	0.0013610880070425
K00146	proteobacteria	0.0013610880070425
K00147	proteobacteria	0.0013610880070425
K00148	proteobacteria	0.0229058723573248
K00150	proteobacteria	0.221910885180164
K00151	proteobacteria	0.00226441098929491
K00152	proteobacteria	0.26801916840216
K00154	proteobacteria	0.0013610880070425
K00155	proteobacteria	0.107744733416664
K00156	proteobacteria	0.00386649043348213
K00158	proteobacteria	0.0746314012679188
K00161	proteobacteria	0.0013610880070425
K00162	proteobacteria	0.0013610880070425
K00163	proteobacteria	0.202939221599884
K00164	proteobacteria	0.148318919798817
K00166	proteobacteria	0.00226441098929491
K00167	proteobacteria	0.290981660518807
K00169	proteobacteria	0.301739809526113
K00170	proteobacteria	0.0740731533622036
K00171	proteobacteria	0.0602550659615752
K00172	proteobacteria	0.00541612782208902
K00174	proteobacteria	0.0241995359718578
K00175	proteobacteria	0.0061774651420646
K00176	proteobacteria	0.0013610880070425
K00177	proteobacteria	0.0520306007236403
K00178	proteobacteria	0.24456357830392
K00179	proteobacteria	0.0013610880070425
K00180	proteobacteria	0.017533460090721
K00184	proteobacteria	0.00226441098929491
K00185	proteobacteria	0.206215522239768
K00186	proteobacteria	0.281381781550202
K00187	proteobacteria	0.309217264374508
K00190	proteobacteria	0.177688595116012
K00194	proteobacteria	0.226632373214156
K00197	proteobacteria	0.209963001870043
K00198	proteobacteria	0.00691731028236666
K00200	proteobacteria	0.0127154838051688
K00201	proteobacteria	0.11643005520917
K00202	proteobacteria	0.0502684812794763
K00205	proteobacteria	0.310823876503712
K00207	proteobacteria	0.0549161202841451
K00208	proteobacteria	0.0134130969694016
K00209	proteobacteria	0.13819695639073
K00210	proteobacteria	0.0319058751440248
K00213	proteobacteria	0.160614676455084
K00215	proteobacteria	0.0127154838051688
K00216	proteobacteria	0.0771559366774785
K00217	proteobacteria	0.0696017171431354
K00218	proteobacteria	0.0168525490192367
K00219	proteobacteria	0.0013610880070425
K00220	proteobacteria	0.199943484235889
K00221	proteobacteria	0.00226441098929491
K00222	proteobacteria	0.00226441098929491
K00223	proteobacteria	0.22162063419018
K00224	proteobacteria	0.257985516321236
K00226	proteobacteria	0.0013610880070425
K00227	proteobacteria	0.310073399328771
K00228	proteobacteria	0.0202465378178567
K00230	proteobacteria	0.0254444684299551
K00231	proteobacteria	0.312479755011318
K00232	proteobacteria	0.101282107572761
K00239	proteobacteria	0.0013610880070425
K00240	proteobacteria	0.283383436187085
K00241	proteobacteria	0.25730318518168
K00242	proteobacteria	0.0013610880070425
K00243	proteobacteria	0.024824702314682
K00244	proteobacteria	0.00764581570577876
K00245	proteobacteria	0.216874745668914
K00246	proteobacteria	0.00841045387429657
K00247	proteobacteria	0.0013610880070425
K00248	proteobacteria	0.0013610880070425
K00249	proteobacteria	0.0013610880070425
K00252	proteobacteria	0.304028470538611
K00253	proteobacteria	0.00226441098929491
K00254	proteobacteria	0.0786859015300624
K00255	proteobacteria	0.157417366209153
K00256	proteobacteria	0.041840237282503
K00257	proteobacteria	0.0013610880070425
K00258	proteobacteria	0.202494346561071
K00259	proteobacteria	0.0013610880070425
K00260	proteobacteria	0.15337680976556
K00261	proteobacteria	0.0141051299053845
K00262	proteobacteria	0.0013610880070425
K00263	proteobacteria	0.041840237282503
K00265	proteobacteria	0.00226441098929491
K00266	proteobacteria	0.00308909247927875
K00273	proteobacteria	0.146851095338768
K00274	proteobacteria	0.00308909247927875
K00275	proteobacteria	0.0808837784372346
K00276	proteobacteria	0.0013610880070425
K00278	proteobacteria	0.00764581570577876
K00281	proteobacteria	0.046668218446666
K00282	proteobacteria	0.330499108051521
K00283	proteobacteria	0.23976182930934
K00284	proteobacteria	0.0013610880070425
K00285	proteobacteria	0.00308909247927875
K00286	proteobacteria	0.0013610880070425
K00287	proteobacteria	0.00226441098929491
K00290	proteobacteria	0.0549161202841451
K00292	proteobacteria	0.082567206210349
K00293	proteobacteria	0.288442929041453
K00294	proteobacteria	0.325365477547027
K00297	proteobacteria	0.00226441098929491
K00299	proteobacteria	0.00541612782208902
K00301	proteobacteria	0.0797573386950075
K00302	proteobacteria	0.0013610880070425
K00303	proteobacteria	0.0013610880070425
K00304	proteobacteria	0.00386649043348213
K00305	proteobacteria	0.0631204563265957
K00309	proteobacteria	0.0061774651420646
K00311	proteobacteria	0.0013610880070425
K00313	proteobacteria	0.0013610880070425
K00314	proteobacteria	0.0120076961940258
K00315	proteobacteria	0.0786859015300624
K00316	proteobacteria	0.296736019778904
K00317	proteobacteria	0.24196803740261
K00318	proteobacteria	0.0168525490192367
K00320	proteobacteria	0.290728093980519
K00321	proteobacteria	0.141188614106128
K00322	proteobacteria	0.01822425205219
K00324	proteobacteria	0.277342016415093
K00325	proteobacteria	0.255646501534273
K00326	proteobacteria	0.282121202952111
K00329	proteobacteria	0.210445363872793
K00330	proteobacteria	0.0127154838051688
K00331	proteobacteria	0.0013610880070425
K00332	proteobacteria	0.0141051299053845
K00333	proteobacteria	0.311851876413717
K00334	proteobacteria	0.0105674942980778
K00335	proteobacteria	0.0013610880070425
K00336	proteobacteria	0.0013610880070425
K00337	proteobacteria	0.00386649043348213
K00338	proteobacteria	0.0061774651420646
K00339	proteobacteria	0.307647845160271
K00340	proteobacteria	0.00386649043348213
K00341	proteobacteria	0.122461595472346
K00342	proteobacteria	0.227053849003909
K00343	proteobacteria	0.139185761228337
K00344	proteobacteria	0.0134130969694016
K00346	proteobacteria	0.0636072464782147
K00347	proteobacteria	0.00691731028236666
K00348	proteobacteria	0.146851095338768
K00349	proteobacteria	0.328417209925687
K00350	proteobacteria	0.170744689888697
K00351	proteobacteria	0.0406340089827512
K00353	proteobacteria	0.0490582199823422
K00354	proteobacteria	0.0013610880070425
K00355	proteobacteria	0.0013610880070425
K00356	proteobacteria	0.23809481920947
K00358	proteobacteria	0.00308909247927875
K00359	proteobacteria	0.00226441098929491
K00360	proteobacteria	0.331840830950461
K00362	proteobacteria	0.0141051299053845
K00363	proteobacteria	0.0013610880070425
K00364	proteobacteria	0.023555155713715
K00365	proteobacteria	0.264332913494417
K00366	proteobacteria	0.0508307780749274
K00368	proteobacteria	0.0436725319448879
K00370	proteobacteria	0.0229058723573248
K00371	proteobacteria	0.0013610880070425
K00372	proteobacteria	0.00308909247927875
K00373	proteobacteria	0.0013610880070425
K00374	proteobacteria	0.0105674942980778
K00375	proteobacteria	0.0013610880070425
K00376	proteobacteria	0.0349794715026854
K00378	proteobacteria	0.00226441098929491
K00380	proteobacteria	0.00226441098929491
K00381	proteobacteria	0.28922358346664
K00382	proteobacteria	0.0013610880070425
K00383	proteobacteria	0.01822425205219
K00384	proteobacteria	0.0013610880070425
K00385	proteobacteria	0.0924236499909426
K00386	proteobacteria	0.0061774651420646
K00387	proteobacteria	0.308928602444282
K00389	proteobacteria	0.0013610880070425
K00390	proteobacteria	0.0424569383482391
K00392	proteobacteria	0.00691731028236666
K00394	proteobacteria	0.0013610880070425
K00395	proteobacteria	0.0013610880070425
K00397	proteobacteria	0.0105674942980778
K00404	proteobacteria	0.0013610880070425
K00405	proteobacteria	0.256961420959119
K00406	proteobacteria	0.00386649043348213
K00407	proteobacteria	0.284433149049624
K00410	proteobacteria	0.00916298277258401
K00411	proteobacteria	0.159298041115432
K00412	proteobacteria	0.00541612782208902
K00413	proteobacteria	0.0013610880070425
K00421	proteobacteria	0.258615980440163
K00423	proteobacteria	0.0013610880070425
K00425	proteobacteria	0.0891618720638712
K00426	proteobacteria	0.00841045387429657
K00427	proteobacteria	0.0013610880070425
K00428	proteobacteria	0.00464121002401439
K00432	proteobacteria	0.023555155713715
K00433	proteobacteria	0.0013610880070425
K00435	proteobacteria	0.301739809526113
K00436	proteobacteria	0.0735322413646508
K00437	proteobacteria	0.0761473102245073
K00441	proteobacteria	0.314016340519245
K00442	proteobacteria	0.169313937022847
K00446	proteobacteria	0.10607472841023
K00448	proteobacteria	0.0013610880070425
K00449	proteobacteria	0.32442797375652
K00450	proteobacteria	0.24456357830392
K00451	proteobacteria	0.229947950431168
K00452	proteobacteria	0.00226441098929491
K00453	proteobacteria	0.149614677339426
K00455	proteobacteria	0.0013610880070425
K00456	proteobacteria	0.307122046033545
K00457	proteobacteria	0.0013610880070425
K00459	proteobacteria	0.00226441098929491
K00461	proteobacteria	0.255646501534273
K00462	proteobacteria	0.240938934910064
K00463	proteobacteria	0.310305221139951
K00464	proteobacteria	0.0061774651420646
K00466	proteobacteria	0.221910885180164
K00467	proteobacteria	0.178941310934515
K00469	proteobacteria	0.182360045793088
K00470	proteobacteria	0.0013610880070425
K00471	proteobacteria	0.22826983393202
K00472	proteobacteria	0.244304885603434
K00476	proteobacteria	0.233703872252068
K00477	proteobacteria	0.00985294928024909
K00478	proteobacteria	0.236590650699325
K00479	proteobacteria	0.172458762554284
K00480	proteobacteria	0.247599580065652
K00481	proteobacteria	0.00226441098929491
K00483	proteobacteria	0.00226441098929491
K00484	proteobacteria	0.0013610880070425
K00485	proteobacteria	0.179409331589201
K00486	proteobacteria	0.0792320034937253
K00491	proteobacteria	0.247443164101889
K00492	proteobacteria	0.00308909247927875
K00493	proteobacteria	0.283698105098115
K00494	proteobacteria	0.0657975119602735
K00495	proteobacteria	0.0061774651420646
K00496	proteobacteria	0.0719738805742212
K00499	proteobacteria	0.0013610880070425
K00500	proteobacteria	0.295884431135391
K00504	proteobacteria	0.315150129367029
K00505	proteobacteria	0.0496773599379748
K00507	proteobacteria	0.0112967259644914
K00508	proteobacteria	0.224932725446635
K00510	proteobacteria	0.279688302424697
K00511	proteobacteria	0.0460659085614007
K00517	proteobacteria	0.0013610880070425
K00518	proteobacteria	0.217602892738285
K00520	proteobacteria	0.00691731028236666
K00523	proteobacteria	0.328687688952969
K00525	proteobacteria	0.0520306007236403
K00526	proteobacteria	0.0387688023503083
K00527	proteobacteria	0.0756877817555982
K00528	proteobacteria	0.00541612782208902
K00529	proteobacteria	0.0134130969694016
K00530	proteobacteria	0.0188983402175436
K00531	proteobacteria	0.247950993891893
K00532	proteobacteria	0.0168525490192367
K00533	proteobacteria	0.00226441098929491
K00534	proteobacteria	0.318417143224425
K00537	proteobacteria	0.0134130969694016
K00539	proteobacteria	0.00916298277258401
K00540	proteobacteria	0.00386649043348213
K00543	proteobacteria	0.21970749250072
K00544	proteobacteria	0.326903615760954
K00547	proteobacteria	0.00386649043348213
K00548	proteobacteria	0.00226441098929491
K00549	proteobacteria	0.00226441098929491
K00554	proteobacteria	0.00308909247927875
K00556	proteobacteria	0.0013610880070425
K00557	proteobacteria	0.0013610880070425
K00558	proteobacteria	0.0013610880070425
K00560	proteobacteria	0.0013610880070425
K00561	proteobacteria	0.0013610880070425
K00563	proteobacteria	0.00764581570577876
K00564	proteobacteria	0.10607472841023
K00566	proteobacteria	0.0013610880070425
K00567	proteobacteria	0.0013610880070425
K00568	proteobacteria	0.0013610880070425
K00569	proteobacteria	0.0657975119602735
K00570	proteobacteria	0.0013610880070425
K00571	proteobacteria	0.0013610880070425
K00573	proteobacteria	0.0013610880070425
K00574	proteobacteria	0.00386649043348213
K00575	proteobacteria	0.00226441098929491
K00577	proteobacteria	0.266486980485165
K00584	proteobacteria	0.270049565882618
K00587	proteobacteria	0.29613217412182
K00588	proteobacteria	0.00541612782208902
K00590	proteobacteria	0.0141051299053845
K00595	proteobacteria	0.0013610880070425
K00596	proteobacteria	0.00464121002401439
K00598	proteobacteria	0.0215732850143934
K00599	proteobacteria	0.00308909247927875
K00600	proteobacteria	0.0013610880070425
K00602	proteobacteria	0.00541612782208902
K00604	proteobacteria	0.0013610880070425
K00605	proteobacteria	0.119949446582446
K00606	proteobacteria	0.0362480809385199
K00607	proteobacteria	0.0013610880070425
K00609	proteobacteria	0.0112967259644914
K00610	proteobacteria	0.0013610880070425
K00611	proteobacteria	0.00308909247927875
K00612	proteobacteria	0.315150129367029
K00613	proteobacteria	0.202494346561071
K00614	proteobacteria	0.0013610880070425
K00615	proteobacteria	0.0061774651420646
K00616	proteobacteria	0.141599938208917
K00619	proteobacteria	0.00226441098929491
K00620	proteobacteria	0.00464121002401439
K00624	proteobacteria	0.220766128038832
K00625	proteobacteria	0.0013610880070425
K00626	proteobacteria	0.00308909247927875
K00627	proteobacteria	0.0013610880070425
K00631	proteobacteria	0.0646560372103413
K00632	proteobacteria	0.017533460090721
K00633	proteobacteria	0.00226441098929491
K00634	proteobacteria	0.00541612782208902
K00635	proteobacteria	0.0134130969694016
K00638	proteobacteria	0.0013610880070425
K00639	proteobacteria	0.017533460090721
K00640	proteobacteria	0.0013610880070425
K00641	proteobacteria	0.00226441098929491
K00643	proteobacteria	0.0646560372103413
K00645	proteobacteria	0.0013610880070425
K00646	proteobacteria	0.00386649043348213
K00647	proteobacteria	0.0368840593749677
K00648	proteobacteria	0.0013610880070425
K00651	proteobacteria	0.00464121002401439
K00652	proteobacteria	0.0148243346131683
K00654	proteobacteria	0.247599580065652
K00655	proteobacteria	0.0013610880070425
K00656	proteobacteria	0.0155134762093016
K00657	proteobacteria	0.0013610880070425
K00658	proteobacteria	0.00226441098929491
K00661	proteobacteria	0.0013610880070425
K00662	proteobacteria	0.0013610880070425
K00663	proteobacteria	0.0168525490192367
K00666	proteobacteria	0.00226441098929491
K00672	proteobacteria	0.184597560955138
K00673	proteobacteria	0.0013610880070425
K00674	proteobacteria	0.252976887708944
K00675	proteobacteria	0.0013610880070425
K00676	proteobacteria	0.0013610880070425
K00677	proteobacteria	0.0013610880070425
K00680	proteobacteria	0.0013610880070425
K00681	proteobacteria	0.00464121002401439
K00683	proteobacteria	0.0013610880070425
K00684	proteobacteria	0.23558864392756
K00685	proteobacteria	0.216487515500308
K00688	proteobacteria	0.00691731028236666
K00690	proteobacteria	0.0013610880070425
K00691	proteobacteria	0.0724463329597978
K00692	proteobacteria	0.0430833017180448
K00694	proteobacteria	0.229202631827687
K00695	proteobacteria	0.330884076322575
K00696	proteobacteria	0.110449604354885
K00697	proteobacteria	0.0549161202841451
K00698	proteobacteria	0.331840830950461
K00700	proteobacteria	0.0013610880070425
K00701	proteobacteria	0.0013610880070425
K00703	proteobacteria	0.00226441098929491
K00705	proteobacteria	0.00308909247927875
K00712	proteobacteria	0.111949488579245
K00713	proteobacteria	0.0013610880070425
K00720	proteobacteria	0.0127154838051688
K00721	proteobacteria	0.0013610880070425
K00729	proteobacteria	0.0756877817555982
K00737	proteobacteria	0.0013610880070425
K00748	proteobacteria	0.00464121002401439
K00752	proteobacteria	0.108240668831017
K00754	proteobacteria	0.0013610880070425
K00756	proteobacteria	0.154717992416878
K00757	proteobacteria	0.00985294928024909
K00758	proteobacteria	0.0496773599379748
K00759	proteobacteria	0.00226441098929491
K00760	proteobacteria	0.00226441098929491
K00761	proteobacteria	0.0013610880070425
K00762	proteobacteria	0.00226441098929491
K00763	proteobacteria	0.00386649043348213
K00764	proteobacteria	0.0013610880070425
K00765	proteobacteria	0.00386649043348213
K00766	proteobacteria	0.00226441098929491
K00767	proteobacteria	0.261188095144534
K00768	proteobacteria	0.00386649043348213
K00769	proteobacteria	0.00226441098929491
K00772	proteobacteria	0.00308909247927875
K00773	proteobacteria	0.00386649043348213
K00777	proteobacteria	0.0853773386235747
K00782	proteobacteria	0.0853773386235747
K00783	proteobacteria	0.00386649043348213
K00784	proteobacteria	0.191493545006116
K00785	proteobacteria	0.0761473102245073
K00786	proteobacteria	0.00226441098929491
K00788	proteobacteria	0.00226441098929491
K00789	proteobacteria	0.00226441098929491
K00790	proteobacteria	0.0013610880070425
K00791	proteobacteria	0.0013610880070425
K00793	proteobacteria	0.0013610880070425
K00794	proteobacteria	0.00386649043348213
K00795	proteobacteria	0.00226441098929491
K00796	proteobacteria	0.0127154838051688
K00797	proteobacteria	0.0362480809385199
K00798	proteobacteria	0.0013610880070425
K00799	proteobacteria	0.136367804461287
K00800	proteobacteria	0.00226441098929491
K00801	proteobacteria	0.0013610880070425
K00802	proteobacteria	0.273787088152015
K00803	proteobacteria	0.0013610880070425
K00805	proteobacteria	0.163589146640419
K00806	proteobacteria	0.00226441098929491
K00808	proteobacteria	0.0013610880070425
K00809	proteobacteria	0.0013610880070425
K00810	proteobacteria	0.0013610880070425
K00812	proteobacteria	0.0013610880070425
K00813	proteobacteria	0.0013610880070425
K00814	proteobacteria	0.203785121054418
K00817	proteobacteria	0.0013610880070425
K00818	proteobacteria	0.0013610880070425
K00819	proteobacteria	0.0148243346131683
K00820	proteobacteria	0.00386649043348213
K00821	proteobacteria	0.00226441098929491
K00822	proteobacteria	0.215067420105541
K00823	proteobacteria	0.0374869908346018
K00824	proteobacteria	0.00386649043348213
K00826	proteobacteria	0.0013610880070425
K00829	proteobacteria	0.277342016415093
K00830	proteobacteria	0.00386649043348213
K00831	proteobacteria	0.00226441098929491
K00832	proteobacteria	0.247443164101889
K00833	proteobacteria	0.0280455459611192
K00835	proteobacteria	0.0013610880070425
K00836	proteobacteria	0.274384443135631
K00837	proteobacteria	0.0013610880070425
K00839	proteobacteria	0.221910885180164
K00840	proteobacteria	0.0013610880070425
K00842	proteobacteria	0.154717992416878
K00843	proteobacteria	0.256083774348276
K00844	proteobacteria	0.300308778998781
K00845	proteobacteria	0.00226441098929491
K00846	proteobacteria	0.154328744074806
K00847	proteobacteria	0.0013610880070425
K00848	proteobacteria	0.113874819024725
K00849	proteobacteria	0.082567206210349
K00850	proteobacteria	0.00985294928024909
K00851	proteobacteria	0.261525220791703
K00852	proteobacteria	0.0013610880070425
K00853	proteobacteria	0.028682967941651
K00854	proteobacteria	0.0013610880070425
K00855	proteobacteria	0.0013610880070425
K00856	proteobacteria	0.00226441098929491
K00857	proteobacteria	0.056663457662706
K00858	proteobacteria	0.0013610880070425
K00859	proteobacteria	0.0013610880070425
K00860	proteobacteria	0.0853773386235747
K00862	proteobacteria	0.144973801966061
K00863	proteobacteria	0.319705392329187
K00864	proteobacteria	0.0013610880070425
K00865	proteobacteria	0.00308909247927875
K00867	proteobacteria	0.0013610880070425
K00868	proteobacteria	0.00226441098929491
K00869	proteobacteria	0.17110884216667
K00870	proteobacteria	0.182745651048649
K00872	proteobacteria	0.13675620032526
K00873	proteobacteria	0.00841045387429657
K00874	proteobacteria	0.0013610880070425
K00875	proteobacteria	0.0013610880070425
K00876	proteobacteria	0.00308909247927875
K00878	proteobacteria	0.157032742167095
K00879	proteobacteria	0.00308909247927875
K00880	proteobacteria	0.258615980440163
K00881	proteobacteria	0.0013610880070425
K00882	proteobacteria	0.184174684840528
K00883	proteobacteria	0.178472885592709
K00884	proteobacteria	0.0312759017834483
K00885	proteobacteria	0.0782161788433652
K00886	proteobacteria	0.158811123840916
K00887	proteobacteria	0.221148183396565
K00891	proteobacteria	0.00308909247927875
K00892	proteobacteria	0.0013610880070425
K00895	proteobacteria	0.0657975119602735
K00897	proteobacteria	0.0013610880070425
K00899	proteobacteria	0.0013610880070425
K00901	proteobacteria	0.0105674942980778
K00903	proteobacteria	0.0013610880070425
K00906	proteobacteria	0.0761473102245073
K00908	proteobacteria	0.303144296831677
K00912	proteobacteria	0.00691731028236666
K00919	proteobacteria	0.0013610880070425
K00924	proteobacteria	0.00308909247927875
K00925	proteobacteria	0.00308909247927875
K00926	proteobacteria	0.0549161202841451
K00927	proteobacteria	0.0215732850143934
K00928	proteobacteria	0.0013610880070425
K00929	proteobacteria	0.0013610880070425
K00930	proteobacteria	0.0013610880070425
K00931	proteobacteria	0.0013610880070425
K00932	proteobacteria	0.0013610880070425
K00933	proteobacteria	0.0368840593749677
K00934	proteobacteria	0.167437060774423
K00936	proteobacteria	0.0013610880070425
K00937	proteobacteria	0.0013610880070425
K00938	proteobacteria	0.172458762554284
K00939	proteobacteria	0.0013610880070425
K00940	proteobacteria	0.116911602924845
K00941	proteobacteria	0.00226441098929491
K00942	proteobacteria	0.0013610880070425
K00943	proteobacteria	0.00308909247927875
K00945	proteobacteria	0.0013610880070425
K00946	proteobacteria	0.0120076961940258
K00947	proteobacteria	0.00386649043348213
K00948	proteobacteria	0.00308909247927875
K00949	proteobacteria	0.0013610880070425
K00950	proteobacteria	0.0013610880070425
K00951	proteobacteria	0.00386649043348213
K00952	proteobacteria	0.0696017171431354
K00954	proteobacteria	0.0013610880070425
K00955	proteobacteria	0.00308909247927875
K00956	proteobacteria	0.0970151105884276
K00957	proteobacteria	0.0168525490192367
K00958	proteobacteria	0.0776481804017646
K00960	proteobacteria	0.0241995359718578
K00962	proteobacteria	0.00308909247927875
K00963	proteobacteria	0.00226441098929491
K00965	proteobacteria	0.0013610880070425
K00966	proteobacteria	0.0013610880070425
K00968	proteobacteria	0.120956409332825
K00969	proteobacteria	0.0013610880070425
K00970	proteobacteria	0.00386649043348213
K00971	proteobacteria	0.00916298277258401
K00972	proteobacteria	0.0013610880070425
K00973	proteobacteria	0.00226441098929491
K00974	proteobacteria	0.00541612782208902
K00975	proteobacteria	0.29995545533094
K00978	proteobacteria	0.00541612782208902
K00979	proteobacteria	0.00226441098929491
K00980	proteobacteria	0.0195839124640989
K00981	proteobacteria	0.0013610880070425
K00982	proteobacteria	0.056663457662706
K00983	proteobacteria	0.0013610880070425
K00984	proteobacteria	0.0013610880070425
K00985	proteobacteria	0.0013610880070425
K00986	proteobacteria	0.0013610880070425
K00988	proteobacteria	0.00386649043348213
K00989	proteobacteria	0.122933418303595
K00990	proteobacteria	0.0543827414634184
K00991	proteobacteria	0.0013610880070425
K00992	proteobacteria	0.00226441098929491
K00995	proteobacteria	0.0013610880070425
K00996	proteobacteria	0.0013610880070425
K00997	proteobacteria	0.00308909247927875
K00998	proteobacteria	0.00764581570577876
K01000	proteobacteria	0.00386649043348213
K01002	proteobacteria	0.0195839124640989
K01003	proteobacteria	0.146851095338768
K01004	proteobacteria	0.202494346561071
K01005	proteobacteria	0.00226441098929491
K01006	proteobacteria	0.00226441098929491
K01007	proteobacteria	0.0127154838051688
K01008	proteobacteria	0.0013610880070425
K01011	proteobacteria	0.0254444684299551
K01012	proteobacteria	0.0061774651420646
K01013	proteobacteria	0.0013610880070425
K01014	proteobacteria	0.169791271166738
K01015	proteobacteria	0.0701338403628841
K01023	proteobacteria	0.0013610880070425
K01026	proteobacteria	0.0013610880070425
K01027	proteobacteria	0.296736019778904
K01028	proteobacteria	0.277930921756363
K01029	proteobacteria	0.229947950431168
K01031	proteobacteria	0.017533460090721
K01032	proteobacteria	0.00386649043348213
K01034	proteobacteria	0.0430833017180448
K01035	proteobacteria	0.0061774651420646
K01036	proteobacteria	0.310998682711266
K01039	proteobacteria	0.152422754863065
K01040	proteobacteria	0.113495007374721
K01041	proteobacteria	0.0013610880070425
K01042	proteobacteria	0.028682967941651
K01043	proteobacteria	0.00226441098929491
K01045	proteobacteria	0.314016340519245
K01046	proteobacteria	0.00226441098929491
K01048	proteobacteria	0.00985294928024909
K01051	proteobacteria	0.0614533702195753
K01053	proteobacteria	0.0013610880070425
K01054	proteobacteria	0.113874819024725
K01055	proteobacteria	0.0013610880070425
K01056	proteobacteria	0.0013610880070425
K01057	proteobacteria	0.0013610880070425
K01058	proteobacteria	0.00464121002401439
K01060	proteobacteria	0.306886520948347
K01061	proteobacteria	0.17026818860688
K01066	proteobacteria	0.0013610880070425
K01067	proteobacteria	0.0061774651420646
K01068	proteobacteria	0.285167089745671
K01069	proteobacteria	0.0013610880070425
K01070	proteobacteria	0.194299136286235
K01071	proteobacteria	0.223097051610467
K01073	proteobacteria	0.189213545897055
K01075	proteobacteria	0.0013610880070425
K01076	proteobacteria	0.0013610880070425
K01077	proteobacteria	0.00308909247927875
K01078	proteobacteria	0.00386649043348213
K01079	proteobacteria	0.00764581570577876
K01080	proteobacteria	0.00226441098929491
K01081	proteobacteria	0.00226441098929491
K01082	proteobacteria	0.0349794715026854
K01083	proteobacteria	0.0215732850143934
K01085	proteobacteria	0.0013610880070425
K01087	proteobacteria	0.0013610880070425
K01089	proteobacteria	0.301201517820149
K01090	proteobacteria	0.0013610880070425
K01091	proteobacteria	0.0013610880070425
K01092	proteobacteria	0.00226441098929491
K01093	proteobacteria	0.0013610880070425
K01095	proteobacteria	0.242587470903089
K01096	proteobacteria	0.0013610880070425
K01097	proteobacteria	0.0792320034937253
K01101	proteobacteria	0.0907854959799433
K01103	proteobacteria	0.0013610880070425
K01104	proteobacteria	0.0013610880070425
K01112	proteobacteria	0.0013610880070425
K01113	proteobacteria	0.0013610880070425
K01114	proteobacteria	0.0013610880070425
K01115	proteobacteria	0.289586576955288
K01118	proteobacteria	0.00226441098929491
K01119	proteobacteria	0.0141051299053845
K01120	proteobacteria	0.0820472696712027
K01126	proteobacteria	0.0013610880070425
K01127	proteobacteria	0.00841045387429657
K01128	proteobacteria	0.0013610880070425
K01129	proteobacteria	0.00308909247927875
K01130	proteobacteria	0.00541612782208902
K01133	proteobacteria	0.0105674942980778
K01137	proteobacteria	0.135278679769722
K01138	proteobacteria	0.00226441098929491
K01139	proteobacteria	0.0424569383482391
K01141	proteobacteria	0.257694734048587
K01142	proteobacteria	0.0013610880070425
K01143	proteobacteria	0.0013610880070425
K01144	proteobacteria	0.0319058751440248
K01145	proteobacteria	0.269668986952359
K01146	proteobacteria	0.0013610880070425
K01147	proteobacteria	0.0724463329597978
K01150	proteobacteria	0.202939221599884
K01151	proteobacteria	0.02742014678949
K01152	proteobacteria	0.19655873008832
K01153	proteobacteria	0.00226441098929491
K01154	proteobacteria	0.0013610880070425
K01155	proteobacteria	0.00464121002401439
K01156	proteobacteria	0.129284608595461
K01157	proteobacteria	0.0514314829327817
K01158	proteobacteria	0.0756877817555982
K01159	proteobacteria	0.00464121002401439
K01160	proteobacteria	0.0013610880070425
K01161	proteobacteria	0.277610348204175
K01163	proteobacteria	0.0013610880070425
K01166	proteobacteria	0.256426853826795
K01167	proteobacteria	0.169313937022847
K01169	proteobacteria	0.0013610880070425
K01173	proteobacteria	0.0013610880070425
K01174	proteobacteria	0.0013610880070425
K01175	proteobacteria	0.00226441098929491
K01176	proteobacteria	0.00764581570577876
K01178	proteobacteria	0.0013610880070425
K01179	proteobacteria	0.00226441098929491
K01181	proteobacteria	0.0112967259644914
K01182	proteobacteria	0.0013610880070425
K01183	proteobacteria	0.0013610880070425
K01184	proteobacteria	0.0013610880070425
K01185	proteobacteria	0.0215732850143934
K01186	proteobacteria	0.157417366209153
K01187	proteobacteria	0.0013610880070425
K01190	proteobacteria	0.0013610880070425
K01191	proteobacteria	0.041840237282503
K01192	proteobacteria	0.0105674942980778
K01193	proteobacteria	0.00386649043348213
K01194	proteobacteria	0.00541612782208902
K01195	proteobacteria	0.00386649043348213
K01197	proteobacteria	0.0112967259644914
K01198	proteobacteria	0.00308909247927875
K01199	proteobacteria	0.0013610880070425
K01200	proteobacteria	0.0241995359718578
K01201	proteobacteria	0.0013610880070425
K01205	proteobacteria	0.0013610880070425
K01206	proteobacteria	0.00226441098929491
K01207	proteobacteria	0.0013610880070425
K01209	proteobacteria	0.00226441098929491
K01210	proteobacteria	0.14399887692181
K01212	proteobacteria	0.0013610880070425
K01215	proteobacteria	0.0155134762093016
K01216	proteobacteria	0.00985294928024909
K01217	proteobacteria	0.322488760370047
K01218	proteobacteria	0.0636072464782147
K01219	proteobacteria	0.114333628071637
K01222	proteobacteria	0.00308909247927875
K01223	proteobacteria	0.02742014678949
K01224	proteobacteria	0.00386649043348213
K01225	proteobacteria	0.122461595472346
K01226	proteobacteria	0.00226441098929491
K01230	proteobacteria	0.0013610880070425
K01232	proteobacteria	0.212936479174058
K01233	proteobacteria	0.23809481920947
K01234	proteobacteria	0.0013610880070425
K01235	proteobacteria	0.310998682711266
K01236	proteobacteria	0.0013610880070425
K01238	proteobacteria	0.0013610880070425
K01239	proteobacteria	0.0013610880070425
K01241	proteobacteria	0.0013610880070425
K01243	proteobacteria	0.00464121002401439
K01246	proteobacteria	0.00308909247927875
K01247	proteobacteria	0.172059245201171
K01249	proteobacteria	0.232501984445263
K01250	proteobacteria	0.023555155713715
K01251	proteobacteria	0.0112967259644914
K01252	proteobacteria	0.0105674942980778
K01253	proteobacteria	0.0120076961940258
K01255	proteobacteria	0.0331008250750349
K01256	proteobacteria	0.122933418303595
K01258	proteobacteria	0.0013610880070425
K01259	proteobacteria	0.0013610880070425
K01262	proteobacteria	0.00226441098929491
K01263	proteobacteria	0.0399889291856095
K01264	proteobacteria	0.255840347239253
K01265	proteobacteria	0.0013610880070425
K01266	proteobacteria	0.0013610880070425
K01267	proteobacteria	0.00226441098929491
K01268	proteobacteria	0.247443164101889
K01269	proteobacteria	0.00226441098929491
K01270	proteobacteria	0.00691731028236666
K01271	proteobacteria	0.0614533702195753
K01273	proteobacteria	0.0013610880070425
K01274	proteobacteria	0.0061774651420646
K01277	proteobacteria	0.22826983393202
K01278	proteobacteria	0.00308909247927875
K01281	proteobacteria	0.28922358346664
K01283	proteobacteria	0.133795759413159
K01284	proteobacteria	0.188338957496236
K01286	proteobacteria	0.0013610880070425
K01289	proteobacteria	0.0013610880070425
K01295	proteobacteria	0.00464121002401439
K01297	proteobacteria	0.0331008250750349
K01299	proteobacteria	0.126851896558634
K01303	proteobacteria	0.0061774651420646
K01304	proteobacteria	0.187921000281356
K01305	proteobacteria	0.024824702314682
K01312	proteobacteria	0.283383436187085
K01315	proteobacteria	0.307647845160271
K01322	proteobacteria	0.0013610880070425
K01338	proteobacteria	0.00308909247927875
K01340	proteobacteria	0.300717020781506
K01343	proteobacteria	0.00226441098929491
K01347	proteobacteria	0.00541612782208902
K01354	proteobacteria	0.101812045995654
K01355	proteobacteria	0.0013610880070425
K01356	proteobacteria	0.00386649043348213
K01358	proteobacteria	0.0013610880070425
K01362	proteobacteria	0.0013610880070425
K01372	proteobacteria	0.308350338487079
K01376	proteobacteria	0.233977706068302
K01387	proteobacteria	0.0751885315602091
K01392	proteobacteria	0.294040118714525
K01399	proteobacteria	0.218758692023024
K01400	proteobacteria	0.324153220023247
K01406	proteobacteria	0.0280455459611192
K01407	proteobacteria	0.0013610880070425
K01409	proteobacteria	0.0013610880070425
K01412	proteobacteria	0.0013610880070425
K01414	proteobacteria	0.0761473102245073
K01415	proteobacteria	0.00226441098929491
K01417	proteobacteria	0.0013610880070425
K01419	proteobacteria	0.212107834110582
K01420	proteobacteria	0.0013610880070425
K01422	proteobacteria	0.0013610880070425
K01423	proteobacteria	0.00308909247927875
K01424	proteobacteria	0.00386649043348213
K01425	proteobacteria	0.0696017171431354
K01426	proteobacteria	0.0013610880070425
K01428	proteobacteria	0.024824702314682
K01429	proteobacteria	0.113495007374721
K01430	proteobacteria	0.263022233939197
K01431	proteobacteria	0.293627011652608
K01432	proteobacteria	0.0013610880070425
K01433	proteobacteria	0.149183531514962
K01434	proteobacteria	0.111949488579245
K01436	proteobacteria	0.0013610880070425
K01437	proteobacteria	0.0292918925794049
K01438	proteobacteria	0.0061774651420646
K01439	proteobacteria	0.00226441098929491
K01442	proteobacteria	0.0161896742944551
K01443	proteobacteria	0.0188983402175436
K01444	proteobacteria	0.00764581570577876
K01447	proteobacteria	0.00386649043348213
K01448	proteobacteria	0.00386649043348213
K01449	proteobacteria	0.271896074306606
K01450	proteobacteria	0.326127926811845
K01451	proteobacteria	0.0013610880070425
K01452	proteobacteria	0.197993568354826
K01453	proteobacteria	0.0013610880070425
K01454	proteobacteria	0.303845001601363
K01455	proteobacteria	0.00541612782208902
K01457	proteobacteria	0.00386649043348213
K01458	proteobacteria	0.0013610880070425
K01459	proteobacteria	0.0691906549938832
K01460	proteobacteria	0.0013610880070425
K01461	proteobacteria	0.0954942100050641
K01462	proteobacteria	0.00226441098929491
K01463	proteobacteria	0.0013610880070425
K01464	proteobacteria	0.0061774651420646
K01465	proteobacteria	0.0013610880070425
K01466	proteobacteria	0.00226441098929491
K01467	proteobacteria	0.00226441098929491
K01468	proteobacteria	0.119500607454408
K01469	proteobacteria	0.0691906549938832
K01470	proteobacteria	0.00985294928024909
K01471	proteobacteria	0.322212340069736
K01473	proteobacteria	0.0013610880070425
K01474	proteobacteria	0.0013610880070425
K01476	proteobacteria	0.0343465003887084
K01477	proteobacteria	0.00386649043348213
K01478	proteobacteria	0.00226441098929491
K01479	proteobacteria	0.00226441098929491
K01480	proteobacteria	0.0424569383482391
K01481	proteobacteria	0.173368658837064
K01482	proteobacteria	0.226632373214156
K01483	proteobacteria	0.0013610880070425
K01484	proteobacteria	0.0013610880070425
K01485	proteobacteria	0.0013610880070425
K01486	proteobacteria	0.00226441098929491
K01487	proteobacteria	0.00308909247927875
K01488	proteobacteria	0.039374730622336
K01489	proteobacteria	0.00308909247927875
K01491	proteobacteria	0.0013610880070425
K01492	proteobacteria	0.24940156691028
K01493	proteobacteria	0.00226441098929491
K01494	proteobacteria	0.0013610880070425
K01495	proteobacteria	0.0490582199823422
K01496	proteobacteria	0.0013610880070425
K01497	proteobacteria	0.216874745668914
K01498	proteobacteria	0.330114004656468
K01499	proteobacteria	0.157905760357362
K01500	proteobacteria	0.0013610880070425
K01501	proteobacteria	0.0013610880070425
K01502	proteobacteria	0.00308909247927875
K01503	proteobacteria	0.277342016415093
K01504	proteobacteria	0.327175849083553
K01505	proteobacteria	0.270861728298035
K01506	proteobacteria	0.00226441098929491
K01507	proteobacteria	0.255840347239253
K01510	proteobacteria	0.269668986952359
K01512	proteobacteria	0.131332205189159
K01515	proteobacteria	0.0013610880070425
K01518	proteobacteria	0.269339782943877
K01520	proteobacteria	0.0061774651420646
K01521	proteobacteria	0.0013610880070425
K01523	proteobacteria	0.237826824801554
K01524	proteobacteria	0.0865298789299721
K01525	proteobacteria	0.0195839124640989
K01529	proteobacteria	0.00226441098929491
K01531	proteobacteria	0.331210812573087
K01533	proteobacteria	0.00308909247927875
K01534	proteobacteria	0.0013610880070425
K01535	proteobacteria	0.00226441098929491
K01537	proteobacteria	0.0013610880070425
K01539	proteobacteria	0.0155134762093016
K01545	proteobacteria	0.0013610880070425
K01546	proteobacteria	0.00464121002401439
K01547	proteobacteria	0.0267597465950621
K01548	proteobacteria	0.0875944764072963
K01551	proteobacteria	0.0331008250750349
K01552	proteobacteria	0.0013610880070425
K01553	proteobacteria	0.0013610880070425
K01554	proteobacteria	0.0013610880070425
K01555	proteobacteria	0.130324410860143
K01556	proteobacteria	0.307122046033545
K01560	proteobacteria	0.0013610880070425
K01561	proteobacteria	0.00985294928024909
K01563	proteobacteria	0.00764581570577876
K01564	proteobacteria	0.00308909247927875
K01565	proteobacteria	0.287715138122349
K01567	proteobacteria	0.00226441098929491
K01568	proteobacteria	0.0343465003887084
K01569	proteobacteria	0.182745651048649
K01571	proteobacteria	0.0013610880070425
K01572	proteobacteria	0.0013610880070425
K01573	proteobacteria	0.0543827414634184
K01574	proteobacteria	0.0127154838051688
K01575	proteobacteria	0.0013610880070425
K01576	proteobacteria	0.024824702314682
K01577	proteobacteria	0.0013610880070425
K01578	proteobacteria	0.0013610880070425
K01579	proteobacteria	0.00308909247927875
K01580	proteobacteria	0.0013610880070425
K01581	proteobacteria	0.151071956200292
K01582	proteobacteria	0.0306254400230591
K01583	proteobacteria	0.277610348204175
K01584	proteobacteria	0.212936479174058
K01585	proteobacteria	0.131332205189159
K01586	proteobacteria	0.00541612782208902
K01588	proteobacteria	0.0013610880070425
K01589	proteobacteria	0.0771559366774785
K01590	proteobacteria	0.0013610880070425
K01591	proteobacteria	0.00841045387429657
K01593	proteobacteria	0.0641244245903846
K01595	proteobacteria	0.222671714153982
K01596	proteobacteria	0.0701338403628841
K01597	proteobacteria	0.120956409332825
K01598	proteobacteria	0.151432800462468
K01599	proteobacteria	0.0668826027301677
K01601	proteobacteria	0.0013610880070425
K01602	proteobacteria	0.0460659085614007
K01607	proteobacteria	0.00386649043348213
K01608	proteobacteria	0.0013610880070425
K01609	proteobacteria	0.00464121002401439
K01610	proteobacteria	0.00226441098929491
K01611	proteobacteria	0.308283967855982
K01612	proteobacteria	0.0766429029295315
K01613	proteobacteria	0.0195839124640989
K01617	proteobacteria	0.122461595472346
K01618	proteobacteria	0.199706147415933
K01619	proteobacteria	0.017533460090721
K01620	proteobacteria	0.100243920116861
K01621	proteobacteria	0.00386649043348213
K01622	proteobacteria	0.108812910740615
K01623	proteobacteria	0.0013610880070425
K01624	proteobacteria	0.0013610880070425
K01625	proteobacteria	0.00386649043348213
K01626	proteobacteria	0.0105674942980778
K01627	proteobacteria	0.0929455980783972
K01628	proteobacteria	0.0013610880070425
K01629	proteobacteria	0.310305221139951
K01630	proteobacteria	0.0127154838051688
K01631	proteobacteria	0.0696017171431354
K01632	proteobacteria	0.0280455459611192
K01633	proteobacteria	0.0771559366774785
K01635	proteobacteria	0.184174684840528
K01636	proteobacteria	0.0141051299053845
K01637	proteobacteria	0.00308909247927875
K01638	proteobacteria	0.0013610880070425
K01639	proteobacteria	0.237462809974653
K01640	proteobacteria	0.0013610880070425
K01641	proteobacteria	0.0538326608313162
K01643	proteobacteria	0.256669328750489
K01644	proteobacteria	0.0436725319448879
K01646	proteobacteria	0.0013610880070425
K01647	proteobacteria	0.215367519723043
K01649	proteobacteria	0.0013610880070425
K01652	proteobacteria	0.00308909247927875
K01653	proteobacteria	0.00226441098929491
K01654	proteobacteria	0.00226441098929491
K01655	proteobacteria	0.0526142553394995
K01657	proteobacteria	0.0134130969694016
K01658	proteobacteria	0.0013610880070425
K01659	proteobacteria	0.0013610880070425
K01661	proteobacteria	0.0013610880070425
K01662	proteobacteria	0.00226441098929491
K01663	proteobacteria	0.220766128038832
K01664	proteobacteria	0.274761048694387
K01665	proteobacteria	0.227053849003909
K01666	proteobacteria	0.141599938208917
K01667	proteobacteria	0.00226441098929491
K01668	proteobacteria	0.13819695639073
K01669	proteobacteria	0.13331040376177
K01671	proteobacteria	0.0013610880070425
K01673	proteobacteria	0.033720444114375
K01674	proteobacteria	0.117927055257535
K01676	proteobacteria	0.292011333842637
K01677	proteobacteria	0.00308909247927875
K01678	proteobacteria	0.00226441098929491
K01679	proteobacteria	0.00764581570577876
K01681	proteobacteria	0.0013610880070425
K01682	proteobacteria	0.0449038007820568
K01684	proteobacteria	0.023555155713715
K01685	proteobacteria	0.00226441098929491
K01686	proteobacteria	0.0532381286887471
K01687	proteobacteria	0.00226441098929491
K01689	proteobacteria	0.0013610880070425
K01690	proteobacteria	0.0013610880070425
K01692	proteobacteria	0.00386649043348213
K01693	proteobacteria	0.0013610880070425
K01695	proteobacteria	0.0127154838051688
K01696	proteobacteria	0.00308909247927875
K01697	proteobacteria	0.0756877817555982
K01698	proteobacteria	0.00226441098929491
K01699	proteobacteria	0.0013610880070425
K01703	proteobacteria	0.00308909247927875
K01704	proteobacteria	0.0013610880070425
K01706	proteobacteria	0.208379274960345
K01707	proteobacteria	0.00386649043348213
K01708	proteobacteria	0.0127154838051688
K01709	proteobacteria	0.0013610880070425
K01710	proteobacteria	0.0013610880070425
K01711	proteobacteria	0.00386649043348213
K01712	proteobacteria	0.00764581570577876
K01713	proteobacteria	0.0013610880070425
K01714	proteobacteria	0.0013610880070425
K01715	proteobacteria	0.275032572986576
K01716	proteobacteria	0.0013610880070425
K01719	proteobacteria	0.23078496800401
K01720	proteobacteria	0.0013610880070425
K01721	proteobacteria	0.264332913494417
K01722	proteobacteria	0.232037952811939
K01724	proteobacteria	0.0776481804017646
K01725	proteobacteria	0.0013610880070425
K01726	proteobacteria	0.0013610880070425
K01727	proteobacteria	0.11246539001392
K01728	proteobacteria	0.00541612782208902
K01729	proteobacteria	0.0013610880070425
K01730	proteobacteria	0.0013610880070425
K01731	proteobacteria	0.140172325402365
K01732	proteobacteria	0.0013610880070425
K01733	proteobacteria	0.00308909247927875
K01734	proteobacteria	0.277610348204175
K01735	proteobacteria	0.00226441098929491
K01736	proteobacteria	0.00308909247927875
K01737	proteobacteria	0.211670845846624
K01738	proteobacteria	0.0013610880070425
K01739	proteobacteria	0.0814457500988332
K01740	proteobacteria	0.0013610880070425
K01743	proteobacteria	0.231202968068244
K01744	proteobacteria	0.0134130969694016
K01745	proteobacteria	0.12340436678167
K01749	proteobacteria	0.0013610880070425
K01750	proteobacteria	0.00308909247927875
K01751	proteobacteria	0.0735322413646508
K01752	proteobacteria	0.113874819024725
K01753	proteobacteria	0.315715198370593
K01754	proteobacteria	0.00308909247927875
K01755	proteobacteria	0.0013610880070425
K01756	proteobacteria	0.00308909247927875
K01758	proteobacteria	0.113874819024725
K01759	proteobacteria	0.0013610880070425
K01760	proteobacteria	0.0105674942980778
K01761	proteobacteria	0.0331008250750349
K01766	proteobacteria	0.315432815578764
K01768	proteobacteria	0.00226441098929491
K01769	proteobacteria	0.220383601879673
K01770	proteobacteria	0.0013610880070425
K01771	proteobacteria	0.0013610880070425
K01772	proteobacteria	0.0148243346131683
K01775	proteobacteria	0.00226441098929491
K01776	proteobacteria	0.0013610880070425
K01777	proteobacteria	0.0105674942980778
K01778	proteobacteria	0.0013610880070425
K01779	proteobacteria	0.00691731028236666
K01780	proteobacteria	0.0430833017180448
K01781	proteobacteria	0.0549161202841451
K01782	proteobacteria	0.225926460068288
K01783	proteobacteria	0.0013610880070425
K01784	proteobacteria	0.00226441098929491
K01785	proteobacteria	0.0013610880070425
K01786	proteobacteria	0.0913323427303983
K01787	proteobacteria	0.260901149453862
K01788	proteobacteria	0.154717992416878
K01790	proteobacteria	0.0013610880070425
K01791	proteobacteria	0.00308909247927875
K01792	proteobacteria	0.0578152501352113
K01795	proteobacteria	0.23558864392756
K01796	proteobacteria	0.0306254400230591
K01797	proteobacteria	0.0312759017834483
K01798	proteobacteria	0.310305221139951
K01799	proteobacteria	0.301608922865082
K01800	proteobacteria	0.0746314012679188
K01801	proteobacteria	0.084284556312391
K01802	proteobacteria	0.0013610880070425
K01803	proteobacteria	0.0013610880070425
K01804	proteobacteria	0.0696017171431354
K01805	proteobacteria	0.00541612782208902
K01807	proteobacteria	0.148318919798817
K01808	proteobacteria	0.00386649043348213
K01809	proteobacteria	0.00691731028236666
K01810	proteobacteria	0.0502684812794763
K01811	proteobacteria	0.00308909247927875
K01812	proteobacteria	0.017533460090721
K01813	proteobacteria	0.211321452786104
K01814	proteobacteria	0.0013610880070425
K01815	proteobacteria	0.0945510580393558
K01816	proteobacteria	0.275032572986576
K01817	proteobacteria	0.028682967941651
K01818	proteobacteria	0.286782312801225
K01819	proteobacteria	0.0127154838051688
K01820	proteobacteria	0.113874819024725
K01821	proteobacteria	0.00386649043348213
K01822	proteobacteria	0.0013610880070425
K01823	proteobacteria	0.00308909247927875
K01825	proteobacteria	0.0013610880070425
K01826	proteobacteria	0.00691731028236666
K01828	proteobacteria	0.149183531514962
K01829	proteobacteria	0.0127154838051688
K01834	proteobacteria	0.0222450947406505
K01835	proteobacteria	0.153904382945381
K01838	proteobacteria	0.00985294928024909
K01839	proteobacteria	0.0349794715026854
K01840	proteobacteria	0.00841045387429657
K01841	proteobacteria	0.0625503360759039
K01843	proteobacteria	0.115947604873597
K01844	proteobacteria	0.0105674942980778
K01845	proteobacteria	0.0013610880070425
K01846	proteobacteria	0.0013610880070425
K01847	proteobacteria	0.142042418665362
K01848	proteobacteria	0.0161896742944551
K01849	proteobacteria	0.0161896742944551
K01851	proteobacteria	0.285426585413852
K01852	proteobacteria	0.274384443135631
K01854	proteobacteria	0.00226441098929491
K01856	proteobacteria	0.0013610880070425
K01857	proteobacteria	0.167879428900132
K01858	proteobacteria	0.0241995359718578
K01860	proteobacteria	0.0945510580393558
K01865	proteobacteria	0.0740731533622036
K01866	proteobacteria	0.00464121002401439
K01867	proteobacteria	0.0013610880070425
K01868	proteobacteria	0.00308909247927875
K01869	proteobacteria	0.0013610880070425
K01870	proteobacteria	0.00308909247927875
K01872	proteobacteria	0.00386649043348213
K01873	proteobacteria	0.00226441098929491
K01874	proteobacteria	0.00226441098929491
K01875	proteobacteria	0.00226441098929491
K01876	proteobacteria	0.00541612782208902
K01878	proteobacteria	0.0646560372103413
K01879	proteobacteria	0.0134130969694016
K01880	proteobacteria	0.0013610880070425
K01881	proteobacteria	0.0013610880070425
K01883	proteobacteria	0.0013610880070425
K01884	proteobacteria	0.0619787426462697
K01885	proteobacteria	0.0013610880070425
K01886	proteobacteria	0.00226441098929491
K01887	proteobacteria	0.0013610880070425
K01889	proteobacteria	0.00226441098929491
K01890	proteobacteria	0.0013610880070425
K01892	proteobacteria	0.0013610880070425
K01893	proteobacteria	0.0241995359718578
K01894	proteobacteria	0.0061774651420646
K01895	proteobacteria	0.00308909247927875
K01896	proteobacteria	0.0526142553394995
K01897	proteobacteria	0.0013610880070425
K01902	proteobacteria	0.322212340069736
K01903	proteobacteria	0.310998682711266
K01904	proteobacteria	0.130324410860143
K01905	proteobacteria	0.00541612782208902
K01906	proteobacteria	0.18116019786043
K01907	proteobacteria	0.143526776397944
K01908	proteobacteria	0.202494346561071
K01910	proteobacteria	0.0831266943269172
K01911	proteobacteria	0.217898835846291
K01912	proteobacteria	0.00308909247927875
K01913	proteobacteria	0.0105674942980778
K01914	proteobacteria	0.0478287342496083
K01915	proteobacteria	0.0013610880070425
K01916	proteobacteria	0.292766495021316
K01917	proteobacteria	0.00541612782208902
K01918	proteobacteria	0.0740731533622036
K01919	proteobacteria	0.185401982616333
K01920	proteobacteria	0.162551471796902
K01921	proteobacteria	0.00226441098929491
K01922	proteobacteria	0.0449038007820568
K01923	proteobacteria	0.0013610880070425
K01924	proteobacteria	0.00226441098929491
K01925	proteobacteria	0.00226441098929491
K01926	proteobacteria	0.20338372334309
K01928	proteobacteria	0.00308909247927875
K01929	proteobacteria	0.0013610880070425
K01932	proteobacteria	0.0105674942980778
K01933	proteobacteria	0.0013610880070425
K01934	proteobacteria	0.0013610880070425
K01935	proteobacteria	0.306886520948347
K01937	proteobacteria	0.0013610880070425
K01938	proteobacteria	0.0013610880070425
K01939	proteobacteria	0.00464121002401439
K01940	proteobacteria	0.00308909247927875
K01941	proteobacteria	0.00226441098929491
K01945	proteobacteria	0.0013610880070425
K01947	proteobacteria	0.0168525490192367
K01950	proteobacteria	0.0013610880070425
K01951	proteobacteria	0.00226441098929491
K01952	proteobacteria	0.0188983402175436
K01953	proteobacteria	0.0013610880070425
K01955	proteobacteria	0.0013610880070425
K01956	proteobacteria	0.00226441098929491
K01957	proteobacteria	0.00386649043348213
K01958	proteobacteria	0.0013610880070425
K01959	proteobacteria	0.00226441098929491
K01960	proteobacteria	0.0013610880070425
K01961	proteobacteria	0.00226441098929491
K01962	proteobacteria	0.0013610880070425
K01963	proteobacteria	0.00308909247927875
K01965	proteobacteria	0.0013610880070425
K01966	proteobacteria	0.0013610880070425
K01968	proteobacteria	0.0013610880070425
K01969	proteobacteria	0.00386649043348213
K01970	proteobacteria	0.199943484235889
K01971	proteobacteria	0.00386649043348213
K01972	proteobacteria	0.00308909247927875
K01974	proteobacteria	0.0013610880070425
K01975	proteobacteria	0.13185033479124
K01976	proteobacteria	0.244870314507777
K01989	proteobacteria	0.00226441098929491
K01990	proteobacteria	0.0013610880070425
K01991	proteobacteria	0.00541612782208902
K01992	proteobacteria	0.00386649043348213
K01993	proteobacteria	0.0013610880070425
K01995	proteobacteria	0.0013610880070425
K01996	proteobacteria	0.0013610880070425
K01997	proteobacteria	0.0013610880070425
K01998	proteobacteria	0.0013610880070425
K01999	proteobacteria	0.0013610880070425
K02000	proteobacteria	0.0222450947406505
K02001	proteobacteria	0.0761473102245073
K02002	proteobacteria	0.0668826027301677
K02003	proteobacteria	0.0013610880070425
K02004	proteobacteria	0.0013610880070425
K02005	proteobacteria	0.0013610880070425
K02006	proteobacteria	0.0013610880070425
K02007	proteobacteria	0.0368840593749677
K02008	proteobacteria	0.046668218446666
K02009	proteobacteria	0.0013610880070425
K02010	proteobacteria	0.0013610880070425
K02011	proteobacteria	0.0013610880070425
K02012	proteobacteria	0.0013610880070425
K02013	proteobacteria	0.0013610880070425
K02014	proteobacteria	0.00308909247927875
K02015	proteobacteria	0.00308909247927875
K02016	proteobacteria	0.00916298277258401
K02017	proteobacteria	0.0013610880070425
K02018	proteobacteria	0.0061774651420646
K02019	proteobacteria	0.00226441098929491
K02020	proteobacteria	0.00916298277258401
K02021	proteobacteria	0.162551471796902
K02022	proteobacteria	0.0013610880070425
K02023	proteobacteria	0.0013610880070425
K02024	proteobacteria	0.0013610880070425
K02025	proteobacteria	0.0013610880070425
K02026	proteobacteria	0.0013610880070425
K02027	proteobacteria	0.0013610880070425
K02028	proteobacteria	0.0013610880070425
K02029	proteobacteria	0.0013610880070425
K02030	proteobacteria	0.0013610880070425
K02031	proteobacteria	0.0013610880070425
K02032	proteobacteria	0.0013610880070425
K02033	proteobacteria	0.0013610880070425
K02034	proteobacteria	0.0013610880070425
K02035	proteobacteria	0.0013610880070425
K02036	proteobacteria	0.0013610880070425
K02037	proteobacteria	0.00226441098929491
K02038	proteobacteria	0.00386649043348213
K02039	proteobacteria	0.00541612782208902
K02040	proteobacteria	0.0013610880070425
K02041	proteobacteria	0.0013610880070425
K02042	proteobacteria	0.14399887692181
K02043	proteobacteria	0.0797573386950075
K02044	proteobacteria	0.13675620032526
K02045	proteobacteria	0.0061774651420646
K02046	proteobacteria	0.0374869908346018
K02047	proteobacteria	0.273409463232848
K02048	proteobacteria	0.0188983402175436
K02049	proteobacteria	0.0013610880070425
K02050	proteobacteria	0.0013610880070425
K02051	proteobacteria	0.0013610880070425
K02052	proteobacteria	0.00226441098929491
K02053	proteobacteria	0.00308909247927875
K02054	proteobacteria	0.0013610880070425
K02055	proteobacteria	0.00464121002401439
K02056	proteobacteria	0.0013610880070425
K02057	proteobacteria	0.00308909247927875
K02058	proteobacteria	0.00308909247927875
K02062	proteobacteria	0.023555155713715
K02063	proteobacteria	0.00985294928024909
K02064	proteobacteria	0.0254444684299551
K02065	proteobacteria	0.0013610880070425
K02066	proteobacteria	0.00985294928024909
K02067	proteobacteria	0.00764581570577876
K02068	proteobacteria	0.199341783121358
K02069	proteobacteria	0.00226441098929491
K02071	proteobacteria	0.00308909247927875
K02072	proteobacteria	0.0013610880070425
K02073	proteobacteria	0.00226441098929491
K02074	proteobacteria	0.0013610880070425
K02075	proteobacteria	0.116911602924845
K02077	proteobacteria	0.0061774651420646
K02078	proteobacteria	0.0013610880070425
K02079	proteobacteria	0.0013610880070425
K02080	proteobacteria	0.0013610880070425
K02081	proteobacteria	0.0061774651420646
K02082	proteobacteria	0.322983483116953
K02083	proteobacteria	0.294647737688788
K02086	proteobacteria	0.0013610880070425
K02099	proteobacteria	0.0013610880070425
K02100	proteobacteria	0.0013610880070425
K02106	proteobacteria	0.00691731028236666
K02108	proteobacteria	0.00386649043348213
K02109	proteobacteria	0.0013610880070425
K02110	proteobacteria	0.0241995359718578
K02111	proteobacteria	0.00308909247927875
K02112	proteobacteria	0.0013610880070425
K02113	proteobacteria	0.00226441098929491
K02114	proteobacteria	0.0013610880070425
K02115	proteobacteria	0.00226441098929491
K02116	proteobacteria	0.00464121002401439
K02117	proteobacteria	0.1798381229249
K02118	proteobacteria	0.29613217412182
K02119	proteobacteria	0.227382493618068
K02120	proteobacteria	0.268577056873533
K02121	proteobacteria	0.0924236499909426
K02122	proteobacteria	0.3137321298474
K02123	proteobacteria	0.305258434092204
K02124	proteobacteria	0.256669328750489
K02160	proteobacteria	0.0013610880070425
K02164	proteobacteria	0.0853773386235747
K02167	proteobacteria	0.13675620032526
K02168	proteobacteria	0.242278000791711
K02169	proteobacteria	0.0013610880070425
K02170	proteobacteria	0.0897330732588411
K02173	proteobacteria	0.0013610880070425
K02182	proteobacteria	0.14875161302773
K02188	proteobacteria	0.0141051299053845
K02189	proteobacteria	0.0013610880070425
K02190	proteobacteria	0.00464121002401439
K02191	proteobacteria	0.303144296831677
K02192	proteobacteria	0.0013610880070425
K02193	proteobacteria	0.0013610880070425
K02194	proteobacteria	0.0460659085614007
K02195	proteobacteria	0.0134130969694016
K02196	proteobacteria	0.0013610880070425
K02197	proteobacteria	0.13185033479124
K02198	proteobacteria	0.13087360669551
K02199	proteobacteria	0.0013610880070425
K02200	proteobacteria	0.00308909247927875
K02203	proteobacteria	0.0061774651420646
K02204	proteobacteria	0.00541612782208902
K02205	proteobacteria	0.303144296831677
K02217	proteobacteria	0.00226441098929491
K02221	proteobacteria	0.00226441098929491
K02224	proteobacteria	0.0013610880070425
K02225	proteobacteria	0.156577876158997
K02226	proteobacteria	0.00985294928024909
K02227	proteobacteria	0.0013610880070425
K02228	proteobacteria	0.119949446582446
K02229	proteobacteria	0.00691731028236666
K02230	proteobacteria	0.0013610880070425
K02231	proteobacteria	0.0013610880070425
K02232	proteobacteria	0.0013610880070425
K02233	proteobacteria	0.0261113062655265
K02234	proteobacteria	0.0013610880070425
K02236	proteobacteria	0.0641244245903846
K02237	proteobacteria	0.0013610880070425
K02238	proteobacteria	0.0013610880070425
K02239	proteobacteria	0.0786859015300624
K02241	proteobacteria	0.244870314507777
K02242	proteobacteria	0.157905760357362
K02255	proteobacteria	0.0013610880070425
K02258	proteobacteria	0.00464121002401439
K02259	proteobacteria	0.0013610880070425
K02274	proteobacteria	0.0013610880070425
K02275	proteobacteria	0.0013610880070425
K02276	proteobacteria	0.0013610880070425
K02277	proteobacteria	0.0061774651420646
K02278	proteobacteria	0.0013610880070425
K02279	proteobacteria	0.00541612782208902
K02280	proteobacteria	0.0013610880070425
K02281	proteobacteria	0.321992807406719
K02282	proteobacteria	0.0013610880070425
K02283	proteobacteria	0.00308909247927875
K02291	proteobacteria	0.0331008250750349
K02293	proteobacteria	0.242587470903089
K02294	proteobacteria	0.0141051299053845
K02297	proteobacteria	0.100243920116861
K02298	proteobacteria	0.326127926811845
K02299	proteobacteria	0.0013610880070425
K02300	proteobacteria	0.0261113062655265
K02301	proteobacteria	0.271896074306606
K02302	proteobacteria	0.00308909247927875
K02303	proteobacteria	0.00226441098929491
K02304	proteobacteria	0.0013610880070425
K02305	proteobacteria	0.232918697834737
K02313	proteobacteria	0.00226441098929491
K02314	proteobacteria	0.0013610880070425
K02315	proteobacteria	0.00464121002401439
K02316	proteobacteria	0.0013610880070425
K02317	proteobacteria	0.0013610880070425
K02319	proteobacteria	0.256961420959119
K02334	proteobacteria	0.0013610880070425
K02335	proteobacteria	0.0120076961940258
K02336	proteobacteria	0.0013610880070425
K02337	proteobacteria	0.00308909247927875
K02338	proteobacteria	0.00308909247927875
K02339	proteobacteria	0.0970151105884276
K02340	proteobacteria	0.0168525490192367
K02341	proteobacteria	0.0013610880070425
K02342	proteobacteria	0.0013610880070425
K02343	proteobacteria	0.00226441098929491
K02344	proteobacteria	0.0013610880070425
K02345	proteobacteria	0.0013610880070425
K02346	proteobacteria	0.00226441098929491
K02347	proteobacteria	0.0267597465950621
K02348	proteobacteria	0.0424569383482391
K02351	proteobacteria	0.00226441098929491
K02352	proteobacteria	0.00386649043348213
K02355	proteobacteria	0.0013610880070425
K02356	proteobacteria	0.0267597465950621
K02357	proteobacteria	0.0013610880070425
K02358	proteobacteria	0.0013610880070425
K02361	proteobacteria	0.0013610880070425
K02362	proteobacteria	0.0013610880070425
K02363	proteobacteria	0.00308909247927875
K02364	proteobacteria	0.166957545965683
K02371	proteobacteria	0.0013610880070425
K02372	proteobacteria	0.0013610880070425
K02377	proteobacteria	0.028682967941651
K02379	proteobacteria	0.277610348204175
K02380	proteobacteria	0.00916298277258401
K02381	proteobacteria	0.0013610880070425
K02385	proteobacteria	0.189213545897055
K02386	proteobacteria	0.0013610880070425
K02387	proteobacteria	0.0013610880070425
K02388	proteobacteria	0.00691731028236666
K02389	proteobacteria	0.00386649043348213
K02390	proteobacteria	0.0061774651420646
K02391	proteobacteria	0.0578152501352113
K02392	proteobacteria	0.2757841441025
K02393	proteobacteria	0.0572774936157896
K02394	proteobacteria	0.178119617073968
K02395	proteobacteria	0.00386649043348213
K02396	proteobacteria	0.00764581570577876
K02397	proteobacteria	0.178941310934515
K02398	proteobacteria	0.0013610880070425
K02399	proteobacteria	0.0013610880070425
K02400	proteobacteria	0.0374869908346018
K02401	proteobacteria	0.0646560372103413
K02402	proteobacteria	0.0013610880070425
K02403	proteobacteria	0.0013610880070425
K02404	proteobacteria	0.00226441098929491
K02405	proteobacteria	0.00541612782208902
K02406	proteobacteria	0.00916298277258401
K02407	proteobacteria	0.00226441098929491
K02408	proteobacteria	0.0013610880070425
K02409	proteobacteria	0.046668218446666
K02410	proteobacteria	0.0105674942980778
K02411	proteobacteria	0.0013610880070425
K02412	proteobacteria	0.276962002284758
K02413	proteobacteria	0.00541612782208902
K02414	proteobacteria	0.24456357830392
K02415	proteobacteria	0.00226441098929491
K02416	proteobacteria	0.0625503360759039
K02417	proteobacteria	0.00764581570577876
K02418	proteobacteria	0.198850761907265
K02419	proteobacteria	0.15337680976556
K02420	proteobacteria	0.0508307780749274
K02421	proteobacteria	0.134795225009568
K02422	proteobacteria	0.0013610880070425
K02423	proteobacteria	0.0013610880070425
K02424	proteobacteria	0.0013610880070425
K02425	proteobacteria	0.0013610880070425
K02426	proteobacteria	0.0013610880070425
K02427	proteobacteria	0.240218566551745
K02428	proteobacteria	0.0013610880070425
K02429	proteobacteria	0.00386649043348213
K02430	proteobacteria	0.0696017171431354
K02431	proteobacteria	0.0120076961940258
K02433	proteobacteria	0.00308909247927875
K02434	proteobacteria	0.00226441098929491
K02435	proteobacteria	0.00691731028236666
K02436	proteobacteria	0.182360045793088
K02437	proteobacteria	0.0120076961940258
K02438	proteobacteria	0.00541612782208902
K02439	proteobacteria	0.178472885592709
K02440	proteobacteria	0.00226441098929491
K02441	proteobacteria	0.0013610880070425
K02442	proteobacteria	0.0134130969694016
K02443	proteobacteria	0.0443070157800078
K02444	proteobacteria	0.00226441098929491
K02445	proteobacteria	0.17631565332608
K02446	proteobacteria	0.0127154838051688
K02448	proteobacteria	0.0013610880070425
K02450	proteobacteria	0.00541612782208902
K02451	proteobacteria	0.0555486467410586
K02452	proteobacteria	0.110915492458638
K02453	proteobacteria	0.0538326608313162
K02454	proteobacteria	0.0105674942980778
K02455	proteobacteria	0.00386649043348213
K02456	proteobacteria	0.00226441098929491
K02457	proteobacteria	0.298159266804332
K02458	proteobacteria	0.0786859015300624
K02459	proteobacteria	0.0614533702195753
K02460	proteobacteria	0.256669328750489
K02461	proteobacteria	0.10397371049275
K02462	proteobacteria	0.0374869908346018
K02463	proteobacteria	0.322212340069736
K02464	proteobacteria	0.0013610880070425
K02465	proteobacteria	0.0013610880070425
K02466	proteobacteria	0.0013610880070425
K02467	proteobacteria	0.00541612782208902
K02468	proteobacteria	0.187921000281356
K02469	proteobacteria	0.00308909247927875
K02470	proteobacteria	0.00464121002401439
K02471	proteobacteria	0.0202465378178567
K02472	proteobacteria	0.0148243346131683
K02473	proteobacteria	0.121458837644484
K02474	proteobacteria	0.126357371059698
K02475	proteobacteria	0.00464121002401439
K02476	proteobacteria	0.0105674942980778
K02477	proteobacteria	0.0013610880070425
K02478	proteobacteria	0.00386649043348213
K02479	proteobacteria	0.0013610880070425
K02480	proteobacteria	0.00226441098929491
K02481	proteobacteria	0.0013610880070425
K02482	proteobacteria	0.0013610880070425
K02483	proteobacteria	0.0013610880070425
K02484	proteobacteria	0.0013610880070425
K02485	proteobacteria	0.309217264374508
K02486	proteobacteria	0.00841045387429657
K02487	proteobacteria	0.0280455459611192
K02488	proteobacteria	0.00226441098929491
K02490	proteobacteria	0.0013610880070425
K02492	proteobacteria	0.00386649043348213
K02493	proteobacteria	0.0013610880070425
K02494	proteobacteria	0.159714092710892
K02495	proteobacteria	0.0013610880070425
K02496	proteobacteria	0.256961420959119
K02498	proteobacteria	0.0756877817555982
K02499	proteobacteria	0.0215732850143934
K02500	proteobacteria	0.0013610880070425
K02501	proteobacteria	0.0013610880070425
K02502	proteobacteria	0.0013610880070425
K02503	proteobacteria	0.0013610880070425
K02504	proteobacteria	0.00308909247927875
K02505	proteobacteria	0.00541612782208902
K02506	proteobacteria	0.0013610880070425
K02507	proteobacteria	0.0013610880070425
K02508	proteobacteria	0.0013610880070425
K02509	proteobacteria	0.0013610880070425
K02510	proteobacteria	0.00841045387429657
K02511	proteobacteria	0.0013610880070425
K02517	proteobacteria	0.0112967259644914
K02518	proteobacteria	0.00386649043348213
K02519	proteobacteria	0.0013610880070425
K02520	proteobacteria	0.0013610880070425
K02521	proteobacteria	0.00226441098929491
K02523	proteobacteria	0.00985294928024909
K02525	proteobacteria	0.0756877817555982
K02526	proteobacteria	0.27883771932475
K02527	proteobacteria	0.0168525490192367
K02528	proteobacteria	0.00541612782208902
K02529	proteobacteria	0.0013610880070425
K02532	proteobacteria	0.00308909247927875
K02533	proteobacteria	0.102390053201539
K02535	proteobacteria	0.191119561575744
K02536	proteobacteria	0.0013610880070425
K02538	proteobacteria	0.0013610880070425
K02548	proteobacteria	0.0561217446418477
K02549	proteobacteria	0.00691731028236666
K02550	proteobacteria	0.0013610880070425
K02551	proteobacteria	0.0663747524414432
K02552	proteobacteria	0.0013610880070425
K02553	proteobacteria	0.00764581570577876
K02554	proteobacteria	0.0013610880070425
K02556	proteobacteria	0.0652858790474774
K02557	proteobacteria	0.00386649043348213
K02558	proteobacteria	0.0875944764072963
K02560	proteobacteria	0.0013610880070425
K02562	proteobacteria	0.0013610880070425
K02563	proteobacteria	0.00308909247927875
K02564	proteobacteria	0.017533460090721
K02565	proteobacteria	0.039374730622336
K02566	proteobacteria	0.024824702314682
K02567	proteobacteria	0.144502892356515
K02568	proteobacteria	0.0472559566081465
K02569	proteobacteria	0.0013610880070425
K02570	proteobacteria	0.0013610880070425
K02571	proteobacteria	0.258326084635591
K02572	proteobacteria	0.0013610880070425
K02573	proteobacteria	0.00308909247927875
K02574	proteobacteria	0.00226441098929491
K02575	proteobacteria	0.0331008250750349
K02584	proteobacteria	0.00226441098929491
K02585	proteobacteria	0.039374730622336
K02586	proteobacteria	0.0526142553394995
K02587	proteobacteria	0.221148183396565
K02588	proteobacteria	0.0412439681959787
K02589	proteobacteria	0.00386649043348213
K02590	proteobacteria	0.146481472743528
K02591	proteobacteria	0.0436725319448879
K02592	proteobacteria	0.0112967259644914
K02593	proteobacteria	0.182360045793088
K02594	proteobacteria	0.01822425205219
K02595	proteobacteria	0.0964782749909034
K02596	proteobacteria	0.00691731028236666
K02597	proteobacteria	0.0013610880070425
K02598	proteobacteria	0.0013610880070425
K02600	proteobacteria	0.00386649043348213
K02601	proteobacteria	0.00226441098929491
K02609	proteobacteria	0.0013610880070425
K02610	proteobacteria	0.0013610880070425
K02611	proteobacteria	0.0013610880070425
K02612	proteobacteria	0.0013610880070425
K02613	proteobacteria	0.0013610880070425
K02614	proteobacteria	0.0222450947406505
K02615	proteobacteria	0.0013610880070425
K02616	proteobacteria	0.0013610880070425
K02617	proteobacteria	0.0013610880070425
K02618	proteobacteria	0.0013610880070425
K02619	proteobacteria	0.113495007374721
K02621	proteobacteria	0.0325417875149723
K02622	proteobacteria	0.0970151105884276
K02623	proteobacteria	0.0013610880070425
K02624	proteobacteria	0.0013610880070425
K02625	proteobacteria	0.0112967259644914
K02626	proteobacteria	0.249701844532266
K02636	proteobacteria	0.149614677339426
K02639	proteobacteria	0.190207631748158
K02641	proteobacteria	0.331537319695794
K02647	proteobacteria	0.202494346561071
K02650	proteobacteria	0.00386649043348213
K02651	proteobacteria	0.138644433229282
K02652	proteobacteria	0.0013610880070425
K02653	proteobacteria	0.0013610880070425
K02654	proteobacteria	0.00226441098929491
K02655	proteobacteria	0.0209156541673927
K02656	proteobacteria	0.0013610880070425
K02657	proteobacteria	0.0013610880070425
K02658	proteobacteria	0.0013610880070425
K02659	proteobacteria	0.0013610880070425
K02660	proteobacteria	0.0112967259644914
K02661	proteobacteria	0.277930921756363
K02662	proteobacteria	0.00226441098929491
K02663	proteobacteria	0.033720444114375
K02664	proteobacteria	0.0636072464782147
K02665	proteobacteria	0.00386649043348213
K02666	proteobacteria	0.0013610880070425
K02667	proteobacteria	0.0013610880070425
K02668	proteobacteria	0.0013610880070425
K02669	proteobacteria	0.00308909247927875
K02670	proteobacteria	0.0013610880070425
K02671	proteobacteria	0.0105674942980778
K02672	proteobacteria	0.0013610880070425
K02673	proteobacteria	0.0134130969694016
K02674	proteobacteria	0.0013610880070425
K02675	proteobacteria	0.32138131007888
K02676	proteobacteria	0.140680699944213
K02679	proteobacteria	0.0013610880070425
K02680	proteobacteria	0.0013610880070425
K02681	proteobacteria	0.0013610880070425
K02682	proteobacteria	0.0013610880070425
K02686	proteobacteria	0.0859328445582449
K02687	proteobacteria	0.00226441098929491
K02688	proteobacteria	0.0013610880070425
K02742	proteobacteria	0.0013610880070425
K02744	proteobacteria	0.121988895850703
K02745	proteobacteria	0.00386649043348213
K02746	proteobacteria	0.00226441098929491
K02747	proteobacteria	0.0013610880070425
K02749	proteobacteria	0.248350937961532
K02750	proteobacteria	0.304727380770876
K02759	proteobacteria	0.00764581570577876
K02760	proteobacteria	0.256083774348276
K02761	proteobacteria	0.303144296831677
K02768	proteobacteria	0.319033352597087
K02769	proteobacteria	0.00308909247927875
K02770	proteobacteria	0.00841045387429657
K02771	proteobacteria	0.292515148516864
K02773	proteobacteria	0.0013610880070425
K02774	proteobacteria	0.0013610880070425
K02775	proteobacteria	0.0148243346131683
K02777	proteobacteria	0.048437760250625
K02778	proteobacteria	0.00916298277258401
K02781	proteobacteria	0.0013610880070425
K02783	proteobacteria	0.0013610880070425
K02784	proteobacteria	0.0134130969694016
K02793	proteobacteria	0.318417143224425
K02794	proteobacteria	0.188836822251311
K02795	proteobacteria	0.0646560372103413
K02796	proteobacteria	0.0602550659615752
K02798	proteobacteria	0.0013610880070425
K02802	proteobacteria	0.0013610880070425
K02805	proteobacteria	0.0013610880070425
K02806	proteobacteria	0.00226441098929491
K02812	proteobacteria	0.0013610880070425
K02813	proteobacteria	0.0013610880070425
K02814	proteobacteria	0.0013610880070425
K02815	proteobacteria	0.0735322413646508
K02821	proteobacteria	0.142042418665362
K02822	proteobacteria	0.0013610880070425
K02823	proteobacteria	0.00308909247927875
K02824	proteobacteria	0.00691731028236666
K02825	proteobacteria	0.0127154838051688
K02826	proteobacteria	0.17110884216667
K02834	proteobacteria	0.0105674942980778
K02835	proteobacteria	0.0013610880070425
K02836	proteobacteria	0.00308909247927875
K02837	proteobacteria	0.00464121002401439
K02838	proteobacteria	0.00226441098929491
K02839	proteobacteria	0.0013610880070425
K02840	proteobacteria	0.0013610880070425
K02841	proteobacteria	0.238266759605903
K02843	proteobacteria	0.0766429029295315
K02844	proteobacteria	0.0013610880070425
K02846	proteobacteria	0.0013610880070425
K02847	proteobacteria	0.0013610880070425
K02848	proteobacteria	0.0013610880070425
K02849	proteobacteria	0.100243920116861
K02850	proteobacteria	0.0013610880070425
K02851	proteobacteria	0.00691731028236666
K02852	proteobacteria	0.0013610880070425
K02853	proteobacteria	0.0013610880070425
K02854	proteobacteria	0.00386649043348213
K02855	proteobacteria	0.0013610880070425
K02856	proteobacteria	0.0013610880070425
K02858	proteobacteria	0.261188095144534
K02860	proteobacteria	0.0013610880070425
K02863	proteobacteria	0.00308909247927875
K02864	proteobacteria	0.0013610880070425
K02867	proteobacteria	0.0013610880070425
K02871	proteobacteria	0.00308909247927875
K02874	proteobacteria	0.237003040036343
K02876	proteobacteria	0.00541612782208902
K02878	proteobacteria	0.241298472309971
K02879	proteobacteria	0.00841045387429657
K02881	proteobacteria	0.0013610880070425
K02884	proteobacteria	0.00841045387429657
K02886	proteobacteria	0.00691731028236666
K02887	proteobacteria	0.0209156541673927
K02888	proteobacteria	0.00226441098929491
K02890	proteobacteria	0.0319058751440248
K02892	proteobacteria	0.0254444684299551
K02895	proteobacteria	0.00464121002401439
K02897	proteobacteria	0.00386649043348213
K02899	proteobacteria	0.00226441098929491
K02902	proteobacteria	0.0120076961940258
K02904	proteobacteria	0.0478287342496083
K02906	proteobacteria	0.0222450947406505
K02907	proteobacteria	0.0241995359718578
K02909	proteobacteria	0.0280455459611192
K02911	proteobacteria	0.0771559366774785
K02913	proteobacteria	0.0120076961940258
K02914	proteobacteria	0.00226441098929491
K02916	proteobacteria	0.0013610880070425
K02919	proteobacteria	0.00226441098929491
K02926	proteobacteria	0.0061774651420646
K02931	proteobacteria	0.00308909247927875
K02933	proteobacteria	0.0013610880070425
K02935	proteobacteria	0.00226441098929491
K02939	proteobacteria	0.00308909247927875
K02945	proteobacteria	0.0013610880070425
K02946	proteobacteria	0.301739809526113
K02948	proteobacteria	0.0980864645075157
K02950	proteobacteria	0.0013610880070425
K02952	proteobacteria	0.00386649043348213
K02954	proteobacteria	0.00541612782208902
K02956	proteobacteria	0.0013610880070425
K02959	proteobacteria	0.0013610880070425
K02961	proteobacteria	0.232037952811939
K02963	proteobacteria	0.126357371059698
K02965	proteobacteria	0.187283440319185
K02967	proteobacteria	0.023555155713715
K02968	proteobacteria	0.00386649043348213
K02970	proteobacteria	0.321992807406719
K02972	proteobacteria	0.0013610880070425
K02982	proteobacteria	0.0061774651420646
K02986	proteobacteria	0.00386649043348213
K02988	proteobacteria	0.00691731028236666
K02990	proteobacteria	0.0202465378178567
K02992	proteobacteria	0.0502684812794763
K02994	proteobacteria	0.00764581570577876
K02996	proteobacteria	0.00985294928024909
K03040	proteobacteria	0.00464121002401439
K03043	proteobacteria	0.00226441098929491
K03046	proteobacteria	0.00308909247927875
K03060	proteobacteria	0.14875161302773
K03070	proteobacteria	0.00226441098929491
K03071	proteobacteria	0.0875944764072963
K03072	proteobacteria	0.00464121002401439
K03073	proteobacteria	0.00386649043348213
K03074	proteobacteria	0.00464121002401439
K03075	proteobacteria	0.00308909247927875
K03076	proteobacteria	0.00386649043348213
K03077	proteobacteria	0.00691731028236666
K03078	proteobacteria	0.0013610880070425
K03079	proteobacteria	0.0013610880070425
K03080	proteobacteria	0.249701844532266
K03081	proteobacteria	0.0013610880070425
K03082	proteobacteria	0.00308909247927875
K03086	proteobacteria	0.0013610880070425
K03087	proteobacteria	0.308283967855982
K03088	proteobacteria	0.0013610880070425
K03089	proteobacteria	0.0356198425743445
K03092	proteobacteria	0.00464121002401439
K03098	proteobacteria	0.039374730622336
K03100	proteobacteria	0.0013610880070425
K03101	proteobacteria	0.0013610880070425
K03106	proteobacteria	0.00386649043348213
K03110	proteobacteria	0.0013610880070425
K03111	proteobacteria	0.0013610880070425
K03112	proteobacteria	0.13675620032526
K03113	proteobacteria	0.00308909247927875
K03116	proteobacteria	0.00764581570577876
K03117	proteobacteria	0.0013610880070425
K03118	proteobacteria	0.0013610880070425
K03119	proteobacteria	0.0013610880070425
K03146	proteobacteria	0.236002350810156
K03147	proteobacteria	0.0061774651420646
K03148	proteobacteria	0.0013610880070425
K03149	proteobacteria	0.0155134762093016
K03150	proteobacteria	0.0013610880070425
K03151	proteobacteria	0.00985294928024909
K03152	proteobacteria	0.00985294928024909
K03153	proteobacteria	0.0013610880070425
K03154	proteobacteria	0.0013610880070425
K03166	proteobacteria	0.27883771932475
K03167	proteobacteria	0.0120076961940258
K03168	proteobacteria	0.00308909247927875
K03169	proteobacteria	0.0013610880070425
K03170	proteobacteria	0.0013610880070425
K03177	proteobacteria	0.0013610880070425
K03179	proteobacteria	0.0368840593749677
K03181	proteobacteria	0.0013610880070425
K03182	proteobacteria	0.0168525490192367
K03183	proteobacteria	0.0013610880070425
K03184	proteobacteria	0.0013610880070425
K03185	proteobacteria	0.305020864027208
K03186	proteobacteria	0.0215732850143934
K03187	proteobacteria	0.046668218446666
K03188	proteobacteria	0.0472559566081465
K03189	proteobacteria	0.244870314507777
K03190	proteobacteria	0.204714993491662
K03191	proteobacteria	0.0387688023503083
K03192	proteobacteria	0.214154016072813
K03194	proteobacteria	0.0013610880070425
K03195	proteobacteria	0.00386649043348213
K03196	proteobacteria	0.0013610880070425
K03197	proteobacteria	0.294647737688788
K03198	proteobacteria	0.0112967259644914
K03199	proteobacteria	0.00226441098929491
K03200	proteobacteria	0.242587470903089
K03201	proteobacteria	0.0013610880070425
K03202	proteobacteria	0.138644433229282
K03203	proteobacteria	0.176748221876813
K03204	proteobacteria	0.0299385563604407
K03205	proteobacteria	0.01822425205219
K03207	proteobacteria	0.0013610880070425
K03208	proteobacteria	0.023555155713715
K03210	proteobacteria	0.00386649043348213
K03212	proteobacteria	0.0013610880070425
K03214	proteobacteria	0.0013610880070425
K03215	proteobacteria	0.0013610880070425
K03216	proteobacteria	0.00764581570577876
K03217	proteobacteria	0.00386649043348213
K03218	proteobacteria	0.0013610880070425
K03219	proteobacteria	0.0161896742944551
K03220	proteobacteria	0.0572774936157896
K03221	proteobacteria	0.0013610880070425
K03222	proteobacteria	0.195162783220732
K03223	proteobacteria	0.0013610880070425
K03224	proteobacteria	0.238266759605903
K03225	proteobacteria	0.0848626351005262
K03226	proteobacteria	0.0013610880070425
K03227	proteobacteria	0.0013610880070425
K03228	proteobacteria	0.0657975119602735
K03229	proteobacteria	0.00226441098929491
K03230	proteobacteria	0.0343465003887084
K03265	proteobacteria	0.176748221876813
K03269	proteobacteria	0.0188983402175436
K03270	proteobacteria	0.0013610880070425
K03271	proteobacteria	0.0013610880070425
K03272	proteobacteria	0.00464121002401439
K03273	proteobacteria	0.0013610880070425
K03274	proteobacteria	0.0508307780749274
K03275	proteobacteria	0.0188983402175436
K03276	proteobacteria	0.00308909247927875
K03277	proteobacteria	0.0013610880070425
K03278	proteobacteria	0.00226441098929491
K03279	proteobacteria	0.00464121002401439
K03280	proteobacteria	0.133795759413159
K03281	proteobacteria	0.0013610880070425
K03282	proteobacteria	0.0013610880070425
K03284	proteobacteria	0.0636072464782147
K03285	proteobacteria	0.113495007374721
K03286	proteobacteria	0.0013610880070425
K03288	proteobacteria	0.0141051299053845
K03289	proteobacteria	0.0013610880070425
K03290	proteobacteria	0.0013610880070425
K03291	proteobacteria	0.0013610880070425
K03292	proteobacteria	0.00308909247927875
K03293	proteobacteria	0.159714092710892
K03294	proteobacteria	0.00226441098929491
K03296	proteobacteria	0.00541612782208902
K03297	proteobacteria	0.122461595472346
K03298	proteobacteria	0.00386649043348213
K03299	proteobacteria	0.0148243346131683
K03300	proteobacteria	0.0120076961940258
K03301	proteobacteria	0.292515148516864
K03303	proteobacteria	0.0013610880070425
K03304	proteobacteria	0.00764581570577876
K03305	proteobacteria	0.329073448756958
K03306	proteobacteria	0.0013610880070425
K03307	proteobacteria	0.0013610880070425
K03308	proteobacteria	0.0013610880070425
[truncated: 13,972 more rows]
