# Supplementary material for: Proteobacteria explain significant functional variability in the human gut microbiome
Source: Microbiome. 2017 Mar 23;5:36. doi: 10.1186/s40168-017-0244-z (PMC5363007; doi:10.1186/s40168-017-0244-z)
Supplement: Supplementary file 24 — Source data for figures. Figure 1, source data 1: matrix of read counts (after rarefaction) for every gene family in each sample included in the present study. Figure 1, source data 2: matrix of average family lengths for every gene family in each sample included in the present study. Figure 1, source data 3: log-RPKG abundances for every gene family mapped in the present study. Figure 2, source data 1: residual log-RPKG abundances (i.e., after fitting the linear model) for every gene family mapped in the present study. Figure 3, source data 1: counts of invariable, non-significant, and variable gene families per pathway. “Strong,” “medium,” and “weak” refer to FDR cutoffs of 0.05, 0.10, and 0.25, respectively. Figure 3, source data 2: counts of invariable, non-significant, and variable gene families for ribosomes in each domain of life. Figure 4, source data 1: residual log-RPKG scaled by the expected variance under the null model (see the “Methods” section). Figure 6, source data 1: log10 phylogenetic distribution (PD), log10 residual variance statistics (residvar), significance at 5% FDR (invariable coded as “dn”, variable coded as “up”, non-significant coded as “ns”), presence in at least one bacterial/archaeal genome in KEGG, and annotations for all measured gene families. Figure 6, source data 2: counts of significant associations of invariable, non-significant, and variable gene families with taxonomic summary statistics. Figure 7, source data 1: counts of significant associations of invariable, non-significant, and variable gene families with phylum-level abundances. Figure 8, source data 1: q values for gene families in the overall test. Figure 8, source data 2: q values for gene families in phylum-specific tests. Figure 8, source data 3: JSON-formatted lists of significantly (in)variable or non-significant gene families at 5% (“strong”), 10% (“med”), and 25% FDR (“weak”); overall test. Figure 8, source data 4: JSON-formatted lists of significantly (in)vari [file 40168_2017_244_MOESM24_ESM.bz › SourceData/Fig8-SD3-overall-signif.json]

{"strong":{"up":["K00007","K00045","K00066","K00072","K00115","K00137","K00138","K00181","K00186","K00187","K00203","K00221","K00247","K00258","K00291","K00298","K00304","K00309","K00319","K00320","K00328","K00363","K00373","K00399","K00401","K00402","K00417","K00420","K00423","K00427","K00442","K00444","K00445","K00455","K00456","K00467","K00470","K00473","K00474","K00484","K00489","K00495","K00499","K00513","K00543","K00546","K00553","K00561","K00577","K00578","K00579","K00580","K00581","K00582","K00583","K00584","K00623","K00653","K00672","K00673","K00678","K00686","K00713","K00722","K00725","K00731","K00769","K00808","K00835","K00840","K00855","K00875","K00892","K00897","K00905","K00913","K00932","K00961","K00984","K01013","K01025","K01052","K01075","K01085","K01093","K01098","K01102","K01117","K01121","K01140","K01143","K01146","K01149","K01160","K01169","K01170","K01202","K01245","K01260","K01276","K01289","K01290","K01291","K01310","K01313","K01314","K01323","K01324","K01335","K01337","K01343","K01344","K01348","K01355","K01363","K01364","K01369","K01377","K01383","K01407","K01441","K01458","K01460","K01484","K01499","K01511","K01521","K01527","K01545","K01558","K01577","K01578","K01587","K01592","K01602","K01608","K01612","K01622","K01671","K01690","K01716","K01729","K01732","K01757","K01822","K01825","K01827","K01830","K01844","K01846","K01957","K01974","K01994","K02024","K02079","K02080","K02090","K02095","K02127","K02130","K02140","K02159","K02161","K02165","K02192","K02250","K02255","K02260","K02264","K02265","K02266","K02268","K02290","K02299","K02310","K02317","K02329","K02336","K02344","K02345","K02352","K02362","K02368","K02369","K02399","K02402","K02403","K02423","K02425","K02432","K02442","K02449","K02464","K02465","K02466","K02467","K02497","K02504","K02505","K02506","K02509","K02511","K02515","K02550","K02554","K02560","K02562","K02569","K02570","K02578","K02590","K02597","K02609","K02610","K02611","K02613","K02615","K02618","K02626","K02640","K02659","K02679","K02680","K02681","K02682","K02706","K02713","K02720","K02723","K02736","K02739","K02740","K02742","K02812","K02813","K02814","K02817","K02819","K02839","K02846","K02847","K02848","K02850","K02853","K02865","K02866","K02868","K02870","K02872","K02873","K02875","K02877","K02880","K02882","K02883","K02889","K02894","K02905","K02910","K02917","K02920","K02922","K02923","K02924","K02929","K02938","K02944","K02949","K02953","K02955","K02958","K02960","K02969","K02972","K02973","K02976","K02978","K02979","K02980","K02984","K02993","K02995","K02997","K03007","K03009","K03016","K03041","K03044","K03045","K03049","K03053","K03055","K03056","K03058","K03078","K03081","K03103","K03109","K03123","K03158","K03166","K03172","K03173","K03175","K03181","K03184","K03194","K03207","K03209","K03212","K03214","K03221","K03226","K03227","K03229","K03261","K03263","K03264","K03276","K03277","K03278","K03289","K03290","K03291","K03318","K03323","K03329","K03334","K03345","K03358","K03373","K03384","K03409","K03414","K03419","K03421","K03422","K03425","K03433","K03434","K03459","K03462","K03464","K03468","K03472","K03485","K03507","K03516","K03532","K03533","K03552","K03554","K03567","K03586","K03597","K03598","K03599","K03618","K03619","K03622","K03633","K03645","K03653","K03663","K03674","K03675","K03683","K03690","K03692","K03720","K03729","K03731","K03747","K03755","K03756","K03757","K03759","K03764","K03765","K03788","K03792","K03804","K03805","K03807","K03812","K03815","K03819","K03835","K03836","K03837","K03838","K03840","K03851","K03853","K03855","K03862","K03864","K03876","K03878","K03881","K03882","K03883","K03894","K03895","K03896","K03906","K03908","K03912","K03914","K03917","K03919","K03949","K03950","K03959","K03963","K03965","K03970","K03971","K03982","K03986","K03993","K03995","K04010","K04011","K04013","K04016","K04017","K04018","K04020","K04021","K04022","K04025","K04052","K04063","K04064","K04065","K04073","K04080","K04081","K04092","K04099","K04105","K04122","K04138","K04142","K04146","K04150","K04161","K04165","K04166","K04168","K04176","K04180","K04181","K04199","K04204","K04209","K04226","K04227","K04230","K04233","K04247","K04250","K04258","K04264","K04265","K04266","K04267","K04277","K04278","K04304","K04308","K04309","K04310","K04312","K04316","K04321","K04326","K04334","K04335","K04336","K04337","K04338","K04343","K04350","K04355","K04362","K04364","K04365","K04367","K04378","K04379","K04383","K04384","K04390","K04398","K04402","K04417","K04420","K04439","K04448","K04453","K04463","K04480","K04482","K04483","K04484","K04497","K04501","K04507","K04521","K04524","K04527","K04531","K04552","K04563","K04583","K04607","K04608","K04612","K04619","K04622","K04629","K04630","K04634","K04639","K04641","K04649","K04660","K04661","K04670","K04674","K04683","K04685","K04687","K04721","K04724","K04726","K04729","K04741","K04753","K04766","K04775","K04781","K04783","K04785","K04787","K04790","K04795","K04796","K04813","K04814","K04816","K04817","K04818","K04826","K04827","K04833","K04835","K04839","K04850","K04860","K04861","K04864","K04867","K04871","K04873","K04874","K04881","K04882","K04883","K04893","K04911","K04916","K04919","K04922","K04924","K04939","K04946","K04949","K04951","K04959","K04965","K04967","K04978","K04983","K04989","K04990","K04999","K05025","K05027","K05050","K05057","K05058","K05059","K05060","K05061","K05071","K05074","K05079","K05086","K05091","K05095","K05098","K05101","K05106","K05107","K05109","K05111","K05118","K05120","K05129","K05132","K05135","K05141","K05145","K05149","K05158","K05160","K05161","K05207","K05219","K05225","K05230","K05245","K05252","K05262","K05277","K05278","K05279","K05290","K05298","K05317","K05329","K05368","K05374","K05375","K05383","K05387","K05392","K05401","K05404","K05410","K05425","K05434","K05453","K05455","K05458","K05460","K05495","K05497","K05508","K05511","K05517","K05519","K05522","K05526","K05527","K05547","K05549","K05550","K05564","K05579","K05594","K05603","K05617","K05627","K05634","K05652","K05676","K05691","K05692","K05704","K05705","K05708","K05709","K05711","K05713","K05714","K05715","K05716","K05725","K05736","K05739","K05771","K05774","K05775","K05777","K05778","K05779","K05789","K05790","K05791","K05792","K05793","K05798","K05806","K05809","K05811","K05812","K05818","K05819","K05824","K05835","K05839","K05855","K05861","K05865","K05875","K05876","K05877","K05880","K05886","K05887","K05893","K05900","K05914","K05915","K05920","K05937","K05941","K05984","K05986","K05990","K05991","K05997","K06002","K06006","K06026","K06034","K06039","K06046","K06049","K06073","K06074","K06080","K06096","K06098","K06104","K06120","K06121","K06122","K06137","K06140","K06141","K06144","K06146","K06155","K06157","K06159","K06165","K06166","K06169","K06170","K06195","K06197","K06205","K06214","K06216","K06227","K06244","K06264","K06272","K06274","K06289","K06301","K06303","K06305","K06314","K06318","K06324","K06328","K06332","K06363","K06367","K06368","K06415","K06425","K06426","K06434","K06437","K06447","K06462","K06464","K06465","K06467","K06474","K06479","K06480","K06487","K06493","K06498","K06519","K06533","K06543","K06544","K06557","K06570","K06579","K06587","K06601","K06602","K06622","K06651","K06655","K06660","K06667","K06684","K06685","K06691","K06716","K06721","K06731","K06733","K06735","K06753","K06757","K06758","K06773","K06775","K06778","K06794","K06808","K06809","K06811","K06816","K06819","K06824","K06837","K06838","K06848","K06849","K06850","K06854","K06856","K06858","K06862","K06863","K06866","K06880","K06884","K06887","K06893","K06899","K06900","K06906","K06913","K06914","K06918","K06922","K06932","K06935","K06938","K06946","K06947","K06954","K06968","K06970","K06977","K06982","K06984","K07026","K07051","K07057","K07065","K07066","K07070","K07072","K07100","K07103","K07122","K07123","K07127","K07134","K07135","K07136","K07144","K07153","K07158","K07159","K07180","K07186","K07202","K07208","K07211","K07225","K07226","K07227","K07229","K07232","K07235","K07236","K07237","K07245","K07253","K07254","K07256","K07257","K07268","K07269","K07274","K07276","K07280","K07281","K07283","K07286","K07312","K07314","K07328","K07330","K07331","K07336","K07342","K07345","K07346","K07348","K07349","K07350","K07351","K07352","K07353","K07354","K07355","K07356","K07361","K07367","K07369","K07388","K07389","K07395","K07398","K07401","K07411","K07412","K07413","K07416","K07430","K07438","K07439","K07440","K07453","K07470","K07471","K07480","K07488","K07490","K07498","K07499","K07512","K07525","K07527","K07530","K07537","K07538","K07540","K07543","K07557","K07569","K07572","K07575","K07578","K07581","K07585","K07587","K07589","K07591","K07594","K07601","K07613","K07635","K07676","K07703","K07721","K07724","K07740","K07744","K07751","K07757","K07764","K07780","K07781","K07784","K07786","K07797","K07803","K07804","K07810","K07811","K07818","K07819","K07821","K07825","K07843","K07848","K07874","K07893","K07901","K07904","K07910","K07923","K07928","K07934","K07936","K07939","K07943","K07951","K07955","K07965","K07969","K07970","K07971","K07980","K07987","K07996","K07999","K08003","K08005","K08011","K08016","K08025","K08033","K08043","K08044","K08047","K08058","K08059","K08062","K08065","K08068","K08074","K08075","K08076","K08085","K08088","K08091","K08096","K08097","K08102","K08121","K08122","K08123","K08127","K08142","K08144","K08154","K08160","K08162","K08163","K08182","K08199","K08214","K08219","K08225","K08228","K08229","K08244","K08258","K08265","K08271","K08276","K08277","K08283","K08291","K08292","K08312","K08317","K08318","K08319","K08324","K08326","K08328","K08341","K08345","K08346","K08347","K08348","K08349","K08350","K08351","K08353","K08354","K08361","K08363","K08371","K08374","K08383","K08386","K08388","K08389","K08391","K08395","K08405","K08410","K08417","K08430","K08431","K08451","K08452","K08453","K08455","K08458","K08466","K08478","K08481","K08485","K08501","K08509","K08537","K08538","K08540","K08543","K08551","K08565","K08566","K08568","K08570","K08578","K08584","K08585","K08589","K08595","K08601","K08606","K08611","K08617","K08621","K08626","K08671","K08673","K08682","K08687","K08689","K08690","K08699","K08710","K08716","K08718","K08725","K08728","K08746","K08749","K08752","K08755","K08770","K08772","K08800","K08805","K08813","K08837","K08839","K08841","K08845","K08848","K08858","K08875","K08878","K08880","K08888","K08893","K08895","K08912","K08944","K08949","K08951","K08968","K08970","K08984","K08985","K08990","K08992","K08993","K08994","K08996","K08997","K09016","K09018","K09023","K09034","K09037","K09040","K09077","K09080","K09092","K09109","K09119","K09124","K09126","K09128","K09139","K09143","K09145","K09147","K09148","K09154","K09160","K09161","K09165","K09175","K09199","K09202","K09219","K09237","K09240","K09242","K09246","K09248","K09254","K09258","K09261","K09292","K09306","K09353","K09355","K09373","K09375","K09394","K09395","K09407","K09414","K09425","K09428","K09432","K09441","K09451","K09456","K09464","K09466","K09469","K09470","K09472","K09473","K09475","K09476","K09492","K09493","K09494","K09495","K09496","K09497","K09499","K09501","K09519","K09539","K09543","K09579","K09604","K09606","K09610","K09611","K09627","K09630","K09631","K09644","K09655","K09662","K09663","K09669","K09672","K09673","K09676","K09678","K09683","K09700","K09713","K09718","K09720","K09721","K09723","K09724","K09727","K09728","K09730","K09733","K09735","K09737","K09738","K09739","K09740","K09741","K09753","K09802","K09804","K09805","K09823","K09828","K09833","K09842","K09844","K09851","K09852","K09857","K09870","K09872","K09881","K09887","K09890","K09891","K09893","K09895","K09896","K09897","K09898","K09899","K09900","K09901","K09902","K09904","K09906","K09907","K09909","K09910","K09911","K09912","K09913","K09914","K09916","K09917","K09918","K09920","K09921","K09923","K09926","K09929","K09934","K09937","K09954","K09959","K09962","K09964","K09968","K09975","K09978","K09979","K09980","K09982","K09986","K09987","K09998","K09999","K10000","K10015","K10016","K10024","K10035","K10046","K10049","K10057","K10058","K10063","K10064","K10065","K10066","K10076","K10084","K10087","K10094","K10099","K10109","K10110","K10124","K10130","K10159","K10169","K10186","K10195","K10208","K10212","K10247","K10249","K10252","K10253","K10270","K10279","K10281","K10287","K10305","K10314","K10315","K10324","K10325","K10326","K10327","K10328","K10330","K10334","K10335","K10336","K10348","K10351","K10353","K10355","K10365","K10368","K10370","K10371","K10411","K10418","K10419","K10420","K10423","K10435","K10438","K10444","K10449","K10450","K10451","K10459","K10460","K10468","K10474","K10480","K10493","K10494","K10497","K10498","K10503","K10517","K10519","K10520","K10526","K10530","K10534","K10550","K10551","K10583","K10607","K10616","K10629","K10634","K10642","K10648","K10656","K10658","K10673","K10687","K10701","K10717","K10721","K10731","K10748","K10800","K10811","K10817","K10820","K10821","K10840","K10856","K10869","K10871","K10886","K10906","K10920","K10921","K10932","K10933","K10936","K10938","K10965","K10966","K10973","K10975","K10977","K10980","K10984","K11005","K11008","K11013","K11017","K11019","K11030","K11031","K11033","K11034","K11049","K11057","K11061","K11081","K11082","K11083","K11091","K11097","K11106","K11107","K11109","K11111","K11115","K11130","K11132","K11133","K11134","K11139","K11142","K11149","K11156","K11167","K11176","K11194","K11201","K11208","K11209","K11218","K11222","K11225","K11234","K11253","K11257","K11258","K11264","K11270","K11281","K11287","K11299","K11311","K11316","K11317","K11336","K11337","K11340","K11346","K11352","K11355","K11368","K11369","K11370","K11382","K11391","K11404","K11413","K11418","K11442","K11472","K11474","K11477","K11486","K11488","K11494","K11503","K11504","K11506","K11512","K11519","K11524","K11530","K11535","K11549","K11554","K11555","K11556","K11559","K11567","K11569","K11576","K11587","K11591","K11599","K11605","K11606","K11620","K11646","K11656","K11677","K11680","K11685","K11694","K11695","K11696","K11709","K11714","K11715","K11726","K11732","K11734","K11736","K11738","K11739","K11740","K11742","K11745","K11748","K11750","K11769","K11780","K11781","K11784","K11803","K11810","K11811","K11845","K11863","K11878","K11884","K11887","K11889","K11893","K11895","K11897","K11898","K11900","K11901","K11905","K11909","K11911","K11916","K11920","K11925","K11926","K11929","K11930","K11932","K11933","K11935","K11937","K11938","K11940","K11941","K11964","K11967","K11980","K11981","K11992","K11994","K12016","K12026","K12029","K12049","K12053","K12055","K12056","K12058","K12059","K12060","K12061","K12062","K12066","K12067","K12068","K12069","K12070","K12072","K12092","K12094","K12095","K12099","K12109","K12112","K12113","K12136","K12138","K12139","K12142","K12144","K12145","K12146","K12147","K12148","K12149","K12150","K12151","K12158","K12162","K12165","K12174","K12188","K12203","K12204","K12205","K12206","K12209","K12211","K12212","K12213","K12214","K12217","K12218","K12222","K12225","K12227","K12228","K12237","K12238","K12246","K12253","K12256","K12265","K12268","K12269","K12270","K12271","K12273","K12274","K12288","K12289","K12290","K12291","K12293","K12296","K12299","K12304","K12324","K12328","K12348","K12352","K12358","K12380","K12392","K12399","K12401","K12402","K12411","K12418","K12422","K12432","K12442","K12444","K12453","K12455","K12461","K12467","K12500","K12512","K12517","K12518","K12519","K12520","K12521","K12522","K12523","K12525","K12529","K12532","K12538","K12548","K12553","K12554","K12560","K12575","K12578","K12582","K12589","K12621","K12624","K12625","K12626","K12641","K12653","K12657","K12660","K12663","K12668","K12673","K12678","K12679","K12681","K12683","K12687","K12690","K12756","K12764","K12773","K12775","K12778","K12784","K12788","K12797","K12798","K12804","K12807","K12853","K12903","K12945","K12947","K12957","K12961","K12963","K12967","K12973","K12974","K12976","K12977","K12979","K12981","K12985","K12986","K13000","K13001","K13014","K13019","K13021","K13037","K13039","K13046","K13053","K13061","K13085","K13113","K13125","K13135","K13136","K13145","K13160","K13182","K13232","K13251","K13255","K13256","K13273","K13285","K13286","K13287","K13295","K13301","K13314","K13318","K13336","K13350","K13369","K13376","K13381","K13416","K13418","K13420","K13427","K13429","K13449","K13459","K13473","K13480","K13506","K13513","K13516","K13517","K13521","K13528","K13537","K13538","K13539","K13569","K13571","K13574","K13586","K13588","K13603","K13604","K13605","K13612","K13615","K13620","K13624","K13629","K13630","K13631","K13642","K13644","K13650","K13651","K13658","K13659","K13660","K13665","K13667","K13680","K13689","K13691","K13704","K13705","K13712","K13720","K13724","K13727","K13737","K13752","K13755","K13756","K13764","K13765","K13784","K13785","K13790","K13791","K13792","K13804","K13812","K13816","K13818","K13827","K13848","K13863","K13879","K13881","K13887","K13894","K13911","K13915","K13918","K13931","K13932","K13933","K13934","K13935","K13936","K13937","K13938","K13942","K13951","K13955","K13966","K13970","K13972","K13992","K14008","K14010","K14029","K14052","K14053","K14054","K14061","K14062","K14064","K14065","K14069","K14080","K14081","K14086","K14092","K14093","K14094","K14095","K14096","K14097","K14098","K14099","K14100","K14101","K14102","K14103","K14104","K14105","K14106","K14109","K14110","K14111","K14112","K14113","K14114","K14115","K14116","K14117","K14118","K14119","K14122","K14123","K14124","K14125","K14126","K14128","K14133","K14136","K14137","K14140","K14144","K14186","K14204","K14211","K14216","K14265","K14268","K14269","K14270","K14275","K14343","K14350","K14356","K14363","K14395","K14423","K14424","K14426","K14446","K14449","K14471","K14484","K14499","K14510","K14518","K14561","K14566","K14587","K14588","K14606","K14618","K14642","K14653","K14656","K14657","K14658","K14670","K14671","K14678","K14680","K14687","K14695","K14707","K14710","K14714","K14718","K14728","K14733","K14736","K14737","K14744","K14753","K14757","K14759","K14762","K14821","K14822","K14828","K14865","K14900","K14956","K14957","K14965","K14969","K14973","K14974","K14985","K14992","K14995","K15005","K15033","K15034","K15046","K15049","K15050","K15064","K15066","K15069","K15072","K15085","K15106","K15120","K15121","K15123","K15133","K15135","K15139","K15159","K15182","K15220","K15225","K15231","K15258","K15273","K15274","K15277","K15286","K15300","K15301","K15310","K15311","K15312","K15313","K15316","K15317","K15325","K15327","K15328","K15344","K15345","K15349","K15350","K15359","K15368","K15373","K15390","K15396","K15398","K15412","K15416","K15419","K15423","K15431","K15434","K15448","K15463","K15469","K15470","K15479","K15490","K15498","K15519","K15522","K15523","K15527","K15529","K15536","K15538","K15540","K15547","K15548","K15549","K15550","K15561","K15595","K15604","K15629","K15632","K15641","K15643","K15646","K15657","K15671","K15674","K15675","K15676","K15677","K15679","K15681","K15700","K15713","K15715","K15722","K15723","K15735","K15737","K15747","K15762","K15764","K15777","K15827","K15828","K15829","K15830","K15831","K15832","K15833","K15834","K15842","K15844","K15846","K15848","K15853","K15863","K15868","K15879","K15897","K15899","K15922","K16041","K16042","K16046","K16048","K16057","K16061","K16062","K16064","K16068","K16074","K16076","K16077","K16078","K16081","K16121","K16122","K16127","K16128","K16129","K16130","K16134","K16138","K16140","K16149","K16163","K16168","K16176","K16180","K16190","K16191","K16195","K16216","K16217","K16220","K16223","K16224","K16231","K16243","K16255","K16275","K16277","K16284","K16285","K16306","K16312","K16320","K16321","K16322","K16323","K16324","K16325","K16326","K16346","K16347","K16348","K16351","K16355","K16360","K16367","K16368","K16393","K16417","K16418","K16419","K16421","K16450","K16452","K16465","K16492","K16514","K16515","K16517","K16521","K16539","K16558","K16559","K16560","K16561","K16579","K16581","K16583","K16589","K16592","K16603","K16605","K16615","K16618","K16620","K16632","K16639","K16643","K16651","K16658","K16661","K16662","K16663","K16666","K16679","K16691","K16693","K16695","K16696","K16699","K16704","K16708","K16710","K16711","K16724","K16733","K16735","K16741","K16745","K16750","K16752","K16769","K16779","K16805","K16813","K16815","K16816","K16820","K16839","K16840","K16842","K16855","K16869","K16872","K16960","K17002","K17013","K17022","K17104","K17226","K17279","K17514","K17554","K17841","K17856","K18110","K18267","K18434","K18677","K19052","K19467","K19542","K19553","K19554","K19705","K19822","K19964","K20023","K20088","K20144","K20388","K20399","K20428","K20678","K20727","K20784","K20787","K20799","K20820","K20875","K21116","K21317","K21503","K21595","K21752","K21754","K21807","K21810","K21812","K21857","K21871","K21961","K22121","K22614","K22686","K22698","K22791","K22807","K22904","K22959","K22967","K23164","K23412","K23521","K23606","K23727","K23758","K23822","K23853","K24152","K24156","K24171","K24212","K24233","K24342","K24786","K25023","K25053","K25068","K25189","K25231","K25237","K25317","K25345","K25352","K25621"],"dn":["K00001","K00002","K00003","K00004","K00005","K00006","K00008","K00009","K00010","K00011","K00012","K00013","K00014","K00015","K00016","K00018","K00019","K00020","K00022","K00023","K00024","K00027","K00028","K00029","K00030","K00031","K00032","K00033","K00034","K00035","K00036","K00038","K00040","K00041","K00042","K00043","K00046","K00048","K00049","K00050","K00052","K00053","K00055","K00057","K00058","K00059","K00060","K00063","K00064","K00065","K00067","K00068","K00069","K00074","K00075","K00076","K00077","K00078","K00082","K00086","K00087","K00088","K00090","K00091","K00096","K00097","K00098","K00099","K00100","K00101","K00102","K00104","K00106","K00109","K00111","K00114","K00118","K00119","K00121","K00122","K00123","K00124","K00125","K00127","K00128","K00129","K00130","K00132","K00133","K00134","K00135","K00140","K00142","K00143","K00145","K00147","K00153","K00154","K00155","K00157","K00158","K00161","K00162","K00164","K00166","K00169","K00170","K00171","K00172","K00174","K00175","K00176","K00177","K00179","K00180","K00184","K00188","K00192","K00193","K00194","K00196","K00197","K00198","K00204","K00205","K00207","K00208","K00210","K00214","K00215","K00218","K00219","K00222","K00223","K00226","K00230","K00231","K00232","K00234","K00236","K00239","K00240","K00241","K00243","K00244","K00245","K00248","K00249","K00251","K00252","K00253","K00256","K00257","K00259","K00260","K00261","K00262","K00263","K00264","K00265","K00266","K00274","K00275","K00278","K00281","K00284","K00285","K00286","K00287","K00288","K00290","K00294","K00297","K00299","K00301","K00302","K00303","K00311","K00315","K00317","K00318","K00323","K00324","K00325","K00326","K00327","K00329","K00330","K00331","K00332","K00333","K00334","K00335","K00336","K00337","K00338","K00339","K00340","K00341","K00342","K00343","K00344","K00346","K00347","K00348","K00349","K00350","K00351","K00354","K00355","K00356","K00358","K00359","K00362","K00366","K00367","K00368","K00372","K00375","K00378","K00380","K00382","K00383","K00384","K00385","K00386","K00387","K00390","K00392","K00394","K00395","K00400","K00404","K00406","K00412","K00413","K00416","K00425","K00426","K00428","K00430","K00432","K00433","K00436","K00437","K00441","K00443","K00446","K00449","K00457","K00459","K00463","K00472","K00476","K00480","K00485","K00486","K00496","K00500","K00507","K00508","K00511","K00517","K00520","K00521","K00525","K00526","K00527","K00528","K00529","K00532","K00533","K00537","K00538","K00540","K00547","K00548","K00549","K00554","K00555","K00558","K00559","K00560","K00563","K00564","K00565","K00566","K00567","K00568","K00570","K00571","K00573","K00574","K00575","K00587","K00588","K00590","K00591","K00595","K00598","K00599","K00600","K00601","K00602","K00604","K00605","K00606","K00607","K00609","K00610","K00611","K00614","K00615","K00616","K00619","K00620","K00621","K00624","K00625","K00626","K00627","K00633","K00634","K00637","K00638","K00639","K00640","K00641","K00643","K00645","K00648","K00651","K00652","K00654","K00655","K00656","K00657","K00658","K00661","K00662","K00665","K00666","K00667","K00668","K00670","K00674","K00676","K00677","K00680","K00681","K00683","K00684","K00688","K00689","K00690","K00692","K00693","K00694","K00695","K00696","K00697","K00698","K00699","K00700","K00701","K00702","K00703","K00705","K00706","K00710","K00712","K00717","K00720","K00721","K00728","K00729","K00743","K00745","K00748","K00749","K00752","K00754","K00756","K00757","K00758","K00759","K00760","K00761","K00762","K00763","K00764","K00765","K00766","K00767","K00768","K00772","K00773","K00782","K00783","K00784","K00786","K00787","K00788","K00789","K00790","K00791","K00793","K00794","K00795","K00796","K00797","K00798","K00799","K00800","K00804","K00805","K00806","K00812","K00814","K00815","K00816","K00817","K00818","K00819","K00820","K00821","K00823","K00824","K00825","K00826","K00830","K00831","K00832","K00833","K00837","K00838","K00839","K00841","K00842","K00845","K00846","K00847","K00848","K00849","K00850","K00851","K00852","K00853","K00854","K00856","K00857","K00858","K00859","K00860","K00861","K00863","K00864","K00865","K00868","K00869","K00870","K00872","K00873","K00874","K00876","K00877","K00878","K00879","K00880","K00882","K00884","K00886","K00888","K00889","K00891","K00895","K00899","K00900","K00901","K00903","K00907","K00908","K00912","K00914","K00916","K00917","K00919","K00921","K00922","K00923","K00924","K00925","K00926","K00927","K00928","K00929","K00930","K00931","K00936","K00937","K00939","K00940","K00941","K00942","K00943","K00945","K00946","K00947","K00948","K00949","K00950","K00951","K00952","K00953","K00954","K00955","K00956","K00957","K00958","K00962","K00963","K00965","K00966","K00967","K00968","K00969","K00970","K00971","K00973","K00974","K00975","K00978","K00979","K00980","K00981","K00982","K00983","K00985","K00986","K00988","K00989","K00990","K00991","K00992","K00995","K00996","K00997","K00998","K01000","K01001","K01002","K01003","K01005","K01006","K01007","K01008","K01011","K01012","K01026","K01027","K01028","K01029","K01032","K01034","K01035","K01039","K01040","K01041","K01042","K01043","K01046","K01047","K01048","K01051","K01053","K01054","K01055","K01056","K01057","K01060","K01061","K01066","K01067","K01068","K01069","K01070","K01071","K01072","K01073","K01076","K01077","K01078","K01079","K01080","K01081","K01082","K01083","K01089","K01090","K01091","K01092","K01095","K01096","K01097","K01099","K01101","K01103","K01104","K01111","K01112","K01113","K01114","K01115","K01118","K01119","K01120","K01125","K01126","K01128","K01129","K01130","K01131","K01132","K01133","K01134","K01135","K01136","K01137","K01138","K01139","K01142","K01144","K01147","K01148","K01151","K01153","K01154","K01155","K01156","K01159","K01163","K01164","K01166","K01173","K01174","K01175","K01176","K01178","K01179","K01180","K01181","K01182","K01183","K01184","K01185","K01186","K01187","K01188","K01189","K01190","K01191","K01192","K01193","K01195","K01196","K01197","K01198","K01199","K01200","K01201","K01204","K01205","K01206","K01207","K01208","K01209","K01210","K01212","K01213","K01215","K01216","K01218","K01220","K01222","K01223","K01224","K01225","K01226","K01227","K01228","K01229","K01230","K01232","K01233","K01234","K01235","K01236","K01238","K01239","K01240","K01243","K01246","K01247","K01251","K01254","K01255","K01256","K01258","K01259","K01261","K01262","K01263","K01264","K01265","K01266","K01267","K01268","K01269","K01270","K01271","K01273","K01274","K01277","K01278","K01279","K01280","K01281","K01282","K01283","K01284","K01286","K01288","K01295","K01297","K01299","K01301","K01303","K01304","K01305","K01308","K01318","K01322","K01336","K01338","K01341","K01342","K01347","K01349","K01354","K01356","K01358","K01360","K01361","K01362","K01372","K01373","K01376","K01387","K01390","K01408","K01409","K01410","K01411","K01412","K01414","K01415","K01417","K01420","K01421","K01422","K01423","K01424","K01425","K01426","K01428","K01429","K01430","K01431","K01432","K01434","K01436","K01438","K01439","K01442","K01443","K01446","K01447","K01448","K01449","K01451","K01452","K01453","K01456","K01457","K01462","K01463","K01464","K01465","K01466","K01467","K01468","K01469","K01470","K01473","K01474","K01476","K01477","K01478","K01479","K01480","K01485","K01486","K01487","K01488","K01489","K01490","K01491","K01492","K01493","K01494","K01495","K01496","K01500","K01501","K01502","K01505","K01506","K01507","K01509","K01510","K01512","K01514","K01515","K01518","K01520","K01523","K01524","K01525","K01528","K01529","K01530","K01531","K01533","K01534","K01535","K01537","K01539","K01540","K01541","K01544","K01546","K01547","K01548","K01552","K01554","K01555","K01556","K01557","K01560","K01561","K01563","K01565","K01567","K01569","K01571","K01572","K01573","K01579","K01580","K01581","K01582","K01583","K01585","K01586","K01588","K01589","K01591","K01593","K01595","K01597","K01598","K01599","K01601","K01607","K01609","K01610","K01611","K01613","K01615","K01616","K01619","K01620","K01621","K01624","K01625","K01626","K01627","K01628","K01629","K01632","K01633","K01636","K01639","K01640","K01641","K01643","K01644","K01646","K01647","K01649","K01652","K01653","K01654","K01657","K01658","K01661","K01662","K01663","K01664","K01665","K01666","K01667","K01669","K01672","K01673","K01674","K01676","K01677","K01678","K01679","K01681","K01684","K01685","K01686","K01687","K01689","K01692","K01693","K01694","K01695","K01696","K01697","K01698","K01702","K01703","K01704","K01709","K01710","K01711","K01712","K01713","K01714","K01715","K01719","K01724","K01726","K01727","K01728","K01733","K01734","K01735","K01736","K01737","K01738","K01739","K01740","K01744","K01745","K01746","K01749","K01750","K01751","K01752","K01753","K01754","K01755","K01756","K01758","K01759","K01760","K01761","K01763","K01768","K01769","K01770","K01772","K01775","K01776","K01777","K01778","K01779","K01781","K01783","K01784","K01785","K01786","K01787","K01788","K01790","K01791","K01792","K01795","K01796","K01799","K01802","K01803","K01804","K01805","K01807","K01808","K01809","K01810","K01811","K01812","K01813","K01814","K01815","K01816","K01817","K01818","K01819","K01821","K01823","K01826","K01828","K01834","K01835","K01836","K01838","K01839","K01840","K01843","K01845","K01847","K01848","K01852","K01854","K01855","K01856","K01858","K01865","K01866","K01867","K01868","K01869","K01870","K01872","K01873","K01874","K01875","K01876","K01878","K01879","K01880","K01881","K01883","K01885","K01886","K01887","K01889","K01890","K01892","K01893","K01894","K01895","K01896","K01897","K01899","K01902","K01903","K01904","K01906","K01907","K01910","K01911","K01912","K01913","K01914","K01915","K01916","K01918","K01919","K01920","K01921","K01923","K01924","K01925","K01926","K01928","K01929","K01930","K01931","K01932","K01933","K01934","K01935","K01937","K01938","K01939","K01940","K01941","K01942","K01945","K01948","K01950","K01951","K01952","K01953","K01954","K01955","K01956","K01958","K01959","K01960","K01961","K01962","K01963","K01965","K01966","K01968","K01969","K01971","K01972","K01975","K01988","K01989","K01990","K01991","K01992","K01993","K01995","K01996","K01997","K01998","K01999","K02000","K02001","K02002","K02003","K02004","K02005","K02006","K02007","K02008","K02009","K02010","K02011","K02012","K02013","K02014","K02015","K02016","K02017","K02018","K02019","K02020","K02021","K02022","K02023","K02025","K02026","K02027","K02028","K02029","K02030","K02031","K02032","K02033","K02034","K02035","K02036","K02037","K02038","K02039","K02040","K02041","K02042","K02044","K02045","K02046","K02047","K02048","K02049","K02050","K02051","K02052","K02053","K02054","K02055","K02056","K02057","K02058","K02062","K02064","K02065","K02066","K02067","K02068","K02069","K02071","K02072","K02073","K02074","K02075","K02077","K02078","K02081","K02082","K02083","K02085","K02086","K02099","K02102","K02103","K02106","K02108","K02109","K02110","K02111","K02112","K02113","K02114","K02115","K02116","K02117","K02118","K02119","K02120","K02121","K02122","K02123","K02124","K02132","K02133","K02134","K02136","K02144","K02145","K02147","K02148","K02152","K02154","K02156","K02160","K02169","K02172","K02174","K02178","K02184","K02188","K02189","K02190","K02191","K02193","K02194","K02195","K02197","K02198","K02199","K02200","K02201","K02203","K02204","K02205","K02207","K02208","K02209","K02210","K02212","K02213","K02214","K02217","K02221","K02224","K02226","K02227","K02229","K02230","K02231","K02232","K02233","K02234","K02236","K02237","K02238","K02242","K02243","K02244","K02245","K02259","K02274","K02275","K02276","K02278","K02279","K02280","K02282","K02283","K02301","K02302","K02303","K02304","K02308","K02313","K02314","K02315","K02316","K02318","K02319","K02320","K02321","K02322","K02324","K02325","K02327","K02328","K02331","K02334","K02335","K02337","K02338","K02340","K02341","K02342","K02343","K02346","K02347","K02348","K02349","K02350","K02355","K02356","K02357","K02358","K02361","K02370","K02371","K02372","K02375","K02377","K02379","K02386","K02387","K02388","K02389","K02390","K02392","K02395","K02396","K02397","K02400","K02401","K02405","K02406","K02407","K02408","K02409","K02410","K02411","K02412","K02413","K02414","K02415","K02416","K02417","K02418","K02419","K02420","K02421","K02422","K02424","K02426","K02428","K02429","K02430","K02431","K02433","K02434","K02435","K02437","K02438","K02440","K02441","K02443","K02444","K02445","K02446","K02448","K02450","K02453","K02454","K02455","K02456","K02459","K02469","K02470","K02471","K02472","K02474","K02475","K02476","K02477","K02478","K02479","K02480","K02481","K02482","K02483","K02484","K02485","K02486","K02488","K02489","K02490","K02491","K02492","K02493","K02495","K02499","K02500","K02501","K02502","K02503","K02508","K02510","K02516","K02517","K02518","K02519","K02520","K02521","K02523","K02525","K02526","K02527","K02528","K02529","K02530","K02535","K02536","K02537","K02538","K02540","K02541","K02542","K02545","K02547","K02548","K02549","K02551","K02556","K02557","K02558","K02563","K02564","K02565","K02566","K02567","K02572","K02573","K02574","K02575","K02580","K02584","K02585","K02586","K02587","K02588","K02591","K02592","K02594","K02598","K02599","K02600","K02601","K02603","K02604","K02605","K02606","K02607","K02612","K02614","K02617","K02619","K02621","K02622","K02623","K02624","K02647","K02649","K02650","K02651","K02652","K02653","K02654","K02655","K02656","K02657","K02658","K02660","K02662","K02663","K02664","K02665","K02666","K02667","K02668","K02669","K02670","K02671","K02672","K02673","K02674","K02677","K02678","K02684","K02685","K02687","K02688","K02744","K02746","K02755","K02756","K02757","K02759","K02760","K02761","K02763","K02768","K02769","K02770","K02773","K02775","K02777","K02778","K02779","K02793","K02794","K02795","K02796","K02798","K02802","K02803","K02804","K02805","K02806","K02808","K02809","K02810","K02818","K02821","K02822","K02823","K02824","K02825","K02831","K02834","K02835","K02836","K02837","K02838","K02840","K02841","K02843","K02844","K02851","K02854","K02855","K02856","K02857","K02860","K02863","K02864","K02867","K02869","K02871","K02874","K02876","K02878","K02879","K02881","K02884","K02886","K02887","K02888","K02890","K02892","K02893","K02895","K02896","K02897","K02899","K02902","K02904","K02906","K02907","K02908","K02909","K02911","K02913","K02914","K02916","K02919","K02926","K02931","K02933","K02935","K02936","K02939","K02941","K02942","K02943","K02945","K02946","K02948","K02950","K02952","K02954","K02956","K02959","K02961","K02963","K02965","K02967","K02968","K02970","K02977","K02982","K02986","K02988","K02990","K02991","K02992","K02994","K02996","K02998","K02999","K03002","K03004","K03006","K03010","K03018","K03021","K03024","K03025","K03026","K03028","K03029","K03032","K03033","K03035","K03036","K03038","K03040","K03043","K03046","K03047","K03048","K03057","K03059","K03060","K03065","K03070","K03072","K03073","K03074","K03075","K03076","K03077","K03082","K03083","K03086","K03087","K03088","K03089","K03090","K03091","K03092","K03093","K03100","K03101","K03106","K03107","K03108","K03110","K03111","K03113","K03115","K03116","K03117","K03118","K03122","K03124","K03125","K03126","K03128","K03129","K03130","K03131","K03132","K03136","K03138","K03141","K03142","K03143","K03144","K03145","K03147","K03148","K03149","K03150","K03151","K03152","K03153","K03154","K03155","K03163","K03164","K03165","K03167","K03168","K03169","K03170","K03177","K03178","K03179","K03182","K03183","K03186","K03187","K03188","K03189","K03190","K03195","K03196","K03199","K03201","K03204","K03205","K03210","K03215","K03216","K03217","K03218","K03219","K03223","K03230","K03231","K03232","K03233","K03234","K03235","K03238","K03239","K03240","K03241","K03243","K03245","K03248","K03251","K03252","K03253","K03254","K03255","K03256","K03257","K03258","K03259","K03260","K03262","K03267","K03269","K03270","K03271","K03272","K03273","K03274","K03279","K03281","K03282","K03283","K03284","K03286","K03287","K03292","K03293","K03294","K03296","K03297","K03298","K03299","K03300","K03303","K03305","K03306","K03307","K03308","K03309","K03310","K03311","K03312","K03313","K03315","K03316","K03317","K03319","K03320","K03321","K03322","K03324","K03325","K03326","K03327","K03328","K03330","K03331","K03332","K03333","K03335","K03336","K03337","K03338","K03340","K03347","K03348","K03349","K03350","K03352","K03353","K03354","K03355","K03357","K03361","K03362","K03364","K03366","K03367","K03372","K03379","K03380","K03381","K03382","K03386","K03387","K03388","K03389","K03392","K03394","K03399","K03402","K03403","K03404","K03405","K03406","K03407","K03408","K03412","K03413","K03415","K03417","K03420","K03423","K03424","K03426","K03427","K03428","K03429","K03430","K03431","K03432","K03436","K03437","K03438","K03439","K03442","K03446","K03449","K03451","K03453","K03455","K03456","K03457","K03458","K03465","K03466","K03469","K03470","K03473","K03474","K03475","K03476","K03478","K03480","K03481","K03483","K03484","K03486","K03487","K03488","K03489","K03490","K03491","K03492","K03493","K03495","K03496","K03497","K03498","K03499","K03500","K03501","K03502","K03504","K03509","K03510","K03511","K03512","K03514","K03515","K03517","K03518","K03519","K03520","K03521","K03522","K03523","K03524","K03525","K03526","K03527","K03529","K03530","K03531","K03534","K03536","K03543","K03544","K03545","K03546","K03547","K03548","K03550","K03551","K03553","K03555","K03556","K03558","K03559","K03560","K03561","K03563","K03564","K03565","K03566","K03568","K03569","K03570","K03571","K03572","K03574","K03575","K03576","K03577","K03578","K03580","K03581","K03582","K03584","K03585","K03587","K03588","K03589","K03590","K03592","K03593","K03594","K03595","K03596","K03601","K03602","K03604","K03605","K03606","K03608","K03609","K03610","K03611","K03612","K03613","K03614","K03615","K03616","K03617","K03620","K03621","K03624","K03625","K03626","K03627","K03628","K03629","K03630","K03631","K03635","K03636","K03637","K03638","K03639","K03640","K03641","K03642","K03644","K03646","K03648","K03649","K03650","K03651","K03652","K03654","K03655","K03656","K03657","K03660","K03664","K03665","K03666","K03667","K03671","K03672","K03680","K03684","K03685","K03686","K03687","K03688","K03693","K03694","K03695","K03696","K03697","K03698","K03699","K03700","K03701","K03702","K03703","K03704","K03705","K03706","K03707","K03708","K03709","K03710","K03711","K03713","K03715","K03716","K03717","K03718","K03719","K03721","K03722","K03723","K03724","K03726","K03732","K03733","K03734","K03737","K03738","K03739","K03741","K03742","K03743","K03744","K03748","K03749","K03750","K03752","K03753","K03754","K03758","K03760","K03762","K03763","K03767","K03768","K03769","K03770","K03771","K03772","K03773","K03775","K03778","K03779","K03780","K03781","K03783","K03784","K03785","K03786","K03787","K03789","K03790","K03791","K03793","K03795","K03797","K03798","K03799","K03800","K03801","K03802","K03803","K03809","K03810","K03811","K03814","K03816","K03817","K03818","K03820","K03821","K03823","K03824","K03825","K03826","K03827","K03829","K03830","K03831","K03832","K03833","K03839","K03841","K03842","K03843","K03844","K03845","K03847","K03848","K03849","K03850","K03854","K03856","K03857","K03859","K03860","K03867","K03869","K03885","K03889","K03890","K03891","K03892","K03893","K03900","K03910","K03923","K03924","K03925","K03928","K03929","K03930","K03932","K03933","K03941","K03943","K03955","K03969","K03972","K03973","K03974","K03975","K03976","K03977","K03978","K03979","K03980","K04007","K04014","K04023","K04024","K04027","K04028","K04029","K04030","K04031","K04034","K04039","K04041","K04042","K04043","K04047","K04062","K04066","K04067","K04068","K04069","K04070","K04071","K04072","K04074","K04075","K04076","K04077","K04078","K04079","K04083","K04084","K04085","K04086","K04087","K04088","K04090","K04093","K04094","K04095","K04096","K04097","K04102","K04108","K04110","K04112","K04114","K04115","K04116","K04131","K04237","K04257","K04281","K04345","K04348","K04354","K04371","K04372","K04373","K04377","K04407","K04409","K04413","K04429","K04437","K04440","K04445","K04446","K04459","K04460","K04477","K04485","K04486","K04487","K04488","K04498","K04508","K04514","K04516","K04517","K04518","K04520","K04523","K04532","K04533","K04550","K04559","K04561","K04562","K04564","K04565","K04566","K04567","K04572","K04573","K04574","K04575","K04600","K04604","K04614","K04615","K04640","K04646","K04647","K04648","K04650","K04651","K04652","K04653","K04654","K04655","K04656","K04659","K04679","K04688","K04691","K04700","K04704","K04705","K04706","K04708","K04710","K04712","K04715","K04716","K04719","K04720","K04727","K04728","K04739","K04744","K04748","K04749","K04751","K04752","K04754","K04755","K04757","K04758","K04759","K04761","K04762","K04763","K04764","K04765","K04767","K04768","K04769","K04771","K04772","K04773","K04780","K04788","K04789","K04792","K04797","K04798","K04799","K04800","K04877","K04948","K04950","K04952","K04953","K04958","K04961","K04962","K04963","K04985","K05011","K05016","K05020","K05030","K05031","K05038","K05039","K05048","K05083","K05088","K05096","K05119","K05210","K05275","K05284","K05285","K05286","K05288","K05291","K05296","K05297","K05299","K05302","K05305","K05306","K05308","K05310","K05311","K05312","K05315","K05328","K05336","K05337","K05338","K05339","K05341","K05343","K05345","K05346","K05349","K05350","K05351","K05359","K05362","K05364","K05365","K05366","K05367","K05372","K05388","K05391","K05393","K05394","K05396","K05463","K05499","K05515","K05516","K05520","K05521","K05524","K05529","K05533","K05535","K05539","K05540","K05541","K05542","K05543","K05544","K05545","K05546","K05548","K05559","K05561","K05565","K05566","K05567","K05568","K05569","K05570","K05571","K05575","K05577","K05587","K05588","K05589","K05591","K05592","K05595","K05596","K05605","K05606","K05612","K05613","K05614","K05628","K05635","K05636","K05637","K05643","K05654","K05655","K05656","K05657","K05658","K05661","K05662","K05663","K05668","K05673","K05674","K05678","K05681","K05685","K05687","K05694","K05695","K05696","K05698","K05701","K05702","K05717","K05724","K05727","K05740","K05743","K05745","K05765","K05766","K05767","K05770","K05772","K05773","K05776","K05781","K05783","K05786","K05788","K05799","K05801","K05804","K05807","K05808","K05810","K05813","K05814","K05815","K05816","K05817","K05820","K05822","K05823","K05825","K05830","K05831","K05832","K05833","K05836","K05837","K05838","K05844","K05845","K05846","K05847","K05850","K05853","K05857","K05858","K05863","K05864","K05868","K05873","K05878","K05879","K05882","K05884","K05885","K05889","K05895","K05896","K05898","K05903","K05905","K05910","K05912","K05917","K05919","K05921","K05928","K05934","K05936","K05944","K05945","K05946","K05954","K05955","K05962","K05964","K05966","K05968","K05970","K05971","K05973","K05985","K05989","K05992","K05994","K05995","K06001","K06012","K06013","K06015","K06016","K06017","K06018","K06019","K06020","K06021","K06023","K06024","K06027","K06030","K06041","K06042","K06044","K06053","K06061","K06062","K06063","K06066","K06067","K06068","K06075","K06076","K06077","K06079","K06084","K06087","K06088","K06091","K06094","K06100","K06101","K06102","K06106","K06107","K06111","K06113","K06115","K06116","K06119","K06123","K06126","K06127","K06130","K06131","K06132","K06133","K06139","K06142","K06145","K06147","K06148","K06149","K06151","K06153","K06158","K06160","K06167","K06168","K06173","K06174","K06176","K06177","K06178","K06179","K06180","K06182","K06183","K06184","K06185","K06186","K06187","K06188","K06189","K06190","K06193","K06194","K06196","K06199","K06200","K06201","K06203","K06204","K06206","K06207","K06209","K06210","K06212","K06213","K06215","K06217","K06221","K06222","K06223","K06225","K06228","K06233","K06236","K06237","K06238","K06240","K06252","K06258","K06265","K06267","K06268","K06276","K06277","K06281","K06282","K06283","K06284","K06286","K06287","K06295","K06296","K06297","K06298","K06306","K06310","K06316","K06317","K06322","K06330","K06333","K06334","K06338","K06346","K06350","K06351","K06359","K06370","K06373","K06374","K06377","K06378","K06379","K06381","K06382","K06383","K06384","K06385","K06386","K06387","K06390","K06391","K06392","K06393","K06394","K06395","K06396","K06397","K06398","K06399","K06400","K06401","K06402","K06403","K06404","K06405","K06406","K06407","K06408","K06409","K06410","K06411","K06412","K06413","K06417","K06421","K06423","K06438","K06441","K06442","K06446","K06491","K06499","K06512","K06518","K06530","K06532","K06560","K06596","K06599","K06607","K06608","K06617","K06619","K06620","K06628","K06631","K06634","K06636","K06638","K06639","K06640","K06641","K06642","K06665","K06666","K06669","K06670","K06671","K06672","K06674","K06675","K06676","K06677","K06678","K06693","K06699","K06704","K06712","K06714","K06718","K06726","K06732","K06751","K06792","K06820","K06821","K06823","K06835","K06839","K06842","K06857","K06860","K06861","K06864","K06865","K06869","K06870","K06871","K06872","K06873","K06876","K06877","K06878","K06879","K06881","K06882","K06883","K06885","K06886","K06888","K06889","K06890","K06891","K06894","K06895","K06896","K06897","K06898","K06901","K06902","K06903","K06904","K06905","K06907","K06908","K06909","K06910","K06911","K06915","K06917","K06919","K06920","K06921","K06923","K06924","K06925","K06926","K06928","K06933","K06934","K06937","K06939","K06940","K06941","K06942","K06943","K06945","K06948","K06949","K06950","K06951","K06952","K06953","K06955","K06956","K06958","K06959","K06960","K06961","K06962","K06963","K06966","K06967","K06969","K06971","K06972","K06973","K06975","K06976","K06978","K06979","K06983","K06987","K06988","K06989","K06992","K06994","K06997","K06998","K06999","K07001","K07002","K07003","K07004","K07005","K07006","K07007","K07008","K07009","K07010","K07011","K07012","K07013","K07014","K07015","K07016","K07017","K07018","K07020","K07021","K07022","K07023","K07024","K07025","K07027","K07028","K07029","K07030","K07031","K07033","K07035","K07037","K07038","K07039","K07040","K07042","K07043","K07045","K07046","K07047","K07050","K07052","K07053","K07054","K07056","K07058","K07059","K07062","K07063","K07068","K07071","K07075","K07076","K07077","K07078","K07079","K07080","K07082","K07084","K07085","K07086","K07088","K07089","K07090","K07091","K07093","K07094","K07095","K07096","K07098","K07099","K07101","K07102","K07104","K07105","K07106","K07107","K07108","K07110","K07112","K07113","K07114","K07116","K07117","K07118","K07119","K07120","K07124","K07126","K07130","K07132","K07133","K07137","K07138","K07139","K07141","K07145","K07146","K07147","K07148","K07149","K07150","K07151","K07152","K07154","K07156","K07157","K07160","K07162","K07164","K07165","K07166","K07168","K07170","K07171","K07173","K07174","K07175","K07177","K07178","K07179","K07181","K07182","K07183","K07184","K07185","K07188","K07192","K07195","K07203","K07204","K07213","K07214","K07216","K07218","K07219","K07220","K07221","K07222","K07228","K07231","K07234","K07238","K07240","K07241","K07243","K07250","K07252","K07258","K07259","K07260","K07262","K07263","K07266","K07267","K07271","K07273","K07277","K07278","K07282","K07284","K07289","K07300","K07301","K07302","K07303","K07304","K07305","K07306","K07307","K07313","K07315","K07316","K07319","K07320","K07321","K07322","K07327","K07332","K07333","K07334","K07335","K07339","K07341","K07343","K07344","K07359","K07376","K07386","K07387","K07391","K07393","K07399","K07402","K07403","K07404","K07405","K07406","K07407","K07432","K07441","K07442","K07443","K07444","K07446","K07447","K07448","K07450","K07452","K07456","K07458","K07459","K07460","K07461","K07462","K07463","K07464","K07465","K07466","K07467","K07469","K07473","K07474","K07478","K07483","K07484","K07485","K07486","K07487","K07491","K07493","K07494","K07495","K07496","K07497","K07502","K07505","K07506","K07507","K07511","K07516","K07533","K07535","K07552","K07555","K07559","K07560","K07566","K07567","K07568","K07570","K07571","K07574","K07576","K07577","K07579","K07583","K07584","K07588","K07590","K07592","K07597","K07604","K07605","K07611","K07636","K07637","K07638","K07639","K07640","K07641","K07642","K07644","K07645","K07646","K07647","K07648","K07649","K07650","K07651","K07652","K07653","K07654","K07655","K07656","K07657","K07658","K07659","K07660","K07661","K07662","K07663","K07664","K07665","K07666","K07667","K07668","K07669","K07670","K07671","K07672","K07673","K07675","K07677","K07678","K07679","K07680","K07684","K07685","K07686","K07687","K07688","K07689","K07690","K07691","K07692","K07693","K07694","K07695","K07696","K07697","K07698","K07699","K07700","K07704","K07705","K07706","K07707","K07708","K07709","K07710","K07711","K07712","K07713","K07714","K07715","K07716","K07717","K07718","K07719","K07720","K07722","K07725","K07726","K07727","K07728","K07729","K07731","K07732","K07733","K07735","K07736","K07737","K07738","K07739","K07741","K07742","K07745","K07748","K07749","K07752","K07755","K07763","K07767","K07768","K07769","K07770","K07771","K07772","K07773","K07774","K07775","K07776","K07777","K07778","K07782","K07783","K07785","K07787","K07788","K07789","K07791","K07792","K07793","K07794","K07795","K07796","K07798","K07799","K07806","K07807","K07812","K07814","K07816","K07817","K07862","K07975","K07976","K07978","K07979","K07991","K07995","K07997","K08017","K08049","K08052","K08054","K08057","K08070","K08073","K08081","K08082","K08083","K08084","K08086","K08093","K08094","K08119","K08131","K08132","K08136","K08138","K08139","K08145","K08150","K08151","K08153","K08156","K08157","K08159","K08161","K08164","K08167","K08168","K08169","K08170","K08176","K08177","K08178","K08191","K08193","K08195","K08202","K08209","K08217","K08218","K08221","K08223","K08224","K08226","K08232","K08234","K08239","K08252","K08253","K08255","K08256","K08259","K08260","K08261","K08269","K08279","K08280","K08281","K08282","K08284","K08286","K08287","K08288","K08289","K08295","K08296","K08300","K08301","K08302","K08303","K08304","K08305","K08307","K08309","K08310","K08316","K08322","K08323","K08325","K08333","K08334","K08337","K08342","K08343","K08344","K08352","K08358","K08364","K08365","K08369","K08372","K08384","K08471","K08472","K08473","K08474","K08476","K08479","K08482","K08483","K08486","K08488","K08493","K08496","K08504","K08508","K08515","K08518","K08590","K08591","K08592","K08596","K08600","K08602","K08607","K08641","K08652","K08653","K08655","K08656","K08658","K08659","K08660","K08675","K08676","K08679","K08680","K08681","K08698","K08721","K08722","K08724","K08734","K08735","K08736","K08737","K08738","K08739","K08740","K08741","K08773","K08775","K08776","K08787","K08789","K08790","K08793","K08798","K08810","K08811","K08815","K08816","K08818","K08819","K08825","K08826","K08827","K08831","K08832","K08834","K08835","K08836","K08843","K08850","K08852","K08853","K08856","K08857","K08860","K08864","K08866","K08867","K08868","K08869","K08873","K08874","K08876","K08884","K08900","K08955","K08956","K08963","K08972","K08973","K08974","K08975","K08976","K08977","K08978","K08981","K08982","K08986","K08991","K08995","K08998","K08999","K09000","K09001","K09002","K09007","K09008","K09011","K09013","K09014","K09015","K09017","K09022","K09024","K09048","K09054","K09065","K09086","K09098","K09113","K09116","K09117","K09118","K09121","K09122","K09125","K09127","K09132","K09133","K09134","K09142","K09144","K09150","K09153","K09155","K09157","K09163","K09164","K09167","K09173","K09181","K09184","K09186","K09188","K09200","K09215","K09216","K09228","K09229","K09230","K09236","K09239","K09252","K09257","K09265","K09272","K09273","K09280","K09285","K09286","K09291","K09299","K09311","K09313","K09317","K09320","K09326","K09378","K09379","K09380","K09384","K09419","K09422","K09424","K09436","K09453","K09457","K09458","K09461","K09467","K09471","K09479","K09482","K09486","K09487","K09488","K09489","K09490","K09503","K09506","K09510","K09522","K09523","K09525","K09527","K09528","K09529","K09530","K09531","K09533","K09534","K09537","K09540","K09552","K09553","K09554","K09560","K09561","K09566","K09569","K09571","K09574","K09575","K09580","K09583","K09584","K09595","K09607","K09650","K09667","K09680","K09681","K09684","K09685","K09686","K09687","K09689","K09690","K09691","K09692","K09693","K09694","K09695","K09697","K09698","K09699","K09702","K09703","K09704","K09705","K09706","K09708","K09710","K09729","K09744","K09746","K09747","K09748","K09759","K09760","K09761","K09762","K09765","K09767","K09768","K09769","K09771","K09772","K09773","K09774","K09775","K09777","K09779","K09787","K09788","K09790","K09792","K09793","K09795","K09796","K09797","K09798","K09800","K09807","K09808","K09809","K09810","K09811","K09812","K09814","K09815","K09816","K09817","K09818","K09820","K09822","K09825","K09835","K09855","K09858","K09861","K09862","K09879","K09883","K09888","K09903","K09919","K09922","K09924","K09925","K09928","K09930","K09931","K09935","K09936","K09939","K09940","K09942","K09945","K09951","K09952","K09955","K09960","K09961","K09963","K09972","K09988","K09989","K09991","K10004","K10005","K10006","K10007","K10008","K10009","K10010","K10012","K10018","K10021","K10022","K10025","K10026","K10027","K10036","K10037","K10038","K10039","K10040","K10041","K10047","K10080","K10085","K10088","K10112","K10113","K10116","K10117","K10118","K10119","K10120","K10125","K10126","K10140","K10188","K10189","K10190","K10192","K10193","K10194","K10200","K10201","K10202","K10206","K10211","K10217","K10218","K10227","K10228","K10229","K10230","K10231","K10232","K10233","K10234","K10235","K10237","K10238","K10240","K10241","K10242","K10243","K10251","K10254","K10255","K10260","K10268","K10276","K10293","K10295","K10352","K10356","K10357","K10358","K10359","K10360","K10361","K10362","K10380","K10381","K10382","K10383","K10385","K10386","K10388","K10392","K10393","K10394","K10395","K10396","K10397","K10398","K10400","K10401","K10402","K10404","K10405","K10406","K10408","K10409","K10410","K10413","K10414","K10421","K10424","K10427","K10429","K10433","K10436","K10439","K10440","K10441","K10481","K10510","K10524","K10532","K10536","K10540","K10541","K10542","K10543","K10545","K10546","K10547","K10548","K10553","K10554","K10559","K10560","K10561","K10562","K10563","K10571","K10581","K10582","K10586","K10589","K10590","K10592","K10593","K10595","K10597","K10598","K10599","K10601","K10605","K10609","K10610","K10624","K10625","K10626","K10632","K10643","K10644","K10645","K10661","K10670","K10678","K10679","K10680","K10681","K10682","K10684","K10685","K10686","K10691","K10693","K10695","K10696","K10697","K10699","K10703","K10706","K10708","K10709","K10710","K10715","K10716","K10726","K10728","K10730","K10736","K10738","K10739","K10742","K10746","K10747","K10750","K10751","K10752","K10753","K10754","K10755","K10756","K10758","K10763","K10764","K10770","K10771","K10772","K10773","K10777","K10778","K10779","K10780","K10781","K10797","K10798","K10799","K10801","K10802","K10804","K10807","K10819","K10823","K10824","K10829","K10834","K10838","K10839","K10841","K10843","K10844","K10846","K10848","K10849","K10858","K10862","K10865","K10866","K10870","K10875","K10876","K10877","K10882","K10884","K10885","K10895","K10896","K10899","K10900","K10901","K10902","K10907","K10909","K10912","K10914","K10916","K10918","K10941","K10942","K10943","K10947","K10953","K10974","K10979","K10997","K10999","K11000","K11004","K11021","K11041","K11050","K11060","K11063","K11065","K11068","K11069","K11070","K11071","K11072","K11073","K11074","K11075","K11076","K11085","K11089","K11090","K11092","K11093","K11102","K11103","K11104","K11105","K11121","K11124","K11126","K11131","K11135","K11136","K11137","K11138","K11143","K11144","K11145","K11147","K11150","K11155","K11165","K11166","K11169","K11173","K11175","K11177","K11180","K11184","K11189","K11202","K11203","K11204","K11211","K11212","K11214","K11228","K11229","K11230","K11231","K11233","K11238","K11244","K11252","K11261","K11262","K11263","K11267","K11269","K11272","K11273","K11274","K11275","K11276","K11279","K11285","K11290","K11291","K11292","K11293","K11294","K11303","K11304","K11305","K11306","K11307","K11308","K11314","K11320","K11321","K11322","K11324","K11325","K11328","K11329","K11330","K11332","K11338","K11341","K11356","K11357","K11358","K11359","K11360","K11365","K11366","K11367","K11372","K11373","K11374","K11375","K11378","K11380","K11383","K11384","K11387","K11389","K11392","K11397","K11399","K11406","K11407","K11416","K11420","K11422","K11423","K11424","K11426","K11427","K11428","K11429","K11432","K11434","K11443","K11444","K11445","K11446","K11447","K11450","K11456","K11459","K11471","K11473","K11475","K11476","K11478","K11481","K11491","K11492","K11497","K11498","K11499","K11502","K11515","K11517","K11520","K11521","K11525","K11526","K11527","K11537","K11540","K11541","K11547","K11548","K11560","K11563","K11578","K11584","K11592","K11593","K11594","K11601","K11602","K11603","K11614","K11615","K11616","K11617","K11618","K11624","K11629","K11630","K11632","K11634","K11635","K11636","K11637","K11638","K11641","K11642","K11643","K11644","K11645","K11647","K11648","K11649","K11651","K11653","K11654","K11655","K11657","K11658","K11660","K11661","K11664","K11665","K11672","K11673","K11674","K11675","K11676","K11681","K11682","K11684","K11686","K11688","K11689","K11690","K11691","K11692","K11704","K11706","K11707","K11708","K11710","K11711","K11712","K11717","K11718","K11720","K11723","K11728","K11731","K11741","K11743","K11744","K11747","K11749","K11751","K11752","K11753","K11754","K11755","K11756","K11757","K11761","K11765","K11768","K11771","K11777","K11778","K11786","K11787","K11788","K11789","K11795","K11798","K11801","K11804","K11806","K11808","K11824","K11835","K11836","K11838","K11839","K11840","K11841","K11843","K11844","K11848","K11849","K11853","K11854","K11855","K11857","K11865","K11866","K11869","K11870","K11872","K11883","K11885","K11886","K11891","K11892","K11907","K11912","K11914","K11921","K11923","K11924","K11927","K11928","K11931","K11936","K11939","K11942","K11952","K11955","K11959","K11960","K11962","K11963","K11968","K11970","K11971","K11972","K11975","K11976","K11978","K11979","K11984","K11985","K11991","K11996","K11997","K12020","K12035","K12041","K12045","K12046","K12047","K12063","K12076","K12111","K12137","K12140","K12141","K12143","K12164","K12171","K12172","K12176","K12182","K12183","K12190","K12191","K12194","K12195","K12198","K12199","K12200","K12231","K12232","K12234","K12236","K12243","K12251","K12257","K12261","K12264","K12266","K12267","K12275","K12276","K12278","K12282","K12284","K12285","K12287","K12297","K12307","K12308","K12309","K12311","K12316","K12327","K12340","K12346","K12350","K12370","K12371","K12372","K12373","K12374","K12375","K12376","K12381","K12385","K12391","K12396","K12397","K12400","K12405","K12410","K12437","K12452","K12471","K12478","K12480","K12483","K12484","K12485","K12486","K12489","K12490","K12492","K12493","K12494","K12495","K12506","K12508","K12510","K12511","K12524","K12527","K12528","K12530","K12531","K12536","K12537","K12541","K12542","K12543","K12547","K12555","K12559","K12561","K12567","K12571","K12572","K12573","K12574","K12580","K12581","K12583","K12585","K12591","K12597","K12598","K12599","K12600","K12603","K12604","K12605","K12607","K12608","K12609","K12613","K12614","K12615","K12616","K12617","K12618","K12619","K12658","K12659","K12662","K12685","K12700","K12733","K12735","K12736","K12737","K12741","K12763","K12767","K12790","K12795","K12811","K12812","K12813","K12815","K12816","K12817","K12818","K12819","K12821","K12822","K12823","K12824","K12825","K12826","K12827","K12828","K12829","K12830","K12831","K12834","K12835","K12836","K12837","K12840","K12842","K12843","K12844","K12846","K12847","K12848","K12849","K12850","K12852","K12854","K12855","K12856","K12858","K12860","K12863","K12864","K12866","K12867","K12869","K12870","K12872","K12874","K12875","K12878","K12879","K12881","K12882","K12885","K12893","K12897","K12898","K12940","K12941","K12942","K12943","K12944","K12949","K12950","K12956","K12960","K12972","K12983","K12984","K12987","K12988","K12989","K12990","K12991","K12992","K12993","K12994","K12995","K12996","K12997","K12998","K12999","K13002","K13004","K13006","K13007","K13009","K13010","K13012","K13013","K13017","K13018","K13020","K13025","K13038","K13040","K13041","K13043","K13044","K13048","K13049","K13052","K13057","K13058","K13059","K13069","K13075","K13091","K13092","K13093","K13094","K13095","K13098","K13099","K13100","K13101","K13102","K13103","K13105","K13106","K13107","K13108","K13109","K13110","K13114","K13116","K13119","K13121","K13123","K13126","K13128","K13131","K13138","K13143","K13148","K13154","K13161","K13162","K13165","K13167","K13168","K13169","K13170","K13171","K13172","K13173","K13179","K13181","K13184","K13195","K13199","K13201","K13204","K13207","K13208","K13210","K13216","K13217","K13220","K13237","K13243","K13245","K13246","K13274","K13275","K13276","K13277","K13278","K13280","K13283","K13288","K13289","K13291","K13292","K13296","K13333","K13337","K13338","K13339","K13342","K13343","K13344","K13356","K13370","K13378","K13403","K13408","K13409","K13411","K13412","K13421","K13431","K13444","K13448","K13479","K13481","K13482","K13486","K13490","K13491","K13498","K13500","K13503","K13509","K13510","K13522","K13524","K13525","K13529","K13530","K13532","K13533","K13535","K13541","K13542","K13566","K13572","K13573","K13581","K13582","K13584","K13587","K13589","K13590","K13593","K13598","K13599","K13611","K13614","K13616","K13626","K13633","K13634","K13635","K13636","K13638","K13639","K13640","K13641","K13643","K13648","K13652","K13653","K13663","K13668","K13670","K13671","K13678","K13682","K13683","K13684","K13686","K13693","K13694","K13695","K13714","K13721","K13730","K13734","K13747","K13754","K13766","K13770","K13771","K13772","K13774","K13775","K13777","K13783","K13787","K13788","K13789","K13794","K13796","K13797","K13798","K13799","K13815","K13819","K13829","K13830","K13831","K13832","K13837","K13849","K13850","K13851","K13852","K13853","K13868","K13888","K13890","K13891","K13892","K13896","K13912","K13921","K13922","K13924","K13925","K13939","K13940","K13941","K13950","K13953","K13954","K13963","K13981","K13982","K13983","K13984","K13985","K13987","K13989","K13990","K13993","K13996","K14000","K14004","K14005","K14007","K14009","K14012","K14015","K14018","K14026","K14048","K14050","K14051","K14056","K14057","K14058","K14059","K14060","K14063","K14073","K14084","K14088","K14091","K14107","K14108","K14120","K14127","K14145","K14153","K14154","K14155","K14158","K14160","K14161","K14162","K14166","K14168","K14170","K14188","K14189","K14191","K14192","K14194","K14201","K14205","K14206","K14209","K14210","K14213","K14217","K14231","K14260","K14261","K14262","K14267","K14288","K14289","K14290","K14292","K14293","K14297","K14299","K14300","K14301","K14303","K14306","K14307","K14309","K14310","K14311","K14312","K14314","K14317","K14319","K14325","K14326","K14327","K14328","K14335","K14337","K14338","K14349","K14351","K14358","K14376","K14379","K14385","K14386","K14387","K14388","K14392","K14393","K14394","K14396","K14399","K14400","K14401","K14402","K14403","K14405","K14407","K14408","K14411","K14415","K14416","K14430","K14432","K14435","K14436","K14437","K14439","K14440","K14441","K14442","K14443","K14444","K14445","K14453","K14455","K14457","K14462","K14475","K14487","K14489","K14491","K14492","K14509","K14519","K14521","K14534","K14535","K14536","K14537","K14538","K14539","K14540","K14541","K14544","K14545","K14546","K14548","K14550","K14552","K14553","K14554","K14555","K14556","K14557","K14558","K14559","K14563","K14564","K14565","K14567","K14568","K14569","K14570","K14571","K14572","K14573","K14575","K14597","K14605","K14607","K14616","K14617","K14623","K14640","K14644","K14645","K14647","K14650","K14652","K14654","K14659","K14660","K14664","K14665","K14676","K14677","K14679","K14683","K14684","K14685","K14686","K14688","K14689","K14692","K14696","K14704","K14708","K14709","K14711","K14713","K14716","K14721","K14724","K14727","K14729","K14742","K14743","K14761","K14763","K14764","K14766","K14767","K14768","K14771","K14772","K14773","K14774","K14775","K14776","K14777","K14778","K14779","K14780","K14782","K14784","K14785","K14786","K14787","K14788","K14789","K14790","K14791","K14792","K14793","K14794","K14795","K14796","K14797","K14798","K14799","K14800","K14801","K14802","K14803","K14805","K14806","K14807","K14808","K14809","K14810","K14811","K14816","K14818","K14819","K14820","K14823","K14824","K14826","K14829","K14831","K14832","K14833","K14834","K14835","K14836","K14837","K14838","K14840","K14842","K14843","K14844","K14845","K14846","K14848","K14849","K14851","K14852","K14856","K14857","K14859","K14861","K14949","K14950","K14951","K14952","K14960","K14961","K14962","K14963","K14964","K14966","K14971","K14972","K14977","K14978","K14979","K14980","K14981","K14982","K14983","K14986","K14987","K14996","K14998","K15001","K15009","K15011","K15012","K15013","K15014","K15015","K15016","K15022","K15023","K15024","K15026","K15027","K15032","K15036","K15047","K15051","K15053","K15075","K15082","K15083","K15105","K15109","K15125","K15144","K15146","K15152","K15154","K15156","K15161","K15162","K15163","K15164","K15165","K15172","K15173","K15174","K15176","K15177","K15178","K15180","K15190","K15191","K15192","K15193","K15194","K15196","K15198","K15199","K15200","K15201","K15202","K15204","K15212","K15216","K15218","K15223","K15226","K15255","K15260","K15261","K15262","K15263","K15264","K15268","K15269","K15270","K15271","K15272","K15278","K15280","K15283","K15287","K15289","K15292","K15293","K15306","K15326","K15330","K15331","K15332","K15334","K15335","K15338","K15340","K15342","K15358","K15361","K15363","K15371","K15376","K15377","K15378","K15382","K15394","K15397","K15408","K15427","K15428","K15429","K15436","K15437","K15440","K15441","K15445","K15446","K15447","K15449","K15451","K15455","K15458","K15460","K15461","K15474","K15495","K15496","K15497","K15505","K15507","K15511","K15516","K15518","K15520","K15521","K15525","K15530","K15531","K15532","K15533","K15539","K15541","K15542","K15544","K15545","K15546","K15553","K15554","K15555","K15559","K15576","K15577","K15578","K15579","K15580","K15581","K15582","K15583","K15584","K15585","K15586","K15587","K15598","K15599","K15600","K15601","K15628","K15631","K15633","K15634","K15635","K15637","K15654","K15655","K15656","K15659","K15661","K15662","K15663","K15665","K15667","K15682","K15687","K15691","K15710","K15711","K15712","K15720","K15726","K15727","K15728","K15731","K15732","K15738","K15770","K15771","K15772","K15773","K15778","K15784","K15789","K15792","K15835","K15837","K15850","K15859","K15861","K15865","K15866","K15888","K15894","K15895","K15910","K15912","K15913","K15914","K15915","K15916","K15917","K15919","K15920","K15921","K15923","K15924","K15973","K15974","K15975","K15977","K15979","K15984","K15986","K15987","K16011","K16012","K16013","K16014","K16016","K16017","K16043","K16044","K16050","K16051","K16052","K16053","K16055","K16066","K16073","K16075","K16079","K16087","K16088","K16089","K16090","K16091","K16092","K16137","K16147","K16148","K16150","K16153","K16164","K16165","K16171","K16173","K16175","K16179","K16186","K16194","K16196","K16199","K16200","K16202","K16209","K16211","K16212","K16213","K16246","K16261","K16264","K16291","K16293","K16296","K16297","K16300","K16302","K16307","K16308","K16311","K16314","K16315","K16318","K16327","K16328","K16337","K16340","K16342","K16345","K16353","K16363","K16365","K16369","K16370","K16422","K16449","K16455","K16457","K16458","K16459","K16460","K16461","K16462","K16464","K16469","K16470","K16471","K16473","K16474","K16476","K16477","K16479","K16480","K16481","K16484","K16487","K16488","K16493","K16494","K16495","K16498","K16500","K16506","K16507","K16511","K16516","K16519","K16523","K16529","K16531","K16533","K16536","K16540","K16542","K16547","K16549","K16550","K16551","K16554","K16555","K16556","K16557","K16562","K16564","K16566","K16567","K16569","K16570","K16572","K16578","K16601","K16608","K16628","K16630","K16645","K16648","K16649","K16669","K16681","K16692","K16694","K16697","K16698","K16700","K16701","K16702","K16703","K16707","K16716","K16718","K16726","K16728","K16731","K16732","K16743","K16747","K16749","K16753","K16759","K16765","K16766","K16768","K16770","K16771","K16783","K16784","K16785","K16786","K16787","K16788","K16789","K16792","K16793","K16803","K16806","K16808","K16809","K16811","K16812","K16819","K16843","K16844","K16845","K16846","K16848","K16849","K16850","K16856","K16868","K16870","K16881","K20560"],"ns":["K00021","K00025","K00026","K00039","K00044","K00051","K00054","K00061","K00062","K00070","K00071","K00073","K00079","K00080","K00081","K00083","K00084","K00085","K00094","K00095","K00103","K00105","K00107","K00108","K00110","K00112","K00113","K00116","K00117","K00126","K00131","K00139","K00141","K00146","K00148","K00149","K00150","K00151","K00152","K00156","K00160","K00163","K00167","K00178","K00182","K00183","K00185","K00189","K00190","K00195","K00200","K00201","K00202","K00206","K00209","K00211","K00213","K00216","K00217","K00220","K00224","K00225","K00227","K00228","K00235","K00237","K00242","K00246","K00250","K00254","K00255","K00270","K00271","K00272","K00273","K00276","K00277","K00279","K00280","K00282","K00283","K00289","K00292","K00293","K00295","K00300","K00305","K00306","K00308","K00312","K00313","K00314","K00316","K00321","K00322","K00353","K00357","K00360","K00364","K00365","K00369","K00370","K00371","K00374","K00376","K00381","K00389","K00391","K00397","K00405","K00407","K00408","K00410","K00411","K00414","K00415","K00418","K00419","K00421","K00429","K00431","K00434","K00435","K00438","K00440","K00448","K00450","K00451","K00452","K00453","K00454","K00458","K00460","K00461","K00462","K00464","K00466","K00468","K00469","K00471","K00475","K00477","K00478","K00479","K00481","K00483","K00487","K00488","K00490","K00491","K00492","K00493","K00494","K00497","K00498","K00501","K00502","K00503","K00504","K00505","K00506","K00509","K00510","K00512","K00514","K00515","K00518","K00519","K00522","K00523","K00524","K00530","K00531","K00534","K00535","K00539","K00541","K00542","K00544","K00545","K00550","K00551","K00552","K00556","K00557","K00562","K00569","K00572","K00586","K00589","K00592","K00594","K00596","K00597","K00603","K00608","K00612","K00613","K00618","K00622","K00628","K00629","K00630","K00631","K00632","K00635","K00646","K00647","K00649","K00650","K00659","K00660","K00663","K00664","K00669","K00671","K00675","K00679","K00682","K00685","K00687","K00691","K00704","K00709","K00714","K00715","K00716","K00718","K00719","K00726","K00727","K00730","K00733","K00734","K00735","K00736","K00737","K00738","K00739","K00740","K00741","K00742","K00744","K00746","K00747","K00750","K00753","K00770","K00771","K00774","K00775","K00776","K00777","K00778","K00779","K00780","K00781","K00785","K00801","K00802","K00803","K00807","K00809","K00810","K00811","K00813","K00822","K00827","K00829","K00836","K00843","K00844","K00862","K00866","K00867","K00871","K00881","K00883","K00885","K00887","K00890","K00893","K00894","K00898","K00902","K00904","K00906","K00909","K00910","K00911","K00915","K00918","K00920","K00933","K00934","K00938","K00944","K00960","K00972","K00976","K00977","K00987","K00993","K00994","K00999","K01004","K01010","K01014","K01015","K01016","K01017","K01018","K01019","K01020","K01021","K01022","K01023","K01024","K01030","K01031","K01036","K01044","K01045","K01049","K01050","K01058","K01059","K01062","K01063","K01064","K01065","K01074","K01084","K01087","K01100","K01106","K01107","K01108","K01109","K01110","K01116","K01122","K01124","K01127","K01141","K01145","K01150","K01152","K01157","K01158","K01161","K01165","K01167","K01168","K01172","K01177","K01194","K01203","K01214","K01217","K01219","K01231","K01237","K01241","K01242","K01244","K01249","K01250","K01252","K01253","K01257","K01275","K01285","K01292","K01293","K01294","K01296","K01298","K01300","K01306","K01307","K01311","K01312","K01315","K01316","K01317","K01319","K01320","K01321","K01325","K01326","K01327","K01328","K01329","K01330","K01331","K01332","K01333","K01334","K01340","K01345","K01346","K01350","K01351","K01352","K01353","K01357","K01359","K01365","K01366","K01367","K01368","K01370","K01371","K01374","K01375","K01378","K01379","K01380","K01381","K01382","K01384","K01385","K01386","K01388","K01389","K01392","K01393","K01394","K01395","K01396","K01397","K01398","K01399","K01400","K01401","K01402","K01403","K01404","K01405","K01406","K01413","K01416","K01419","K01427","K01433","K01435","K01437","K01440","K01444","K01450","K01454","K01455","K01459","K01461","K01471","K01481","K01482","K01483","K01497","K01498","K01503","K01504","K01513","K01517","K01519","K01522","K01526","K01536","K01538","K01542","K01543","K01550","K01551","K01553","K01562","K01564","K01568","K01570","K01574","K01575","K01576","K01584","K01590","K01594","K01596","K01617","K01618","K01623","K01630","K01631","K01634","K01635","K01637","K01638","K01645","K01648","K01655","K01656","K01659","K01668","K01680","K01682","K01683","K01691","K01699","K01700","K01705","K01706","K01707","K01708","K01718","K01720","K01721","K01722","K01723","K01725","K01730","K01731","K01741","K01743","K01762","K01764","K01766","K01767","K01771","K01774","K01780","K01782","K01793","K01794","K01797","K01798","K01800","K01801","K01820","K01824","K01829","K01831","K01832","K01833","K01837","K01841","K01849","K01850","K01851","K01853","K01857","K01859","K01860","K01884","K01900","K01905","K01908","K01909","K01917","K01922","K01947","K01964","K01970","K01973","K01976","K01980","K02043","K02063","K02070","K02076","K02084","K02087","K02088","K02089","K02091","K02092","K02093","K02094","K02096","K02097","K02098","K02100","K02101","K02104","K02105","K02125","K02126","K02128","K02129","K02131","K02135","K02137","K02138","K02139","K02141","K02142","K02143","K02146","K02149","K02150","K02151","K02153","K02155","K02157","K02158","K02162","K02163","K02164","K02166","K02167","K02168","K02170","K02171","K02173","K02175","K02176","K02177","K02179","K02180","K02181","K02182","K02183","K02185","K02186","K02187","K02196","K02202","K02206","K02211","K02215","K02216","K02218","K02219","K02220","K02222","K02223","K02225","K02228","K02235","K02239","K02240","K02241","K02246","K02247","K02248","K02249","K02251","K02253","K02254","K02256","K02257","K02258","K02261","K02262","K02263","K02267","K02269","K02270","K02271","K02272","K02273","K02277","K02281","K02284","K02285","K02286","K02287","K02288","K02289","K02291","K02292","K02293","K02294","K02295","K02296","K02297","K02298","K02300","K02305","K02306","K02307","K02309","K02311","K02323","K02326","K02330","K02332","K02333","K02339","K02351","K02353","K02354","K02359","K02360","K02363","K02364","K02365","K02366","K02367","K02373","K02374","K02376","K02380","K02381","K02382","K02383","K02384","K02385","K02391","K02393","K02394","K02398","K02404","K02427","K02436","K02439","K02447","K02451","K02452","K02457","K02458","K02460","K02461","K02462","K02463","K02468","K02473","K02487","K02494","K02496","K02498","K02507","K02512","K02513","K02514","K02524","K02531","K02532","K02533","K02539","K02543","K02544","K02546","K02552","K02553","K02555","K02568","K02571","K02576","K02577","K02579","K02581","K02582","K02583","K02589","K02593","K02595","K02596","K02602","K02608","K02616","K02620","K02625","K02627","K02628","K02629","K02630","K02631","K02633","K02634","K02635","K02636","K02637","K02638","K02639","K02641","K02642","K02643","K02644","K02646","K02661","K02675","K02676","K02683","K02686","K02689","K02690","K02691","K02692","K02693","K02694","K02695","K02696","K02697","K02698","K02699","K02700","K02701","K02703","K02704","K02705","K02707","K02708","K02709","K02710","K02711","K02712","K02714","K02715","K02716","K02717","K02718","K02719","K02721","K02722","K02724","K02725","K02726","K02727","K02728","K02729","K02730","K02731","K02732","K02733","K02734","K02735","K02737","K02738","K02741","K02745","K02747","K02749","K02750","K02771","K02774","K02781","K02782","K02783","K02784","K02786","K02788","K02799","K02800","K02815","K02826","K02827","K02828","K02829","K02830","K02832","K02833","K02842","K02849","K02852","K02858","K02859","K02861","K02862","K02885","K02891","K02898","K02900","K02901","K02903","K02912","K02915","K02918","K02921","K02925","K02927","K02928","K02930","K02932","K02934","K02937","K02940","K02947","K02951","K02957","K02962","K02964","K02966","K02971","K02974","K02975","K02981","K02983","K02985","K02987","K02989","K03000","K03001","K03003","K03005","K03008","K03011","K03012","K03013","K03014","K03015","K03017","K03019","K03020","K03022","K03023","K03027","K03030","K03031","K03034","K03037","K03039","K03042","K03050","K03051","K03052","K03054","K03061","K03062","K03063","K03064","K03066","K03068","K03069","K03071","K03079","K03080","K03084","K03085","K03094","K03095","K03096","K03097","K03098","K03099","K03102","K03104","K03105","K03112","K03114","K03119","K03120","K03121","K03127","K03133","K03134","K03135","K03137","K03139","K03140","K03146","K03156","K03157","K03159","K03160","K03161","K03162","K03171","K03174","K03176","K03185","K03191","K03192","K03193","K03197","K03198","K03200","K03202","K03203","K03206","K03208","K03211","K03213","K03220","K03222","K03224","K03225","K03228","K03236","K03237","K03242","K03246","K03247","K03249","K03250","K03265","K03275","K03280","K03285","K03288","K03301","K03304","K03314","K03339","K03341","K03342","K03343","K03344","K03346","K03351","K03356","K03359","K03360","K03363","K03365","K03368","K03369","K03370","K03371","K03374","K03375","K03376","K03383","K03385","K03390","K03391","K03393","K03395","K03396","K03397","K03400","K03410","K03411","K03418","K03435","K03440","K03441","K03443","K03444","K03445","K03447","K03448","K03450","K03452","K03454","K03460","K03471","K03477","K03479","K03482","K03494","K03503","K03505","K03506","K03508","K03513","K03528","K03535","K03537","K03538","K03539","K03540","K03541","K03542","K03549","K03557","K03562","K03573","K03579","K03583","K03591","K03600","K03603","K03607","K03623","K03632","K03634","K03643","K03647","K03658","K03661","K03662","K03668","K03669","K03670","K03673","K03676","K03678","K03679","K03681","K03689","K03691","K03712","K03714","K03725","K03727","K03728","K03730","K03735","K03736","K03740","K03745","K03746","K03761","K03766","K03774","K03776","K03777","K03782","K03794","K03796","K03806","K03808","K03813","K03822","K03828","K03834","K03846","K03852","K03858","K03861","K03863","K03868","K03870","K03871","K03872","K03873","K03874","K03875","K03877","K03879","K03880","K03884","K03886","K03887","K03888","K03897","K03898","K03899","K03901","K03902","K03903","K03904","K03905","K03907","K03909","K03911","K03913","K03915","K03916","K03918","K03921","K03922","K03926","K03927","K03931","K03934","K03935","K03936","K03937","K03938","K03939","K03940","K03942","K03944","K03945","K03946","K03947","K03948","K03951","K03952","K03953","K03954","K03956","K03957","K03958","K03960","K03961","K03962","K03964","K03966","K03967","K03968","K03981","K03983","K03984","K03985","K03987","K03988","K03989","K03990","K03991","K03992","K03994","K03996","K03997","K03998","K03999","K04000","K04001","K04002","K04003","K04004","K04005","K04006","K04008","K04009","K04012","K04015","K04019","K04026","K04032","K04033","K04035","K04036","K04037","K04038","K04040","K04044","K04045","K04046","K04049","K04050","K04051","K04053","K04054","K04056","K04057","K04058","K04059","K04060","K04061","K04082","K04091","K04098","K04100","K04101","K04103","K04107","K04109","K04113","K04117","K04118","K04120","K04121","K04123","K04124","K04125","K04126","K04127","K04128","K04129","K04130","K04132","K04133","K04134","K04135","K04136","K04137","K04139","K04140","K04141","K04143","K04144","K04145","K04147","K04148","K04149","K04151","K04152","K04153","K04157","K04160","K04162","K04163","K04167","K04169","K04170","K04171","K04172","K04173","K04174","K04175","K04177","K04178","K04179","K04182","K04183","K04184","K04185","K04186","K04187","K04188","K04189","K04190","K04191","K04192","K04193","K04194","K04195","K04196","K04197","K04198","K04200","K04201","K04202","K04203","K04205","K04207","K04210","K04211","K04212","K04213","K04214","K04215","K04216","K04217","K04218","K04219","K04220","K04221","K04222","K04223","K04224","K04225","K04228","K04229","K04231","K04232","K04234","K04235","K04236","K04238","K04239","K04240","K04241","K04242","K04243","K04244","K04245","K04246","K04248","K04249","K04251","K04252","K04253","K04254","K04255","K04256","K04259","K04260","K04261","K04262","K04263","K04268","K04269","K04270","K04271","K04272","K04273","K04274","K04275","K04276","K04279","K04280","K04282","K04283","K04284","K04285","K04286","K04287","K04288","K04289","K04290","K04291","K04292","K04293","K04294","K04295","K04296","K04297","K04298","K04299","K04300","K04301","K04302","K04303","K04305","K04306","K04307","K04311","K04313","K04314","K04315","K04317","K04318","K04319","K04320","K04322","K04323","K04324","K04325","K04328","K04332","K04333","K04339","K04341","K04342","K04344","K04346","K04347","K04349","K04351","K04352","K04353","K04356","K04357","K04358","K04359","K04360","K04361","K04363","K04366","K04368","K04369","K04370","K04374","K04375","K04376","K04380","K04381","K04382","K04385","K04386","K04387","K04388","K04389","K04391","K04392","K04393","K04394","K04395","K04396","K04397","K04399","K04400","K04401","K04403","K04404","K04405","K04406","K04408","K04410","K04411","K04412","K04414","K04415","K04416","K04418","K04419","K04421","K04422","K04423","K04424","K04425","K04426","K04427","K04428","K04430","K04431","K04432","K04433","K04434","K04435","K04436","K04438","K04441","K04442","K04443","K04444","K04447","K04449","K04450","K04451","K04452","K04454","K04455","K04456","K04457","K04458","K04461","K04462","K04464","K04465","K04466","K04467","K04468","K04469","K04478","K04479","K04489","K04490","K04491","K04492","K04493","K04494","K04495","K04496","K04499","K04500","K04502","K04503","K04504","K04505","K04506","K04510","K04511","K04512","K04513","K04515","K04519","K04522","K04525","K04526","K04528","K04529","K04530","K04534","K04535","K04536","K04537","K04538","K04539","K04542","K04543","K04544","K04545","K04546","K04547","K04548","K04549","K04551","K04553","K04554","K04555","K04556","K04557","K04558","K04560","K04568","K04569","K04570","K04571","K04576","K04577","K04578","K04579","K04580","K04581","K04582","K04584","K04585","K04586","K04587","K04588","K04589","K04590","K04591","K04592","K04593","K04594","K04595","K04596","K04597","K04598","K04599","K04601","K04602","K04605","K04611","K04613","K04617","K04618","K04620","K04621","K04623","K04624","K04625","K04626","K04627","K04628","K04631","K04632","K04633","K04635","K04636","K04637","K04638","K04642","K04643","K04644","K04645","K04657","K04658","K04662","K04663","K04664","K04665","K04666","K04667","K04668","K04669","K04671","K04672","K04673","K04675","K04676","K04677","K04678","K04680","K04681","K04682","K04684","K04686","K04690","K04692","K04693","K04694","K04695","K04696","K04697","K04698","K04699","K04701","K04702","K04703","K04707","K04709","K04711","K04713","K04714","K04717","K04718","K04722","K04723","K04725","K04730","K04731","K04732","K04733","K04734","K04735","K04736","K04737","K04738","K04740","K04742","K04743","K04745","K04746","K04747","K04750","K04756","K04760","K04770","K04774","K04778","K04782","K04784","K04786","K04791","K04793","K04794","K04801","K04802","K04803","K04804","K04805","K04806","K04807","K04808","K04809","K04810","K04811","K04812","K04815","K04819","K04824","K04825","K04828","K04829","K04830","K04831","K04832","K04834","K04836","K04837","K04838","K04840","K04841","K04842","K04843","K04844","K04845","K04846","K04847","K04848","K04849","K04851","K04852","K04853","K04854","K04855","K04856","K04857","K04858","K04859","K04862","K04863","K04865","K04866","K04868","K04869","K04870","K04872","K04875","K04876","K04878","K04879","K04880","K04884","K04885","K04886","K04887","K04888","K04889","K04890","K04891","K04892","K04894","K04895","K04896","K04897","K04898","K04899","K04900","K04901","K04902","K04903","K04904","K04905","K04906","K04907","K04908","K04909","K04910","K04912","K04913","K04914","K04915","K04917","K04918","K04920","K04921","K04923","K04925","K04926","K04927","K04928","K04929","K04930","K04931","K04932","K04933","K04934","K04935","K04936","K04937","K04938","K04940","K04941","K04942","K04943","K04944","K04945","K04947","K04954","K04955","K04956","K04957","K04960","K04964","K04966","K04968","K04969","K04970","K04971","K04972","K04973","K04974","K04975","K04976","K04977","K04979","K04980","K04981","K04982","K04984","K04986","K04987","K04988","K04991","K04992","K04993","K04994","K04995","K04996","K04997","K04998","K05000","K05001","K05002","K05003","K05004","K05005","K05006","K05007","K05008","K05009","K05010","K05012","K05013","K05014","K05015","K05017","K05018","K05019","K05021","K05022","K05023","K05024","K05026","K05028","K05029","K05032","K05033","K05034","K05035","K05036","K05037","K05043","K05049","K05051","K05052","K05053","K05054","K05055","K05056","K05062","K05063","K05064","K05065","K05066","K05067","K05068","K05069","K05070","K05072","K05073","K05075","K05076","K05077","K05078","K05080","K05081","K05082","K05084","K05085","K05087","K05089","K05090","K05092","K05093","K05094","K05097","K05099","K05100","K05102","K05103","K05104","K05105","K05108","K05110","K05112","K05113","K05114","K05115","K05116","K05117","K05121","K05122","K05123","K05124","K05125","K05126","K05127","K05128","K05130","K05131","K05133","K05134","K05136","K05137","K05138","K05139","K05140","K05142","K05143","K05144","K05146","K05147","K05148","K05150","K05151","K05152","K05153","K05154","K05155","K05156","K05157","K05162","K05163","K05164","K05165","K05166","K05167","K05168","K05169","K05170","K05171","K05172","K05173","K05174","K05175","K05181","K05184","K05185","K05186","K05189","K05190","K05192","K05193","K05194","K05195","K05196","K05197","K05198","K05199","K05200","K05201","K05202","K05203","K05204","K05205","K05206","K05208","K05209","K05211","K05212","K05213","K05214","K05215","K05216","K05217","K05218","K05220","K05221","K05222","K05223","K05224","K05226","K05227","K05228","K05229","K05231","K05232","K05233","K05234","K05235","K05236","K05237","K05238","K05239","K05240","K05241","K05242","K05243","K05244","K05246","K05247","K05248","K05249","K05250","K05251","K05253","K05254","K05255","K05256","K05257","K05258","K05259","K05260","K05261","K05263","K05264","K05265","K05266","K05267","K05268","K05269","K05271","K05273","K05274","K05276","K05280","K05281","K05282","K05283","K05287","K05289","K05292","K05293","K05294","K05295","K05301","K05303","K05304","K05307","K05309","K05313","K05316","K05318","K05319","K05320","K05321","K05322","K05323","K05324","K05325","K05326","K05330","K05331","K05334","K05335","K05340","K05342","K05348","K05352","K05355","K05356","K05357","K05358","K05360","K05361","K05363","K05369","K05370","K05371","K05373","K05376","K05377","K05378","K05379","K05380","K05382","K05384","K05385","K05386","K05389","K05397","K05398","K05399","K05400","K05402","K05403","K05405","K05406","K05407","K05408","K05409","K05411","K05412","K05413","K05414","K05415","K05416","K05417","K05418","K05419","K05420","K05421","K05422","K05423","K05424","K05426","K05427","K05428","K05429","K05430","K05431","K05432","K05433","K05435","K05436","K05437","K05438","K05439","K05440","K05441","K05442","K05443","K05444","K05445","K05446","K05447","K05448","K05449","K05450","K05452","K05454","K05456","K05457","K05459","K05461","K05462","K05464","K05465","K05466","K05467","K05468","K05469","K05470","K05471","K05472","K05473","K05474","K05475","K05476","K05477","K05478","K05479","K05480","K05481","K05482","K05483","K05484","K05485","K05486","K05487","K05489","K05490","K05491","K05492","K05493","K05494","K05496","K05498","K05500","K05501","K05502","K05503","K05504","K05505","K05506","K05507","K05509","K05513","K05514","K05518","K05523","K05525","K05528","K05530","K05531","K05532","K05534","K05536","K05537","K05538","K05551","K05552","K05553","K05554","K05555","K05556","K05557","K05558","K05560","K05562","K05563","K05572","K05573","K05574","K05576","K05578","K05580","K05581","K05582","K05583","K05584","K05585","K05586","K05590","K05593","K05597","K05599","K05600","K05601","K05602","K05604","K05607","K05609","K05610","K05611","K05615","K05616","K05618","K05619","K05620","K05621","K05622","K05623","K05624","K05625","K05626","K05629","K05630","K05631","K05632","K05633","K05638","K05639","K05640","K05641","K05642","K05644","K05645","K05646","K05647","K05648","K05649","K05650","K05651","K05653","K05659","K05660","K05664","K05665","K05666","K05667","K05669","K05670","K05671","K05672","K05675","K05677","K05679","K05680","K05682","K05683","K05684","K05688","K05689","K05690","K05693","K05697","K05699","K05700","K05703","K05706","K05707","K05710","K05712","K05718","K05719","K05720","K05721","K05722","K05723","K05726","K05728","K05729","K05730","K05731","K05732","K05733","K05734","K05735","K05737","K05738","K05741","K05742","K05744","K05746","K05747","K05748","K05749","K05750","K05751","K05752","K05753","K05754","K05755","K05756","K05757","K05758","K05759","K05760","K05761","K05762","K05763","K05768","K05769","K05780","K05782","K05784","K05785","K05787","K05794","K05795","K05796","K05797","K05800","K05802","K05803","K05805","K05821","K05826","K05827","K05828","K05829","K05834","K05840","K05841","K05842","K05843","K05848","K05849","K05851","K05854","K05856","K05859","K05860","K05862","K05866","K05867","K05869","K05870","K05871","K05872","K05874","K05881","K05883","K05888","K05891","K05894","K05897","K05899","K05901","K05904","K05906","K05907","K05909","K05911","K05913","K05916","K05918","K05922","K05924","K05925","K05927","K05929","K05931","K05933","K05939","K05940","K05942","K05947","K05948","K05949","K05951","K05952","K05953","K05956","K05957","K05958","K05960","K05961","K05967","K05972","K05974","K05977","K05978","K05979","K05982","K05988","K05996","K05998","K05999","K06000","K06004","K06005","K06007","K06009","K06011","K06022","K06033","K06035","K06036","K06037","K06038","K06045","K06047","K06048","K06051","K06052","K06054","K06055","K06056","K06057","K06058","K06059","K06060","K06064","K06065","K06069","K06070","K06071","K06072","K06078","K06081","K06082","K06083","K06085","K06086","K06089","K06090","K06092","K06093","K06095","K06097","K06099","K06103","K06105","K06108","K06109","K06110","K06112","K06114","K06117","K06118","K06124","K06125","K06128","K06129","K06134","K06135","K06136","K06138","K06143","K06152","K06154","K06156","K06161","K06162","K06163","K06164","K06171","K06172","K06175","K06181","K06191","K06192","K06198","K06202","K06208","K06211","K06218","K06219","K06220","K06224","K06226","K06229","K06230","K06231","K06232","K06234","K06235","K06241","K06243","K06245","K06246","K06247","K06248","K06249","K06250","K06251","K06253","K06254","K06255","K06256","K06257","K06259","K06260","K06261","K06262","K06263","K06266","K06269","K06270","K06271","K06273","K06275","K06278","K06279","K06285","K06288","K06290","K06291","K06292","K06293","K06294","K06299","K06300","K06302","K06304","K06307","K06308","K06309","K06311","K06312","K06313","K06315","K06319","K06320","K06321","K06323","K06325","K06326","K06327","K06329","K06331","K06335","K06336","K06337","K06339","K06340","K06341","K06342","K06343","K06344","K06345","K06347","K06348","K06349","K06356","K06360","K06361","K06362","K06364","K06365","K06366","K06369","K06372","K06375","K06376","K06380","K06388","K06414","K06416","K06418","K06419","K06420","K06422","K06427","K06432","K06433","K06436","K06439","K06440","K06443","K06444","K06445","K06448","K06449","K06450","K06451","K06452","K06453","K06454","K06455","K06456","K06457","K06458","K06459","K06460","K06461","K06463","K06466","K06468","K06469","K06470","K06471","K06472","K06473","K06475","K06476","K06477","K06478","K06481","K06482","K06483","K06484","K06485","K06486","K06488","K06489","K06490","K06492","K06494","K06495","K06496","K06497","K06500","K06501","K06502","K06503","K06504","K06505","K06506","K06507","K06508","K06509","K06510","K06511","K06513","K06514","K06515","K06516","K06517","K06520","K06521","K06522","K06523","K06524","K06525","K06526","K06527","K06528","K06529","K06531","K06534","K06535","K06536","K06537","K06538","K06539","K06540","K06541","K06542","K06545","K06546","K06547","K06548","K06549","K06550","K06551","K06552","K06553","K06554","K06555","K06556","K06558","K06559","K06561","K06562","K06563","K06564","K06565","K06566","K06567","K06568","K06569","K06571","K06572","K06573","K06574","K06575","K06576","K06577","K06578","K06580","K06581","K06582","K06583","K06584","K06585","K06586","K06588","K06589","K06590","K06591","K06592","K06593","K06594","K06595","K06597","K06598","K06600","K06603","K06604","K06605","K06606","K06609","K06610","K06611","K06612","K06613","K06614","K06615","K06616","K06618","K06621","K06623","K06624","K06625","K06626","K06627","K06629","K06630","K06632","K06633","K06635","K06637","K06643","K06644","K06645","K06646","K06647","K06648","K06649","K06650","K06652","K06653","K06654","K06656","K06657","K06658","K06659","K06661","K06662","K06663","K06664","K06668","K06673","K06679","K06680","K06681","K06682","K06683","K06686","K06687","K06688","K06689","K06692","K06694","K06695","K06696","K06697","K06698","K06700","K06702","K06706","K06707","K06708","K06709","K06710","K06711","K06713","K06715","K06717","K06719","K06720","K06722","K06723","K06724","K06725","K06727","K06728","K06729","K06730","K06734","K06736","K06737","K06738","K06740","K06741","K06742","K06743","K06744","K06745","K06746","K06747","K06748","K06749","K06750","K06752","K06754","K06755","K06756","K06759","K06760","K06761","K06762","K06763","K06764","K06765","K06766","K06767","K06768","K06769","K06770","K06771","K06772","K06774","K06776","K06777","K06779","K06780","K06781","K06782","K06783","K06784","K06785","K06786","K06787","K06788","K06789","K06790","K06791","K06793","K06795","K06796","K06797","K06798","K06799","K06800","K06801","K06802","K06803","K06804","K06805","K06806","K06807","K06810","K06812","K06813","K06814","K06815","K06817","K06818","K06822","K06825","K06826","K06827","K06828","K06829","K06830","K06831","K06832","K06833","K06834","K06836","K06840","K06841","K06843","K06844","K06845","K06846","K06847","K06851","K06852","K06853","K06855","K06859","K06867","K06868","K06874","K06875","K06892","K06912","K06916","K06927","K06929","K06930","K06931","K06936","K06944","K06957","K06964","K06965","K06974","K06980","K06981","K06985","K06986","K06990","K06991","K06993","K06995","K06996","K07000","K07019","K07032","K07034","K07036","K07041","K07044","K07048","K07049","K07055","K07060","K07061","K07064","K07067","K07069","K07073","K07074","K07081","K07083","K07087","K07092","K07097","K07109","K07111","K07115","K07121","K07125","K07128","K07129","K07131","K07140","K07142","K07143","K07155","K07161","K07163","K07167","K07169","K07172","K07176","K07187","K07189","K07190","K07191","K07193","K07194","K07196","K07197","K07198","K07199","K07200","K07201","K07205","K07206","K07207","K07209","K07210","K07215","K07217","K07223","K07224","K07230","K07233","K07239","K07242","K07244","K07246","K07248","K07249","K07251","K07255","K07261","K07264","K07265","K07270","K07272","K07275","K07279","K07285","K07287","K07288","K07290","K07292","K07293","K07294","K07295","K07296","K07297","K07298","K07299","K07308","K07309","K07310","K07311","K07317","K07318","K07323","K07324","K07325","K07326","K07329","K07337","K07338","K07340","K07347","K07357","K07358","K07360","K07362","K07363","K07364","K07365","K07366","K07368","K07370","K07371","K07372","K07373","K07374","K07375","K07377","K07378","K07379","K07380","K07385","K07390","K07392","K07394","K07396","K07397","K07400","K07408","K07409","K07410","K07414","K07415","K07417","K07418","K07419","K07420","K07421","K07422","K07423","K07424","K07425","K07426","K07427","K07428","K07429","K07431","K07433","K07434","K07435","K07436","K07437","K07445","K07449","K07451","K07454","K07455","K07457","K07468","K07472","K07475","K07476","K07477","K07479","K07481","K07482","K07489","K07492","K07500","K07501","K07503","K07504","K07508","K07509","K07513","K07514","K07515","K07518","K07519","K07520","K07521","K07522","K07523","K07524","K07526","K07528","K07529","K07531","K07532","K07536","K07539","K07541","K07542","K07544","K07545","K07546","K07547","K07548","K07549","K07550","K07553","K07554","K07556","K07558","K07561","K07562","K07565","K07573","K07580","K07586","K07593","K07595","K07596","K07598","K07599","K07600","K07602","K07603","K07606","K07607","K07608","K07609","K07610","K07612","K07614","K07615","K07616","K07617","K07618","K07619","K07620","K07621","K07622","K07623","K07624","K07625","K07626","K07627","K07628","K07630","K07631","K07632","K07633","K07634","K07643","K07674","K07681","K07682","K07683","K07701","K07702","K07723","K07730","K07734","K07743","K07746","K07747","K07750","K07753","K07754","K07756","K07758","K07759","K07760","K07761","K07762","K07765","K07766","K07779","K07790","K07800","K07801","K07805","K07808","K07809","K07813","K07820","K07822","K07823","K07824","K07827","K07829","K07830","K07831","K07832","K07833","K07834","K07835","K07836","K07837","K07839","K07840","K07841","K07842","K07844","K07845","K07846","K07847","K07849","K07850","K07851","K07852","K07853","K07854","K07855","K07856","K07857","K07858","K07859","K07861","K07863","K07864","K07865","K07866","K07868","K07869","K07870","K07871","K07872","K07873","K07875","K07876","K07877","K07878","K07879","K07880","K07881","K07883","K07884","K07885","K07886","K07887","K07888","K07889","K07890","K07891","K07892","K07894","K07896","K07897","K07898","K07899","K07900","K07902","K07903","K07905","K07906","K07907","K07908","K07909","K07911","K07912","K07913","K07914","K07915","K07916","K07917","K07918","K07919","K07920","K07921","K07922","K07924","K07925","K07929","K07930","K07931","K07932","K07933","K07935","K07937","K07938","K07941","K07942","K07944","K07945","K07946","K07947","K07948","K07949","K07950","K07952","K07953","K07956","K07957","K07958","K07959","K07961","K07962","K07963","K07964","K07966","K07967","K07968","K07972","K07973","K07974","K07977","K07981","K07982","K07983","K07984","K07985","K07986","K07988","K07989","K07990","K07992","K07993","K07994","K07998","K08000","K08001","K08002","K08004","K08006","K08007","K08008","K08009","K08010","K08012","K08013","K08014","K08015","K08018","K08019","K08020","K08021","K08022","K08023","K08024","K08026","K08027","K08028","K08029","K08030","K08031","K08032","K08034","K08035","K08036","K08037","K08038","K08039","K08040","K08041","K08042","K08045","K08046","K08048","K08050","K08051","K08053","K08055","K08056","K08060","K08061","K08063","K08064","K08066","K08067","K08069","K08071","K08077","K08078","K08080","K08087","K08089","K08090","K08092","K08095","K08098","K08099","K08100","K08101","K08103","K08104","K08105","K08106","K08107","K08108","K08109","K08110","K08111","K08112","K08114","K08115","K08116","K08117","K08118","K08120","K08124","K08125","K08126","K08128","K08129","K08130","K08133","K08134","K08135","K08137","K08141","K08143","K08146","K08147","K08148","K08149","K08152","K08155","K08158","K08165","K08166","K08171","K08172","K08173","K08174","K08175","K08179","K08180","K08181","K08183","K08184","K08185","K08186","K08187","K08188","K08189","K08190","K08192","K08194","K08196","K08197","K08198","K08200","K08203","K08204","K08205","K08206","K08207","K08208","K08210","K08211","K08212","K08213","K08215","K08216","K08220","K08222","K08227","K08230","K08231","K08233","K08235","K08237","K08238","K08240","K08241","K08242","K08243","K08245","K08246","K08247","K08248","K08251","K08254","K08257","K08262","K08264","K08266","K08267","K08268","K08270","K08272","K08273","K08285","K08290","K08293","K08294","K08297","K08298","K08299","K08306","K08308","K08311","K08313","K08314","K08315","K08320","K08321","K08327","K08329","K08330","K08331","K08332","K08335","K08336","K08338","K08339","K08340","K08355","K08356","K08357","K08359","K08360","K08362","K08366","K08367","K08368","K08370","K08373","K08375","K08376","K08377","K08378","K08379","K08380","K08381","K08382","K08385","K08387","K08390","K08392","K08393","K08394","K08396","K08397","K08398","K08399","K08400","K08401","K08402","K08403","K08404","K08406","K08407","K08408","K08409","K08411","K08412","K08413","K08414","K08415","K08416","K08418","K08419","K08420","K08421","K08422","K08423","K08424","K08425","K08426","K08427","K08428","K08429","K08432","K08433","K08434","K08435","K08436","K08437","K08438","K08439","K08440","K08441","K08442","K08443","K08444","K08445","K08446","K08447","K08448","K08449","K08450","K08454","K08456","K08457","K08459","K08460","K08461","K08462","K08463","K08464","K08465","K08467","K08468","K08469","K08470","K08475","K08477","K08480","K08484","K08487","K08489","K08490","K08491","K08492","K08494","K08495","K08497","K08498","K08499","K08500","K08502","K08503","K08505","K08506","K08507","K08510","K08511","K08512","K08513","K08514","K08516","K08517","K08519","K08520","K08521","K08522","K08523","K08524","K08525","K08526","K08527","K08528","K08529","K08530","K08531","K08532","K08533","K08534","K08535","K08536","K08539","K08541","K08542","K08544","K08545","K08546","K08547","K08548","K08549","K08550","K08552","K08553","K08554","K08555","K08556","K08557","K08558","K08559","K08560","K08561","K08562","K08563","K08564","K08567","K08569","K08571","K08572","K08573","K08574","K08575","K08576","K08577","K08579","K08580","K08581","K08582","K08583","K08586","K08587","K08588","K08593","K08594","K08597","K08598","K08599","K08603","K08604","K08605","K08608","K08609","K08610","K08612","K08613","K08614","K08615","K08616","K08618","K08619","K08620","K08622","K08623","K08624","K08625","K08627","K08628","K08629","K08630","K08631","K08632","K08633","K08634","K08635","K08636","K08637","K08638","K08639","K08642","K08643","K08644","K08645","K08646","K08647","K08648","K08649","K08650","K08651","K08654","K08657","K08661","K08663","K08664","K08665","K08666","K08667","K08668","K08669","K08670","K08672","K08674","K08677","K08678","K08683","K08685","K08686","K08688","K08691","K08692","K08694","K08695","K08696","K08697","K08700","K08701","K08702","K08703","K08704","K08705","K08706","K08707","K08709","K08711","K08712","K08713","K08714","K08715","K08717","K08719","K08720","K08723","K08726","K08727","K08729","K08730","K08731","K08732","K08733","K08742","K08743","K08744","K08745","K08747","K08748","K08750","K08751","K08753","K08754","K08756","K08757","K08758","K08759","K08760","K08761","K08762","K08763","K08764","K08765","K08766","K08767","K08768","K08769","K08771","K08774","K08777","K08778","K08779","K08780","K08781","K08782","K08783","K08784","K08785","K08786","K08788","K08791","K08792","K08794","K08795","K08796","K08797","K08799","K08801","K08802","K08803","K08804","K08806","K08807","K08808","K08809","K08812","K08814","K08817","K08820","K08821","K08822","K08823","K08824","K08828","K08829","K08830","K08833","K08838","K08840","K08842","K08844","K08846","K08847","K08849","K08851","K08854","K08855","K08859","K08861","K08862","K08863","K08865","K08870","K08871","K08872","K08877","K08879","K08881","K08882","K08883","K08885","K08886","K08887","K08889","K08890","K08891","K08892","K08894","K08896","K08897","K08898","K08899","K08901","K08902","K08903","K08904","K08905","K08906","K08907","K08908","K08909","K08910","K08911","K08913","K08914","K08915","K08916","K08917","K08919","K08920","K08921","K08922","K08923","K08924","K08925","K08926","K08927","K08928","K08929","K08930","K08932","K08940","K08941","K08942","K08943","K08945","K08946","K08947","K08948","K08950","K08952","K08953","K08954","K08957","K08958","K08959","K08960","K08961","K08964","K08965","K08966","K08967","K08969","K08971","K08979","K08980","K08983","K08987","K08988","K08989","K09003","K09004","K09005","K09006","K09009","K09010","K09012","K09019","K09020","K09021","K09025","K09026","K09027","K09028","K09029","K09030","K09031","K09032","K09033","K09035","K09036","K09038","K09039","K09041","K09042","K09043","K09044","K09045","K09047","K09049","K09050","K09051","K09052","K09053","K09055","K09056","K09057","K09058","K09059","K09060","K09061","K09062","K09063","K09064","K09066","K09067","K09068","K09069","K09070","K09071","K09072","K09073","K09074","K09075","K09076","K09078","K09079","K09081","K09082","K09083","K09084","K09085","K09087","K09088","K09089","K09090","K09091","K09093","K09094","K09095","K09096","K09097","K09099","K09100","K09101","K09102","K09103","K09104","K09105","K09106","K09107","K09108","K09110","K09111","K09112","K09114","K09115","K09120","K09123","K09129","K09130","K09131","K09135","K09136","K09137","K09138","K09140","K09141","K09146","K09149","K09152","K09156","K09158","K09159","K09162","K09166","K09168","K09169","K09170","K09171","K09172","K09174","K09176","K09177","K09178","K09179","K09180","K09182","K09183","K09185","K09187","K09189","K09190","K09191","K09192","K09193","K09194","K09195","K09196","K09197","K09198","K09201","K09203","K09204","K09205","K09206","K09207","K09208","K09209","K09210","K09211","K09212","K09213","K09214","K09217","K09218","K09220","K09221","K09222","K09223","K09224","K09225","K09226","K09227","K09231","K09232","K09233","K09234","K09235","K09238","K09241","K09243","K09244","K09245","K09247","K09249","K09250","K09251","K09253","K09255","K09256","K09259","K09260","K09262","K09263","K09264","K09266","K09267","K09268","K09269","K09270","K09271","K09274","K09275","K09276","K09277","K09278","K09279","K09281","K09282","K09283","K09284","K09287","K09288","K09289","K09290","K09293","K09294","K09295","K09296","K09297","K09298","K09300","K09301","K09302","K09303","K09304","K09305","K09307","K09308","K09309","K09310","K09312","K09314","K09315","K09316","K09318","K09319","K09321","K09322","K09323","K09324","K09325","K09327","K09328","K09329","K09330","K09331","K09332","K09333","K09334","K09335","K09336","K09337","K09338","K09339","K09340","K09341","K09342","K09343","K09344","K09345","K09346","K09347","K09348","K09349","K09350","K09351","K09352","K09354","K09356","K09357","K09358","K09359","K09360","K09361","K09362","K09363","K09364","K09365","K09366","K09367","K09368","K09369","K09370","K09371","K09372","K09374","K09376","K09377","K09381","K09382","K09383","K09385","K09386","K09387","K09388","K09389","K09390","K09391","K09392","K09393","K09396","K09397","K09398","K09399","K09400","K09401","K09402","K09403","K09404","K09405","K09406","K09408","K09409","K09410","K09411","K09412","K09413","K09415","K09416","K09417","K09418","K09420","K09421","K09423","K09426","K09427","K09429","K09430","K09431","K09433","K09434","K09435","K09437","K09438","K09439","K09440","K09442","K09443","K09444","K09445","K09446","K09447","K09448","K09452","K09454","K09455","K09459","K09460","K09462","K09463","K09465","K09468","K09474","K09477","K09478","K09480","K09481","K09483","K09484","K09485","K09491","K09498","K09500","K09502","K09504","K09505","K09507","K09508","K09509","K09511","K09512","K09513","K09514","K09515","K09516","K09517","K09518","K09520","K09521","K09524","K09526","K09532","K09535","K09536","K09538","K09541","K09542","K09544","K09545","K09546","K09547","K09548","K09549","K09550","K09551","K09555","K09556","K09557","K09558","K09559","K09562","K09563","K09564","K09565","K09567","K09568","K09570","K09572","K09573","K09576","K09577","K09578","K09581","K09582","K09585","K09586","K09587","K09588","K09589","K09591","K09592","K09593","K09594","K09596","K09597","K09598","K09599","K09600","K09601","K09602","K09603","K09605","K09608","K09609","K09612","K09613","K09614","K09615","K09616","K09617","K09618","K09619","K09620","K09621","K09622","K09623","K09624","K09625","K09626","K09628","K09629","K09632","K09633","K09634","K09635","K09636","K09637","K09638","K09639","K09640","K09641","K09642","K09643","K09645","K09646","K09647","K09648","K09649","K09651","K09652","K09653","K09654","K09656","K09657","K09658","K09659","K09660","K09661","K09664","K09665","K09666","K09668","K09670","K09671","K09674","K09675","K09677","K09679","K09682","K09688","K09696","K09701","K09707","K09709","K09711","K09712","K09714","K09715","K09716","K09717","K09719","K09722","K09725","K09726","K09731","K09732","K09736","K09742","K09743","K09745","K09749","K09750","K09751","K09752","K09754","K09755","K09756","K09757","K09758","K09763","K09764","K09766","K09770","K09776","K09778","K09780","K09781","K09782","K09783","K09784","K09785","K09786","K09789","K09791","K09794","K09799","K09801","K09803","K09806","K09813","K09819","K09821","K09824","K09826","K09827","K09829","K09831","K09832","K09834","K09836","K09837","K09838","K09839","K09840","K09841","K09843","K09845","K09846","K09847","K09848","K09849","K09850","K09854","K09856","K09859","K09860","K09863","K09864","K09865","K09866","K09867","K09868","K09869","K09871","K09873","K09874","K09875","K09876","K09877","K09878","K09880","K09882","K09884","K09885","K09886","K09889","K09892","K09894","K09905","K09908","K09915","K09927","K09932","K09933","K09938","K09941","K09943","K09944","K09946","K09947","K09948","K09949","K09950","K09953","K09956","K09957","K09958","K09965","K09966","K09967","K09969","K09970","K09971","K09973","K09974","K09976","K09977","K09981","K09983","K09984","K09985","K09990","K09992","K09993","K09994","K09995","K09996","K09997","K10001","K10002","K10003","K10011","K10013","K10014","K10017","K10019","K10020","K10023","K10028","K10030","K10031","K10032","K10033","K10042","K10043","K10044","K10045","K10048","K10050","K10051","K10052","K10053","K10054","K10055","K10056","K10059","K10060","K10061","K10062","K10067","K10068","K10069","K10070","K10071","K10072","K10073","K10074","K10075","K10077","K10078","K10079","K10081","K10082","K10083","K10086","K10089","K10090","K10091","K10092","K10093","K10095","K10096","K10097","K10098","K10100","K10101","K10102","K10103","K10104","K10105","K10106","K10107","K10108","K10111","K10114","K10115","K10121","K10122","K10123","K10127","K10129","K10131","K10132","K10133","K10134","K10135","K10136","K10137","K10138","K10139","K10141","K10142","K10143","K10144","K10145","K10146","K10147","K10148","K10149","K10150","K10151","K10152","K10153","K10154","K10155","K10156","K10157","K10158","K10160","K10161","K10162","K10163","K10164","K10165","K10166","K10167","K10168","K10170","K10171","K10172","K10173","K10174","K10175","K10176","K10177","K10178","K10179","K10180","K10181","K10182","K10183","K10184","K10185","K10187","K10191","K10196","K10197","K10198","K10199","K10203","K10205","K10207","K10209","K10210","K10213","K10214","K10215","K10216","K10219","K10220","K10221","K10222","K10223","K10224","K10225","K10226","K10236","K10239","K10244","K10245","K10246","K10248","K10250","K10256","K10257","K10258","K10259","K10261","K10262","K10263","K10264","K10265","K10266","K10267","K10269","K10271","K10272","K10273","K10274","K10275","K10278","K10280","K10282","K10283","K10284","K10285","K10288","K10289","K10290","K10291","K10292","K10294","K10296","K10297","K10298","K10299","K10300","K10301","K10302","K10303","K10304","K10306","K10307","K10308","K10310","K10311","K10312","K10313","K10316","K10317","K10318","K10319","K10320","K10321","K10322","K10323","K10329","K10331","K10332","K10333","K10337","K10338","K10339","K10340","K10341","K10342","K10343","K10344","K10345","K10347","K10349","K10350","K10354","K10363","K10364","K10366","K10367","K10369","K10372","K10373","K10374","K10375","K10376","K10377","K10378","K10379","K10384","K10387","K10389","K10390","K10391","K10399","K10403","K10407","K10412","K10415","K10416","K10417","K10422","K10425","K10426","K10428","K10430","K10431","K10432","K10434","K10437","K10442","K10443","K10445","K10446","K10447","K10448","K10452","K10453","K10454","K10455","K10456","K10457","K10458","K10461","K10462","K10463","K10464","K10465","K10466","K10467","K10469","K10470","K10471","K10472","K10473","K10475","K10476","K10477","K10478","K10479","K10482","K10483","K10484","K10485","K10486","K10487","K10488","K10489","K10490","K10491","K10492","K10495","K10496","K10499","K10500","K10501","K10502","K10504","K10505","K10506","K10507","K10508","K10509","K10511","K10512","K10513","K10514","K10515","K10516","K10518","K10521","K10522","K10523","K10525","K10527","K10528","K10529","K10531","K10533","K10535","K10537","K10538","K10539","K10544","K10549","K10552","K10555","K10556","K10557","K10558","K10564","K10565","K10566","K10567","K10568","K10569","K10570","K10572","K10573","K10574","K10575","K10576","K10577","K10578","K10579","K10580","K10584","K10585","K10587","K10588","K10591","K10594","K10596","K10600","K10602","K10603","K10604","K10606","K10608","K10611","K10612","K10613","K10614","K10615","K10617","K10618","K10619","K10620","K10621","K10622","K10623","K10627","K10628","K10630","K10631","K10633","K10635","K10636","K10637","K10638","K10639","K10640","K10641","K10646","K10647","K10649","K10650","K10651","K10652","K10653","K10654","K10655","K10657","K10659","K10660","K10662","K10665","K10666","K10667","K10668","K10669","K10671","K10674","K10675","K10676","K10677","K10683","K10688","K10689","K10690","K10692","K10694","K10698","K10700","K10702","K10704","K10705","K10707","K10711","K10712","K10713","K10714","K10718","K10719","K10720","K10722","K10723","K10724","K10725","K10727","K10729","K10732","K10733","K10734","K10735","K10737","K10740","K10741","K10743","K10744","K10745","K10749","K10757","K10759","K10760","K10761","K10762","K10765","K10766","K10767","K10768","K10769","K10774","K10775","K10776","K10782","K10783","K10784","K10785","K10786","K10787","K10788","K10789","K10790","K10791","K10793","K10794","K10795","K10796","K10803","K10805","K10806","K10808","K10809","K10810","K10812","K10814","K10815","K10816","K10822","K10826","K10827","K10828","K10831","K10833","K10835","K10836","K10837","K10842","K10845","K10847","K10850","K10851","K10852","K10854","K10855","K10857","K10859","K10860","K10861","K10863","K10864","K10867","K10868","K10872","K10873","K10874","K10878","K10879","K10880","K10881","K10883","K10887","K10888","K10889","K10890","K10891","K10892","K10893","K10894","K10897","K10898","K10903","K10904","K10905","K10908","K10910","K10911","K10913","K10915","K10917","K10919","K10922","K10923","K10924","K10925","K10926","K10927","K10928","K10929","K10930","K10931","K10934","K10935","K10937","K10939","K10940","K10944","K10945","K10946","K10948","K10949","K10950","K10951","K10954","K10955","K10956","K10957","K10958","K10959","K10960","K10961","K10962","K10963","K10964","K10967","K10968","K10969","K10970","K10971","K10972","K10976","K10978","K10981","K10982","K10983","K10985","K10986","K10988","K10989","K10990","K10991","K10992","K10993","K10994","K10995","K10996","K10998","K11001","K11002","K11003","K11006","K11007","K11009","K11011","K11014","K11015","K11016","K11018","K11020","K11022","K11023","K11025","K11026","K11027","K11028","K11029","K11032","K11035","K11036","K11037","K11038","K11039","K11040","K11042","K11044","K11045","K11046","K11048","K11051","K11052","K11053","K11054","K11055","K11056","K11059","K11062","K11064","K11066","K11067","K11077","K11078","K11079","K11080","K11084","K11086","K11087","K11088","K11094","K11095","K11096","K11098","K11099","K11100","K11101","K11108","K11110","K11112","K11113","K11114","K11117","K11118","K11119","K11120","K11122","K11123","K11125","K11127","K11128","K11129","K11140","K11141","K11146","K11148","K11151","K11152","K11153","K11154","K11157","K11158","K11159","K11160","K11161","K11162","K11163","K11164","K11168","K11170","K11171","K11172","K11178","K11179","K11181","K11182","K11185","K11186","K11187","K11188","K11192","K11195","K11198","K11205","K11207","K11210","K11213","K11215","K11216","K11217","K11219","K11220","K11221","K11223","K11224","K11226","K11227","K11232","K11236","K11237","K11239","K11240","K11241","K11242","K11243","K11245","K11246","K11247","K11248","K11249","K11250","K11251","K11254","K11255","K11256","K11259","K11260","K11265","K11266","K11268","K11271","K11277","K11278","K11280","K11282","K11283","K11284","K11286","K11288","K11289","K11295","K11296","K11297","K11298","K11300","K11301","K11302","K11309","K11310","K11312","K11313","K11315","K11318","K11319","K11323","K11327","K11331","K11333","K11334","K11335","K11339","K11342","K11343","K11344","K11345","K11347","K11348","K11349","K11350","K11351","K11353","K11354","K11361","K11362","K11363","K11364","K11371","K11376","K11377","K11379","K11381","K11385","K11386","K11390","K11393","K11394","K11395","K11396","K11398","K11400","K11401","K11402","K11403","K11405","K11408","K11409","K11410","K11411","K11412","K11414","K11415","K11417","K11419","K11421","K11425","K11430","K11431","K11433","K11435","K11436","K11437","K11438","K11439","K11440","K11441","K11448","K11449","K11451","K11452","K11453","K11454","K11455","K11457","K11458","K11460","K11461","K11462","K11463","K11464","K11465","K11466","K11467","K11468","K11469","K11470","K11479","K11480","K11482","K11483","K11484","K11485","K11487","K11489","K11490","K11493","K11495","K11496","K11500","K11501","K11505","K11507","K11508","K11509","K11510","K11511","K11513","K11514","K11516","K11518","K11522","K11523","K11528","K11529","K11531","K11532","K11533","K11534","K11536","K11538","K11539","K11542","K11543","K11544","K11545","K11546","K11550","K11551","K11552","K11553","K11557","K11558","K11561","K11562","K11564","K11565","K11566","K11568","K11570","K11571","K11572","K11573","K11574","K11575","K11577","K11579","K11580","K11581","K11582","K11583","K11585","K11586","K11588","K11589","K11590","K11595","K11596","K11598","K11600","K11604","K11607","K11608","K11609","K11610","K11611","K11619","K11621","K11622","K11623","K11625","K11626","K11627","K11628","K11631","K11633","K11639","K11640","K11650","K11652","K11659","K11662","K11663","K11666","K11667","K11668","K11669","K11670","K11671","K11678","K11679","K11683","K11687","K11693","K11697","K11698","K11699","K11701","K11702","K11703","K11705","K11713","K11716","K11719","K11721","K11722","K11724","K11725","K11727","K11729","K11730","K11733","K11735","K11737","K11746","K11758","K11759","K11760","K11762","K11763","K11764","K11766","K11767","K11770","K11772","K11773","K11774","K11775","K11776","K11779","K11782","K11783","K11785","K11790","K11791","K11792","K11793","K11794","K11796","K11797","K11799","K11800","K11802","K11805","K11807","K11809","K11812","K11813","K11814","K11815","K11816","K11817","K11818","K11819","K11820","K11821","K11822","K11823","K11825","K11826","K11827","K11828","K11829","K11830","K11831","K11832","K11833","K11834","K11837","K11842","K11846","K11847","K11850","K11851","K11852","K11856","K11858","K11859","K11860","K11861","K11862","K11864","K11867","K11868","K11871","K11873","K11874","K11875","K11876","K11877","K11879","K11880","K11881","K11882","K11888","K11890","K11894","K11896","K11899","K11902","K11903","K11904","K11906","K11908","K11910","K11913","K11915","K11917","K11918","K11919","K11922","K11934","K11943","K11944","K11945","K11946","K11947","K11948","K11949","K11950","K11951","K11953","K11954","K11956","K11957","K11958","K11961","K11969","K11973","K11974","K11977","K11982","K11983","K11986","K11987","K11988","K11989","K11990","K11993","K11995","K11998","K11999","K12000","K12001","K12002","K12003","K12004","K12005","K12006","K12007","K12008","K12009","K12010","K12011","K12012","K12013","K12014","K12015","K12017","K12018","K12019","K12021","K12022","K12023","K12024","K12025","K12027","K12028","K12030","K12031","K12032","K12033","K12034","K12036","K12037","K12038","K12039","K12040","K12042","K12043","K12044","K12048","K12050","K12051","K12052","K12054","K12057","K12064","K12065","K12071","K12073","K12074","K12075","K12077","K12078","K12081","K12082","K12083","K12084","K12086","K12087","K12088","K12089","K12090","K12091","K12093","K12096","K12097","K12098","K12100","K12101","K12102","K12103","K12104","K12105","K12106","K12107","K12108","K12110","K12114","K12115","K12116","K12117","K12118","K12119","K12120","K12121","K12122","K12123","K12124","K12125","K12126","K12127","K12128","K12129","K12130","K12131","K12132","K12133","K12134","K12135","K12152","K12153","K12154","K12155","K12156","K12157","K12159","K12160","K12161","K12163","K12166","K12167","K12168","K12169","K12170","K12173","K12175","K12177","K12178","K12179","K12180","K12181","K12184","K12185","K12186","K12187","K12189","K12192","K12193","K12196","K12197","K12201","K12202","K12207","K12208","K12210","K12215","K12219","K12223","K12224","K12226","K12229","K12230","K12233","K12235","K12239","K12240","K12241","K12242","K12244","K12245","K12247","K12248","K12249","K12250","K12252","K12254","K12255","K12258","K12259","K12260","K12262","K12263","K12272","K12277","K12279","K12280","K12281","K12283","K12286","K12292","K12294","K12295","K12298","K12300","K12301","K12302","K12303","K12305","K12306","K12310","K12312","K12313","K12314","K12315","K12317","K12318","K12319","K12320","K12321","K12323","K12325","K12326","K12329","K12330","K12331","K12332","K12333","K12334","K12335","K12336","K12337","K12338","K12339","K12341","K12342","K12343","K12344","K12345","K12347","K12349","K12351","K12353","K12354","K12355","K12356","K12357","K12359","K12360","K12361","K12362","K12363","K12364","K12365","K12366","K12367","K12368","K12369","K12377","K12378","K12379","K12382","K12383","K12384","K12386","K12387","K12388","K12389","K12390","K12393","K12394","K12395","K12398","K12403","K12404","K12406","K12407","K12408","K12409","K12412","K12413","K12414","K12415","K12416","K12417","K12419","K12420","K12421","K12423","K12424","K12425","K12426","K12427","K12428","K12429","K12430","K12431","K12433","K12434","K12435","K12436","K12439","K12440","K12441","K12443","K12446","K12447","K12448","K12449","K12450","K12451","K12454","K12456","K12457","K12458","K12459","K12460","K12462","K12463","K12464","K12466","K12468","K12469","K12470","K12472","K12473","K12474","K12475","K12476","K12477","K12479","K12481","K12482","K12487","K12488","K12491","K12496","K12497","K12498","K12501","K12502","K12503","K12504","K12505","K12507","K12509","K12513","K12514","K12515","K12516","K12526","K12533","K12534","K12535","K12539","K12540","K12544","K12545","K12546","K12549","K12550","K12551","K12552","K12556","K12557","K12558","K12562","K12563","K12564","K12565","K12566","K12568","K12569","K12576","K12577","K12579","K12584","K12586","K12587","K12590","K12592","K12593","K12594","K12595","K12596","K12601","K12602","K12606","K12610","K12611","K12612","K12620","K12622","K12623","K12627","K12628","K12637","K12638","K12639","K12640","K12642","K12645","K12646","K12647","K12648","K12649","K12650","K12651","K12652","K12654","K12655","K12656","K12661","K12664","K12665","K12666","K12667","K12669","K12670","K12671","K12672","K12674","K12675","K12680","K12682","K12684","K12686","K12688","K12689","K12691","K12696","K12704","K12718","K12732","K12734","K12738","K12739","K12740","K12742","K12743","K12747","K12749","K12750","K12751","K12752","K12753","K12754","K12755","K12757","K12758","K12759","K12760","K12761","K12762","K12765","K12766","K12768","K12769","K12770","K12771","K12772","K12774","K12776","K12777","K12779","K12780","K12781","K12782","K12783","K12785","K12786","K12787","K12789","K12791","K12792","K12793","K12794","K12796","K12799","K12800","K12801","K12802","K12803","K12805","K12806","K12809","K12810","K12814","K12820","K12832","K12833","K12838","K12839","K12841","K12845","K12851","K12857","K12859","K12861","K12862","K12865","K12868","K12871","K12873","K12876","K12877","K12880","K12883","K12884","K12886","K12887","K12888","K12889","K12890","K12891","K12892","K12894","K12895","K12896","K12899","K12900","K12907","K12910","K12911","K12914","K12926","K12929","K12930","K12936","K12937","K12946","K12948","K12951","K12952","K12953","K12954","K12955","K12958","K12959","K12962","K12965","K12966","K12968","K12971","K12975","K12978","K12980","K12982","K13003","K13005","K13008","K13015","K13016","K13022","K13023","K13024","K13027","K13028","K13029","K13034","K13035","K13042","K13045","K13047","K13050","K13051","K13054","K13055","K13056","K13060","K13062","K13063","K13064","K13065","K13066","K13067","K13068","K13070","K13071","K13072","K13073","K13074","K13076","K13080","K13081","K13082","K13083","K13084","K13086","K13087","K13088","K13089","K13090","K13096","K13097","K13104","K13111","K13112","K13115","K13117","K13118","K13120","K13122","K13124","K13127","K13129","K13130","K13132","K13133","K13134","K13137","K13139","K13140","K13141","K13142","K13144","K13146","K13147","K13149","K13150","K13151","K13152","K13153","K13155","K13156","K13157","K13158","K13159","K13163","K13164","K13166","K13174","K13175","K13176","K13177","K13178","K13180","K13183","K13185","K13186","K13187","K13188","K13189","K13190","K13191","K13192","K13193","K13194","K13196","K13197","K13198","K13200","K13202","K13203","K13205","K13206","K13209","K13211","K13212","K13213","K13214","K13215","K13218","K13219","K13221","K13222","K13223","K13225","K13227","K13228","K13229","K13231","K13235","K13236","K13238","K13239","K13240","K13241","K13242","K13244","K13247","K13248","K13249","K13250","K13252","K13253","K13254","K13257","K13258","K13260","K13261","K13263","K13267","K13279","K13281","K13282","K13284","K13293","K13294","K13297","K13298","K13299","K13300","K13302","K13303","K13304","K13305","K13307","K13308","K13309","K13316","K13317","K13329","K13330","K13334","K13335","K13340","K13341","K13345","K13346","K13347","K13348","K13349","K13351","K13352","K13353","K13354","K13355","K13357","K13358","K13359","K13360","K13361","K13362","K13363","K13364","K13365","K13366","K13367","K13368","K13371","K13372","K13373","K13374","K13375","K13377","K13379","K13380","K13383","K13389","K13399","K13402","K13404","K13407","K13413","K13414","K13415","K13417","K13419","K13422","K13424","K13425","K13426","K13428","K13430","K13432","K13438","K13442","K13443","K13446","K13447","K13450","K13452","K13454","K13455","K13456","K13457","K13458","K13460","K13461","K13462","K13463","K13464","K13472","K13478","K13483","K13484","K13485","K13487","K13488","K13489","K13493","K13495","K13496","K13497","K13499","K13501","K13502","K13504","K13505","K13507","K13508","K13511","K13512","K13514","K13515","K13519","K13520","K13523","K13526","K13527","K13531","K13534","K13536","K13540","K13543","K13544","K13545","K13546","K13557","K13558","K13559","K13560","K13562","K13567","K13568","K13570","K13575","K13576","K13577","K13578","K13579","K13580","K13583","K13585","K13591","K13592","K13594","K13596","K13597","K13600","K13601","K13602","K13606","K13607","K13608","K13610","K13613","K13617","K13618","K13619","K13621","K13622","K13623","K13625","K13627","K13628","K13632","K13637","K13645","K13646","K13647","K13649","K13654","K13655","K13656","K13657","K13661","K13662","K13664","K13666","K13669","K13672","K13673","K13674","K13675","K13676","K13677","K13679","K13681","K13685","K13687","K13688","K13690","K13692","K13696","K13697","K13698","K13699","K13700","K13701","K13702","K13703","K13706","K13707","K13708","K13709","K13710","K13711","K13713","K13715","K13716","K13717","K13718","K13719","K13722","K13723","K13725","K13726","K13728","K13729","K13731","K13732","K13733","K13735","K13736","K13738","K13739","K13740","K13741","K13742","K13743","K13744","K13745","K13746","K13748","K13749","K13750","K13751","K13753","K13757","K13758","K13759","K13761","K13762","K13763","K13767","K13768","K13769","K13776","K13778","K13779","K13780","K13781","K13782","K13786","K13793","K13795","K13800","K13801","K13802","K13803","K13805","K13806","K13807","K13808","K13809","K13810","K13811","K13813","K13814","K13820","K13821","K13822","K13823","K13825","K13826","K13828","K13833","K13834","K13835","K13836","K13838","K13839","K13840","K13841","K13842","K13843","K13844","K13845","K13846","K13847","K13854","K13855","K13856","K13857","K13858","K13859","K13860","K13861","K13862","K13864","K13865","K13866","K13867","K13869","K13870","K13871","K13872","K13873","K13874","K13875","K13876","K13877","K13878","K13880","K13882","K13883","K13884","K13885","K13886","K13889","K13893","K13895","K13897","K13898","K13899","K13901","K13902","K13903","K13904","K13905","K13906","K13907","K13908","K13909","K13910","K13913","K13914","K13916","K13917","K13919","K13920","K13923","K13926","K13927","K13928","K13929","K13930","K13943","K13946","K13947","K13948","K13949","K13952","K13956","K13957","K13958","K13959","K13960","K13961","K13962","K13964","K13965","K13967","K13968","K13969","K13971","K13973","K13974","K13975","K13976","K13977","K13978","K13979","K13980","K13986","K13988","K13991","K13994","K13995","K13997","K13998","K13999","K14001","K14002","K14003","K14006","K14011","K14013","K14014","K14016","K14017","K14019","K14020","K14021","K14022","K14023","K14024","K14025","K14027","K14028","K14030","K14031","K14032","K14033","K14034","K14035","K14036","K14037","K14038","K14043","K14044","K14049","K14055","K14066","K14067","K14071","K14072","K14074","K14075","K14076","K14077","K14078","K14082","K14083","K14085","K14087","K14089","K14090","K14121","K14129","K14130","K14131","K14134","K14135","K14138","K14139","K14141","K14142","K14143","K14146","K14149","K14150","K14151","K14152","K14156","K14157","K14159","K14163","K14164","K14165","K14167","K14169","K14171","K14172","K14174","K14179","K14180","K14181","K14184","K14187","K14190","K14193","K14195","K14196","K14197","K14199","K14200","K14202","K14203","K14207","K14208","K14212","K14214","K14215","K14227","K14228","K14240","K14241","K14242","K14253","K14257","K14258","K14259","K14263","K14264","K14266","K14271","K14272","K14273","K14274","K14276","K14278","K14279","K14281","K14282","K14283","K14284","K14285","K14286","K14287","K14291","K14294","K14295","K14296","K14298","K14302","K14304","K14305","K14308","K14313","K14315","K14316","K14318","K14320","K14321","K14322","K14323","K14324","K14329","K14330","K14331","K14332","K14333","K14334","K14339","K14340","K14341","K14342","K14344","K14345","K14346","K14347","K14348","K14352","K14353","K14354","K14355","K14357","K14359","K14360","K14361","K14362","K14364","K14365","K14366","K14367","K14368","K14369","K14371","K14373","K14374","K14375","K14377","K14378","K14380","K14381","K14382","K14383","K14384","K14389","K14390","K14391","K14397","K14398","K14404","K14406","K14409","K14410","K14412","K14413","K14414","K14418","K14425","K14427","K14428","K14429","K14431","K14433","K14434","K14438","K14447","K14448","K14450","K14451","K14452","K14454","K14456","K14458","K14459","K14460","K14461","K14463","K14464","K14465","K14466","K14467","K14468","K14469","K14470","K14472","K14473","K14474","K14476","K14477","K14478","K14479","K14480","K14483","K14485","K14486","K14488","K14490","K14493","K14494","K14495","K14496","K14497","K14498","K14500","K14501","K14502","K14503","K14504","K14505","K14506","K14507","K14508","K14511","K14512","K14513","K14514","K14515","K14516","K14517","K14520","K14522","K14523","K14524","K14525","K14526","K14527","K14528","K14529","K14530","K14531","K14532","K14533","K14543","K14547","K14549","K14551","K14560","K14562","K14574","K14578","K14579","K14580","K14581","K14582","K14583","K14584","K14585","K14589","K14590","K14591","K14592","K14593","K14594","K14596","K14598","K14599","K14604","K14608","K14609","K14610","K14611","K14612","K14613","K14614","K14615","K14619","K14620","K14621","K14622","K14625","K14626","K14628","K14629","K14630","K14631","K14634","K14635","K14636","K14637","K14638","K14639","K14641","K14643","K14646","K14648","K14649","K14651","K14655","K14661","K14662","K14663","K14666","K14667","K14668","K14669","K14672","K14673","K14674","K14675","K14681","K14682","K14690","K14691","K14693","K14697","K14698","K14699","K14700","K14701","K14702","K14703","K14705","K14706","K14712","K14715","K14717","K14719","K14720","K14722","K14723","K14725","K14726","K14734","K14735","K14738","K14739","K14740","K14741","K14745","K14746","K14747","K14748","K14749","K14750","K14751","K14752","K14754","K14755","K14756","K14758","K14760","K14765","K14769","K14770","K14781","K14783","K14804","K14812","K14813","K14814","K14815","K14817","K14825","K14827","K14830","K14839","K14841","K14847","K14850","K14853","K14854","K14855","K14858","K14860","K14862","K14863","K14864","K14873","K14876","K14881","K14884","K14885","K14889","K14890","K14891","K14894","K14906","K14909","K14922","K14924","K14925","K14935","K14937","K14938","K14939","K14940","K14941","K14942","K14943","K14944","K14945","K14946","K14947","K14948","K14953","K14954","K14955","K14958","K14959","K14967","K14968","K14970","K14988","K14989","K14990","K14991","K14993","K14994","K14997","K14999","K15000","K15002","K15003","K15004","K15006","K15007","K15008","K15010","K15017","K15018","K15019","K15020","K15021","K15025","K15028","K15029","K15030","K15031","K15035","K15037","K15038","K15039","K15040","K15041","K15042","K15043","K15044","K15045","K15048","K15052","K15054","K15058","K15059","K15060","K15061","K15062","K15063","K15065","K15067","K15068","K15070","K15071","K15073","K15074","K15076","K15077","K15078","K15079","K15080","K15081","K15084","K15086","K15095","K15099","K15100","K15101","K15102","K15103","K15104","K15107","K15108","K15110","K15111","K15112","K15113","K15115","K15116","K15117","K15118","K15119","K15122","K15124","K15126","K15127","K15128","K15129","K15130","K15131","K15132","K15134","K15136","K15137","K15138","K15140","K15141","K15142","K15143","K15145","K15147","K15148","K15149","K15150","K15151","K15153","K15155","K15157","K15158","K15160","K15166","K15167","K15168","K15169","K15170","K15171","K15175","K15179","K15181","K15183","K15184","K15185","K15186","K15187","K15188","K15189","K15195","K15197","K15203","K15205","K15206","K15207","K15208","K15209","K15210","K15211","K15213","K15214","K15215","K15217","K15219","K15221","K15222","K15224","K15227","K15228","K15229","K15230","K15232","K15233","K15234","K15235","K15237","K15238","K15239","K15240","K15247","K15248","K15249","K15253","K15254","K15256","K15257","K15259","K15265","K15266","K15267","K15275","K15276","K15279","K15281","K15282","K15284","K15285","K15288","K15290","K15291","K15294","K15295","K15296","K15297","K15298","K15299","K15302","K15303","K15304","K15305","K15307","K15308","K15309","K15314","K15315","K15318","K15319","K15320","K15321","K15322","K15323","K15324","K15329","K15333","K15336","K15337","K15339","K15341","K15346","K15347","K15348","K15351","K15352","K15353","K15356","K15357","K15360","K15362","K15364","K15365","K15366","K15367","K15369","K15370","K15372","K15374","K15375","K15379","K15380","K15381","K15383","K15384","K15385","K15386","K15387","K15388","K15389","K15391","K15392","K15393","K15395","K15399","K15400","K15401","K15402","K15403","K15404","K15405","K15406","K15407","K15409","K15410","K15411","K15413","K15414","K15415","K15417","K15418","K15420","K15421","K15422","K15424","K15425","K15426","K15430","K15432","K15433","K15435","K15438","K15439","K15442","K15443","K15444","K15450","K15452","K15453","K15454","K15456","K15457","K15462","K15464","K15465","K15466","K15467","K15468","K15471","K15473","K15475","K15476","K15477","K15478","K15480","K15481","K15482","K15483","K15484","K15485","K15486","K15487","K15488","K15491","K15492","K15493","K15494","K15499","K15500","K15501","K15502","K15503","K15504","K15508","K15509","K15510","K15512","K15513","K15514","K15515","K15517","K15524","K15526","K15528","K15534","K15535","K15537","K15543","K15551","K15552","K15556","K15557","K15558","K15560","K15562","K15563","K15564","K15565","K15566","K15571","K15573","K15574","K15588","K15589","K15590","K15591","K15592","K15593","K15594","K15596","K15602","K15603","K15605","K15606","K15607","K15608","K15609","K15610","K15611","K15612","K15613","K15614","K15615","K15616","K15617","K15618","K15619","K15620","K15621","K15622","K15623","K15624","K15625","K15627","K15630","K15636","K15638","K15639","K15640","K15642","K15644","K15645","K15647","K15648","K15649","K15650","K15652","K15653","K15658","K15660","K15664","K15666","K15668","K15669","K15670","K15672","K15673","K15678","K15680","K15683","K15684","K15685","K15686","K15688","K15689","K15690","K15692","K15693","K15694","K15695","K15696","K15697","K15698","K15699","K15701","K15702","K15703","K15704","K15705","K15706","K15707","K15708","K15709","K15714","K15716","K15717","K15718","K15719","K15721","K15724","K15725","K15729","K15730","K15733","K15734","K15736","K15739","K15740","K15741","K15742","K15743","K15744","K15745","K15746","K15748","K15749","K15750","K15751","K15755","K15756","K15757","K15758","K15759","K15760","K15761","K15763","K15765","K15774","K15775","K15779","K15780","K15781","K15782","K15783","K15785","K15786","K15787","K15788","K15790","K15791","K15793","K15795","K15797","K15799","K15803","K15804","K15805","K15806","K15811","K15813","K15814","K15815","K15816","K15819","K15821","K15822","K15823","K15836","K15838","K15839","K15840","K15843","K15845","K15847","K15849","K15851","K15852","K15854","K15855","K15858","K15860","K15862","K15864","K15867","K15869","K15876","K15877","K15878","K15880","K15885","K15889","K15891","K15892","K15893","K15896","K15898","K15900","K15901","K15902","K15903","K15904","K15905","K15906","K15907","K15908","K15909","K15918","K15925","K15939","K15940","K15943","K15945","K15951","K15956","K15957","K15960","K15961","K15968","K15970","K15972","K15976","K15978","K15980","K15981","K15982","K15983","K15985","K15997","K15998","K16015","K16018","K16019","K16020","K16021","K16022","K16023","K16027","K16039","K16040","K16045","K16047","K16049","K16054","K16056","K16058","K16059","K16060","K16063","K16065","K16067","K16069","K16070","K16071","K16072","K16080","K16082","K16083","K16084","K16085","K16101","K16104","K16105","K16106","K16111","K16119","K16120","K16123","K16124","K16131","K16132","K16133","K16135","K16136","K16139","K16142","K16144","K16146","K16152","K16154","K16155","K16156","K16157","K16158","K16160","K16161","K16162","K16166","K16167","K16169","K16170","K16172","K16174","K16177","K16178","K16181","K16182","K16183","K16184","K16185","K16187","K16188","K16189","K16192","K16193","K16197","K16198","K16201","K16203","K16204","K16205","K16206","K16207","K16208","K16210","K16214","K16215","K16218","K16219","K16221","K16222","K16225","K16226","K16227","K16228","K16229","K16230","K16232","K16233","K16240","K16241","K16242","K16244","K16245","K16247","K16248","K16249","K16250","K16251","K16252","K16253","K16254","K16256","K16257","K16258","K16259","K16260","K16262","K16263","K16267","K16268","K16269","K16270","K16271","K16272","K16273","K16274","K16276","K16278","K16279","K16280","K16281","K16282","K16283","K16286","K16287","K16288","K16289","K16290","K16292","K16294","K16295","K16298","K16299","K16301","K16303","K16305","K16309","K16310","K16313","K16316","K16317","K16319","K16329","K16330","K16331","K16332","K16333","K16334","K16335","K16336","K16338","K16339","K16341","K16343","K16344","K16349","K16350","K16352","K16354","K16356","K16357","K16358","K16359","K16361","K16362","K16364","K16366","K16371","K16373","K16377","K16378","K16379","K16380","K16383","K16384","K16388","K16398","K16400","K16403","K16404","K16405","K16406","K16408","K16416","K16423","K16432","K16435","K16436","K16437","K16442","K16446","K16447","K16448","K16451","K16453","K16454","K16456","K16463","K16466","K16467","K16468","K16472","K16475","K16478","K16482","K16483","K16485","K16486","K16489","K16490","K16491","K16496","K16497","K16499","K16501","K16502","K16503","K16504","K16505","K16509","K16510","K16512","K16513","K16518","K16520","K16522","K16524","K16525","K16526","K16527","K16528","K16530","K16532","K16534","K16535","K16537","K16538","K16541","K16543","K16544","K16545","K16546","K16548","K16552","K16553","K16563","K16565","K16568","K16571","K16573","K16574","K16575","K16576","K16580","K16582","K16584","K16585","K16586","K16587","K16588","K16590","K16591","K16593","K16594","K16595","K16596","K16597","K16598","K16599","K16600","K16602","K16604","K16606","K16607","K16609","K16610","K16611","K16612","K16613","K16614","K16616","K16617","K16619","K16621","K16622","K16623","K16624","K16625","K16626","K16627","K16629","K16631","K16633","K16634","K16635","K16636","K16637","K16638","K16640","K16641","K16642","K16644","K16646","K16647","K16650","K16652","K16653","K16654","K16655","K16656","K16657","K16659","K16660","K16664","K16665","K16667","K16668","K16670","K16671","K16672","K16673","K16674","K16675","K16676","K16677","K16678","K16680","K16682","K16683","K16684","K16685","K16686","K16687","K16688","K16689","K16690","K16705","K16706","K16709","K16712","K16713","K16714","K16715","K16717","K16719","K16720","K16721","K16722","K16723","K16725","K16727","K16729","K16730","K16734","K16737","K16738","K16739","K16740","K16742","K16744","K16746","K16748","K16751","K16754","K16755","K16756","K16757","K16758","K16760","K16761","K16762","K16763","K16764","K16767","K16772","K16773","K16774","K16775","K16776","K16777","K16778","K16780","K16781","K16782","K16790","K16791","K16794","K16795","K16796","K16797","K16798","K16799","K16800","K16801","K16802","K16804","K16807","K16810","K16814","K16817","K16818","K16821","K16822","K16823","K16824","K16825","K16826","K16827","K16828","K16829","K16830","K16831","K16832","K16833","K16834","K16835","K16836","K16838","K16841","K16847","K16851","K16852","K16853","K16854","K16857","K16858","K16859","K16860","K16861","K16864","K16865","K16866","K16867","K16871","K16875","K16879","K16880","K16882","K16891","K16904","K16910","K16915","K16927","K16935","K16936","K16938","K16943","K16946","K16954","K16959","K16961","K16963","K16973","K16974","K16977","K16984","K16986","K16995","K16996","K16997","K17011","K17014","K17015","K17016","K17018","K17034","K17036","K17038","K17042","K17048","K17052","K17055","K17056","K17068","K17071","K17081","K17090","K17097","K17098","K17101","K17108","K17109","K17130","K17132","K17134","K17139","K17143","K17144","K17145","K17146","K17149","K17156","K17159","K17165","K17169","K17177","K17181","K17185","K17186","K17194","K17202","K17204","K17205","K17206","K17217","K17218","K17220","K17222","K17227","K17228","K17229","K17232","K17238","K17242","K17246","K17250","K17256","K17257","K17264","K17265","K17268","K17274","K17296","K17298","K17299","K17301","K17304","K17305","K17310","K17312","K17320","K17332","K17334","K17340","K17344","K17345","K17347","K17351","K17358","K17359","K17362","K17369","K17374","K17377","K17392","K17402","K17412","K17416","K17418","K17419","K17424","K17425","K17446","K17456","K17459","K17464","K17476","K17484","K17485","K17487","K17488","K17489","K17496","K17500","K17502","K17503","K17504","K17509","K17515","K17520","K17526","K17532","K17534","K17536","K17552","K17553","K17556","K17559","K17568","K17579","K17593","K17594","K17605","K17606","K17610","K17621","K17630","K17631","K17633","K17644","K17652","K17653","K17654","K17655","K17657","K17662","K17667","K17672","K17689","K17712","K17737","K17746","K17749","K17759","K17767","K17768","K17769","K17771","K17779","K17782","K17784","K17792","K17793","K17798","K17799","K17827","K17833","K17836","K17838","K17842","K17846","K17847","K17848","K17852","K17880","K17889","K17891","K17892","K17894","K17896","K17897","K17905","K17911","K17918","K17935","K17942","K17943","K17955","K17956","K17957","K17958","K17960","K17961","K17964","K17968","K17972","K17973","K17975","K17986","K17989","K17990","K17994","K18003","K18019","K18022","K18023","K18026","K18032","K18041","K18042","K18043","K18045","K18046","K18051","K18060","K18061","K18065","K18066","K18095","K18098","K18103","K18104","K18107","K18112","K18113","K18118","K18125","K18133","K18137","K18142","K18181","K18188","K18189","K18194","K18197","K18198","K18199","K18200","K18208","K18209","K18210","K18215","K18232","K18234","K18235","K18237","K18240","K18242","K18244","K18251","K18253","K18263","K18274","K18279","K18281","K18282","K18283","K18290","K18291","K18307","K18308","K18309","K18311","K18312","K18317","K18332","K18337","K18344","K18365","K18373","K18374","K18378","K18379","K18382","K18384","K18389","K18409","K18410","K18416","K18419","K18424","K18430","K18431","K18433","K18440","K18444","K18445","K18447","K18457","K18468","K18470","K18481","K18507","K18522","K18547","K18552","K18555","K18589","K18592","K18664","K18674","K18675","K18680","K18681","K18683","K18686","K18689","K18694","K18695","K18714","K18722","K18725","K18729","K18730","K18731","K18739","K18741","K18743","K18754","K18837","K18846","K18960","K18982","K18988","K18994","K18996","K19000","K19018","K19023","K19033","K19034","K19064","K19068","K19071","K19081","K19097","K19102","K19130","K19144","K19157","K19158","K19174","K19177","K19340","K19341","K19410","K19412","K19439","K19456","K19459","K19462","K19476","K19482","K19483","K19484","K19487","K19494","K19495","K19496","K19498","K19499","K19504","K19511","K19514","K19526","K19535","K19541","K19547","K19548","K19551","K19561","K19562","K19568","K19569","K19593","K19594","K19600","K19601","K19604","K19609","K19620","K19622","K19626","K19627","K19628","K19629","K19634","K19639","K19640","K19644","K19645","K19650","K19655","K19659","K19660","K19664","K19666","K19667","K19673","K19674","K19681","K19684","K19702","K19716","K19717","K19730","K19733","K19737","K19743","K19748","K19751","K19764","K19776","K19779","K19791","K19792","K19802","K19810","K19815","K19840","K19851","K19853","K19855","K19857","K19858","K19859","K19860","K19877","K19888","K19895","K19903","K19904","K19907","K19910","K19915","K19916","K19920","K19923","K19926","K19932","K19947","K19953","K19954","K19958","K19962","K19963","K19968","K19970","K19973","K19977","K19978","K19979","K19980","K19989","K19994","K19996","K19998","K20005","K20006","K20007","K20008","K20016","K20019","K20022","K20042","K20056","K20066","K20067","K20073","K20075","K20076","K20078","K20085","K20089","K20090","K20091","K20092","K20095","K20096","K20099","K20105","K20113","K20117","K20120","K20138","K20139","K20149","K20151","K20156","K20159","K20170","K20242","K20252","K20260","K20262","K20275","K20289","K20296","K20298","K20316","K20322","K20329","K20333","K20337","K20340","K20351","K20352","K20363","K20374","K20376","K20377","K20379","K20382","K20386","K20387","K20398","K20401","K20402","K20415","K20417","K20423","K20430","K20433","K20435","K20438","K20439","K20442","K20443","K20450","K20454","K20458","K20459","K20461","K20478","K20488","K20502","K20505","K20506","K20508","K20513","K20514","K20517","K20523","K20531","K20534","K20537","K20538","K20548","K20549","K20554","K20556","K20558","K20568","K20569","K20573","K20575","K20580","K20581","K20583","K20586","K20588","K20594","K20597","K20632","K20635","K20636","K20637","K20638","K20641","K20642","K20644","K20660","K20661","K20664","K20667","K20668","K20669","K20670","K20675","K20679","K20680","K20687","K20688","K20692","K20693","K20695","K20711","K20717","K20720","K20732","K20736","K20737","K20742","K20743","K20749","K20754","K20759","K20760","K20765","K20767","K20774","K20775","K20778","K20780","K20781","K20785","K20789","K20791","K20796","K20797","K20805","K20807","K20812","K20828","K20836","K20837","K20850","K20855","K20857","K20859","K20861","K20862","K20864","K20868","K20872","K20878","K20879","K20885","K20888","K20890","K20892","K20895","K20897","K20900","K20901","K20914","K20921","K20922","K20936","K20939","K20940","K20941","K20942","K20949","K20950","K20962","K20963","K20964","K20965","K20967","K20982","K21025","K21047","K21052","K21055","K21057","K21058","K21069","K21077","K21080","K21081","K21088","K21105","K21107","K21110","K21111","K21113","K21114","K21115","K21178","K21191","K21215","K21236","K21239","K21310","K21314","K21315","K21318","K21319","K21322","K21335","K21338","K21353","K21354","K21355","K21358","K21364","K21367","K21368","K21369","K21378","K21381","K21392","K21396","K21401","K21413","K21422","K21427","K21428","K21431","K21432","K21433","K21470","K21476","K21481","K21485","K21487","K21492","K21495","K21501","K21504","K21506","K21507","K21512","K21513","K21516","K21522","K21524","K21525","K21528","K21542","K21543","K21551","K21555","K21562","K21563","K21564","K21565","K21576","K21580","K21587","K21597","K21598","K21599","K21603","K21606","K21607","K21608","K21620","K21622","K21623","K21630","K21633","K21649","K21661","K21662","K21665","K21668","K21670","K21675","K21680","K21681","K21682","K21683","K21686","K21688","K21691","K21692","K21694","K21695","K21696","K21706","K21712","K21718","K21727","K21732","K21733","K21735","K21737","K21741","K21745","K21749","K21750","K21751","K21755","K21759","K21763","K21770","K21772","K21790","K21795","K21803","K21808","K21809","K21811","K21829","K21840","K21843","K21848","K21851","K21864","K21870","K21872","K21875","K21883","K21896","K21897","K21903","K21904","K21906","K21908","K21909","K21910","K21919","K21929","K21938","K21939","K21942","K21945","K21947","K21949","K21950","K21951","K21952","K21963","K21967","K21976","K21978","K21983","K21991","K21992","K21996","K22001","K22013","K22015","K22016","K22018","K22024","K22030","K22032","K22036","K22044","K22046","K22048","K22049","K22056","K22071","K22073","K22076","K22077","K22085","K22086","K22088","K22090","K22092","K22097","K22104","K22106","K22112","K22113","K22118","K22119","K22122","K22127","K22132","K22135","K22141","K22142","K22152","K22153","K22159","K22168","K22175","K22193","K22198","K22200","K22202","K22205","K22207","K22213","K22215","K22217","K22219","K22222","K22227","K22228","K22232","K22234","K22245","K22246","K22249","K22252","K22253","K22271","K22323","K22329","K22331","K22332","K22335","K22342","K22351","K22360","K22361","K22362","K22372","K22373","K22377","K22379","K22382","K22385","K22386","K22392","K22393","K22396","K22400","K22403","K22405","K22409","K22416","K22417","K22419","K22421","K22437","K22449","K22456","K22457","K22460","K22467","K22480","K22485","K22486","K22488","K22491","K22493","K22494","K22495","K22507","K22508","K22510","K22516","K22547","K22549","K22553","K22556","K22559","K22562","K22564","K22565","K22567","K22570","K22571","K22572","K22573","K22574","K22579","K22581","K22582","K22584","K22594","K22596","K22601","K22607","K22608","K22609","K22628","K22636","K22639","K22641","K22643","K22655","K22666","K22671","K22674","K22678","K22682","K22693","K22705","K22710","K22711","K22713","K22722","K22727","K22729","K22740","K22746","K22753","K22761","K22763","K22764","K22765","K22768","K22772","K22776","K22778","K22782","K22783","K22792","K22793","K22798","K22811","K22812","K22821","K22837","K22840","K22863","K22864","K22865","K22870","K22881","K22892","K22901","K22902","K22903","K22918","K22930","K22940","K22944","K22949","K22950","K22956","K22963","K22970","K22981","K22983","K22987","K22988","K22992","K22996","K23009","K23013","K23014","K23016","K23025","K23030","K23039","K23042","K23045","K23046","K23053","K23054","K23066","K23072","K23073","K23082","K23093","K23102","K23115","K23149","K23152","K23155","K23159","K23161","K23168","K23169","K23172","K23180","K23191","K23192","K23200","K23204","K23208","K23216","K23219","K23245","K23246","K23247","K23254","K23260","K23262","K23269","K23271","K23272","K23274","K23281","K23290","K23306","K23310","K23311","K23312","K23328","K23336","K23341","K23342","K23382","K23434","K23499","K23501","K23502","K23535","K23547","K23617","K23632","K23635","K23638","K23654","K23658","K23666","K23671","K23704","K23706","K23711","K23713","K23721","K23725","K23728","K23730","K23731","K23732","K23734","K23741","K23747","K23748","K23764","K23769","K23786","K23788","K23800","K23812","K23813","K23820","K23825","K23837","K23839","K23844","K23849","K23851","K23854","K23856","K23859","K23860","K23865","K23868","K23869","K23885","K23894","K23895","K23897","K23899","K23904","K23905","K23908","K23923","K23930","K23938","K23939","K23940","K23947","K23951","K23954","K23961","K23970","K23976","K23979","K23983","K23986","K23987","K23988","K23989","K23990","K24041","K24052","K24069","K24127","K24141","K24147","K24148","K24157","K24159","K24164","K24165","K24166","K24168","K24169","K24170","K24173","K24176","K24177","K24179","K24181","K24183","K24191","K24201","K24203","K24211","K24216","K24217","K24219","K24223","K24224","K24225","K24230","K24234","K24237","K24239","K24243","K24250","K24252","K24253","K24257","K24271","K24275","K24276","K24286","K24291","K24294","K24297","K24298","K24299","K24301","K24303","K24305","K24306","K24310","K24312","K24318","K24322","K24326","K24333","K24334","K24337","K24338","K24343","K24350","K24353","K24354","K24362","K24375","K24389","K24390","K24391","K24395","K24397","K24403","K24404","K24407","K24409","K24411","K24416","K24424","K24428","K24433","K24450","K24457","K24460","K24463","K24473","K24475","K24478","K24479","K24483","K24492","K24493","K24503","K24507","K24522","K24523","K24524","K24526","K24528","K24531","K24537","K24548","K24556","K24560","K24568","K24571","K24576","K24580","K24581","K24592","K24593","K24596","K24598","K24602","K24608","K24618","K24622","K24623","K24624","K24627","K24629","K24633","K24636","K24637","K24649","K24652","K24654","K24656","K24660","K24661","K24669","K24671","K24680","K24685","K24687","K24689","K24692","K24707","K24713","K24714","K24721","K24722","K24732","K24734","K24746","K24757","K24759","K24767","K24772","K24773","K24780","K24781","K24794","K24798","K24803","K24808","K24809","K24813","K24821","K24822","K24823","K24827","K24829","K24830","K24834","K24835","K24844","K24849","K24852","K24856","K24858","K24913","K24920","K24923","K24925","K24927","K24928","K24933","K24934","K24935","K24937","K24938","K24944","K24948","K24949","K24953","K24955","K24958","K24961","K24972","K24975","K24976","K24977","K24978","K24989","K24993","K24995","K24998","K25000","K25006","K25019","K25029","K25034","K25035","K25037","K25039","K25041","K25042","K25047","K25048","K25055","K25058","K25059","K25060","K25061","K25066","K25071","K25076","K25077","K25079","K25083","K25101","K25105","K25106","K25115","K25116","K25118","K25119","K25120","K25122","K25126","K25145","K25147","K25150","K25160","K25163","K25166","K25174","K25179","K25181","K25182","K25185","K25197","K25199","K25206","K25218","K25232","K25235","K25236","K25241","K25247","K25249","K25256","K25266","K25270","K25272","K25276","K25280","K25282","K25293","K25300","K25306","K25307","K25319","K25340","K25347","K25349","K25351","K25369","K25373","K25388","K25389","K25406","K25408","K25417","K25432","K25439","K25442","K25447","K25460","K25468","K25472","K25477","K25479","K25489","K25490","K25495","K25498","K25512","K25516","K25522","K25544","K25547","K25553","K25556","K25558","K25575","K25577","K25579","K25583","K25588","K25589","K25591","K25597","K25607","K25609","K25610","K25613","K25615","K25619","K25620","K25641","K25644","K25647","K25655","K25668","K25671","K25676","K25684","K25694","K25704","K25710","K25713","K25715","K25716","K25719","K25720","K25724","K25725","K25728","K25734","K25739","K25743","K25746","K25754","K25758","K25761","K25765","K25771","K25772","K25783","K25786","K25801","K25803","K25814","K25820","K25823","K25825","K25832","K25837","K25838","K25859","K25860","K25864","K25865","K25866"]},"med":{"up":["K00007","K00045","K00066","K00071","K00072","K00115","K00137","K00138","K00141","K00149","K00181","K00182","K00186","K00187","K00203","K00221","K00246","K00247","K00258","K00270","K00272","K00291","K00293","K00298","K00304","K00309","K00319","K00320","K00328","K00363","K00373","K00397","K00399","K00401","K00402","K00410","K00417","K00419","K00420","K00421","K00423","K00427","K00431","K00434","K00440","K00442","K00444","K00445","K00455","K00456","K00458","K00467","K00470","K00473","K00474","K00484","K00487","K00488","K00489","K00490","K00495","K00499","K00513","K00524","K00539","K00543","K00546","K00551","K00553","K00561","K00577","K00578","K00579","K00580","K00581","K00582","K00583","K00584","K00623","K00630","K00653","K00672","K00673","K00678","K00686","K00713","K00722","K00725","K00731","K00741","K00744","K00769","K00770","K00781","K00801","K00808","K00810","K00835","K00840","K00855","K00875","K00892","K00897","K00905","K00910","K00913","K00932","K00961","K00984","K01013","K01025","K01052","K01064","K01075","K01085","K01093","K01098","K01102","K01117","K01121","K01122","K01140","K01143","K01146","K01149","K01158","K01160","K01169","K01170","K01202","K01245","K01252","K01253","K01257","K01260","K01276","K01289","K01290","K01291","K01292","K01296","K01298","K01306","K01310","K01312","K01313","K01314","K01316","K01323","K01324","K01335","K01337","K01343","K01344","K01348","K01355","K01363","K01364","K01369","K01370","K01377","K01379","K01383","K01384","K01405","K01407","K01437","K01441","K01458","K01460","K01484","K01499","K01511","K01517","K01521","K01527","K01545","K01558","K01570","K01577","K01578","K01587","K01592","K01602","K01608","K01612","K01622","K01638","K01671","K01690","K01716","K01729","K01732","K01741","K01757","K01762","K01793","K01822","K01824","K01825","K01827","K01830","K01844","K01846","K01850","K01947","K01957","K01974","K01980","K01994","K02024","K02079","K02080","K02090","K02095","K02127","K02130","K02140","K02151","K02159","K02161","K02165","K02192","K02196","K02206","K02248","K02250","K02255","K02260","K02264","K02265","K02266","K02268","K02269","K02271","K02288","K02289","K02290","K02294","K02299","K02307","K02310","K02317","K02329","K02336","K02344","K02345","K02352","K02362","K02368","K02369","K02373","K02399","K02402","K02403","K02423","K02425","K02432","K02442","K02449","K02464","K02465","K02466","K02467","K02497","K02504","K02505","K02506","K02509","K02511","K02515","K02531","K02539","K02550","K02554","K02560","K02562","K02569","K02570","K02578","K02579","K02581","K02590","K02597","K02609","K02610","K02611","K02613","K02615","K02618","K02625","K02626","K02637","K02640","K02659","K02679","K02680","K02681","K02682","K02698","K02706","K02707","K02713","K02720","K02723","K02729","K02731","K02736","K02739","K02740","K02742","K02812","K02813","K02814","K02817","K02819","K02839","K02846","K02847","K02848","K02850","K02853","K02865","K02866","K02868","K02870","K02872","K02873","K02875","K02877","K02880","K02882","K02883","K02885","K02889","K02894","K02898","K02903","K02905","K02910","K02917","K02920","K02922","K02923","K02924","K02925","K02927","K02929","K02937","K02938","K02940","K02944","K02949","K02953","K02955","K02958","K02960","K02969","K02972","K02973","K02974","K02976","K02978","K02979","K02980","K02984","K02987","K02993","K02995","K02997","K03007","K03009","K03016","K03019","K03034","K03041","K03044","K03045","K03049","K03051","K03053","K03055","K03056","K03058","K03078","K03081","K03084","K03103","K03109","K03123","K03158","K03166","K03172","K03173","K03175","K03176","K03181","K03184","K03194","K03207","K03209","K03212","K03214","K03221","K03226","K03227","K03229","K03242","K03261","K03263","K03264","K03275","K03276","K03277","K03278","K03288","K03289","K03290","K03291","K03318","K03323","K03329","K03334","K03345","K03358","K03359","K03373","K03384","K03409","K03414","K03418","K03419","K03421","K03422","K03425","K03433","K03434","K03459","K03462","K03464","K03468","K03472","K03485","K03505","K03507","K03516","K03532","K03533","K03552","K03554","K03567","K03579","K03586","K03597","K03598","K03599","K03618","K03619","K03622","K03633","K03645","K03653","K03663","K03674","K03675","K03679","K03683","K03690","K03692","K03720","K03729","K03731","K03747","K03755","K03756","K03757","K03759","K03764","K03765","K03788","K03792","K03804","K03805","K03807","K03812","K03815","K03819","K03822","K03835","K03836","K03837","K03838","K03840","K03851","K03853","K03855","K03862","K03864","K03868","K03876","K03878","K03881","K03882","K03883","K03894","K03895","K03896","K03904","K03906","K03908","K03912","K03914","K03916","K03917","K03918","K03919","K03945","K03949","K03950","K03956","K03959","K03963","K03965","K03966","K03970","K03971","K03982","K03986","K03993","K03995","K03996","K03997","K04010","K04011","K04012","K04013","K04016","K04017","K04018","K04020","K04021","K04022","K04025","K04052","K04063","K04064","K04065","K04073","K04080","K04081","K04092","K04099","K04105","K04122","K04124","K04126","K04129","K04138","K04142","K04146","K04150","K04161","K04165","K04166","K04168","K04176","K04180","K04181","K04199","K04204","K04209","K04212","K04218","K04219","K04226","K04227","K04230","K04233","K04247","K04250","K04251","K04258","K04264","K04265","K04266","K04267","K04277","K04278","K04283","K04289","K04304","K04307","K04308","K04309","K04310","K04312","K04313","K04316","K04321","K04326","K04334","K04335","K04336","K04337","K04338","K04343","K04349","K04350","K04355","K04357","K04358","K04359","K04362","K04364","K04365","K04367","K04378","K04379","K04383","K04384","K04386","K04390","K04398","K04402","K04410","K04417","K04420","K04421","K04423","K04439","K04448","K04453","K04456","K04457","K04463","K04466","K04467","K04480","K04482","K04483","K04484","K04497","K04501","K04507","K04521","K04524","K04527","K04529","K04531","K04536","K04552","K04556","K04558","K04563","K04568","K04577","K04583","K04607","K04608","K04612","K04619","K04622","K04623","K04629","K04630","K04634","K04639","K04641","K04649","K04657","K04660","K04661","K04670","K04672","K04674","K04683","K04685","K04687","K04692","K04713","K04721","K04723","K04724","K04726","K04729","K04733","K04734","K04737","K04741","K04753","K04766","K04775","K04781","K04783","K04785","K04787","K04790","K04791","K04795","K04796","K04809","K04813","K04814","K04816","K04817","K04818","K04826","K04827","K04833","K04835","K04839","K04850","K04859","K04860","K04861","K04864","K04867","K04871","K04873","K04874","K04876","K04881","K04882","K04883","K04893","K04911","K04916","K04917","K04919","K04922","K04924","K04939","K04946","K04949","K04951","K04959","K04964","K04965","K04967","K04978","K04983","K04989","K04990","K04999","K05005","K05025","K05027","K05036","K05050","K05057","K05058","K05059","K05060","K05061","K05062","K05065","K05071","K05072","K05074","K05079","K05080","K05081","K05085","K05086","K05091","K05095","K05098","K05101","K05104","K05106","K05107","K05109","K05111","K05113","K05118","K05120","K05126","K05129","K05132","K05135","K05138","K05141","K05145","K05149","K05158","K05160","K05161","K05181","K05195","K05204","K05207","K05214","K05215","K05219","K05225","K05230","K05245","K05248","K05252","K05262","K05268","K05277","K05278","K05279","K05281","K05290","K05298","K05304","K05317","K05320","K05324","K05329","K05360","K05368","K05371","K05374","K05375","K05382","K05383","K05387","K05392","K05400","K05401","K05404","K05410","K05412","K05425","K05434","K05453","K05455","K05457","K05458","K05460","K05475","K05490","K05495","K05497","K05508","K05511","K05517","K05519","K05522","K05526","K05527","K05530","K05547","K05549","K05550","K05552","K05554","K05558","K05564","K05576","K05579","K05581","K05594","K05603","K05617","K05619","K05624","K05627","K05634","K05652","K05676","K05688","K05691","K05692","K05704","K05705","K05708","K05709","K05711","K05713","K05714","K05715","K05716","K05720","K05725","K05736","K05739","K05751","K05761","K05769","K05771","K05774","K05775","K05777","K05778","K05779","K05789","K05790","K05791","K05792","K05793","K05798","K05806","K05809","K05811","K05812","K05818","K05819","K05824","K05835","K05839","K05855","K05861","K05865","K05875","K05876","K05877","K05880","K05886","K05887","K05893","K05900","K05914","K05915","K05920","K05937","K05941","K05961","K05977","K05984","K05986","K05990","K05991","K05997","K06002","K06005","K06006","K06009","K06026","K06034","K06039","K06046","K06049","K06059","K06073","K06074","K06080","K06089","K06096","K06098","K06104","K06120","K06121","K06122","K06135","K06137","K06140","K06141","K06144","K06146","K06152","K06155","K06157","K06159","K06163","K06165","K06166","K06169","K06170","K06195","K06197","K06205","K06214","K06216","K06227","K06231","K06241","K06244","K06250","K06264","K06272","K06274","K06285","K06289","K06290","K06301","K06303","K06304","K06305","K06314","K06318","K06324","K06328","K06332","K06344","K06363","K06364","K06367","K06368","K06369","K06415","K06416","K06425","K06426","K06434","K06437","K06447","K06452","K06459","K06462","K06464","K06465","K06467","K06468","K06469","K06474","K06476","K06479","K06480","K06482","K06487","K06493","K06497","K06498","K06500","K06519","K06520","K06523","K06533","K06537","K06540","K06543","K06544","K06551","K06557","K06569","K06570","K06574","K06579","K06587","K06589","K06598","K06601","K06602","K06622","K06651","K06655","K06660","K06663","K06667","K06680","K06684","K06685","K06687","K06688","K06691","K06702","K06716","K06721","K06727","K06731","K06733","K06735","K06745","K06753","K06757","K06758","K06761","K06765","K06773","K06775","K06778","K06782","K06785","K06787","K06794","K06808","K06809","K06811","K06812","K06816","K06819","K06824","K06837","K06838","K06846","K06848","K06849","K06850","K06854","K06856","K06858","K06862","K06863","K06866","K06875","K06880","K06884","K06887","K06893","K06899","K06900","K06906","K06913","K06914","K06918","K06922","K06932","K06935","K06938","K06946","K06947","K06954","K06968","K06970","K06977","K06982","K06984","K07026","K07051","K07057","K07065","K07066","K07070","K07072","K07073","K07097","K07100","K07103","K07122","K07123","K07127","K07128","K07134","K07135","K07136","K07144","K07153","K07158","K07159","K07172","K07180","K07186","K07191","K07202","K07208","K07209","K07211","K07225","K07226","K07227","K07229","K07232","K07235","K07236","K07237","K07245","K07253","K07254","K07256","K07257","K07268","K07269","K07274","K07276","K07280","K07281","K07283","K07286","K07310","K07312","K07314","K07328","K07330","K07331","K07336","K07342","K07345","K07346","K07348","K07349","K07350","K07351","K07352","K07353","K07354","K07355","K07356","K07361","K07362","K07367","K07369","K07388","K07389","K07395","K07398","K07400","K07401","K07411","K07412","K07413","K07416","K07423","K07426","K07428","K07430","K07431","K07435","K07436","K07438","K07439","K07440","K07453","K07470","K07471","K07479","K07480","K07488","K07489","K07490","K07498","K07499","K07512","K07520","K07525","K07527","K07530","K07537","K07538","K07540","K07541","K07543","K07557","K07569","K07572","K07575","K07578","K07581","K07585","K07587","K07589","K07591","K07594","K07598","K07601","K07602","K07612","K07613","K07633","K07635","K07676","K07703","K07721","K07723","K07724","K07740","K07744","K07751","K07756","K07757","K07764","K07780","K07781","K07784","K07786","K07797","K07803","K07804","K07810","K07811","K07818","K07819","K07821","K07825","K07834","K07843","K07848","K07874","K07876","K07893","K07901","K07904","K07909","K07910","K07923","K07928","K07934","K07936","K07939","K07943","K07948","K07951","K07955","K07958","K07965","K07969","K07970","K07971","K07980","K07987","K07992","K07994","K07996","K07999","K08002","K08003","K08004","K08005","K08011","K08016","K08025","K08033","K08043","K08044","K08047","K08051","K08058","K08059","K08062","K08063","K08065","K08066","K08068","K08074","K08075","K08076","K08085","K08088","K08089","K08091","K08096","K08097","K08102","K08106","K08115","K08121","K08122","K08123","K08127","K08134","K08142","K08144","K08154","K08160","K08162","K08163","K08171","K08172","K08175","K08182","K08199","K08210","K08214","K08219","K08222","K08225","K08227","K08228","K08229","K08233","K08244","K08258","K08265","K08271","K08276","K08277","K08283","K08291","K08292","K08312","K08315","K08317","K08318","K08319","K08324","K08326","K08328","K08341","K08345","K08346","K08347","K08348","K08349","K08350","K08351","K08353","K08354","K08359","K08360","K08361","K08363","K08371","K08374","K08383","K08386","K08388","K08389","K08391","K08395","K08396","K08405","K08410","K08417","K08430","K08431","K08441","K08445","K08446","K08450","K08451","K08452","K08453","K08455","K08458","K08466","K08470","K08478","K08480","K08481","K08485","K08501","K08507","K08509","K08514","K08533","K08537","K08538","K08540","K08543","K08551","K08565","K08566","K08568","K08570","K08577","K08578","K08584","K08585","K08588","K08589","K08595","K08601","K08606","K08611","K08617","K08618","K08621","K08626","K08634","K08637","K08671","K08673","K08682","K08687","K08689","K08690","K08699","K08710","K08711","K08716","K08718","K08725","K08728","K08729","K08743","K08746","K08747","K08748","K08749","K08752","K08754","K08755","K08757","K08760","K08770","K08772","K08774","K08785","K08800","K08804","K08805","K08813","K08837","K08839","K08841","K08845","K08848","K08858","K08875","K08878","K08879","K08880","K08888","K08893","K08895","K08897","K08899","K08903","K08910","K08912","K08944","K08949","K08951","K08968","K08970","K08984","K08985","K08990","K08992","K08993","K08994","K08996","K08997","K09016","K09018","K09023","K09034","K09037","K09040","K09071","K09075","K09077","K09078","K09080","K09092","K09093","K09094","K09106","K09109","K09112","K09114","K09119","K09124","K09126","K09128","K09139","K09143","K09145","K09146","K09147","K09148","K09154","K09160","K09161","K09165","K09171","K09175","K09177","K09194","K09199","K09202","K09205","K09218","K09219","K09225","K09231","K09237","K09238","K09240","K09242","K09246","K09248","K09254","K09258","K09259","K09261","K09266","K09287","K09292","K09300","K09306","K09340","K09344","K09353","K09355","K09361","K09363","K09368","K09373","K09375","K09389","K09394","K09395","K09396","K09404","K09405","K09407","K09414","K09421","K09425","K09428","K09429","K09432","K09434","K09440","K09441","K09451","K09456","K09463","K09464","K09466","K09469","K09470","K09472","K09473","K09475","K09476","K09477","K09481","K09491","K09492","K09493","K09494","K09495","K09496","K09497","K09499","K09501","K09511","K09515","K09519","K09520","K09526","K09539","K09542","K09543","K09573","K09577","K09579","K09604","K09605","K09606","K09610","K09611","K09627","K09629","K09630","K09631","K09638","K09644","K09648","K09655","K09662","K09663","K09665","K09669","K09672","K09673","K09676","K09678","K09683","K09700","K09701","K09713","K09718","K09720","K09721","K09723","K09724","K09727","K09728","K09730","K09733","K09735","K09737","K09738","K09739","K09740","K09741","K09753","K09755","K09780","K09802","K09804","K09805","K09823","K09828","K09833","K09842","K09844","K09851","K09852","K09857","K09870","K09872","K09877","K09881","K09884","K09887","K09890","K09891","K09893","K09895","K09896","K09897","K09898","K09899","K09900","K09901","K09902","K09904","K09906","K09907","K09909","K09910","K09911","K09912","K09913","K09914","K09916","K09917","K09918","K09920","K09921","K09923","K09926","K09929","K09932","K09934","K09937","K09943","K09954","K09956","K09959","K09962","K09964","K09968","K09975","K09978","K09979","K09980","K09982","K09986","K09987","K09998","K09999","K10000","K10015","K10016","K10024","K10030","K10035","K10045","K10046","K10049","K10051","K10057","K10058","K10063","K10064","K10065","K10066","K10067","K10070","K10076","K10084","K10087","K10094","K10099","K10102","K10109","K10110","K10111","K10124","K10130","K10159","K10169","K10176","K10180","K10186","K10195","K10205","K10207","K10208","K10209","K10212","K10247","K10249","K10252","K10253","K10270","K10279","K10281","K10283","K10287","K10291","K10296","K10304","K10305","K10307","K10314","K10315","K10319","K10322","K10323","K10324","K10325","K10326","K10327","K10328","K10330","K10331","K10333","K10334","K10335","K10336","K10339","K10348","K10351","K10353","K10355","K10365","K10368","K10370","K10371","K10375","K10411","K10412","K10418","K10419","K10420","K10423","K10425","K10434","K10435","K10438","K10443","K10444","K10447","K10449","K10450","K10451","K10455","K10459","K10460","K10466","K10468","K10474","K10480","K10493","K10494","K10495","K10497","K10498","K10503","K10512","K10513","K10517","K10519","K10520","K10526","K10530","K10534","K10537","K10550","K10551","K10558","K10575","K10583","K10607","K10611","K10614","K10616","K10629","K10633","K10634","K10641","K10642","K10648","K10655","K10656","K10658","K10673","K10687","K10692","K10694","K10701","K10717","K10721","K10731","K10745","K10748","K10775","K10784","K10800","K10811","K10817","K10820","K10821","K10822","K10837","K10840","K10851","K10856","K10869","K10871","K10881","K10886","K10903","K10906","K10920","K10921","K10932","K10933","K10936","K10938","K10965","K10966","K10973","K10975","K10977","K10980","K10984","K10985","K10989","K10993","K11005","K11008","K11013","K11015","K11017","K11019","K11028","K11030","K11031","K11033","K11034","K11035","K11045","K11049","K11057","K11061","K11066","K11081","K11082","K11083","K11091","K11095","K11097","K11098","K11106","K11107","K11109","K11111","K11115","K11130","K11132","K11133","K11134","K11139","K11142","K11149","K11156","K11167","K11168","K11176","K11194","K11201","K11208","K11209","K11218","K11220","K11222","K11225","K11234","K11253","K11256","K11257","K11258","K11264","K11270","K11271","K11281","K11287","K11289","K11299","K11311","K11316","K11317","K11336","K11337","K11340","K11344","K11346","K11352","K11355","K11368","K11369","K11370","K11382","K11391","K11401","K11404","K11413","K11418","K11442","K11468","K11472","K11474","K11477","K11486","K11488","K11494","K11503","K11504","K11506","K11512","K11519","K11524","K11530","K11535","K11546","K11549","K11550","K11554","K11555","K11556","K11559","K11561","K11567","K11569","K11576","K11581","K11587","K11590","K11591","K11595","K11599","K11605","K11606","K11609","K11611","K11619","K11620","K11639","K11646","K11656","K11677","K11680","K11685","K11694","K11695","K11696","K11709","K11714","K11715","K11726","K11732","K11734","K11736","K11738","K11739","K11740","K11742","K11745","K11748","K11750","K11769","K11780","K11781","K11784","K11796","K11803","K11810","K11811","K11825","K11845","K11863","K11874","K11876","K11878","K11879","K11884","K11887","K11889","K11893","K11895","K11897","K11898","K11899","K11900","K11901","K11903","K11905","K11909","K11911","K11916","K11920","K11925","K11926","K11929","K11930","K11932","K11933","K11935","K11937","K11938","K11940","K11941","K11964","K11967","K11980","K11981","K11988","K11989","K11992","K11994","K11999","K12012","K12016","K12019","K12026","K12029","K12036","K12040","K12049","K12053","K12055","K12056","K12058","K12059","K12060","K12061","K12062","K12066","K12067","K12068","K12069","K12070","K12072","K12092","K12094","K12095","K12099","K12109","K12112","K12113","K12114","K12136","K12138","K12139","K12142","K12144","K12145","K12146","K12147","K12148","K12149","K12150","K12151","K12158","K12162","K12165","K12166","K12174","K12179","K12188","K12203","K12204","K12205","K12206","K12209","K12211","K12212","K12213","K12214","K12217","K12218","K12222","K12223","K12225","K12227","K12228","K12237","K12238","K12239","K12246","K12253","K12254","K12255","K12256","K12265","K12268","K12269","K12270","K12271","K12273","K12274","K12288","K12289","K12290","K12291","K12293","K12296","K12299","K12304","K12305","K12324","K12328","K12329","K12341","K12348","K12352","K12355","K12358","K12380","K12384","K12392","K12399","K12401","K12402","K12403","K12411","K12412","K12418","K12422","K12432","K12441","K12442","K12444","K12453","K12455","K12461","K12467","K12500","K12512","K12516","K12517","K12518","K12519","K12520","K12521","K12522","K12523","K12525","K12529","K12532","K12538","K12548","K12553","K12554","K12560","K12575","K12578","K12582","K12589","K12620","K12621","K12624","K12625","K12626","K12641","K12648","K12653","K12657","K12660","K12663","K12664","K12665","K12668","K12673","K12678","K12679","K12681","K12683","K12687","K12690","K12755","K12756","K12764","K12773","K12775","K12778","K12784","K12788","K12797","K12798","K12803","K12804","K12807","K12853","K12859","K12889","K12903","K12929","K12945","K12947","K12957","K12961","K12963","K12967","K12973","K12974","K12976","K12977","K12979","K12981","K12985","K12986","K13000","K13001","K13003","K13014","K13019","K13021","K13022","K13037","K13039","K13046","K13053","K13055","K13061","K13071","K13072","K13082","K13085","K13111","K13113","K13125","K13135","K13136","K13141","K13145","K13147","K13152","K13160","K13182","K13198","K13202","K13218","K13231","K13232","K13251","K13255","K13256","K13273","K13282","K13285","K13286","K13287","K13295","K13301","K13314","K13318","K13336","K13349","K13350","K13354","K13360","K13369","K13376","K13381","K13416","K13418","K13420","K13424","K13427","K13429","K13443","K13449","K13459","K13473","K13480","K13485","K13488","K13506","K13513","K13516","K13517","K13521","K13528","K13537","K13538","K13539","K13569","K13571","K13574","K13578","K13580","K13586","K13588","K13602","K13603","K13604","K13605","K13612","K13615","K13620","K13624","K13629","K13630","K13631","K13642","K13644","K13650","K13651","K13654","K13658","K13659","K13660","K13665","K13667","K13675","K13679","K13680","K13689","K13691","K13704","K13705","K13706","K13712","K13720","K13724","K13727","K13728","K13737","K13751","K13752","K13755","K13756","K13764","K13765","K13784","K13785","K13790","K13791","K13792","K13804","K13807","K13812","K13816","K13818","K13820","K13825","K13827","K13828","K13846","K13848","K13859","K13863","K13879","K13881","K13882","K13887","K13894","K13911","K13913","K13915","K13918","K13931","K13932","K13933","K13934","K13935","K13936","K13937","K13938","K13942","K13951","K13955","K13956","K13957","K13966","K13970","K13972","K13978","K13992","K14008","K14010","K14029","K14031","K14052","K14053","K14054","K14061","K14062","K14064","K14065","K14069","K14071","K14077","K14078","K14080","K14081","K14086","K14092","K14093","K14094","K14095","K14096","K14097","K14098","K14099","K14100","K14101","K14102","K14103","K14104","K14105","K14106","K14109","K14110","K14111","K14112","K14113","K14114","K14115","K14116","K14117","K14118","K14119","K14122","K14123","K14124","K14125","K14126","K14128","K14133","K14136","K14137","K14140","K14144","K14186","K14196","K14197","K14204","K14211","K14215","K14216","K14265","K14268","K14269","K14270","K14275","K14302","K14305","K14330","K14343","K14350","K14356","K14363","K14365","K14380","K14381","K14384","K14395","K14423","K14424","K14426","K14434","K14446","K14449","K14471","K14484","K14499","K14510","K14518","K14561","K14566","K14587","K14588","K14606","K14618","K14642","K14653","K14656","K14657","K14658","K14670","K14671","K14678","K14680","K14681","K14687","K14695","K14702","K14703","K14707","K14710","K14714","K14718","K14720","K14728","K14733","K14736","K14737","K14744","K14753","K14757","K14759","K14762","K14770","K14783","K14813","K14814","K14817","K14821","K14822","K14828","K14860","K14865","K14900","K14939","K14955","K14956","K14957","K14965","K14969","K14973","K14974","K14985","K14988","K14991","K14992","K14995","K15000","K15003","K15005","K15028","K15033","K15034","K15046","K15049","K15050","K15064","K15066","K15069","K15070","K15072","K15085","K15106","K15112","K15120","K15121","K15123","K15124","K15133","K15135","K15136","K15139","K15159","K15182","K15209","K15217","K15220","K15225","K15231","K15235","K15258","K15273","K15274","K15277","K15284","K15286","K15300","K15301","K15310","K15311","K15312","K15313","K15314","K15316","K15317","K15325","K15327","K15328","K15336","K15344","K15345","K15349","K15350","K15353","K15357","K15359","K15364","K15367","K15368","K15373","K15390","K15391","K15396","K15398","K15403","K15412","K15413","K15416","K15418","K15419","K15423","K15426","K15431","K15434","K15448","K15463","K15469","K15470","K15476","K15479","K15490","K15494","K15498","K15508","K15519","K15522","K15523","K15527","K15529","K15535","K15536","K15538","K15540","K15547","K15548","K15549","K15550","K15561","K15563","K15595","K15604","K15623","K15629","K15632","K15641","K15643","K15646","K15657","K15671","K15674","K15675","K15676","K15677","K15679","K15681","K15700","K15704","K15713","K15715","K15716","K15722","K15723","K15735","K15737","K15742","K15746","K15747","K15757","K15762","K15764","K15777","K15788","K15811","K15815","K15822","K15827","K15828","K15829","K15830","K15831","K15832","K15833","K15834","K15842","K15844","K15846","K15848","K15853","K15863","K15868","K15879","K15897","K15899","K15904","K15922","K15981","K16041","K16042","K16046","K16048","K16057","K16061","K16062","K16064","K16068","K16074","K16076","K16077","K16078","K16081","K16121","K16122","K16127","K16128","K16129","K16130","K16134","K16138","K16140","K16149","K16163","K16168","K16176","K16180","K16188","K16190","K16191","K16195","K16216","K16217","K16220","K16223","K16224","K16231","K16243","K16245","K16250","K16255","K16256","K16270","K16273","K16274","K16275","K16277","K16278","K16279","K16281","K16284","K16285","K16288","K16290","K16306","K16312","K16319","K16320","K16321","K16322","K16323","K16324","K16325","K16326","K16339","K16346","K16347","K16348","K16351","K16355","K16360","K16367","K16368","K16393","K16417","K16418","K16419","K16421","K16442","K16448","K16450","K16452","K16465","K16490","K16492","K16513","K16514","K16515","K16517","K16521","K16525","K16530","K16532","K16539","K16558","K16559","K16560","K16561","K16563","K16565","K16575","K16579","K16581","K16583","K16589","K16590","K16592","K16599","K16603","K16605","K16610","K16615","K16618","K16619","K16620","K16621","K16632","K16639","K16643","K16644","K16651","K16654","K16658","K16661","K16662","K16663","K16666","K16677","K16679","K16691","K16693","K16695","K16696","K16699","K16704","K16708","K16710","K16711","K16715","K16720","K16724","K16733","K16735","K16741","K16742","K16744","K16745","K16748","K16750","K16752","K16758","K16769","K16774","K16779","K16795","K16801","K16805","K16813","K16815","K16816","K16820","K16839","K16840","K16842","K16847","K16854","K16855","K16861","K16869","K16872","K16936","K16960","K17002","K17013","K17022","K17104","K17226","K17279","K17359","K17514","K17554","K17712","K17841","K17842","K17856","K18110","K18267","K18434","K18677","K19052","K19081","K19467","K19542","K19553","K19554","K19569","K19601","K19705","K19716","K19822","K19964","K20023","K20088","K20144","K20388","K20399","K20428","K20459","K20678","K20692","K20727","K20743","K20775","K20784","K20787","K20799","K20820","K20875","K20890","K21116","K21310","K21317","K21381","K21503","K21595","K21752","K21754","K21807","K21810","K21812","K21857","K21871","K21919","K21938","K21961","K21983","K22013","K22073","K22121","K22382","K22495","K22614","K22686","K22698","K22791","K22807","K22904","K22959","K22967","K23164","K23245","K23290","K23412","K23521","K23606","K23727","K23758","K23822","K23853","K23954","K24152","K24156","K24171","K24212","K24217","K24233","K24342","K24522","K24786","K24813","K25023","K25041","K25053","K25061","K25068","K25160","K25189","K25231","K25237","K25317","K25345","K25352","K25489","K25609","K25621","K25724"],"dn":["K00001","K00002","K00003","K00004","K00005","K00006","K00008","K00009","K00010","K00011","K00012","K00013","K00014","K00015","K00016","K00018","K00019","K00020","K00022","K00023","K00024","K00026","K00027","K00028","K00029","K00030","K00031","K00032","K00033","K00034","K00035","K00036","K00038","K00040","K00041","K00042","K00043","K00046","K00048","K00049","K00050","K00052","K00053","K00055","K00057","K00058","K00059","K00060","K00063","K00064","K00065","K00067","K00068","K00069","K00074","K00075","K00076","K00077","K00078","K00082","K00083","K00086","K00087","K00088","K00090","K00091","K00096","K00097","K00098","K00099","K00100","K00101","K00102","K00104","K00106","K00109","K00111","K00114","K00118","K00119","K00121","K00122","K00123","K00124","K00125","K00127","K00128","K00129","K00130","K00132","K00133","K00134","K00135","K00140","K00142","K00143","K00145","K00147","K00153","K00154","K00155","K00156","K00157","K00158","K00161","K00162","K00164","K00166","K00167","K00169","K00170","K00171","K00172","K00174","K00175","K00176","K00177","K00179","K00180","K00184","K00188","K00190","K00192","K00193","K00194","K00196","K00197","K00198","K00202","K00204","K00205","K00207","K00208","K00210","K00214","K00215","K00218","K00219","K00222","K00223","K00224","K00226","K00230","K00231","K00232","K00234","K00236","K00239","K00240","K00241","K00243","K00244","K00245","K00248","K00249","K00251","K00252","K00253","K00256","K00257","K00259","K00260","K00261","K00262","K00263","K00264","K00265","K00266","K00274","K00275","K00278","K00281","K00282","K00283","K00284","K00285","K00286","K00287","K00288","K00290","K00294","K00297","K00299","K00301","K00302","K00303","K00311","K00315","K00317","K00318","K00323","K00324","K00325","K00326","K00327","K00329","K00330","K00331","K00332","K00333","K00334","K00335","K00336","K00337","K00338","K00339","K00340","K00341","K00342","K00343","K00344","K00346","K00347","K00348","K00349","K00350","K00351","K00354","K00355","K00356","K00358","K00359","K00362","K00366","K00367","K00368","K00372","K00375","K00378","K00380","K00381","K00382","K00383","K00384","K00385","K00386","K00387","K00390","K00392","K00394","K00395","K00400","K00404","K00406","K00412","K00413","K00416","K00425","K00426","K00428","K00430","K00432","K00433","K00436","K00437","K00441","K00443","K00446","K00449","K00451","K00452","K00453","K00457","K00459","K00463","K00472","K00476","K00480","K00485","K00486","K00496","K00500","K00507","K00508","K00511","K00517","K00520","K00521","K00525","K00526","K00527","K00528","K00529","K00532","K00533","K00537","K00538","K00540","K00547","K00548","K00549","K00554","K00555","K00558","K00559","K00560","K00563","K00564","K00565","K00566","K00567","K00568","K00569","K00570","K00571","K00573","K00574","K00575","K00587","K00588","K00590","K00591","K00595","K00598","K00599","K00600","K00601","K00602","K00604","K00605","K00606","K00607","K00609","K00610","K00611","K00614","K00615","K00616","K00619","K00620","K00621","K00624","K00625","K00626","K00627","K00632","K00633","K00634","K00637","K00638","K00639","K00640","K00641","K00643","K00645","K00647","K00648","K00651","K00652","K00654","K00655","K00656","K00657","K00658","K00661","K00662","K00665","K00666","K00667","K00668","K00670","K00674","K00676","K00677","K00680","K00681","K00683","K00684","K00685","K00688","K00689","K00690","K00692","K00693","K00694","K00695","K00696","K00697","K00698","K00699","K00700","K00701","K00702","K00703","K00705","K00706","K00710","K00712","K00717","K00720","K00721","K00728","K00729","K00736","K00743","K00745","K00748","K00749","K00752","K00754","K00756","K00757","K00758","K00759","K00760","K00761","K00762","K00763","K00764","K00765","K00766","K00767","K00768","K00772","K00773","K00782","K00783","K00784","K00786","K00787","K00788","K00789","K00790","K00791","K00793","K00794","K00795","K00796","K00797","K00798","K00799","K00800","K00804","K00805","K00806","K00812","K00814","K00815","K00816","K00817","K00818","K00819","K00820","K00821","K00822","K00823","K00824","K00825","K00826","K00830","K00831","K00832","K00833","K00837","K00838","K00839","K00841","K00842","K00844","K00845","K00846","K00847","K00848","K00849","K00850","K00851","K00852","K00853","K00854","K00856","K00857","K00858","K00859","K00860","K00861","K00863","K00864","K00865","K00868","K00869","K00870","K00871","K00872","K00873","K00874","K00876","K00877","K00878","K00879","K00880","K00882","K00884","K00885","K00886","K00888","K00889","K00891","K00895","K00899","K00900","K00901","K00903","K00907","K00908","K00911","K00912","K00914","K00916","K00917","K00919","K00921","K00922","K00923","K00924","K00925","K00926","K00927","K00928","K00929","K00930","K00931","K00936","K00937","K00939","K00940","K00941","K00942","K00943","K00945","K00946","K00947","K00948","K00949","K00950","K00951","K00952","K00953","K00954","K00955","K00956","K00957","K00958","K00962","K00963","K00965","K00966","K00967","K00968","K00969","K00970","K00971","K00973","K00974","K00975","K00978","K00979","K00980","K00981","K00982","K00983","K00985","K00986","K00988","K00989","K00990","K00991","K00992","K00993","K00995","K00996","K00997","K00998","K01000","K01001","K01002","K01003","K01005","K01006","K01007","K01008","K01011","K01012","K01026","K01027","K01028","K01029","K01032","K01034","K01035","K01039","K01040","K01041","K01042","K01043","K01046","K01047","K01048","K01049","K01051","K01053","K01054","K01055","K01056","K01057","K01060","K01061","K01066","K01067","K01068","K01069","K01070","K01071","K01072","K01073","K01076","K01077","K01078","K01079","K01080","K01081","K01082","K01083","K01089","K01090","K01091","K01092","K01095","K01096","K01097","K01099","K01101","K01103","K01104","K01106","K01111","K01112","K01113","K01114","K01115","K01118","K01119","K01120","K01125","K01126","K01128","K01129","K01130","K01131","K01132","K01133","K01134","K01135","K01136","K01137","K01138","K01139","K01142","K01144","K01147","K01148","K01151","K01153","K01154","K01155","K01156","K01157","K01159","K01163","K01164","K01166","K01173","K01174","K01175","K01176","K01178","K01179","K01180","K01181","K01182","K01183","K01184","K01185","K01186","K01187","K01188","K01189","K01190","K01191","K01192","K01193","K01195","K01196","K01197","K01198","K01199","K01200","K01201","K01204","K01205","K01206","K01207","K01208","K01209","K01210","K01212","K01213","K01214","K01215","K01216","K01218","K01220","K01222","K01223","K01224","K01225","K01226","K01227","K01228","K01229","K01230","K01232","K01233","K01234","K01235","K01236","K01238","K01239","K01240","K01243","K01246","K01247","K01250","K01251","K01254","K01255","K01256","K01258","K01259","K01261","K01262","K01263","K01264","K01265","K01266","K01267","K01268","K01269","K01270","K01271","K01273","K01274","K01277","K01278","K01279","K01280","K01281","K01282","K01283","K01284","K01286","K01288","K01295","K01297","K01299","K01301","K01303","K01304","K01305","K01308","K01318","K01322","K01336","K01338","K01341","K01342","K01347","K01349","K01354","K01356","K01358","K01360","K01361","K01362","K01371","K01372","K01373","K01376","K01387","K01390","K01408","K01409","K01410","K01411","K01412","K01414","K01415","K01417","K01419","K01420","K01421","K01422","K01423","K01424","K01425","K01426","K01428","K01429","K01430","K01431","K01432","K01433","K01434","K01436","K01438","K01439","K01442","K01443","K01446","K01447","K01448","K01449","K01451","K01452","K01453","K01456","K01457","K01459","K01462","K01463","K01464","K01465","K01466","K01467","K01468","K01469","K01470","K01473","K01474","K01476","K01477","K01478","K01479","K01480","K01485","K01486","K01487","K01488","K01489","K01490","K01491","K01492","K01493","K01494","K01495","K01496","K01500","K01501","K01502","K01505","K01506","K01507","K01509","K01510","K01512","K01513","K01514","K01515","K01518","K01520","K01523","K01524","K01525","K01528","K01529","K01530","K01531","K01533","K01534","K01535","K01537","K01539","K01540","K01541","K01544","K01546","K01547","K01548","K01551","K01552","K01554","K01555","K01556","K01557","K01560","K01561","K01563","K01565","K01567","K01569","K01571","K01572","K01573","K01575","K01576","K01579","K01580","K01581","K01582","K01583","K01585","K01586","K01588","K01589","K01591","K01593","K01595","K01597","K01598","K01599","K01601","K01607","K01609","K01610","K01611","K01613","K01615","K01616","K01619","K01620","K01621","K01624","K01625","K01626","K01627","K01628","K01629","K01632","K01633","K01636","K01639","K01640","K01641","K01643","K01644","K01646","K01647","K01649","K01652","K01653","K01654","K01657","K01658","K01659","K01661","K01662","K01663","K01664","K01665","K01666","K01667","K01669","K01672","K01673","K01674","K01676","K01677","K01678","K01679","K01681","K01684","K01685","K01686","K01687","K01689","K01692","K01693","K01694","K01695","K01696","K01697","K01698","K01702","K01703","K01704","K01709","K01710","K01711","K01712","K01713","K01714","K01715","K01719","K01724","K01726","K01727","K01728","K01733","K01734","K01735","K01736","K01737","K01738","K01739","K01740","K01744","K01745","K01746","K01749","K01750","K01751","K01752","K01753","K01754","K01755","K01756","K01758","K01759","K01760","K01761","K01763","K01768","K01769","K01770","K01772","K01775","K01776","K01777","K01778","K01779","K01781","K01783","K01784","K01785","K01786","K01787","K01788","K01790","K01791","K01792","K01795","K01796","K01799","K01802","K01803","K01804","K01805","K01807","K01808","K01809","K01810","K01811","K01812","K01813","K01814","K01815","K01816","K01817","K01818","K01819","K01821","K01823","K01826","K01828","K01834","K01835","K01836","K01838","K01839","K01840","K01843","K01845","K01847","K01848","K01852","K01854","K01855","K01856","K01858","K01865","K01866","K01867","K01868","K01869","K01870","K01872","K01873","K01874","K01875","K01876","K01878","K01879","K01880","K01881","K01883","K01885","K01886","K01887","K01889","K01890","K01892","K01893","K01894","K01895","K01896","K01897","K01899","K01902","K01903","K01904","K01905","K01906","K01907","K01910","K01911","K01912","K01913","K01914","K01915","K01916","K01918","K01919","K01920","K01921","K01923","K01924","K01925","K01926","K01928","K01929","K01930","K01931","K01932","K01933","K01934","K01935","K01937","K01938","K01939","K01940","K01941","K01942","K01945","K01948","K01950","K01951","K01952","K01953","K01954","K01955","K01956","K01958","K01959","K01960","K01961","K01962","K01963","K01965","K01966","K01968","K01969","K01971","K01972","K01975","K01988","K01989","K01990","K01991","K01992","K01993","K01995","K01996","K01997","K01998","K01999","K02000","K02001","K02002","K02003","K02004","K02005","K02006","K02007","K02008","K02009","K02010","K02011","K02012","K02013","K02014","K02015","K02016","K02017","K02018","K02019","K02020","K02021","K02022","K02023","K02025","K02026","K02027","K02028","K02029","K02030","K02031","K02032","K02033","K02034","K02035","K02036","K02037","K02038","K02039","K02040","K02041","K02042","K02043","K02044","K02045","K02046","K02047","K02048","K02049","K02050","K02051","K02052","K02053","K02054","K02055","K02056","K02057","K02058","K02062","K02064","K02065","K02066","K02067","K02068","K02069","K02071","K02072","K02073","K02074","K02075","K02077","K02078","K02081","K02082","K02083","K02085","K02086","K02099","K02102","K02103","K02106","K02108","K02109","K02110","K02111","K02112","K02113","K02114","K02115","K02116","K02117","K02118","K02119","K02120","K02121","K02122","K02123","K02124","K02132","K02133","K02134","K02136","K02144","K02145","K02147","K02148","K02152","K02154","K02156","K02160","K02169","K02170","K02172","K02174","K02178","K02184","K02188","K02189","K02190","K02191","K02193","K02194","K02195","K02197","K02198","K02199","K02200","K02201","K02203","K02204","K02205","K02207","K02208","K02209","K02210","K02212","K02213","K02214","K02217","K02221","K02224","K02226","K02227","K02229","K02230","K02231","K02232","K02233","K02234","K02236","K02237","K02238","K02242","K02243","K02244","K02245","K02259","K02274","K02275","K02276","K02278","K02279","K02280","K02282","K02283","K02301","K02302","K02303","K02304","K02308","K02313","K02314","K02315","K02316","K02318","K02319","K02320","K02321","K02322","K02324","K02325","K02327","K02328","K02331","K02332","K02334","K02335","K02337","K02338","K02340","K02341","K02342","K02343","K02346","K02347","K02348","K02349","K02350","K02355","K02356","K02357","K02358","K02360","K02361","K02365","K02370","K02371","K02372","K02375","K02377","K02379","K02386","K02387","K02388","K02389","K02390","K02392","K02395","K02396","K02397","K02400","K02401","K02405","K02406","K02407","K02408","K02409","K02410","K02411","K02412","K02413","K02414","K02415","K02416","K02417","K02418","K02419","K02420","K02421","K02422","K02424","K02426","K02427","K02428","K02429","K02430","K02431","K02433","K02434","K02435","K02437","K02438","K02439","K02440","K02441","K02443","K02444","K02445","K02446","K02448","K02450","K02453","K02454","K02455","K02456","K02459","K02469","K02470","K02471","K02472","K02474","K02475","K02476","K02477","K02478","K02479","K02480","K02481","K02482","K02483","K02484","K02485","K02486","K02488","K02489","K02490","K02491","K02492","K02493","K02495","K02496","K02498","K02499","K02500","K02501","K02502","K02503","K02508","K02510","K02516","K02517","K02518","K02519","K02520","K02521","K02523","K02525","K02526","K02527","K02528","K02529","K02530","K02535","K02536","K02537","K02538","K02540","K02541","K02542","K02545","K02547","K02548","K02549","K02551","K02556","K02557","K02558","K02563","K02564","K02565","K02566","K02567","K02572","K02573","K02574","K02575","K02580","K02584","K02585","K02586","K02587","K02588","K02591","K02592","K02594","K02598","K02599","K02600","K02601","K02603","K02604","K02605","K02606","K02607","K02612","K02614","K02617","K02619","K02621","K02622","K02623","K02624","K02633","K02647","K02649","K02650","K02651","K02652","K02653","K02654","K02655","K02656","K02657","K02658","K02660","K02662","K02663","K02664","K02665","K02666","K02667","K02668","K02669","K02670","K02671","K02672","K02673","K02674","K02677","K02678","K02684","K02685","K02687","K02688","K02744","K02745","K02746","K02747","K02755","K02756","K02757","K02759","K02760","K02761","K02763","K02768","K02769","K02770","K02773","K02775","K02777","K02778","K02779","K02784","K02793","K02794","K02795","K02796","K02798","K02800","K02802","K02803","K02804","K02805","K02806","K02808","K02809","K02810","K02818","K02821","K02822","K02823","K02824","K02825","K02831","K02834","K02835","K02836","K02837","K02838","K02840","K02841","K02843","K02844","K02851","K02854","K02855","K02856","K02857","K02860","K02863","K02864","K02867","K02869","K02871","K02874","K02876","K02878","K02879","K02881","K02884","K02886","K02887","K02888","K02890","K02892","K02893","K02895","K02896","K02897","K02899","K02902","K02904","K02906","K02907","K02908","K02909","K02911","K02913","K02914","K02916","K02919","K02926","K02931","K02933","K02935","K02936","K02939","K02941","K02942","K02943","K02945","K02946","K02948","K02950","K02952","K02954","K02956","K02959","K02961","K02963","K02965","K02967","K02968","K02970","K02977","K02982","K02986","K02988","K02990","K02991","K02992","K02994","K02996","K02998","K02999","K03002","K03004","K03006","K03010","K03018","K03021","K03024","K03025","K03026","K03028","K03029","K03032","K03033","K03035","K03036","K03038","K03040","K03043","K03046","K03047","K03048","K03057","K03059","K03060","K03064","K03065","K03068","K03070","K03072","K03073","K03074","K03075","K03076","K03077","K03079","K03082","K03083","K03086","K03087","K03088","K03089","K03090","K03091","K03092","K03093","K03094","K03099","K03100","K03101","K03106","K03107","K03108","K03110","K03111","K03113","K03115","K03116","K03117","K03118","K03122","K03124","K03125","K03126","K03128","K03129","K03130","K03131","K03132","K03136","K03138","K03141","K03142","K03143","K03144","K03145","K03147","K03148","K03149","K03150","K03151","K03152","K03153","K03154","K03155","K03163","K03164","K03165","K03167","K03168","K03169","K03170","K03177","K03178","K03179","K03182","K03183","K03186","K03187","K03188","K03189","K03190","K03195","K03196","K03199","K03201","K03204","K03205","K03208","K03210","K03215","K03216","K03217","K03218","K03219","K03223","K03230","K03231","K03232","K03233","K03234","K03235","K03238","K03239","K03240","K03241","K03243","K03245","K03248","K03250","K03251","K03252","K03253","K03254","K03255","K03256","K03257","K03258","K03259","K03260","K03262","K03265","K03267","K03269","K03270","K03271","K03272","K03273","K03274","K03279","K03281","K03282","K03283","K03284","K03286","K03287","K03292","K03293","K03294","K03296","K03297","K03298","K03299","K03300","K03303","K03305","K03306","K03307","K03308","K03309","K03310","K03311","K03312","K03313","K03315","K03316","K03317","K03319","K03320","K03321","K03322","K03324","K03325","K03326","K03327","K03328","K03330","K03331","K03332","K03333","K03335","K03336","K03337","K03338","K03340","K03346","K03347","K03348","K03349","K03350","K03352","K03353","K03354","K03355","K03357","K03361","K03362","K03364","K03366","K03367","K03372","K03379","K03380","K03381","K03382","K03386","K03387","K03388","K03389","K03390","K03392","K03394","K03399","K03402","K03403","K03404","K03405","K03406","K03407","K03408","K03410","K03412","K03413","K03415","K03417","K03420","K03423","K03424","K03426","K03427","K03428","K03429","K03430","K03431","K03432","K03435","K03436","K03437","K03438","K03439","K03442","K03445","K03446","K03449","K03451","K03453","K03455","K03456","K03457","K03458","K03465","K03466","K03469","K03470","K03473","K03474","K03475","K03476","K03478","K03480","K03481","K03483","K03484","K03486","K03487","K03488","K03489","K03490","K03491","K03492","K03493","K03495","K03496","K03497","K03498","K03499","K03500","K03501","K03502","K03503","K03504","K03509","K03510","K03511","K03512","K03514","K03515","K03517","K03518","K03519","K03520","K03521","K03522","K03523","K03524","K03525","K03526","K03527","K03528","K03529","K03530","K03531","K03534","K03535","K03536","K03543","K03544","K03545","K03546","K03547","K03548","K03550","K03551","K03553","K03555","K03556","K03558","K03559","K03560","K03561","K03563","K03564","K03565","K03566","K03568","K03569","K03570","K03571","K03572","K03574","K03575","K03576","K03577","K03578","K03580","K03581","K03582","K03584","K03585","K03587","K03588","K03589","K03590","K03592","K03593","K03594","K03595","K03596","K03601","K03602","K03604","K03605","K03606","K03608","K03609","K03610","K03611","K03612","K03613","K03614","K03615","K03616","K03617","K03620","K03621","K03624","K03625","K03626","K03627","K03628","K03629","K03630","K03631","K03635","K03636","K03637","K03638","K03639","K03640","K03641","K03642","K03644","K03646","K03648","K03649","K03650","K03651","K03652","K03654","K03655","K03656","K03657","K03660","K03661","K03664","K03665","K03666","K03667","K03671","K03672","K03680","K03684","K03685","K03686","K03687","K03688","K03693","K03694","K03695","K03696","K03697","K03698","K03699","K03700","K03701","K03702","K03703","K03704","K03705","K03706","K03707","K03708","K03709","K03710","K03711","K03713","K03715","K03716","K03717","K03718","K03719","K03721","K03722","K03723","K03724","K03726","K03732","K03733","K03734","K03735","K03736","K03737","K03738","K03739","K03741","K03742","K03743","K03744","K03746","K03748","K03749","K03750","K03752","K03753","K03754","K03758","K03760","K03761","K03762","K03763","K03767","K03768","K03769","K03770","K03771","K03772","K03773","K03775","K03778","K03779","K03780","K03781","K03783","K03784","K03785","K03786","K03787","K03789","K03790","K03791","K03793","K03795","K03797","K03798","K03799","K03800","K03801","K03802","K03803","K03809","K03810","K03811","K03813","K03814","K03816","K03817","K03818","K03820","K03821","K03823","K03824","K03825","K03826","K03827","K03828","K03829","K03830","K03831","K03832","K03833","K03839","K03841","K03842","K03843","K03844","K03845","K03847","K03848","K03849","K03850","K03854","K03856","K03857","K03859","K03860","K03861","K03867","K03869","K03885","K03889","K03890","K03891","K03892","K03893","K03900","K03910","K03923","K03924","K03925","K03926","K03928","K03929","K03930","K03931","K03932","K03933","K03941","K03943","K03955","K03969","K03972","K03973","K03974","K03975","K03976","K03977","K03978","K03979","K03980","K04007","K04014","K04019","K04023","K04024","K04027","K04028","K04029","K04030","K04031","K04034","K04039","K04041","K04042","K04043","K04047","K04062","K04066","K04067","K04068","K04069","K04070","K04071","K04072","K04074","K04075","K04076","K04077","K04078","K04079","K04083","K04084","K04085","K04086","K04087","K04088","K04090","K04093","K04094","K04095","K04096","K04097","K04102","K04108","K04110","K04112","K04114","K04115","K04116","K04127","K04131","K04237","K04257","K04281","K04345","K04348","K04354","K04371","K04372","K04373","K04377","K04407","K04409","K04413","K04428","K04429","K04437","K04440","K04445","K04446","K04459","K04460","K04477","K04478","K04485","K04486","K04487","K04488","K04498","K04508","K04514","K04516","K04517","K04518","K04520","K04523","K04532","K04533","K04550","K04559","K04561","K04562","K04564","K04565","K04566","K04567","K04572","K04573","K04574","K04575","K04600","K04604","K04614","K04615","K04618","K04640","K04646","K04647","K04648","K04650","K04651","K04652","K04653","K04654","K04655","K04656","K04659","K04679","K04688","K04691","K04700","K04704","K04705","K04706","K04708","K04710","K04712","K04715","K04716","K04717","K04719","K04720","K04727","K04728","K04739","K04744","K04748","K04749","K04751","K04752","K04754","K04755","K04757","K04758","K04759","K04761","K04762","K04763","K04764","K04765","K04767","K04768","K04769","K04771","K04772","K04773","K04780","K04788","K04789","K04792","K04794","K04797","K04798","K04799","K04800","K04801","K04877","K04948","K04950","K04952","K04953","K04958","K04961","K04962","K04963","K04985","K05011","K05016","K05020","K05030","K05031","K05038","K05039","K05048","K05083","K05088","K05096","K05099","K05105","K05119","K05209","K05210","K05212","K05275","K05284","K05285","K05286","K05288","K05291","K05296","K05297","K05299","K05302","K05305","K05306","K05308","K05310","K05311","K05312","K05315","K05328","K05336","K05337","K05338","K05339","K05341","K05343","K05345","K05346","K05349","K05350","K05351","K05359","K05362","K05364","K05365","K05366","K05367","K05372","K05388","K05391","K05393","K05394","K05396","K05463","K05499","K05501","K05515","K05516","K05520","K05521","K05524","K05529","K05533","K05535","K05539","K05540","K05541","K05542","K05543","K05544","K05545","K05546","K05548","K05559","K05561","K05565","K05566","K05567","K05568","K05569","K05570","K05571","K05575","K05577","K05587","K05588","K05589","K05591","K05592","K05595","K05596","K05605","K05606","K05610","K05612","K05613","K05614","K05628","K05631","K05635","K05636","K05637","K05643","K05654","K05655","K05656","K05657","K05658","K05661","K05662","K05663","K05668","K05673","K05674","K05678","K05681","K05685","K05687","K05694","K05695","K05696","K05698","K05701","K05702","K05717","K05724","K05727","K05740","K05743","K05745","K05765","K05766","K05767","K05770","K05772","K05773","K05776","K05781","K05782","K05783","K05786","K05788","K05799","K05801","K05804","K05807","K05808","K05810","K05813","K05814","K05815","K05816","K05817","K05820","K05822","K05823","K05825","K05827","K05830","K05831","K05832","K05833","K05836","K05837","K05838","K05844","K05845","K05846","K05847","K05849","K05850","K05853","K05857","K05858","K05860","K05863","K05864","K05868","K05873","K05878","K05879","K05882","K05884","K05885","K05889","K05895","K05896","K05898","K05903","K05905","K05906","K05910","K05912","K05916","K05917","K05919","K05921","K05925","K05928","K05934","K05936","K05944","K05945","K05946","K05954","K05955","K05962","K05964","K05966","K05968","K05970","K05971","K05973","K05985","K05989","K05992","K05994","K05995","K06001","K06012","K06013","K06015","K06016","K06017","K06018","K06019","K06020","K06021","K06023","K06024","K06027","K06030","K06041","K06042","K06044","K06053","K06061","K06062","K06063","K06065","K06066","K06067","K06068","K06075","K06076","K06077","K06079","K06084","K06087","K06088","K06091","K06094","K06100","K06101","K06102","K06106","K06107","K06111","K06113","K06115","K06116","K06119","K06123","K06126","K06127","K06130","K06131","K06132","K06133","K06139","K06142","K06145","K06147","K06148","K06149","K06151","K06153","K06158","K06160","K06167","K06168","K06173","K06174","K06176","K06177","K06178","K06179","K06180","K06182","K06183","K06184","K06185","K06186","K06187","K06188","K06189","K06190","K06193","K06194","K06196","K06199","K06200","K06201","K06203","K06204","K06206","K06207","K06209","K06210","K06212","K06213","K06215","K06217","K06221","K06222","K06223","K06225","K06228","K06233","K06236","K06237","K06238","K06240","K06252","K06258","K06265","K06267","K06268","K06276","K06277","K06281","K06282","K06283","K06284","K06286","K06287","K06288","K06295","K06296","K06297","K06298","K06306","K06310","K06311","K06316","K06317","K06322","K06330","K06331","K06333","K06334","K06338","K06346","K06350","K06351","K06359","K06370","K06373","K06374","K06377","K06378","K06379","K06381","K06382","K06383","K06384","K06385","K06386","K06387","K06390","K06391","K06392","K06393","K06394","K06395","K06396","K06397","K06398","K06399","K06400","K06401","K06402","K06403","K06404","K06405","K06406","K06407","K06408","K06409","K06410","K06411","K06412","K06413","K06417","K06421","K06423","K06438","K06441","K06442","K06446","K06491","K06494","K06499","K06512","K06518","K06530","K06532","K06560","K06564","K06580","K06596","K06599","K06607","K06608","K06617","K06619","K06620","K06628","K06631","K06634","K06636","K06638","K06639","K06640","K06641","K06642","K06662","K06665","K06666","K06669","K06670","K06671","K06672","K06674","K06675","K06676","K06677","K06678","K06693","K06699","K06704","K06712","K06714","K06718","K06726","K06732","K06751","K06792","K06818","K06820","K06821","K06823","K06835","K06839","K06842","K06857","K06860","K06861","K06864","K06865","K06869","K06870","K06871","K06872","K06873","K06876","K06877","K06878","K06879","K06881","K06882","K06883","K06885","K06886","K06888","K06889","K06890","K06891","K06894","K06895","K06896","K06897","K06898","K06901","K06902","K06903","K06904","K06905","K06907","K06908","K06909","K06910","K06911","K06915","K06917","K06919","K06920","K06921","K06923","K06924","K06925","K06926","K06928","K06929","K06933","K06934","K06937","K06939","K06940","K06941","K06942","K06943","K06944","K06945","K06948","K06949","K06950","K06951","K06952","K06953","K06955","K06956","K06958","K06959","K06960","K06961","K06962","K06963","K06966","K06967","K06969","K06971","K06972","K06973","K06975","K06976","K06978","K06979","K06983","K06987","K06988","K06989","K06992","K06994","K06997","K06998","K06999","K07001","K07002","K07003","K07004","K07005","K07006","K07007","K07008","K07009","K07010","K07011","K07012","K07013","K07014","K07015","K07016","K07017","K07018","K07019","K07020","K07021","K07022","K07023","K07024","K07025","K07027","K07028","K07029","K07030","K07031","K07033","K07035","K07037","K07038","K07039","K07040","K07042","K07043","K07045","K07046","K07047","K07050","K07052","K07053","K07054","K07056","K07058","K07059","K07062","K07063","K07068","K07071","K07074","K07075","K07076","K07077","K07078","K07079","K07080","K07082","K07083","K07084","K07085","K07086","K07088","K07089","K07090","K07091","K07093","K07094","K07095","K07096","K07098","K07099","K07101","K07102","K07104","K07105","K07106","K07107","K07108","K07110","K07112","K07113","K07114","K07116","K07117","K07118","K07119","K07120","K07124","K07126","K07130","K07132","K07133","K07137","K07138","K07139","K07141","K07143","K07145","K07146","K07147","K07148","K07149","K07150","K07151","K07152","K07154","K07156","K07157","K07160","K07162","K07164","K07165","K07166","K07167","K07168","K07170","K07171","K07173","K07174","K07175","K07177","K07178","K07179","K07181","K07182","K07183","K07184","K07185","K07188","K07190","K07192","K07195","K07199","K07203","K07204","K07206","K07213","K07214","K07216","K07218","K07219","K07220","K07221","K07222","K07228","K07231","K07234","K07238","K07240","K07241","K07243","K07250","K07252","K07258","K07259","K07260","K07262","K07263","K07266","K07267","K07271","K07273","K07275","K07277","K07278","K07282","K07284","K07285","K07287","K07289","K07300","K07301","K07302","K07303","K07304","K07305","K07306","K07307","K07313","K07315","K07316","K07319","K07320","K07321","K07322","K07327","K07332","K07333","K07334","K07335","K07339","K07341","K07343","K07344","K07359","K07376","K07378","K07379","K07386","K07387","K07391","K07393","K07399","K07402","K07403","K07404","K07405","K07406","K07407","K07432","K07441","K07442","K07443","K07444","K07446","K07447","K07448","K07450","K07452","K07456","K07457","K07458","K07459","K07460","K07461","K07462","K07463","K07464","K07465","K07466","K07467","K07469","K07473","K07474","K07478","K07483","K07484","K07485","K07486","K07487","K07491","K07493","K07494","K07495","K07496","K07497","K07502","K07505","K07506","K07507","K07511","K07516","K07533","K07535","K07542","K07552","K07555","K07559","K07560","K07566","K07567","K07568","K07570","K07571","K07574","K07576","K07577","K07579","K07583","K07584","K07588","K07590","K07592","K07593","K07597","K07603","K07604","K07605","K07611","K07636","K07637","K07638","K07639","K07640","K07641","K07642","K07644","K07645","K07646","K07647","K07648","K07649","K07650","K07651","K07652","K07653","K07654","K07655","K07656","K07657","K07658","K07659","K07660","K07661","K07662","K07663","K07664","K07665","K07666","K07667","K07668","K07669","K07670","K07671","K07672","K07673","K07675","K07677","K07678","K07679","K07680","K07684","K07685","K07686","K07687","K07688","K07689","K07690","K07691","K07692","K07693","K07694","K07695","K07696","K07697","K07698","K07699","K07700","K07704","K07705","K07706","K07707","K07708","K07709","K07710","K07711","K07712","K07713","K07714","K07715","K07716","K07717","K07718","K07719","K07720","K07722","K07725","K07726","K07727","K07728","K07729","K07731","K07732","K07733","K07735","K07736","K07737","K07738","K07739","K07741","K07742","K07743","K07745","K07748","K07749","K07750","K07752","K07755","K07762","K07763","K07766","K07767","K07768","K07769","K07770","K07771","K07772","K07773","K07774","K07775","K07776","K07777","K07778","K07782","K07783","K07785","K07787","K07788","K07789","K07791","K07792","K07793","K07794","K07795","K07796","K07798","K07799","K07806","K07807","K07812","K07814","K07816","K07817","K07862","K07881","K07953","K07975","K07976","K07978","K07979","K07991","K07995","K07997","K08017","K08049","K08052","K08054","K08057","K08070","K08071","K08073","K08081","K08082","K08083","K08084","K08086","K08093","K08094","K08100","K08119","K08131","K08132","K08136","K08137","K08138","K08139","K08145","K08150","K08151","K08153","K08155","K08156","K08157","K08159","K08161","K08164","K08167","K08168","K08169","K08170","K08176","K08177","K08178","K08190","K08191","K08193","K08195","K08202","K08209","K08217","K08218","K08221","K08223","K08224","K08226","K08232","K08234","K08239","K08252","K08253","K08255","K08256","K08257","K08259","K08260","K08261","K08269","K08279","K08280","K08281","K08282","K08284","K08286","K08287","K08288","K08289","K08295","K08296","K08300","K08301","K08302","K08303","K08304","K08305","K08307","K08309","K08310","K08316","K08322","K08323","K08325","K08333","K08334","K08337","K08342","K08343","K08344","K08352","K08358","K08364","K08365","K08369","K08372","K08384","K08471","K08472","K08473","K08474","K08476","K08479","K08482","K08483","K08486","K08488","K08493","K08496","K08504","K08508","K08513","K08515","K08518","K08582","K08590","K08591","K08592","K08596","K08600","K08602","K08607","K08641","K08643","K08652","K08653","K08655","K08656","K08658","K08659","K08660","K08669","K08675","K08676","K08678","K08679","K08680","K08681","K08683","K08698","K08721","K08722","K08724","K08734","K08735","K08736","K08737","K08738","K08739","K08740","K08741","K08764","K08765","K08773","K08775","K08776","K08787","K08789","K08790","K08793","K08798","K08801","K08803","K08809","K08810","K08811","K08815","K08816","K08818","K08819","K08825","K08826","K08827","K08831","K08832","K08834","K08835","K08836","K08843","K08844","K08850","K08852","K08853","K08856","K08857","K08860","K08864","K08866","K08867","K08868","K08869","K08873","K08874","K08876","K08884","K08900","K08902","K08955","K08956","K08963","K08969","K08972","K08973","K08974","K08975","K08976","K08977","K08978","K08981","K08982","K08986","K08991","K08995","K08998","K08999","K09000","K09001","K09002","K09007","K09008","K09011","K09013","K09014","K09015","K09017","K09022","K09024","K09048","K09051","K09054","K09057","K09065","K09086","K09098","K09103","K09104","K09113","K09116","K09117","K09118","K09121","K09122","K09125","K09127","K09132","K09133","K09134","K09136","K09140","K09142","K09144","K09150","K09153","K09155","K09157","K09163","K09164","K09167","K09173","K09181","K09184","K09186","K09188","K09189","K09200","K09215","K09216","K09228","K09229","K09230","K09236","K09239","K09251","K09252","K09257","K09265","K09272","K09273","K09280","K09285","K09286","K09291","K09299","K09311","K09313","K09317","K09319","K09320","K09326","K09349","K09360","K09378","K09379","K09380","K09384","K09419","K09422","K09424","K09436","K09453","K09457","K09458","K09461","K09467","K09471","K09479","K09482","K09486","K09487","K09488","K09489","K09490","K09503","K09506","K09510","K09517","K09521","K09522","K09523","K09525","K09527","K09528","K09529","K09530","K09531","K09533","K09534","K09537","K09540","K09550","K09552","K09553","K09554","K09560","K09561","K09566","K09569","K09571","K09574","K09575","K09580","K09583","K09584","K09595","K09607","K09650","K09667","K09680","K09681","K09684","K09685","K09686","K09687","K09689","K09690","K09691","K09692","K09693","K09694","K09695","K09697","K09698","K09699","K09702","K09703","K09704","K09705","K09706","K09708","K09710","K09729","K09744","K09746","K09747","K09748","K09759","K09760","K09761","K09762","K09764","K09765","K09767","K09768","K09769","K09771","K09772","K09773","K09774","K09775","K09777","K09779","K09787","K09788","K09790","K09792","K09793","K09795","K09796","K09797","K09798","K09800","K09803","K09807","K09808","K09809","K09810","K09811","K09812","K09814","K09815","K09816","K09817","K09818","K09820","K09822","K09825","K09835","K09855","K09858","K09859","K09861","K09862","K09879","K09883","K09888","K09903","K09919","K09922","K09924","K09925","K09928","K09930","K09931","K09935","K09936","K09939","K09940","K09942","K09945","K09949","K09951","K09952","K09955","K09957","K09960","K09961","K09963","K09971","K09972","K09973","K09988","K09989","K09991","K10004","K10005","K10006","K10007","K10008","K10009","K10010","K10012","K10017","K10018","K10021","K10022","K10025","K10026","K10027","K10036","K10037","K10038","K10039","K10040","K10041","K10047","K10080","K10085","K10088","K10112","K10113","K10116","K10117","K10118","K10119","K10120","K10122","K10125","K10126","K10140","K10188","K10189","K10190","K10192","K10193","K10194","K10200","K10201","K10202","K10206","K10211","K10217","K10218","K10227","K10228","K10229","K10230","K10231","K10232","K10233","K10234","K10235","K10237","K10238","K10240","K10241","K10242","K10243","K10251","K10254","K10255","K10260","K10268","K10273","K10276","K10282","K10293","K10295","K10352","K10356","K10357","K10358","K10359","K10360","K10361","K10362","K10380","K10381","K10382","K10383","K10385","K10386","K10388","K10392","K10393","K10394","K10395","K10396","K10397","K10398","K10400","K10401","K10402","K10404","K10405","K10406","K10408","K10409","K10410","K10413","K10414","K10416","K10421","K10424","K10426","K10427","K10429","K10433","K10436","K10439","K10440","K10441","K10481","K10510","K10521","K10524","K10532","K10536","K10539","K10540","K10541","K10542","K10543","K10545","K10546","K10547","K10548","K10553","K10554","K10559","K10560","K10561","K10562","K10563","K10571","K10576","K10578","K10581","K10582","K10586","K10589","K10590","K10591","K10592","K10593","K10595","K10597","K10598","K10599","K10601","K10605","K10609","K10610","K10624","K10625","K10626","K10631","K10632","K10636","K10643","K10644","K10645","K10661","K10670","K10678","K10679","K10680","K10681","K10682","K10684","K10685","K10686","K10689","K10691","K10693","K10695","K10696","K10697","K10698","K10699","K10703","K10705","K10706","K10708","K10709","K10710","K10711","K10715","K10716","K10726","K10728","K10730","K10736","K10738","K10739","K10742","K10746","K10747","K10750","K10751","K10752","K10753","K10754","K10755","K10756","K10758","K10763","K10764","K10770","K10771","K10772","K10773","K10777","K10778","K10779","K10780","K10781","K10797","K10798","K10799","K10801","K10802","K10804","K10807","K10819","K10823","K10824","K10829","K10834","K10838","K10839","K10841","K10842","K10843","K10844","K10846","K10847","K10848","K10849","K10858","K10862","K10864","K10865","K10866","K10870","K10875","K10876","K10877","K10882","K10884","K10885","K10895","K10896","K10899","K10900","K10901","K10902","K10907","K10908","K10909","K10912","K10914","K10916","K10918","K10924","K10941","K10942","K10943","K10947","K10953","K10960","K10972","K10974","K10979","K10997","K10999","K11000","K11004","K11021","K11041","K11050","K11051","K11060","K11063","K11065","K11068","K11069","K11070","K11071","K11072","K11073","K11074","K11075","K11076","K11085","K11089","K11090","K11092","K11093","K11102","K11103","K11104","K11105","K11108","K11121","K11124","K11126","K11131","K11135","K11136","K11137","K11138","K11143","K11144","K11145","K11147","K11150","K11155","K11162","K11165","K11166","K11169","K11173","K11175","K11177","K11180","K11184","K11189","K11202","K11203","K11204","K11211","K11212","K11214","K11228","K11229","K11230","K11231","K11233","K11238","K11244","K11252","K11260","K11261","K11262","K11263","K11267","K11269","K11272","K11273","K11274","K11275","K11276","K11279","K11285","K11290","K11291","K11292","K11293","K11294","K11298","K11303","K11304","K11305","K11306","K11307","K11308","K11314","K11320","K11321","K11322","K11324","K11325","K11328","K11329","K11330","K11332","K11338","K11339","K11341","K11356","K11357","K11358","K11359","K11360","K11361","K11365","K11366","K11367","K11372","K11373","K11374","K11375","K11378","K11380","K11383","K11384","K11387","K11389","K11390","K11392","K11397","K11399","K11406","K11407","K11416","K11420","K11422","K11423","K11424","K11426","K11427","K11428","K11429","K11430","K11432","K11434","K11443","K11444","K11445","K11446","K11447","K11450","K11456","K11459","K11471","K11473","K11475","K11476","K11478","K11481","K11491","K11492","K11497","K11498","K11499","K11501","K11502","K11515","K11517","K11520","K11521","K11523","K11525","K11526","K11527","K11537","K11540","K11541","K11547","K11548","K11560","K11563","K11578","K11584","K11592","K11593","K11594","K11601","K11602","K11603","K11607","K11614","K11615","K11616","K11617","K11618","K11623","K11624","K11629","K11630","K11631","K11632","K11633","K11634","K11635","K11636","K11637","K11638","K11641","K11642","K11643","K11644","K11645","K11647","K11648","K11649","K11650","K11651","K11653","K11654","K11655","K11657","K11658","K11660","K11661","K11664","K11665","K11666","K11672","K11673","K11674","K11675","K11676","K11681","K11682","K11684","K11686","K11688","K11689","K11690","K11691","K11692","K11704","K11706","K11707","K11708","K11710","K11711","K11712","K11717","K11718","K11720","K11723","K11728","K11731","K11741","K11743","K11744","K11747","K11749","K11751","K11752","K11753","K11754","K11755","K11756","K11757","K11761","K11765","K11768","K11771","K11777","K11778","K11786","K11787","K11788","K11789","K11795","K11797","K11798","K11801","K11804","K11806","K11808","K11824","K11835","K11836","K11837","K11838","K11839","K11840","K11841","K11843","K11844","K11848","K11849","K11853","K11854","K11855","K11857","K11865","K11866","K11869","K11870","K11872","K11883","K11885","K11886","K11891","K11892","K11907","K11912","K11914","K11915","K11921","K11923","K11924","K11927","K11928","K11931","K11936","K11939","K11942","K11952","K11955","K11959","K11960","K11962","K11963","K11968","K11970","K11971","K11972","K11975","K11976","K11978","K11979","K11982","K11984","K11985","K11991","K11996","K11997","K12020","K12035","K12041","K12045","K12046","K12047","K12063","K12076","K12111","K12137","K12140","K12141","K12143","K12164","K12171","K12172","K12176","K12177","K12182","K12183","K12185","K12190","K12191","K12194","K12195","K12196","K12198","K12199","K12200","K12231","K12232","K12234","K12236","K12243","K12251","K12257","K12261","K12264","K12266","K12267","K12272","K12275","K12276","K12278","K12282","K12284","K12285","K12287","K12297","K12307","K12308","K12309","K12311","K12316","K12321","K12323","K12327","K12337","K12340","K12345","K12346","K12350","K12370","K12371","K12372","K12373","K12374","K12375","K12376","K12381","K12385","K12391","K12396","K12397","K12400","K12405","K12410","K12437","K12452","K12466","K12470","K12471","K12478","K12480","K12483","K12484","K12485","K12486","K12489","K12490","K12492","K12493","K12494","K12495","K12503","K12506","K12508","K12510","K12511","K12524","K12527","K12528","K12530","K12531","K12536","K12537","K12541","K12542","K12543","K12547","K12555","K12559","K12561","K12567","K12571","K12572","K12573","K12574","K12580","K12581","K12583","K12585","K12591","K12597","K12598","K12599","K12600","K12603","K12604","K12605","K12607","K12608","K12609","K12613","K12614","K12615","K12616","K12617","K12618","K12619","K12655","K12658","K12659","K12662","K12670","K12685","K12686","K12700","K12733","K12735","K12736","K12737","K12741","K12763","K12767","K12790","K12795","K12811","K12812","K12813","K12815","K12816","K12817","K12818","K12819","K12820","K12821","K12822","K12823","K12824","K12825","K12826","K12827","K12828","K12829","K12830","K12831","K12834","K12835","K12836","K12837","K12840","K12842","K12843","K12844","K12846","K12847","K12848","K12849","K12850","K12852","K12854","K12855","K12856","K12858","K12860","K12863","K12864","K12866","K12867","K12869","K12870","K12872","K12874","K12875","K12878","K12879","K12881","K12882","K12885","K12893","K12897","K12898","K12940","K12941","K12942","K12943","K12944","K12949","K12950","K12956","K12960","K12972","K12983","K12984","K12987","K12988","K12989","K12990","K12991","K12992","K12993","K12994","K12995","K12996","K12997","K12998","K12999","K13002","K13004","K13006","K13007","K13009","K13010","K13012","K13013","K13017","K13018","K13020","K13025","K13038","K13040","K13041","K13043","K13044","K13048","K13049","K13051","K13052","K13057","K13058","K13059","K13069","K13075","K13076","K13091","K13092","K13093","K13094","K13095","K13098","K13099","K13100","K13101","K13102","K13103","K13105","K13106","K13107","K13108","K13109","K13110","K13114","K13116","K13119","K13121","K13123","K13126","K13128","K13131","K13133","K13138","K13143","K13148","K13154","K13161","K13162","K13163","K13165","K13167","K13168","K13169","K13170","K13171","K13172","K13173","K13174","K13179","K13181","K13184","K13195","K13199","K13201","K13204","K13207","K13208","K13210","K13216","K13217","K13219","K13220","K13237","K13243","K13245","K13246","K13254","K13274","K13275","K13276","K13277","K13278","K13280","K13283","K13288","K13289","K13291","K13292","K13296","K13333","K13337","K13338","K13339","K13342","K13343","K13344","K13345","K13356","K13370","K13378","K13403","K13408","K13409","K13411","K13412","K13421","K13431","K13444","K13447","K13448","K13479","K13481","K13482","K13486","K13487","K13490","K13491","K13498","K13500","K13503","K13509","K13510","K13522","K13524","K13525","K13529","K13530","K13532","K13533","K13535","K13536","K13541","K13542","K13566","K13572","K13573","K13581","K13582","K13584","K13587","K13589","K13590","K13593","K13598","K13599","K13611","K13614","K13616","K13617","K13626","K13633","K13634","K13635","K13636","K13637","K13638","K13639","K13640","K13641","K13643","K13648","K13652","K13653","K13663","K13668","K13670","K13671","K13678","K13682","K13683","K13684","K13686","K13693","K13694","K13695","K13708","K13711","K13714","K13721","K13730","K13734","K13747","K13749","K13754","K13766","K13770","K13771","K13772","K13774","K13775","K13777","K13783","K13787","K13788","K13789","K13794","K13796","K13797","K13798","K13799","K13815","K13819","K13829","K13830","K13831","K13832","K13837","K13849","K13850","K13851","K13852","K13853","K13868","K13888","K13890","K13891","K13892","K13896","K13912","K13921","K13922","K13924","K13925","K13927","K13939","K13940","K13941","K13950","K13953","K13954","K13963","K13981","K13982","K13983","K13984","K13985","K13987","K13989","K13990","K13993","K13996","K14000","K14004","K14005","K14007","K14009","K14012","K14015","K14016","K14018","K14026","K14048","K14050","K14051","K14056","K14057","K14058","K14059","K14060","K14063","K14073","K14084","K14088","K14091","K14107","K14108","K14120","K14127","K14145","K14153","K14154","K14155","K14158","K14160","K14161","K14162","K14164","K14166","K14168","K14169","K14170","K14188","K14189","K14191","K14192","K14194","K14195","K14201","K14205","K14206","K14209","K14210","K14213","K14217","K14231","K14258","K14260","K14261","K14262","K14264","K14266","K14267","K14288","K14289","K14290","K14292","K14293","K14294","K14297","K14299","K14300","K14301","K14303","K14306","K14307","K14309","K14310","K14311","K14312","K14314","K14316","K14317","K14319","K14325","K14326","K14327","K14328","K14335","K14337","K14338","K14349","K14351","K14354","K14358","K14376","K14379","K14385","K14386","K14387","K14388","K14392","K14393","K14394","K14396","K14399","K14400","K14401","K14402","K14403","K14405","K14407","K14408","K14411","K14415","K14416","K14430","K14432","K14435","K14436","K14437","K14439","K14440","K14441","K14442","K14443","K14444","K14445","K14453","K14455","K14457","K14462","K14475","K14487","K14489","K14491","K14492","K14509","K14519","K14521","K14534","K14535","K14536","K14537","K14538","K14539","K14540","K14541","K14544","K14545","K14546","K14548","K14550","K14552","K14553","K14554","K14555","K14556","K14557","K14558","K14559","K14563","K14564","K14565","K14567","K14568","K14569","K14570","K14571","K14572","K14573","K14575","K14597","K14605","K14607","K14616","K14617","K14623","K14635","K14640","K14644","K14645","K14647","K14650","K14652","K14654","K14659","K14660","K14663","K14664","K14665","K14674","K14676","K14677","K14679","K14683","K14684","K14685","K14686","K14688","K14689","K14692","K14696","K14704","K14708","K14709","K14711","K14713","K14716","K14721","K14724","K14727","K14729","K14742","K14743","K14761","K14763","K14764","K14765","K14766","K14767","K14768","K14769","K14771","K14772","K14773","K14774","K14775","K14776","K14777","K14778","K14779","K14780","K14782","K14784","K14785","K14786","K14787","K14788","K14789","K14790","K14791","K14792","K14793","K14794","K14795","K14796","K14797","K14798","K14799","K14800","K14801","K14802","K14803","K14805","K14806","K14807","K14808","K14809","K14810","K14811","K14816","K14818","K14819","K14820","K14823","K14824","K14826","K14829","K14830","K14831","K14832","K14833","K14834","K14835","K14836","K14837","K14838","K14840","K14842","K14843","K14844","K14845","K14846","K14848","K14849","K14850","K14851","K14852","K14855","K14856","K14857","K14859","K14861","K14949","K14950","K14951","K14952","K14960","K14961","K14962","K14963","K14964","K14966","K14967","K14971","K14972","K14977","K14978","K14979","K14980","K14981","K14982","K14983","K14986","K14987","K14996","K14998","K15001","K15009","K15011","K15012","K15013","K15014","K15015","K15016","K15022","K15023","K15024","K15026","K15027","K15029","K15032","K15036","K15047","K15051","K15053","K15073","K15075","K15076","K15078","K15082","K15083","K15105","K15109","K15122","K15125","K15144","K15146","K15152","K15154","K15156","K15158","K15161","K15162","K15163","K15164","K15165","K15172","K15173","K15174","K15176","K15177","K15178","K15180","K15187","K15190","K15191","K15192","K15193","K15194","K15196","K15198","K15199","K15200","K15201","K15202","K15204","K15205","K15212","K15216","K15218","K15223","K15226","K15229","K15255","K15260","K15261","K15262","K15263","K15264","K15268","K15269","K15270","K15271","K15272","K15278","K15280","K15283","K15287","K15289","K15292","K15293","K15306","K15326","K15330","K15331","K15332","K15334","K15335","K15338","K15340","K15342","K15358","K15361","K15363","K15371","K15376","K15377","K15378","K15382","K15394","K15395","K15397","K15408","K15427","K15428","K15429","K15436","K15437","K15440","K15441","K15445","K15446","K15447","K15449","K15451","K15455","K15458","K15460","K15461","K15474","K15495","K15496","K15497","K15505","K15507","K15509","K15511","K15516","K15518","K15520","K15521","K15525","K15530","K15531","K15532","K15533","K15539","K15541","K15542","K15544","K15545","K15546","K15553","K15554","K15555","K15559","K15576","K15577","K15578","K15579","K15580","K15581","K15582","K15583","K15584","K15585","K15586","K15587","K15598","K15599","K15600","K15601","K15628","K15631","K15633","K15634","K15635","K15637","K15653","K15654","K15655","K15656","K15659","K15661","K15662","K15663","K15665","K15667","K15682","K15687","K15691","K15710","K15711","K15712","K15719","K15720","K15726","K15727","K15728","K15731","K15732","K15738","K15770","K15771","K15772","K15773","K15778","K15784","K15789","K15792","K15835","K15837","K15850","K15859","K15861","K15865","K15866","K15888","K15894","K15895","K15909","K15910","K15912","K15913","K15914","K15915","K15916","K15917","K15919","K15920","K15921","K15923","K15924","K15925","K15973","K15974","K15975","K15977","K15979","K15984","K15986","K15987","K16011","K16012","K16013","K16014","K16016","K16017","K16043","K16044","K16050","K16051","K16052","K16053","K16055","K16066","K16073","K16075","K16079","K16087","K16088","K16089","K16090","K16091","K16092","K16137","K16147","K16148","K16150","K16153","K16164","K16165","K16171","K16173","K16175","K16179","K16186","K16187","K16194","K16196","K16199","K16200","K16202","K16209","K16210","K16211","K16212","K16213","K16229","K16246","K16261","K16264","K16291","K16293","K16296","K16297","K16300","K16302","K16307","K16308","K16311","K16314","K16315","K16318","K16327","K16328","K16337","K16340","K16342","K16345","K16353","K16363","K16365","K16369","K16370","K16422","K16449","K16455","K16457","K16458","K16459","K16460","K16461","K16462","K16464","K16469","K16470","K16471","K16473","K16474","K16475","K16476","K16477","K16479","K16480","K16481","K16484","K16487","K16488","K16493","K16494","K16495","K16498","K16499","K16500","K16506","K16507","K16511","K16516","K16519","K16523","K16529","K16531","K16533","K16536","K16540","K16542","K16547","K16549","K16550","K16551","K16554","K16555","K16556","K16557","K16562","K16564","K16566","K16567","K16569","K16570","K16572","K16578","K16601","K16602","K16608","K16617","K16628","K16630","K16645","K16648","K16649","K16669","K16676","K16681","K16682","K16685","K16692","K16694","K16697","K16698","K16700","K16701","K16702","K16703","K16707","K16716","K16718","K16726","K16728","K16731","K16732","K16743","K16747","K16749","K16753","K16759","K16763","K16765","K16766","K16768","K16770","K16771","K16781","K16783","K16784","K16785","K16786","K16787","K16788","K16789","K16792","K16793","K16803","K16806","K16808","K16809","K16811","K16812","K16817","K16819","K16833","K16843","K16844","K16845","K16846","K16848","K16849","K16850","K16856","K16868","K16870","K16881","K16882","K20560"],"ns":["K00021","K00025","K00039","K00044","K00051","K00054","K00061","K00062","K00070","K00073","K00079","K00080","K00081","K00084","K00085","K00094","K00095","K00103","K00105","K00107","K00108","K00110","K00112","K00113","K00116","K00117","K00126","K00131","K00139","K00146","K00148","K00150","K00151","K00152","K00160","K00163","K00178","K00183","K00185","K00189","K00195","K00200","K00201","K00206","K00209","K00211","K00213","K00216","K00217","K00220","K00225","K00227","K00228","K00235","K00237","K00242","K00250","K00254","K00255","K00271","K00273","K00276","K00277","K00279","K00280","K00289","K00292","K00295","K00300","K00305","K00306","K00308","K00312","K00313","K00314","K00316","K00321","K00322","K00353","K00357","K00360","K00364","K00365","K00369","K00370","K00371","K00374","K00376","K00389","K00391","K00405","K00407","K00408","K00411","K00414","K00415","K00418","K00429","K00435","K00438","K00448","K00450","K00454","K00460","K00461","K00462","K00464","K00466","K00468","K00469","K00471","K00475","K00477","K00478","K00479","K00481","K00483","K00491","K00492","K00493","K00494","K00497","K00498","K00501","K00502","K00503","K00504","K00505","K00506","K00509","K00510","K00512","K00514","K00515","K00518","K00519","K00522","K00523","K00530","K00531","K00534","K00535","K00541","K00542","K00544","K00545","K00550","K00552","K00556","K00557","K00562","K00572","K00586","K00589","K00592","K00594","K00596","K00597","K00603","K00608","K00612","K00613","K00618","K00622","K00628","K00629","K00631","K00635","K00646","K00649","K00650","K00659","K00660","K00663","K00664","K00669","K00671","K00675","K00679","K00682","K00687","K00691","K00704","K00709","K00714","K00715","K00716","K00718","K00719","K00726","K00727","K00730","K00733","K00734","K00735","K00737","K00738","K00739","K00740","K00742","K00746","K00747","K00750","K00753","K00771","K00774","K00775","K00776","K00777","K00778","K00779","K00780","K00785","K00802","K00803","K00807","K00809","K00811","K00813","K00827","K00829","K00836","K00843","K00862","K00866","K00867","K00881","K00883","K00887","K00890","K00893","K00894","K00898","K00902","K00904","K00906","K00909","K00915","K00918","K00920","K00933","K00934","K00938","K00944","K00960","K00972","K00976","K00977","K00987","K00994","K00999","K01004","K01010","K01014","K01015","K01016","K01017","K01018","K01019","K01020","K01021","K01022","K01023","K01024","K01030","K01031","K01036","K01044","K01045","K01050","K01058","K01059","K01062","K01063","K01065","K01074","K01084","K01087","K01100","K01107","K01108","K01109","K01110","K01116","K01124","K01127","K01141","K01145","K01150","K01152","K01161","K01165","K01167","K01168","K01172","K01177","K01194","K01203","K01217","K01219","K01231","K01237","K01241","K01242","K01244","K01249","K01275","K01285","K01293","K01294","K01300","K01307","K01311","K01315","K01317","K01319","K01320","K01321","K01325","K01326","K01327","K01328","K01329","K01330","K01331","K01332","K01333","K01334","K01340","K01345","K01346","K01350","K01351","K01352","K01353","K01357","K01359","K01365","K01366","K01367","K01368","K01374","K01375","K01378","K01380","K01381","K01382","K01385","K01386","K01388","K01389","K01392","K01393","K01394","K01395","K01396","K01397","K01398","K01399","K01400","K01401","K01402","K01403","K01404","K01406","K01413","K01416","K01427","K01435","K01440","K01444","K01450","K01454","K01455","K01461","K01471","K01481","K01482","K01483","K01497","K01498","K01503","K01504","K01519","K01522","K01526","K01536","K01538","K01542","K01543","K01550","K01553","K01562","K01564","K01568","K01574","K01584","K01590","K01594","K01596","K01617","K01618","K01623","K01630","K01631","K01634","K01635","K01637","K01645","K01648","K01655","K01656","K01668","K01680","K01682","K01683","K01691","K01699","K01700","K01705","K01706","K01707","K01708","K01718","K01720","K01721","K01722","K01723","K01725","K01730","K01731","K01743","K01764","K01766","K01767","K01771","K01774","K01780","K01782","K01794","K01797","K01798","K01800","K01801","K01820","K01829","K01831","K01832","K01833","K01837","K01841","K01849","K01851","K01853","K01857","K01859","K01860","K01884","K01900","K01908","K01909","K01917","K01922","K01964","K01970","K01973","K01976","K02063","K02070","K02076","K02084","K02087","K02088","K02089","K02091","K02092","K02093","K02094","K02096","K02097","K02098","K02100","K02101","K02104","K02105","K02125","K02126","K02128","K02129","K02131","K02135","K02137","K02138","K02139","K02141","K02142","K02143","K02146","K02149","K02150","K02153","K02155","K02157","K02158","K02162","K02163","K02164","K02166","K02167","K02168","K02171","K02173","K02175","K02176","K02177","K02179","K02180","K02181","K02182","K02183","K02185","K02186","K02187","K02202","K02211","K02215","K02216","K02218","K02219","K02220","K02222","K02223","K02225","K02228","K02235","K02239","K02240","K02241","K02246","K02247","K02249","K02251","K02253","K02254","K02256","K02257","K02258","K02261","K02262","K02263","K02267","K02270","K02272","K02273","K02277","K02281","K02284","K02285","K02286","K02287","K02291","K02292","K02293","K02295","K02296","K02297","K02298","K02300","K02305","K02306","K02309","K02311","K02323","K02326","K02330","K02333","K02339","K02351","K02353","K02354","K02359","K02363","K02364","K02366","K02367","K02374","K02376","K02380","K02381","K02382","K02383","K02384","K02385","K02391","K02393","K02394","K02398","K02404","K02436","K02447","K02451","K02452","K02457","K02458","K02460","K02461","K02462","K02463","K02468","K02473","K02487","K02494","K02507","K02512","K02513","K02514","K02524","K02532","K02533","K02543","K02544","K02546","K02552","K02553","K02555","K02568","K02571","K02576","K02577","K02582","K02583","K02589","K02593","K02595","K02596","K02602","K02608","K02616","K02620","K02627","K02628","K02629","K02630","K02631","K02634","K02635","K02636","K02638","K02639","K02641","K02642","K02643","K02644","K02646","K02661","K02675","K02676","K02683","K02686","K02689","K02690","K02691","K02692","K02693","K02694","K02695","K02696","K02697","K02699","K02700","K02701","K02703","K02704","K02705","K02708","K02709","K02710","K02711","K02712","K02714","K02715","K02716","K02717","K02718","K02719","K02721","K02722","K02724","K02725","K02726","K02727","K02728","K02730","K02732","K02733","K02734","K02735","K02737","K02738","K02741","K02749","K02750","K02771","K02774","K02781","K02782","K02783","K02786","K02788","K02799","K02815","K02826","K02827","K02828","K02829","K02830","K02832","K02833","K02842","K02849","K02852","K02858","K02859","K02861","K02862","K02891","K02900","K02901","K02912","K02915","K02918","K02921","K02928","K02930","K02932","K02934","K02947","K02951","K02957","K02962","K02964","K02966","K02971","K02975","K02981","K02983","K02985","K02989","K03000","K03001","K03003","K03005","K03008","K03011","K03012","K03013","K03014","K03015","K03017","K03020","K03022","K03023","K03027","K03030","K03031","K03037","K03039","K03042","K03050","K03052","K03054","K03061","K03062","K03063","K03066","K03069","K03071","K03080","K03085","K03095","K03096","K03097","K03098","K03102","K03104","K03105","K03112","K03114","K03119","K03120","K03121","K03127","K03133","K03134","K03135","K03137","K03139","K03140","K03146","K03156","K03157","K03159","K03160","K03161","K03162","K03171","K03174","K03185","K03191","K03192","K03193","K03197","K03198","K03200","K03202","K03203","K03206","K03211","K03213","K03220","K03222","K03224","K03225","K03228","K03236","K03237","K03246","K03247","K03249","K03280","K03285","K03301","K03304","K03314","K03339","K03341","K03342","K03343","K03344","K03351","K03356","K03360","K03363","K03365","K03368","K03369","K03370","K03371","K03374","K03375","K03376","K03383","K03385","K03391","K03393","K03395","K03396","K03397","K03400","K03411","K03440","K03441","K03443","K03444","K03447","K03448","K03450","K03452","K03454","K03460","K03471","K03477","K03479","K03482","K03494","K03506","K03508","K03513","K03537","K03538","K03539","K03540","K03541","K03542","K03549","K03557","K03562","K03573","K03583","K03591","K03600","K03603","K03607","K03623","K03632","K03634","K03643","K03647","K03658","K03662","K03668","K03669","K03670","K03673","K03676","K03678","K03681","K03689","K03691","K03712","K03714","K03725","K03727","K03728","K03730","K03740","K03745","K03766","K03774","K03776","K03777","K03782","K03794","K03796","K03806","K03808","K03834","K03846","K03852","K03858","K03863","K03870","K03871","K03872","K03873","K03874","K03875","K03877","K03879","K03880","K03884","K03886","K03887","K03888","K03897","K03898","K03899","K03901","K03902","K03903","K03905","K03907","K03909","K03911","K03913","K03915","K03921","K03922","K03927","K03934","K03935","K03936","K03937","K03938","K03939","K03940","K03942","K03944","K03946","K03947","K03948","K03951","K03952","K03953","K03954","K03957","K03958","K03960","K03961","K03962","K03964","K03967","K03968","K03981","K03983","K03984","K03985","K03987","K03988","K03989","K03990","K03991","K03992","K03994","K03998","K03999","K04000","K04001","K04002","K04003","K04004","K04005","K04006","K04008","K04009","K04015","K04026","K04032","K04033","K04035","K04036","K04037","K04038","K04040","K04044","K04045","K04046","K04049","K04050","K04051","K04053","K04054","K04056","K04057","K04058","K04059","K04060","K04061","K04082","K04091","K04098","K04100","K04101","K04103","K04107","K04109","K04113","K04117","K04118","K04120","K04121","K04123","K04125","K04128","K04130","K04132","K04133","K04134","K04135","K04136","K04137","K04139","K04140","K04141","K04143","K04144","K04145","K04147","K04148","K04149","K04151","K04152","K04153","K04157","K04160","K04162","K04163","K04167","K04169","K04170","K04171","K04172","K04173","K04174","K04175","K04177","K04178","K04179","K04182","K04183","K04184","K04185","K04186","K04187","K04188","K04189","K04190","K04191","K04192","K04193","K04194","K04195","K04196","K04197","K04198","K04200","K04201","K04202","K04203","K04205","K04207","K04210","K04211","K04213","K04214","K04215","K04216","K04217","K04220","K04221","K04222","K04223","K04224","K04225","K04228","K04229","K04231","K04232","K04234","K04235","K04236","K04238","K04239","K04240","K04241","K04242","K04243","K04244","K04245","K04246","K04248","K04249","K04252","K04253","K04254","K04255","K04256","K04259","K04260","K04261","K04262","K04263","K04268","K04269","K04270","K04271","K04272","K04273","K04274","K04275","K04276","K04279","K04280","K04282","K04284","K04285","K04286","K04287","K04288","K04290","K04291","K04292","K04293","K04294","K04295","K04296","K04297","K04298","K04299","K04300","K04301","K04302","K04303","K04305","K04306","K04311","K04314","K04315","K04317","K04318","K04319","K04320","K04322","K04323","K04324","K04325","K04328","K04332","K04333","K04339","K04341","K04342","K04344","K04346","K04347","K04351","K04352","K04353","K04356","K04360","K04361","K04363","K04366","K04368","K04369","K04370","K04374","K04375","K04376","K04380","K04381","K04382","K04385","K04387","K04388","K04389","K04391","K04392","K04393","K04394","K04395","K04396","K04397","K04399","K04400","K04401","K04403","K04404","K04405","K04406","K04408","K04411","K04412","K04414","K04415","K04416","K04418","K04419","K04422","K04424","K04425","K04426","K04427","K04430","K04431","K04432","K04433","K04434","K04435","K04436","K04438","K04441","K04442","K04443","K04444","K04447","K04449","K04450","K04451","K04452","K04454","K04455","K04458","K04461","K04462","K04464","K04465","K04468","K04469","K04479","K04489","K04490","K04491","K04492","K04493","K04494","K04495","K04496","K04499","K04500","K04502","K04503","K04504","K04505","K04506","K04510","K04511","K04512","K04513","K04515","K04519","K04522","K04525","K04526","K04528","K04530","K04534","K04535","K04537","K04538","K04539","K04542","K04543","K04544","K04545","K04546","K04547","K04548","K04549","K04551","K04553","K04554","K04555","K04557","K04560","K04569","K04570","K04571","K04576","K04578","K04579","K04580","K04581","K04582","K04584","K04585","K04586","K04587","K04588","K04589","K04590","K04591","K04592","K04593","K04594","K04595","K04596","K04597","K04598","K04599","K04601","K04602","K04605","K04611","K04613","K04617","K04620","K04621","K04624","K04625","K04626","K04627","K04628","K04631","K04632","K04633","K04635","K04636","K04637","K04638","K04642","K04643","K04644","K04645","K04658","K04662","K04663","K04664","K04665","K04666","K04667","K04668","K04669","K04671","K04673","K04675","K04676","K04677","K04678","K04680","K04681","K04682","K04684","K04686","K04690","K04693","K04694","K04695","K04696","K04697","K04698","K04699","K04701","K04702","K04703","K04707","K04709","K04711","K04714","K04718","K04722","K04725","K04730","K04731","K04732","K04735","K04736","K04738","K04740","K04742","K04743","K04745","K04746","K04747","K04750","K04756","K04760","K04770","K04774","K04778","K04782","K04784","K04786","K04793","K04802","K04803","K04804","K04805","K04806","K04807","K04808","K04810","K04811","K04812","K04815","K04819","K04824","K04825","K04828","K04829","K04830","K04831","K04832","K04834","K04836","K04837","K04838","K04840","K04841","K04842","K04843","K04844","K04845","K04846","K04847","K04848","K04849","K04851","K04852","K04853","K04854","K04855","K04856","K04857","K04858","K04862","K04863","K04865","K04866","K04868","K04869","K04870","K04872","K04875","K04878","K04879","K04880","K04884","K04885","K04886","K04887","K04888","K04889","K04890","K04891","K04892","K04894","K04895","K04896","K04897","K04898","K04899","K04900","K04901","K04902","K04903","K04904","K04905","K04906","K04907","K04908","K04909","K04910","K04912","K04913","K04914","K04915","K04918","K04920","K04921","K04923","K04925","K04926","K04927","K04928","K04929","K04930","K04931","K04932","K04933","K04934","K04935","K04936","K04937","K04938","K04940","K04941","K04942","K04943","K04944","K04945","K04947","K04954","K04955","K04956","K04957","K04960","K04966","K04968","K04969","K04970","K04971","K04972","K04973","K04974","K04975","K04976","K04977","K04979","K04980","K04981","K04982","K04984","K04986","K04987","K04988","K04991","K04992","K04993","K04994","K04995","K04996","K04997","K04998","K05000","K05001","K05002","K05003","K05004","K05006","K05007","K05008","K05009","K05010","K05012","K05013","K05014","K05015","K05017","K05018","K05019","K05021","K05022","K05023","K05024","K05026","K05028","K05029","K05032","K05033","K05034","K05035","K05037","K05043","K05049","K05051","K05052","K05053","K05054","K05055","K05056","K05063","K05064","K05066","K05067","K05068","K05069","K05070","K05073","K05075","K05076","K05077","K05078","K05082","K05084","K05087","K05089","K05090","K05092","K05093","K05094","K05097","K05100","K05102","K05103","K05108","K05110","K05112","K05114","K05115","K05116","K05117","K05121","K05122","K05123","K05124","K05125","K05127","K05128","K05130","K05131","K05133","K05134","K05136","K05137","K05139","K05140","K05142","K05143","K05144","K05146","K05147","K05148","K05150","K05151","K05152","K05153","K05154","K05155","K05156","K05157","K05162","K05163","K05164","K05165","K05166","K05167","K05168","K05169","K05170","K05171","K05172","K05173","K05174","K05175","K05184","K05185","K05186","K05189","K05190","K05192","K05193","K05194","K05196","K05197","K05198","K05199","K05200","K05201","K05202","K05203","K05205","K05206","K05208","K05211","K05213","K05216","K05217","K05218","K05220","K05221","K05222","K05223","K05224","K05226","K05227","K05228","K05229","K05231","K05232","K05233","K05234","K05235","K05236","K05237","K05238","K05239","K05240","K05241","K05242","K05243","K05244","K05246","K05247","K05249","K05250","K05251","K05253","K05254","K05255","K05256","K05257","K05258","K05259","K05260","K05261","K05263","K05264","K05265","K05266","K05267","K05269","K05271","K05273","K05274","K05276","K05280","K05282","K05283","K05287","K05289","K05292","K05293","K05294","K05295","K05301","K05303","K05307","K05309","K05313","K05316","K05318","K05319","K05321","K05322","K05323","K05325","K05326","K05330","K05331","K05334","K05335","K05340","K05342","K05348","K05352","K05355","K05356","K05357","K05358","K05361","K05363","K05369","K05370","K05373","K05376","K05377","K05378","K05379","K05380","K05384","K05385","K05386","K05389","K05397","K05398","K05399","K05402","K05403","K05405","K05406","K05407","K05408","K05409","K05411","K05413","K05414","K05415","K05416","K05417","K05418","K05419","K05420","K05421","K05422","K05423","K05424","K05426","K05427","K05428","K05429","K05430","K05431","K05432","K05433","K05435","K05436","K05437","K05438","K05439","K05440","K05441","K05442","K05443","K05444","K05445","K05446","K05447","K05448","K05449","K05450","K05452","K05454","K05456","K05459","K05461","K05462","K05464","K05465","K05466","K05467","K05468","K05469","K05470","K05471","K05472","K05473","K05474","K05476","K05477","K05478","K05479","K05480","K05481","K05482","K05483","K05484","K05485","K05486","K05487","K05489","K05491","K05492","K05493","K05494","K05496","K05498","K05500","K05502","K05503","K05504","K05505","K05506","K05507","K05509","K05513","K05514","K05518","K05523","K05525","K05528","K05531","K05532","K05534","K05536","K05537","K05538","K05551","K05553","K05555","K05556","K05557","K05560","K05562","K05563","K05572","K05573","K05574","K05578","K05580","K05582","K05583","K05584","K05585","K05586","K05590","K05593","K05597","K05599","K05600","K05601","K05602","K05604","K05607","K05609","K05611","K05615","K05616","K05618","K05620","K05621","K05622","K05623","K05625","K05626","K05629","K05630","K05632","K05633","K05638","K05639","K05640","K05641","K05642","K05644","K05645","K05646","K05647","K05648","K05649","K05650","K05651","K05653","K05659","K05660","K05664","K05665","K05666","K05667","K05669","K05670","K05671","K05672","K05675","K05677","K05679","K05680","K05682","K05683","K05684","K05689","K05690","K05693","K05697","K05699","K05700","K05703","K05706","K05707","K05710","K05712","K05718","K05719","K05721","K05722","K05723","K05726","K05728","K05729","K05730","K05731","K05732","K05733","K05734","K05735","K05737","K05738","K05741","K05742","K05744","K05746","K05747","K05748","K05749","K05750","K05752","K05753","K05754","K05755","K05756","K05757","K05758","K05759","K05760","K05762","K05763","K05768","K05780","K05784","K05785","K05787","K05794","K05795","K05796","K05797","K05800","K05802","K05803","K05805","K05821","K05826","K05828","K05829","K05834","K05840","K05841","K05842","K05843","K05848","K05851","K05854","K05856","K05859","K05862","K05866","K05867","K05869","K05870","K05871","K05872","K05874","K05881","K05883","K05888","K05891","K05894","K05897","K05899","K05901","K05904","K05907","K05909","K05911","K05913","K05918","K05922","K05924","K05927","K05929","K05931","K05933","K05939","K05940","K05942","K05947","K05948","K05949","K05951","K05952","K05953","K05956","K05957","K05958","K05960","K05967","K05972","K05974","K05978","K05979","K05982","K05988","K05996","K05998","K05999","K06000","K06004","K06007","K06011","K06022","K06033","K06035","K06036","K06037","K06038","K06045","K06047","K06048","K06051","K06052","K06054","K06055","K06056","K06057","K06058","K06060","K06064","K06069","K06070","K06071","K06072","K06078","K06081","K06082","K06083","K06085","K06086","K06090","K06092","K06093","K06095","K06097","K06099","K06103","K06105","K06108","K06109","K06110","K06112","K06114","K06117","K06118","K06124","K06125","K06128","K06129","K06134","K06136","K06138","K06143","K06154","K06156","K06161","K06162","K06164","K06171","K06172","K06175","K06181","K06191","K06192","K06198","K06202","K06208","K06211","K06218","K06219","K06220","K06224","K06226","K06229","K06230","K06232","K06234","K06235","K06243","K06245","K06246","K06247","K06248","K06249","K06251","K06253","K06254","K06255","K06256","K06257","K06259","K06260","K06261","K06262","K06263","K06266","K06269","K06270","K06271","K06273","K06275","K06278","K06279","K06291","K06292","K06293","K06294","K06299","K06300","K06302","K06307","K06308","K06309","K06312","K06313","K06315","K06319","K06320","K06321","K06323","K06325","K06326","K06327","K06329","K06335","K06336","K06337","K06339","K06340","K06341","K06342","K06343","K06345","K06347","K06348","K06349","K06356","K06360","K06361","K06362","K06365","K06366","K06372","K06375","K06376","K06380","K06388","K06414","K06418","K06419","K06420","K06422","K06427","K06432","K06433","K06436","K06439","K06440","K06443","K06444","K06445","K06448","K06449","K06450","K06451","K06453","K06454","K06455","K06456","K06457","K06458","K06460","K06461","K06463","K06466","K06470","K06471","K06472","K06473","K06475","K06477","K06478","K06481","K06483","K06484","K06485","K06486","K06488","K06489","K06490","K06492","K06495","K06496","K06501","K06502","K06503","K06504","K06505","K06506","K06507","K06508","K06509","K06510","K06511","K06513","K06514","K06515","K06516","K06517","K06521","K06522","K06524","K06525","K06526","K06527","K06528","K06529","K06531","K06534","K06535","K06536","K06538","K06539","K06541","K06542","K06545","K06546","K06547","K06548","K06549","K06550","K06552","K06553","K06554","K06555","K06556","K06558","K06559","K06561","K06562","K06563","K06565","K06566","K06567","K06568","K06571","K06572","K06573","K06575","K06576","K06577","K06578","K06581","K06582","K06583","K06584","K06585","K06586","K06588","K06590","K06591","K06592","K06593","K06594","K06595","K06597","K06600","K06603","K06604","K06605","K06606","K06609","K06610","K06611","K06612","K06613","K06614","K06615","K06616","K06618","K06621","K06623","K06624","K06625","K06626","K06627","K06629","K06630","K06632","K06633","K06635","K06637","K06643","K06644","K06645","K06646","K06647","K06648","K06649","K06650","K06652","K06653","K06654","K06656","K06657","K06658","K06659","K06661","K06664","K06668","K06673","K06679","K06681","K06682","K06683","K06686","K06689","K06692","K06694","K06695","K06696","K06697","K06698","K06700","K06706","K06707","K06708","K06709","K06710","K06711","K06713","K06715","K06717","K06719","K06720","K06722","K06723","K06724","K06725","K06728","K06729","K06730","K06734","K06736","K06737","K06738","K06740","K06741","K06742","K06743","K06744","K06746","K06747","K06748","K06749","K06750","K06752","K06754","K06755","K06756","K06759","K06760","K06762","K06763","K06764","K06766","K06767","K06768","K06769","K06770","K06771","K06772","K06774","K06776","K06777","K06779","K06780","K06781","K06783","K06784","K06786","K06788","K06789","K06790","K06791","K06793","K06795","K06796","K06797","K06798","K06799","K06800","K06801","K06802","K06803","K06804","K06805","K06806","K06807","K06810","K06813","K06814","K06815","K06817","K06822","K06825","K06826","K06827","K06828","K06829","K06830","K06831","K06832","K06833","K06834","K06836","K06840","K06841","K06843","K06844","K06845","K06847","K06851","K06852","K06853","K06855","K06859","K06867","K06868","K06874","K06892","K06912","K06916","K06927","K06930","K06931","K06936","K06957","K06964","K06965","K06974","K06980","K06981","K06985","K06986","K06990","K06991","K06993","K06995","K06996","K07000","K07032","K07034","K07036","K07041","K07044","K07048","K07049","K07055","K07060","K07061","K07064","K07067","K07069","K07081","K07087","K07092","K07109","K07111","K07115","K07121","K07125","K07129","K07131","K07140","K07142","K07155","K07161","K07163","K07169","K07176","K07187","K07189","K07193","K07194","K07196","K07197","K07198","K07200","K07201","K07205","K07207","K07210","K07215","K07217","K07223","K07224","K07230","K07233","K07239","K07242","K07244","K07246","K07248","K07249","K07251","K07255","K07261","K07264","K07265","K07270","K07272","K07279","K07288","K07290","K07292","K07293","K07294","K07295","K07296","K07297","K07298","K07299","K07308","K07309","K07311","K07317","K07318","K07323","K07324","K07325","K07326","K07329","K07337","K07338","K07340","K07347","K07357","K07358","K07360","K07363","K07364","K07365","K07366","K07368","K07370","K07371","K07372","K07373","K07374","K07375","K07377","K07380","K07385","K07390","K07392","K07394","K07396","K07397","K07408","K07409","K07410","K07414","K07415","K07417","K07418","K07419","K07420","K07421","K07422","K07424","K07425","K07427","K07429","K07433","K07434","K07437","K07445","K07449","K07451","K07454","K07455","K07468","K07472","K07475","K07476","K07477","K07481","K07482","K07492","K07500","K07501","K07503","K07504","K07508","K07509","K07513","K07514","K07515","K07518","K07519","K07521","K07522","K07523","K07524","K07526","K07528","K07529","K07531","K07532","K07536","K07539","K07544","K07545","K07546","K07547","K07548","K07549","K07550","K07553","K07554","K07556","K07558","K07561","K07562","K07565","K07573","K07580","K07586","K07595","K07596","K07599","K07600","K07606","K07607","K07608","K07609","K07610","K07614","K07615","K07616","K07617","K07618","K07619","K07620","K07621","K07622","K07623","K07624","K07625","K07626","K07627","K07628","K07630","K07631","K07632","K07634","K07643","K07674","K07681","K07682","K07683","K07701","K07702","K07730","K07734","K07746","K07747","K07753","K07754","K07758","K07759","K07760","K07761","K07765","K07779","K07790","K07800","K07801","K07805","K07808","K07809","K07813","K07820","K07822","K07823","K07824","K07827","K07829","K07830","K07831","K07832","K07833","K07835","K07836","K07837","K07839","K07840","K07841","K07842","K07844","K07845","K07846","K07847","K07849","K07850","K07851","K07852","K07853","K07854","K07855","K07856","K07857","K07858","K07859","K07861","K07863","K07864","K07865","K07866","K07868","K07869","K07870","K07871","K07872","K07873","K07875","K07877","K07878","K07879","K07880","K07883","K07884","K07885","K07886","K07887","K07888","K07889","K07890","K07891","K07892","K07894","K07896","K07897","K07898","K07899","K07900","K07902","K07903","K07905","K07906","K07907","K07908","K07911","K07912","K07913","K07914","K07915","K07916","K07917","K07918","K07919","K07920","K07921","K07922","K07924","K07925","K07929","K07930","K07931","K07932","K07933","K07935","K07937","K07938","K07941","K07942","K07944","K07945","K07946","K07947","K07949","K07950","K07952","K07956","K07957","K07959","K07961","K07962","K07963","K07964","K07966","K07967","K07968","K07972","K07973","K07974","K07977","K07981","K07982","K07983","K07984","K07985","K07986","K07988","K07989","K07990","K07993","K07998","K08000","K08001","K08006","K08007","K08008","K08009","K08010","K08012","K08013","K08014","K08015","K08018","K08019","K08020","K08021","K08022","K08023","K08024","K08026","K08027","K08028","K08029","K08030","K08031","K08032","K08034","K08035","K08036","K08037","K08038","K08039","K08040","K08041","K08042","K08045","K08046","K08048","K08050","K08053","K08055","K08056","K08060","K08061","K08064","K08067","K08069","K08077","K08078","K08080","K08087","K08090","K08092","K08095","K08098","K08099","K08101","K08103","K08104","K08105","K08107","K08108","K08109","K08110","K08111","K08112","K08114","K08116","K08117","K08118","K08120","K08124","K08125","K08126","K08128","K08129","K08130","K08133","K08135","K08141","K08143","K08146","K08147","K08148","K08149","K08152","K08158","K08165","K08166","K08173","K08174","K08179","K08180","K08181","K08183","K08184","K08185","K08186","K08187","K08188","K08189","K08192","K08194","K08196","K08197","K08198","K08200","K08203","K08204","K08205","K08206","K08207","K08208","K08211","K08212","K08213","K08215","K08216","K08220","K08230","K08231","K08235","K08237","K08238","K08240","K08241","K08242","K08243","K08245","K08246","K08247","K08248","K08251","K08254","K08262","K08264","K08266","K08267","K08268","K08270","K08272","K08273","K08285","K08290","K08293","K08294","K08297","K08298","K08299","K08306","K08308","K08311","K08313","K08314","K08320","K08321","K08327","K08329","K08330","K08331","K08332","K08335","K08336","K08338","K08339","K08340","K08355","K08356","K08357","K08362","K08366","K08367","K08368","K08370","K08373","K08375","K08376","K08377","K08378","K08379","K08380","K08381","K08382","K08385","K08387","K08390","K08392","K08393","K08394","K08397","K08398","K08399","K08400","K08401","K08402","K08403","K08404","K08406","K08407","K08408","K08409","K08411","K08412","K08413","K08414","K08415","K08416","K08418","K08419","K08420","K08421","K08422","K08423","K08424","K08425","K08426","K08427","K08428","K08429","K08432","K08433","K08434","K08435","K08436","K08437","K08438","K08439","K08440","K08442","K08443","K08444","K08447","K08448","K08449","K08454","K08456","K08457","K08459","K08460","K08461","K08462","K08463","K08464","K08465","K08467","K08468","K08469","K08475","K08477","K08484","K08487","K08489","K08490","K08491","K08492","K08494","K08495","K08497","K08498","K08499","K08500","K08502","K08503","K08505","K08506","K08510","K08511","K08512","K08516","K08517","K08519","K08520","K08521","K08522","K08523","K08524","K08525","K08526","K08527","K08528","K08529","K08530","K08531","K08532","K08534","K08535","K08536","K08539","K08541","K08542","K08544","K08545","K08546","K08547","K08548","K08549","K08550","K08552","K08553","K08554","K08555","K08556","K08557","K08558","K08559","K08560","K08561","K08562","K08563","K08564","K08567","K08569","K08571","K08572","K08573","K08574","K08575","K08576","K08579","K08580","K08581","K08583","K08586","K08587","K08593","K08594","K08597","K08598","K08599","K08603","K08604","K08605","K08608","K08609","K08610","K08612","K08613","K08614","K08615","K08616","K08619","K08620","K08622","K08623","K08624","K08625","K08627","K08628","K08629","K08630","K08631","K08632","K08633","K08635","K08636","K08638","K08639","K08642","K08644","K08645","K08646","K08647","K08648","K08649","K08650","K08651","K08654","K08657","K08661","K08663","K08664","K08665","K08666","K08667","K08668","K08670","K08672","K08674","K08677","K08685","K08686","K08688","K08691","K08692","K08694","K08695","K08696","K08697","K08700","K08701","K08702","K08703","K08704","K08705","K08706","K08707","K08709","K08712","K08713","K08714","K08715","K08717","K08719","K08720","K08723","K08726","K08727","K08730","K08731","K08732","K08733","K08742","K08744","K08745","K08750","K08751","K08753","K08756","K08758","K08759","K08761","K08762","K08763","K08766","K08767","K08768","K08769","K08771","K08777","K08778","K08779","K08780","K08781","K08782","K08783","K08784","K08786","K08788","K08791","K08792","K08794","K08795","K08796","K08797","K08799","K08802","K08806","K08807","K08808","K08812","K08814","K08817","K08820","K08821","K08822","K08823","K08824","K08828","K08829","K08830","K08833","K08838","K08840","K08842","K08846","K08847","K08849","K08851","K08854","K08855","K08859","K08861","K08862","K08863","K08865","K08870","K08871","K08872","K08877","K08881","K08882","K08883","K08885","K08886","K08887","K08889","K08890","K08891","K08892","K08894","K08896","K08898","K08901","K08904","K08905","K08906","K08907","K08908","K08909","K08911","K08913","K08914","K08915","K08916","K08917","K08919","K08920","K08921","K08922","K08923","K08924","K08925","K08926","K08927","K08928","K08929","K08930","K08932","K08940","K08941","K08942","K08943","K08945","K08946","K08947","K08948","K08950","K08952","K08953","K08954","K08957","K08958","K08959","K08960","K08961","K08964","K08965","K08966","K08967","K08971","K08979","K08980","K08983","K08987","K08988","K08989","K09003","K09004","K09005","K09006","K09009","K09010","K09012","K09019","K09020","K09021","K09025","K09026","K09027","K09028","K09029","K09030","K09031","K09032","K09033","K09035","K09036","K09038","K09039","K09041","K09042","K09043","K09044","K09045","K09047","K09049","K09050","K09052","K09053","K09055","K09056","K09058","K09059","K09060","K09061","K09062","K09063","K09064","K09066","K09067","K09068","K09069","K09070","K09072","K09073","K09074","K09076","K09079","K09081","K09082","K09083","K09084","K09085","K09087","K09088","K09089","K09090","K09091","K09095","K09096","K09097","K09099","K09100","K09101","K09102","K09105","K09107","K09108","K09110","K09111","K09115","K09120","K09123","K09129","K09130","K09131","K09135","K09137","K09138","K09141","K09149","K09152","K09156","K09158","K09159","K09162","K09166","K09168","K09169","K09170","K09172","K09174","K09176","K09178","K09179","K09180","K09182","K09183","K09185","K09187","K09190","K09191","K09192","K09193","K09195","K09196","K09197","K09198","K09201","K09203","K09204","K09206","K09207","K09208","K09209","K09210","K09211","K09212","K09213","K09214","K09217","K09220","K09221","K09222","K09223","K09224","K09226","K09227","K09232","K09233","K09234","K09235","K09241","K09243","K09244","K09245","K09247","K09249","K09250","K09253","K09255","K09256","K09260","K09262","K09263","K09264","K09267","K09268","K09269","K09270","K09271","K09274","K09275","K09276","K09277","K09278","K09279","K09281","K09282","K09283","K09284","K09288","K09289","K09290","K09293","K09294","K09295","K09296","K09297","K09298","K09301","K09302","K09303","K09304","K09305","K09307","K09308","K09309","K09310","K09312","K09314","K09315","K09316","K09318","K09321","K09322","K09323","K09324","K09325","K09327","K09328","K09329","K09330","K09331","K09332","K09333","K09334","K09335","K09336","K09337","K09338","K09339","K09341","K09342","K09343","K09345","K09346","K09347","K09348","K09350","K09351","K09352","K09354","K09356","K09357","K09358","K09359","K09362","K09364","K09365","K09366","K09367","K09369","K09370","K09371","K09372","K09374","K09376","K09377","K09381","K09382","K09383","K09385","K09386","K09387","K09388","K09390","K09391","K09392","K09393","K09397","K09398","K09399","K09400","K09401","K09402","K09403","K09406","K09408","K09409","K09410","K09411","K09412","K09413","K09415","K09416","K09417","K09418","K09420","K09423","K09426","K09427","K09430","K09431","K09433","K09435","K09437","K09438","K09439","K09442","K09443","K09444","K09445","K09446","K09447","K09448","K09452","K09454","K09455","K09459","K09460","K09462","K09465","K09468","K09474","K09478","K09480","K09483","K09484","K09485","K09498","K09500","K09502","K09504","K09505","K09507","K09508","K09509","K09512","K09513","K09514","K09516","K09518","K09524","K09532","K09535","K09536","K09538","K09541","K09544","K09545","K09546","K09547","K09548","K09549","K09551","K09555","K09556","K09557","K09558","K09559","K09562","K09563","K09564","K09565","K09567","K09568","K09570","K09572","K09576","K09578","K09581","K09582","K09585","K09586","K09587","K09588","K09589","K09591","K09592","K09593","K09594","K09596","K09597","K09598","K09599","K09600","K09601","K09602","K09603","K09608","K09609","K09612","K09613","K09614","K09615","K09616","K09617","K09618","K09619","K09620","K09621","K09622","K09623","K09624","K09625","K09626","K09628","K09632","K09633","K09634","K09635","K09636","K09637","K09639","K09640","K09641","K09642","K09643","K09645","K09646","K09647","K09649","K09651","K09652","K09653","K09654","K09656","K09657","K09658","K09659","K09660","K09661","K09664","K09666","K09668","K09670","K09671","K09674","K09675","K09677","K09679","K09682","K09688","K09696","K09707","K09709","K09711","K09712","K09714","K09715","K09716","K09717","K09719","K09722","K09725","K09726","K09731","K09732","K09736","K09742","K09743","K09745","K09749","K09750","K09751","K09752","K09754","K09756","K09757","K09758","K09763","K09766","K09770","K09776","K09778","K09781","K09782","K09783","K09784","K09785","K09786","K09789","K09791","K09794","K09799","K09801","K09806","K09813","K09819","K09821","K09824","K09826","K09827","K09829","K09831","K09832","K09834","K09836","K09837","K09838","K09839","K09840","K09841","K09843","K09845","K09846","K09847","K09848","K09849","K09850","K09854","K09856","K09860","K09863","K09864","K09865","K09866","K09867","K09868","K09869","K09871","K09873","K09874","K09875","K09876","K09878","K09880","K09882","K09885","K09886","K09889","K09892","K09894","K09905","K09908","K09915","K09927","K09933","K09938","K09941","K09944","K09946","K09947","K09948","K09950","K09953","K09958","K09965","K09966","K09967","K09969","K09970","K09974","K09976","K09977","K09981","K09983","K09984","K09985","K09990","K09992","K09993","K09994","K09995","K09996","K09997","K10001","K10002","K10003","K10011","K10013","K10014","K10019","K10020","K10023","K10028","K10031","K10032","K10033","K10042","K10043","K10044","K10048","K10050","K10052","K10053","K10054","K10055","K10056","K10059","K10060","K10061","K10062","K10068","K10069","K10071","K10072","K10073","K10074","K10075","K10077","K10078","K10079","K10081","K10082","K10083","K10086","K10089","K10090","K10091","K10092","K10093","K10095","K10096","K10097","K10098","K10100","K10101","K10103","K10104","K10105","K10106","K10107","K10108","K10114","K10115","K10121","K10123","K10127","K10129","K10131","K10132","K10133","K10134","K10135","K10136","K10137","K10138","K10139","K10141","K10142","K10143","K10144","K10145","K10146","K10147","K10148","K10149","K10150","K10151","K10152","K10153","K10154","K10155","K10156","K10157","K10158","K10160","K10161","K10162","K10163","K10164","K10165","K10166","K10167","K10168","K10170","K10171","K10172","K10173","K10174","K10175","K10177","K10178","K10179","K10181","K10182","K10183","K10184","K10185","K10187","K10191","K10196","K10197","K10198","K10199","K10203","K10210","K10213","K10214","K10215","K10216","K10219","K10220","K10221","K10222","K10223","K10224","K10225","K10226","K10236","K10239","K10244","K10245","K10246","K10248","K10250","K10256","K10257","K10258","K10259","K10261","K10262","K10263","K10264","K10265","K10266","K10267","K10269","K10271","K10272","K10274","K10275","K10278","K10280","K10284","K10285","K10288","K10289","K10290","K10292","K10294","K10297","K10298","K10299","K10300","K10301","K10302","K10303","K10306","K10308","K10310","K10311","K10312","K10313","K10316","K10317","K10318","K10320","K10321","K10329","K10332","K10337","K10338","K10340","K10341","K10342","K10343","K10344","K10345","K10347","K10349","K10350","K10354","K10363","K10364","K10366","K10367","K10369","K10372","K10373","K10374","K10376","K10377","K10378","K10379","K10384","K10387","K10389","K10390","K10391","K10399","K10403","K10407","K10415","K10417","K10422","K10428","K10430","K10431","K10432","K10437","K10442","K10445","K10446","K10448","K10452","K10453","K10454","K10456","K10457","K10458","K10461","K10462","K10463","K10464","K10465","K10467","K10469","K10470","K10471","K10472","K10473","K10475","K10476","K10477","K10478","K10479","K10482","K10483","K10484","K10485","K10486","K10487","K10488","K10489","K10490","K10491","K10492","K10496","K10499","K10500","K10501","K10502","K10504","K10505","K10506","K10507","K10508","K10509","K10511","K10514","K10515","K10516","K10518","K10522","K10523","K10525","K10527","K10528","K10529","K10531","K10533","K10535","K10538","K10544","K10549","K10552","K10555","K10556","K10557","K10564","K10565","K10566","K10567","K10568","K10569","K10570","K10572","K10573","K10574","K10577","K10579","K10580","K10584","K10585","K10587","K10588","K10594","K10596","K10600","K10602","K10603","K10604","K10606","K10608","K10612","K10613","K10615","K10617","K10618","K10619","K10620","K10621","K10622","K10623","K10627","K10628","K10630","K10635","K10637","K10638","K10639","K10640","K10646","K10647","K10649","K10650","K10651","K10652","K10653","K10654","K10657","K10659","K10660","K10662","K10665","K10666","K10667","K10668","K10669","K10671","K10674","K10675","K10676","K10677","K10683","K10688","K10690","K10700","K10702","K10704","K10707","K10712","K10713","K10714","K10718","K10719","K10720","K10722","K10723","K10724","K10725","K10727","K10729","K10732","K10733","K10734","K10735","K10737","K10740","K10741","K10743","K10744","K10749","K10757","K10759","K10760","K10761","K10762","K10765","K10766","K10767","K10768","K10769","K10774","K10776","K10782","K10783","K10785","K10786","K10787","K10788","K10789","K10790","K10791","K10793","K10794","K10795","K10796","K10803","K10805","K10806","K10808","K10809","K10810","K10812","K10814","K10815","K10816","K10826","K10827","K10828","K10831","K10833","K10835","K10836","K10845","K10850","K10852","K10854","K10855","K10857","K10859","K10860","K10861","K10863","K10867","K10868","K10872","K10873","K10874","K10878","K10879","K10880","K10883","K10887","K10888","K10889","K10890","K10891","K10892","K10893","K10894","K10897","K10898","K10904","K10905","K10910","K10911","K10913","K10915","K10917","K10919","K10922","K10923","K10925","K10926","K10927","K10928","K10929","K10930","K10931","K10934","K10935","K10937","K10939","K10940","K10944","K10945","K10946","K10948","K10949","K10950","K10951","K10954","K10955","K10956","K10957","K10958","K10959","K10961","K10962","K10963","K10964","K10967","K10968","K10969","K10970","K10971","K10976","K10978","K10981","K10982","K10983","K10986","K10988","K10990","K10991","K10992","K10994","K10995","K10996","K10998","K11001","K11002","K11003","K11006","K11007","K11009","K11011","K11014","K11016","K11018","K11020","K11022","K11023","K11025","K11026","K11027","K11029","K11032","K11036","K11037","K11038","K11039","K11040","K11042","K11044","K11046","K11048","K11052","K11053","K11054","K11055","K11056","K11059","K11062","K11064","K11067","K11077","K11078","K11079","K11080","K11084","K11086","K11087","K11088","K11094","K11096","K11099","K11100","K11101","K11110","K11112","K11113","K11114","K11117","K11118","K11119","K11120","K11122","K11123","K11125","K11127","K11128","K11129","K11140","K11141","K11146","K11148","K11151","K11152","K11153","K11154","K11157","K11158","K11159","K11160","K11161","K11163","K11164","K11170","K11171","K11172","K11178","K11179","K11181","K11182","K11185","K11186","K11187","K11188","K11192","K11195","K11198","K11205","K11207","K11210","K11213","K11215","K11216","K11217","K11219","K11221","K11223","K11224","K11226","K11227","K11232","K11236","K11237","K11239","K11240","K11241","K11242","K11243","K11245","K11246","K11247","K11248","K11249","K11250","K11251","K11254","K11255","K11259","K11265","K11266","K11268","K11277","K11278","K11280","K11282","K11283","K11284","K11286","K11288","K11295","K11296","K11297","K11300","K11301","K11302","K11309","K11310","K11312","K11313","K11315","K11318","K11319","K11323","K11327","K11331","K11333","K11334","K11335","K11342","K11343","K11345","K11347","K11348","K11349","K11350","K11351","K11353","K11354","K11362","K11363","K11364","K11371","K11376","K11377","K11379","K11381","K11385","K11386","K11393","K11394","K11395","K11396","K11398","K11400","K11402","K11403","K11405","K11408","K11409","K11410","K11411","K11412","K11414","K11415","K11417","K11419","K11421","K11425","K11431","K11433","K11435","K11436","K11437","K11438","K11439","K11440","K11441","K11448","K11449","K11451","K11452","K11453","K11454","K11455","K11457","K11458","K11460","K11461","K11462","K11463","K11464","K11465","K11466","K11467","K11469","K11470","K11479","K11480","K11482","K11483","K11484","K11485","K11487","K11489","K11490","K11493","K11495","K11496","K11500","K11505","K11507","K11508","K11509","K11510","K11511","K11513","K11514","K11516","K11518","K11522","K11528","K11529","K11531","K11532","K11533","K11534","K11536","K11538","K11539","K11542","K11543","K11544","K11545","K11551","K11552","K11553","K11557","K11558","K11562","K11564","K11565","K11566","K11568","K11570","K11571","K11572","K11573","K11574","K11575","K11577","K11579","K11580","K11582","K11583","K11585","K11586","K11588","K11589","K11596","K11598","K11600","K11604","K11608","K11610","K11621","K11622","K11625","K11626","K11627","K11628","K11640","K11652","K11659","K11662","K11663","K11667","K11668","K11669","K11670","K11671","K11678","K11679","K11683","K11687","K11693","K11697","K11698","K11699","K11701","K11702","K11703","K11705","K11713","K11716","K11719","K11721","K11722","K11724","K11725","K11727","K11729","K11730","K11733","K11735","K11737","K11746","K11758","K11759","K11760","K11762","K11763","K11764","K11766","K11767","K11770","K11772","K11773","K11774","K11775","K11776","K11779","K11782","K11783","K11785","K11790","K11791","K11792","K11793","K11794","K11799","K11800","K11802","K11805","K11807","K11809","K11812","K11813","K11814","K11815","K11816","K11817","K11818","K11819","K11820","K11821","K11822","K11823","K11826","K11827","K11828","K11829","K11830","K11831","K11832","K11833","K11834","K11842","K11846","K11847","K11850","K11851","K11852","K11856","K11858","K11859","K11860","K11861","K11862","K11864","K11867","K11868","K11871","K11873","K11875","K11877","K11880","K11881","K11882","K11888","K11890","K11894","K11896","K11902","K11904","K11906","K11908","K11910","K11913","K11917","K11918","K11919","K11922","K11934","K11943","K11944","K11945","K11946","K11947","K11948","K11949","K11950","K11951","K11953","K11954","K11956","K11957","K11958","K11961","K11969","K11973","K11974","K11977","K11983","K11986","K11987","K11990","K11993","K11995","K11998","K12000","K12001","K12002","K12003","K12004","K12005","K12006","K12007","K12008","K12009","K12010","K12011","K12013","K12014","K12015","K12017","K12018","K12021","K12022","K12023","K12024","K12025","K12027","K12028","K12030","K12031","K12032","K12033","K12034","K12037","K12038","K12039","K12042","K12043","K12044","K12048","K12050","K12051","K12052","K12054","K12057","K12064","K12065","K12071","K12073","K12074","K12075","K12077","K12078","K12081","K12082","K12083","K12084","K12086","K12087","K12088","K12089","K12090","K12091","K12093","K12096","K12097","K12098","K12100","K12101","K12102","K12103","K12104","K12105","K12106","K12107","K12108","K12110","K12115","K12116","K12117","K12118","K12119","K12120","K12121","K12122","K12123","K12124","K12125","K12126","K12127","K12128","K12129","K12130","K12131","K12132","K12133","K12134","K12135","K12152","K12153","K12154","K12155","K12156","K12157","K12159","K12160","K12161","K12163","K12167","K12168","K12169","K12170","K12173","K12175","K12178","K12180","K12181","K12184","K12186","K12187","K12189","K12192","K12193","K12197","K12201","K12202","K12207","K12208","K12210","K12215","K12219","K12224","K12226","K12229","K12230","K12233","K12235","K12240","K12241","K12242","K12244","K12245","K12247","K12248","K12249","K12250","K12252","K12258","K12259","K12260","K12262","K12263","K12277","K12279","K12280","K12281","K12283","K12286","K12292","K12294","K12295","K12298","K12300","K12301","K12302","K12303","K12306","K12310","K12312","K12313","K12314","K12315","K12317","K12318","K12319","K12320","K12325","K12326","K12330","K12331","K12332","K12333","K12334","K12335","K12336","K12338","K12339","K12342","K12343","K12344","K12347","K12349","K12351","K12353","K12354","K12356","K12357","K12359","K12360","K12361","K12362","K12363","K12364","K12365","K12366","K12367","K12368","K12369","K12377","K12378","K12379","K12382","K12383","K12386","K12387","K12388","K12389","K12390","K12393","K12394","K12395","K12398","K12404","K12406","K12407","K12408","K12409","K12413","K12414","K12415","K12416","K12417","K12419","K12420","K12421","K12423","K12424","K12425","K12426","K12427","K12428","K12429","K12430","K12431","K12433","K12434","K12435","K12436","K12439","K12440","K12443","K12446","K12447","K12448","K12449","K12450","K12451","K12454","K12456","K12457","K12458","K12459","K12460","K12462","K12463","K12464","K12468","K12469","K12472","K12473","K12474","K12475","K12476","K12477","K12479","K12481","K12482","K12487","K12488","K12491","K12496","K12497","K12498","K12501","K12502","K12504","K12505","K12507","K12509","K12513","K12514","K12515","K12526","K12533","K12534","K12535","K12539","K12540","K12544","K12545","K12546","K12549","K12550","K12551","K12552","K12556","K12557","K12558","K12562","K12563","K12564","K12565","K12566","K12568","K12569","K12576","K12577","K12579","K12584","K12586","K12587","K12590","K12592","K12593","K12594","K12595","K12596","K12601","K12602","K12606","K12610","K12611","K12612","K12622","K12623","K12627","K12628","K12637","K12638","K12639","K12640","K12642","K12645","K12646","K12647","K12649","K12650","K12651","K12652","K12654","K12656","K12661","K12666","K12667","K12669","K12671","K12672","K12674","K12675","K12680","K12682","K12684","K12688","K12689","K12691","K12696","K12704","K12718","K12732","K12734","K12738","K12739","K12740","K12742","K12743","K12747","K12749","K12750","K12751","K12752","K12753","K12754","K12757","K12758","K12759","K12760","K12761","K12762","K12765","K12766","K12768","K12769","K12770","K12771","K12772","K12774","K12776","K12777","K12779","K12780","K12781","K12782","K12783","K12785","K12786","K12787","K12789","K12791","K12792","K12793","K12794","K12796","K12799","K12800","K12801","K12802","K12805","K12806","K12809","K12810","K12814","K12832","K12833","K12838","K12839","K12841","K12845","K12851","K12857","K12861","K12862","K12865","K12868","K12871","K12873","K12876","K12877","K12880","K12883","K12884","K12886","K12887","K12888","K12890","K12891","K12892","K12894","K12895","K12896","K12899","K12900","K12907","K12910","K12911","K12914","K12926","K12930","K12936","K12937","K12946","K12948","K12951","K12952","K12953","K12954","K12955","K12958","K12959","K12962","K12965","K12966","K12968","K12971","K12975","K12978","K12980","K12982","K13005","K13008","K13015","K13016","K13023","K13024","K13027","K13028","K13029","K13034","K13035","K13042","K13045","K13047","K13050","K13054","K13056","K13060","K13062","K13063","K13064","K13065","K13066","K13067","K13068","K13070","K13073","K13074","K13080","K13081","K13083","K13084","K13086","K13087","K13088","K13089","K13090","K13096","K13097","K13104","K13112","K13115","K13117","K13118","K13120","K13122","K13124","K13127","K13129","K13130","K13132","K13134","K13137","K13139","K13140","K13142","K13144","K13146","K13149","K13150","K13151","K13153","K13155","K13156","K13157","K13158","K13159","K13164","K13166","K13175","K13176","K13177","K13178","K13180","K13183","K13185","K13186","K13187","K13188","K13189","K13190","K13191","K13192","K13193","K13194","K13196","K13197","K13200","K13203","K13205","K13206","K13209","K13211","K13212","K13213","K13214","K13215","K13221","K13222","K13223","K13225","K13227","K13228","K13229","K13235","K13236","K13238","K13239","K13240","K13241","K13242","K13244","K13247","K13248","K13249","K13250","K13252","K13253","K13257","K13258","K13260","K13261","K13263","K13267","K13279","K13281","K13284","K13293","K13294","K13297","K13298","K13299","K13300","K13302","K13303","K13304","K13305","K13307","K13308","K13309","K13316","K13317","K13329","K13330","K13334","K13335","K13340","K13341","K13346","K13347","K13348","K13351","K13352","K13353","K13355","K13357","K13358","K13359","K13361","K13362","K13363","K13364","K13365","K13366","K13367","K13368","K13371","K13372","K13373","K13374","K13375","K13377","K13379","K13380","K13383","K13389","K13399","K13402","K13404","K13407","K13413","K13414","K13415","K13417","K13419","K13422","K13425","K13426","K13428","K13430","K13432","K13438","K13442","K13446","K13450","K13452","K13454","K13455","K13456","K13457","K13458","K13460","K13461","K13462","K13463","K13464","K13472","K13478","K13483","K13484","K13489","K13493","K13495","K13496","K13497","K13499","K13501","K13502","K13504","K13505","K13507","K13508","K13511","K13512","K13514","K13515","K13519","K13520","K13523","K13526","K13527","K13531","K13534","K13540","K13543","K13544","K13545","K13546","K13557","K13558","K13559","K13560","K13562","K13567","K13568","K13570","K13575","K13576","K13577","K13579","K13583","K13585","K13591","K13592","K13594","K13596","K13597","K13600","K13601","K13606","K13607","K13608","K13610","K13613","K13618","K13619","K13621","K13622","K13623","K13625","K13627","K13628","K13632","K13645","K13646","K13647","K13649","K13655","K13656","K13657","K13661","K13662","K13664","K13666","K13669","K13672","K13673","K13674","K13676","K13677","K13681","K13685","K13687","K13688","K13690","K13692","K13696","K13697","K13698","K13699","K13700","K13701","K13702","K13703","K13707","K13709","K13710","K13713","K13715","K13716","K13717","K13718","K13719","K13722","K13723","K13725","K13726","K13729","K13731","K13732","K13733","K13735","K13736","K13738","K13739","K13740","K13741","K13742","K13743","K13744","K13745","K13746","K13748","K13750","K13753","K13757","K13758","K13759","K13761","K13762","K13763","K13767","K13768","K13769","K13776","K13778","K13779","K13780","K13781","K13782","K13786","K13793","K13795","K13800","K13801","K13802","K13803","K13805","K13806","K13808","K13809","K13810","K13811","K13813","K13814","K13821","K13822","K13823","K13826","K13833","K13834","K13835","K13836","K13838","K13839","K13840","K13841","K13842","K13843","K13844","K13845","K13847","K13854","K13855","K13856","K13857","K13858","K13860","K13861","K13862","K13864","K13865","K13866","K13867","K13869","K13870","K13871","K13872","K13873","K13874","K13875","K13876","K13877","K13878","K13880","K13883","K13884","K13885","K13886","K13889","K13893","K13895","K13897","K13898","K13899","K13901","K13902","K13903","K13904","K13905","K13906","K13907","K13908","K13909","K13910","K13914","K13916","K13917","K13919","K13920","K13923","K13926","K13928","K13929","K13930","K13943","K13946","K13947","K13948","K13949","K13952","K13958","K13959","K13960","K13961","K13962","K13964","K13965","K13967","K13968","K13969","K13971","K13973","K13974","K13975","K13976","K13977","K13979","K13980","K13986","K13988","K13991","K13994","K13995","K13997","K13998","K13999","K14001","K14002","K14003","K14006","K14011","K14013","K14014","K14017","K14019","K14020","K14021","K14022","K14023","K14024","K14025","K14027","K14028","K14030","K14032","K14033","K14034","K14035","K14036","K14037","K14038","K14043","K14044","K14049","K14055","K14066","K14067","K14072","K14074","K14075","K14076","K14082","K14083","K14085","K14087","K14089","K14090","K14121","K14129","K14130","K14131","K14134","K14135","K14138","K14139","K14141","K14142","K14143","K14146","K14149","K14150","K14151","K14152","K14156","K14157","K14159","K14163","K14165","K14167","K14171","K14172","K14174","K14179","K14180","K14181","K14184","K14187","K14190","K14193","K14199","K14200","K14202","K14203","K14207","K14208","K14212","K14214","K14227","K14228","K14240","K14241","K14242","K14253","K14257","K14259","K14263","K14271","K14272","K14273","K14274","K14276","K14278","K14279","K14281","K14282","K14283","K14284","K14285","K14286","K14287","K14291","K14295","K14296","K14298","K14304","K14308","K14313","K14315","K14318","K14320","K14321","K14322","K14323","K14324","K14329","K14331","K14332","K14333","K14334","K14339","K14340","K14341","K14342","K14344","K14345","K14346","K14347","K14348","K14352","K14353","K14355","K14357","K14359","K14360","K14361","K14362","K14364","K14366","K14367","K14368","K14369","K14371","K14373","K14374","K14375","K14377","K14378","K14382","K14383","K14389","K14390","K14391","K14397","K14398","K14404","K14406","K14409","K14410","K14412","K14413","K14414","K14418","K14425","K14427","K14428","K14429","K14431","K14433","K14438","K14447","K14448","K14450","K14451","K14452","K14454","K14456","K14458","K14459","K14460","K14461","K14463","K14464","K14465","K14466","K14467","K14468","K14469","K14470","K14472","K14473","K14474","K14476","K14477","K14478","K14479","K14480","K14483","K14485","K14486","K14488","K14490","K14493","K14494","K14495","K14496","K14497","K14498","K14500","K14501","K14502","K14503","K14504","K14505","K14506","K14507","K14508","K14511","K14512","K14513","K14514","K14515","K14516","K14517","K14520","K14522","K14523","K14524","K14525","K14526","K14527","K14528","K14529","K14530","K14531","K14532","K14533","K14543","K14547","K14549","K14551","K14560","K14562","K14574","K14578","K14579","K14580","K14581","K14582","K14583","K14584","K14585","K14589","K14590","K14591","K14592","K14593","K14594","K14596","K14598","K14599","K14604","K14608","K14609","K14610","K14611","K14612","K14613","K14614","K14615","K14619","K14620","K14621","K14622","K14625","K14626","K14628","K14629","K14630","K14631","K14634","K14636","K14637","K14638","K14639","K14641","K14643","K14646","K14648","K14649","K14651","K14655","K14661","K14662","K14666","K14667","K14668","K14669","K14672","K14673","K14675","K14682","K14690","K14691","K14693","K14697","K14698","K14699","K14700","K14701","K14705","K14706","K14712","K14715","K14717","K14719","K14722","K14723","K14725","K14726","K14734","K14735","K14738","K14739","K14740","K14741","K14745","K14746","K14747","K14748","K14749","K14750","K14751","K14752","K14754","K14755","K14756","K14758","K14760","K14781","K14804","K14812","K14815","K14825","K14827","K14839","K14841","K14847","K14853","K14854","K14858","K14862","K14863","K14864","K14873","K14876","K14881","K14884","K14885","K14889","K14890","K14891","K14894","K14906","K14909","K14922","K14924","K14925","K14935","K14937","K14938","K14940","K14941","K14942","K14943","K14944","K14945","K14946","K14947","K14948","K14953","K14954","K14958","K14959","K14968","K14970","K14989","K14990","K14993","K14994","K14997","K14999","K15002","K15004","K15006","K15007","K15008","K15010","K15017","K15018","K15019","K15020","K15021","K15025","K15030","K15031","K15035","K15037","K15038","K15039","K15040","K15041","K15042","K15043","K15044","K15045","K15048","K15052","K15054","K15058","K15059","K15060","K15061","K15062","K15063","K15065","K15067","K15068","K15071","K15074","K15077","K15079","K15080","K15081","K15084","K15086","K15095","K15099","K15100","K15101","K15102","K15103","K15104","K15107","K15108","K15110","K15111","K15113","K15115","K15116","K15117","K15118","K15119","K15126","K15127","K15128","K15129","K15130","K15131","K15132","K15134","K15137","K15138","K15140","K15141","K15142","K15143","K15145","K15147","K15148","K15149","K15150","K15151","K15153","K15155","K15157","K15160","K15166","K15167","K15168","K15169","K15170","K15171","K15175","K15179","K15181","K15183","K15184","K15185","K15186","K15188","K15189","K15195","K15197","K15203","K15206","K15207","K15208","K15210","K15211","K15213","K15214","K15215","K15219","K15221","K15222","K15224","K15227","K15228","K15230","K15232","K15233","K15234","K15237","K15238","K15239","K15240","K15247","K15248","K15249","K15253","K15254","K15256","K15257","K15259","K15265","K15266","K15267","K15275","K15276","K15279","K15281","K15282","K15285","K15288","K15290","K15291","K15294","K15295","K15296","K15297","K15298","K15299","K15302","K15303","K15304","K15305","K15307","K15308","K15309","K15315","K15318","K15319","K15320","K15321","K15322","K15323","K15324","K15329","K15333","K15337","K15339","K15341","K15346","K15347","K15348","K15351","K15352","K15356","K15360","K15362","K15365","K15366","K15369","K15370","K15372","K15374","K15375","K15379","K15380","K15381","K15383","K15384","K15385","K15386","K15387","K15388","K15389","K15392","K15393","K15399","K15400","K15401","K15402","K15404","K15405","K15406","K15407","K15409","K15410","K15411","K15414","K15415","K15417","K15420","K15421","K15422","K15424","K15425","K15430","K15432","K15433","K15435","K15438","K15439","K15442","K15443","K15444","K15450","K15452","K15453","K15454","K15456","K15457","K15462","K15464","K15465","K15466","K15467","K15468","K15471","K15473","K15475","K15477","K15478","K15480","K15481","K15482","K15483","K15484","K15485","K15486","K15487","K15488","K15491","K15492","K15493","K15499","K15500","K15501","K15502","K15503","K15504","K15510","K15512","K15513","K15514","K15515","K15517","K15524","K15526","K15528","K15534","K15537","K15543","K15551","K15552","K15556","K15557","K15558","K15560","K15562","K15564","K15565","K15566","K15571","K15573","K15574","K15588","K15589","K15590","K15591","K15592","K15593","K15594","K15596","K15602","K15603","K15605","K15606","K15607","K15608","K15609","K15610","K15611","K15612","K15613","K15614","K15615","K15616","K15617","K15618","K15619","K15620","K15621","K15622","K15624","K15625","K15627","K15630","K15636","K15638","K15639","K15640","K15642","K15644","K15645","K15647","K15648","K15649","K15650","K15652","K15658","K15660","K15664","K15666","K15668","K15669","K15670","K15672","K15673","K15678","K15680","K15683","K15684","K15685","K15686","K15688","K15689","K15690","K15692","K15693","K15694","K15695","K15696","K15697","K15698","K15699","K15701","K15702","K15703","K15705","K15706","K15707","K15708","K15709","K15714","K15717","K15718","K15721","K15724","K15725","K15729","K15730","K15733","K15734","K15736","K15739","K15740","K15741","K15743","K15744","K15745","K15748","K15749","K15750","K15751","K15755","K15756","K15758","K15759","K15760","K15761","K15763","K15765","K15774","K15775","K15779","K15780","K15781","K15782","K15783","K15785","K15786","K15787","K15790","K15791","K15793","K15795","K15797","K15799","K15803","K15804","K15805","K15806","K15813","K15814","K15816","K15819","K15821","K15823","K15836","K15838","K15839","K15840","K15843","K15845","K15847","K15849","K15851","K15852","K15854","K15855","K15858","K15860","K15862","K15864","K15867","K15869","K15876","K15877","K15878","K15880","K15885","K15889","K15891","K15892","K15893","K15896","K15898","K15900","K15901","K15902","K15903","K15905","K15906","K15907","K15908","K15918","K15939","K15940","K15943","K15945","K15951","K15956","K15957","K15960","K15961","K15968","K15970","K15972","K15976","K15978","K15980","K15982","K15983","K15985","K15997","K15998","K16015","K16018","K16019","K16020","K16021","K16022","K16023","K16027","K16039","K16040","K16045","K16047","K16049","K16054","K16056","K16058","K16059","K16060","K16063","K16065","K16067","K16069","K16070","K16071","K16072","K16080","K16082","K16083","K16084","K16085","K16101","K16104","K16105","K16106","K16111","K16119","K16120","K16123","K16124","K16131","K16132","K16133","K16135","K16136","K16139","K16142","K16144","K16146","K16152","K16154","K16155","K16156","K16157","K16158","K16160","K16161","K16162","K16166","K16167","K16169","K16170","K16172","K16174","K16177","K16178","K16181","K16182","K16183","K16184","K16185","K16189","K16192","K16193","K16197","K16198","K16201","K16203","K16204","K16205","K16206","K16207","K16208","K16214","K16215","K16218","K16219","K16221","K16222","K16225","K16226","K16227","K16228","K16230","K16232","K16233","K16240","K16241","K16242","K16244","K16247","K16248","K16249","K16251","K16252","K16253","K16254","K16257","K16258","K16259","K16260","K16262","K16263","K16267","K16268","K16269","K16271","K16272","K16276","K16280","K16282","K16283","K16286","K16287","K16289","K16292","K16294","K16295","K16298","K16299","K16301","K16303","K16305","K16309","K16310","K16313","K16316","K16317","K16329","K16330","K16331","K16332","K16333","K16334","K16335","K16336","K16338","K16341","K16343","K16344","K16349","K16350","K16352","K16354","K16356","K16357","K16358","K16359","K16361","K16362","K16364","K16366","K16371","K16373","K16377","K16378","K16379","K16380","K16383","K16384","K16388","K16398","K16400","K16403","K16404","K16405","K16406","K16408","K16416","K16423","K16432","K16435","K16436","K16437","K16446","K16447","K16451","K16453","K16454","K16456","K16463","K16466","K16467","K16468","K16472","K16478","K16482","K16483","K16485","K16486","K16489","K16491","K16496","K16497","K16501","K16502","K16503","K16504","K16505","K16509","K16510","K16512","K16518","K16520","K16522","K16524","K16526","K16527","K16528","K16534","K16535","K16537","K16538","K16541","K16543","K16544","K16545","K16546","K16548","K16552","K16553","K16568","K16571","K16573","K16574","K16576","K16580","K16582","K16584","K16585","K16586","K16587","K16588","K16591","K16593","K16594","K16595","K16596","K16597","K16598","K16600","K16604","K16606","K16607","K16609","K16611","K16612","K16613","K16614","K16616","K16622","K16623","K16624","K16625","K16626","K16627","K16629","K16631","K16633","K16634","K16635","K16636","K16637","K16638","K16640","K16641","K16642","K16646","K16647","K16650","K16652","K16653","K16655","K16656","K16657","K16659","K16660","K16664","K16665","K16667","K16668","K16670","K16671","K16672","K16673","K16674","K16675","K16678","K16680","K16683","K16684","K16686","K16687","K16688","K16689","K16690","K16705","K16706","K16709","K16712","K16713","K16714","K16717","K16719","K16721","K16722","K16723","K16725","K16727","K16729","K16730","K16734","K16737","K16738","K16739","K16740","K16746","K16751","K16754","K16755","K16756","K16757","K16760","K16761","K16762","K16764","K16767","K16772","K16773","K16775","K16776","K16777","K16778","K16780","K16782","K16790","K16791","K16794","K16796","K16797","K16798","K16799","K16800","K16802","K16804","K16807","K16810","K16814","K16818","K16821","K16822","K16823","K16824","K16825","K16826","K16827","K16828","K16829","K16830","K16831","K16832","K16834","K16835","K16836","K16838","K16841","K16851","K16852","K16853","K16857","K16858","K16859","K16860","K16864","K16865","K16866","K16867","K16871","K16875","K16879","K16880","K16891","K16904","K16910","K16915","K16927","K16935","K16938","K16943","K16946","K16954","K16959","K16961","K16963","K16973","K16974","K16977","K16984","K16986","K16995","K16996","K16997","K17011","K17014","K17015","K17016","K17018","K17034","K17036","K17038","K17042","K17048","K17052","K17055","K17056","K17068","K17071","K17081","K17090","K17097","K17098","K17101","K17108","K17109","K17130","K17132","K17134","K17139","K17143","K17144","K17145","K17146","K17149","K17156","K17159","K17165","K17169","K17177","K17181","K17185","K17186","K17194","K17202","K17204","K17205","K17206","K17217","K17218","K17220","K17222","K17227","K17228","K17229","K17232","K17238","K17242","K17246","K17250","K17256","K17257","K17264","K17265","K17268","K17274","K17296","K17298","K17299","K17301","K17304","K17305","K17310","K17312","K17320","K17332","K17334","K17340","K17344","K17345","K17347","K17351","K17358","K17362","K17369","K17374","K17377","K17392","K17402","K17412","K17416","K17418","K17419","K17424","K17425","K17446","K17456","K17459","K17464","K17476","K17484","K17485","K17487","K17488","K17489","K17496","K17500","K17502","K17503","K17504","K17509","K17515","K17520","K17526","K17532","K17534","K17536","K17552","K17553","K17556","K17559","K17568","K17579","K17593","K17594","K17605","K17606","K17610","K17621","K17630","K17631","K17633","K17644","K17652","K17653","K17654","K17655","K17657","K17662","K17667","K17672","K17689","K17737","K17746","K17749","K17759","K17767","K17768","K17769","K17771","K17779","K17782","K17784","K17792","K17793","K17798","K17799","K17827","K17833","K17836","K17838","K17846","K17847","K17848","K17852","K17880","K17889","K17891","K17892","K17894","K17896","K17897","K17905","K17911","K17918","K17935","K17942","K17943","K17955","K17956","K17957","K17958","K17960","K17961","K17964","K17968","K17972","K17973","K17975","K17986","K17989","K17990","K17994","K18003","K18019","K18022","K18023","K18026","K18032","K18041","K18042","K18043","K18045","K18046","K18051","K18060","K18061","K18065","K18066","K18095","K18098","K18103","K18104","K18107","K18112","K18113","K18118","K18125","K18133","K18137","K18142","K18181","K18188","K18189","K18194","K18197","K18198","K18199","K18200","K18208","K18209","K18210","K18215","K18232","K18234","K18235","K18237","K18240","K18242","K18244","K18251","K18253","K18263","K18274","K18279","K18281","K18282","K18283","K18290","K18291","K18307","K18308","K18309","K18311","K18312","K18317","K18332","K18337","K18344","K18365","K18373","K18374","K18378","K18379","K18382","K18384","K18389","K18409","K18410","K18416","K18419","K18424","K18430","K18431","K18433","K18440","K18444","K18445","K18447","K18457","K18468","K18470","K18481","K18507","K18522","K18547","K18552","K18555","K18589","K18592","K18664","K18674","K18675","K18680","K18681","K18683","K18686","K18689","K18694","K18695","K18714","K18722","K18725","K18729","K18730","K18731","K18739","K18741","K18743","K18754","K18837","K18846","K18960","K18982","K18988","K18994","K18996","K19000","K19018","K19023","K19033","K19034","K19064","K19068","K19071","K19097","K19102","K19130","K19144","K19157","K19158","K19174","K19177","K19340","K19341","K19410","K19412","K19439","K19456","K19459","K19462","K19476","K19482","K19483","K19484","K19487","K19494","K19495","K19496","K19498","K19499","K19504","K19511","K19514","K19526","K19535","K19541","K19547","K19548","K19551","K19561","K19562","K19568","K19593","K19594","K19600","K19604","K19609","K19620","K19622","K19626","K19627","K19628","K19629","K19634","K19639","K19640","K19644","K19645","K19650","K19655","K19659","K19660","K19664","K19666","K19667","K19673","K19674","K19681","K19684","K19702","K19717","K19730","K19733","K19737","K19743","K19748","K19751","K19764","K19776","K19779","K19791","K19792","K19802","K19810","K19815","K19840","K19851","K19853","K19855","K19857","K19858","K19859","K19860","K19877","K19888","K19895","K19903","K19904","K19907","K19910","K19915","K19916","K19920","K19923","K19926","K19932","K19947","K19953","K19954","K19958","K19962","K19963","K19968","K19970","K19973","K19977","K19978","K19979","K19980","K19989","K19994","K19996","K19998","K20005","K20006","K20007","K20008","K20016","K20019","K20022","K20042","K20056","K20066","K20067","K20073","K20075","K20076","K20078","K20085","K20089","K20090","K20091","K20092","K20095","K20096","K20099","K20105","K20113","K20117","K20120","K20138","K20139","K20149","K20151","K20156","K20159","K20170","K20242","K20252","K20260","K20262","K20275","K20289","K20296","K20298","K20316","K20322","K20329","K20333","K20337","K20340","K20351","K20352","K20363","K20374","K20376","K20377","K20379","K20382","K20386","K20387","K20398","K20401","K20402","K20415","K20417","K20423","K20430","K20433","K20435","K20438","K20439","K20442","K20443","K20450","K20454","K20458","K20461","K20478","K20488","K20502","K20505","K20506","K20508","K20513","K20514","K20517","K20523","K20531","K20534","K20537","K20538","K20548","K20549","K20554","K20556","K20558","K20568","K20569","K20573","K20575","K20580","K20581","K20583","K20586","K20588","K20594","K20597","K20632","K20635","K20636","K20637","K20638","K20641","K20642","K20644","K20660","K20661","K20664","K20667","K20668","K20669","K20670","K20675","K20679","K20680","K20687","K20688","K20693","K20695","K20711","K20717","K20720","K20732","K20736","K20737","K20742","K20749","K20754","K20759","K20760","K20765","K20767","K20774","K20778","K20780","K20781","K20785","K20789","K20791","K20796","K20797","K20805","K20807","K20812","K20828","K20836","K20837","K20850","K20855","K20857","K20859","K20861","K20862","K20864","K20868","K20872","K20878","K20879","K20885","K20888","K20892","K20895","K20897","K20900","K20901","K20914","K20921","K20922","K20936","K20939","K20940","K20941","K20942","K20949","K20950","K20962","K20963","K20964","K20965","K20967","K20982","K21025","K21047","K21052","K21055","K21057","K21058","K21069","K21077","K21080","K21081","K21088","K21105","K21107","K21110","K21111","K21113","K21114","K21115","K21178","K21191","K21215","K21236","K21239","K21314","K21315","K21318","K21319","K21322","K21335","K21338","K21353","K21354","K21355","K21358","K21364","K21367","K21368","K21369","K21378","K21392","K21396","K21401","K21413","K21422","K21427","K21428","K21431","K21432","K21433","K21470","K21476","K21481","K21485","K21487","K21492","K21495","K21501","K21504","K21506","K21507","K21512","K21513","K21516","K21522","K21524","K21525","K21528","K21542","K21543","K21551","K21555","K21562","K21563","K21564","K21565","K21576","K21580","K21587","K21597","K21598","K21599","K21603","K21606","K21607","K21608","K21620","K21622","K21623","K21630","K21633","K21649","K21661","K21662","K21665","K21668","K21670","K21675","K21680","K21681","K21682","K21683","K21686","K21688","K21691","K21692","K21694","K21695","K21696","K21706","K21712","K21718","K21727","K21732","K21733","K21735","K21737","K21741","K21745","K21749","K21750","K21751","K21755","K21759","K21763","K21770","K21772","K21790","K21795","K21803","K21808","K21809","K21811","K21829","K21840","K21843","K21848","K21851","K21864","K21870","K21872","K21875","K21883","K21896","K21897","K21903","K21904","K21906","K21908","K21909","K21910","K21929","K21939","K21942","K21945","K21947","K21949","K21950","K21951","K21952","K21963","K21967","K21976","K21978","K21991","K21992","K21996","K22001","K22015","K22016","K22018","K22024","K22030","K22032","K22036","K22044","K22046","K22048","K22049","K22056","K22071","K22076","K22077","K22085","K22086","K22088","K22090","K22092","K22097","K22104","K22106","K22112","K22113","K22118","K22119","K22122","K22127","K22132","K22135","K22141","K22142","K22152","K22153","K22159","K22168","K22175","K22193","K22198","K22200","K22202","K22205","K22207","K22213","K22215","K22217","K22219","K22222","K22227","K22228","K22232","K22234","K22245","K22246","K22249","K22252","K22253","K22271","K22323","K22329","K22331","K22332","K22335","K22342","K22351","K22360","K22361","K22362","K22372","K22373","K22377","K22379","K22385","K22386","K22392","K22393","K22396","K22400","K22403","K22405","K22409","K22416","K22417","K22419","K22421","K22437","K22449","K22456","K22457","K22460","K22467","K22480","K22485","K22486","K22488","K22491","K22493","K22494","K22507","K22508","K22510","K22516","K22547","K22549","K22553","K22556","K22559","K22562","K22564","K22565","K22567","K22570","K22571","K22572","K22573","K22574","K22579","K22581","K22582","K22584","K22594","K22596","K22601","K22607","K22608","K22609","K22628","K22636","K22639","K22641","K22643","K22655","K22666","K22671","K22674","K22678","K22682","K22693","K22705","K22710","K22711","K22713","K22722","K22727","K22729","K22740","K22746","K22753","K22761","K22763","K22764","K22765","K22768","K22772","K22776","K22778","K22782","K22783","K22792","K22793","K22798","K22811","K22812","K22821","K22837","K22840","K22863","K22864","K22865","K22870","K22881","K22892","K22901","K22902","K22903","K22918","K22930","K22940","K22944","K22949","K22950","K22956","K22963","K22970","K22981","K22983","K22987","K22988","K22992","K22996","K23009","K23013","K23014","K23016","K23025","K23030","K23039","K23042","K23045","K23046","K23053","K23054","K23066","K23072","K23073","K23082","K23093","K23102","K23115","K23149","K23152","K23155","K23159","K23161","K23168","K23169","K23172","K23180","K23191","K23192","K23200","K23204","K23208","K23216","K23219","K23246","K23247","K23254","K23260","K23262","K23269","K23271","K23272","K23274","K23281","K23306","K23310","K23311","K23312","K23328","K23336","K23341","K23342","K23382","K23434","K23499","K23501","K23502","K23535","K23547","K23617","K23632","K23635","K23638","K23654","K23658","K23666","K23671","K23704","K23706","K23711","K23713","K23721","K23725","K23728","K23730","K23731","K23732","K23734","K23741","K23747","K23748","K23764","K23769","K23786","K23788","K23800","K23812","K23813","K23820","K23825","K23837","K23839","K23844","K23849","K23851","K23854","K23856","K23859","K23860","K23865","K23868","K23869","K23885","K23894","K23895","K23897","K23899","K23904","K23905","K23908","K23923","K23930","K23938","K23939","K23940","K23947","K23951","K23961","K23970","K23976","K23979","K23983","K23986","K23987","K23988","K23989","K23990","K24041","K24052","K24069","K24127","K24141","K24147","K24148","K24157","K24159","K24164","K24165","K24166","K24168","K24169","K24170","K24173","K24176","K24177","K24179","K24181","K24183","K24191","K24201","K24203","K24211","K24216","K24219","K24223","K24224","K24225","K24230","K24234","K24237","K24239","K24243","K24250","K24252","K24253","K24257","K24271","K24275","K24276","K24286","K24291","K24294","K24297","K24298","K24299","K24301","K24303","K24305","K24306","K24310","K24312","K24318","K24322","K24326","K24333","K24334","K24337","K24338","K24343","K24350","K24353","K24354","K24362","K24375","K24389","K24390","K24391","K24395","K24397","K24403","K24404","K24407","K24409","K24411","K24416","K24424","K24428","K24433","K24450","K24457","K24460","K24463","K24473","K24475","K24478","K24479","K24483","K24492","K24493","K24503","K24507","K24523","K24524","K24526","K24528","K24531","K24537","K24548","K24556","K24560","K24568","K24571","K24576","K24580","K24581","K24592","K24593","K24596","K24598","K24602","K24608","K24618","K24622","K24623","K24624","K24627","K24629","K24633","K24636","K24637","K24649","K24652","K24654","K24656","K24660","K24661","K24669","K24671","K24680","K24685","K24687","K24689","K24692","K24707","K24713","K24714","K24721","K24722","K24732","K24734","K24746","K24757","K24759","K24767","K24772","K24773","K24780","K24781","K24794","K24798","K24803","K24808","K24809","K24821","K24822","K24823","K24827","K24829","K24830","K24834","K24835","K24844","K24849","K24852","K24856","K24858","K24913","K24920","K24923","K24925","K24927","K24928","K24933","K24934","K24935","K24937","K24938","K24944","K24948","K24949","K24953","K24955","K24958","K24961","K24972","K24975","K24976","K24977","K24978","K24989","K24993","K24995","K24998","K25000","K25006","K25019","K25029","K25034","K25035","K25037","K25039","K25042","K25047","K25048","K25055","K25058","K25059","K25060","K25066","K25071","K25076","K25077","K25079","K25083","K25101","K25105","K25106","K25115","K25116","K25118","K25119","K25120","K25122","K25126","K25145","K25147","K25150","K25163","K25166","K25174","K25179","K25181","K25182","K25185","K25197","K25199","K25206","K25218","K25232","K25235","K25236","K25241","K25247","K25249","K25256","K25266","K25270","K25272","K25276","K25280","K25282","K25293","K25300","K25306","K25307","K25319","K25340","K25347","K25349","K25351","K25369","K25373","K25388","K25389","K25406","K25408","K25417","K25432","K25439","K25442","K25447","K25460","K25468","K25472","K25477","K25479","K25490","K25495","K25498","K25512","K25516","K25522","K25544","K25547","K25553","K25556","K25558","K25575","K25577","K25579","K25583","K25588","K25589","K25591","K25597","K25607","K25610","K25613","K25615","K25619","K25620","K25641","K25644","K25647","K25655","K25668","K25671","K25676","K25684","K25694","K25704","K25710","K25713","K25715","K25716","K25719","K25720","K25725","K25728","K25734","K25739","K25743","K25746","K25754","K25758","K25761","K25765","K25771","K25772","K25783","K25786","K25801","K25803","K25814","K25820","K25823","K25825","K25832","K25837","K25838","K25859","K25860","K25864","K25865","K25866"]},"weak":{"up":["K00007","K00045","K00062","K00066","K00071","K00072","K00107","K00112","K00115","K00137","K00138","K00141","K00146","K00149","K00151","K00178","K00181","K00182","K00186","K00187","K00201","K00203","K00213","K00221","K00246","K00247","K00258","K00270","K00272","K00289","K00291","K00293","K00295","K00298","K00304","K00305","K00309","K00319","K00320","K00328","K00363","K00373","K00397","K00399","K00401","K00402","K00408","K00410","K00414","K00417","K00419","K00420","K00421","K00423","K00427","K00431","K00434","K00435","K00440","K00442","K00444","K00445","K00455","K00456","K00458","K00461","K00467","K00470","K00473","K00474","K00475","K00477","K00484","K00487","K00488","K00489","K00490","K00491","K00494","K00495","K00499","K00506","K00512","K00513","K00524","K00530","K00539","K00542","K00543","K00546","K00550","K00551","K00553","K00561","K00572","K00577","K00578","K00579","K00580","K00581","K00582","K00583","K00584","K00597","K00623","K00630","K00635","K00653","K00659","K00660","K00664","K00672","K00673","K00678","K00686","K00704","K00713","K00722","K00725","K00731","K00739","K00741","K00742","K00744","K00746","K00769","K00770","K00775","K00779","K00781","K00801","K00808","K00810","K00811","K00835","K00840","K00843","K00855","K00875","K00881","K00892","K00897","K00904","K00905","K00906","K00910","K00913","K00932","K00961","K00984","K01010","K01013","K01023","K01025","K01050","K01052","K01064","K01075","K01085","K01093","K01098","K01102","K01108","K01117","K01121","K01122","K01140","K01143","K01146","K01149","K01158","K01160","K01165","K01169","K01170","K01177","K01202","K01244","K01245","K01252","K01253","K01257","K01260","K01276","K01289","K01290","K01291","K01292","K01296","K01298","K01300","K01306","K01310","K01312","K01313","K01314","K01316","K01323","K01324","K01326","K01330","K01335","K01337","K01343","K01344","K01345","K01348","K01350","K01353","K01355","K01359","K01363","K01364","K01369","K01370","K01377","K01379","K01380","K01383","K01384","K01385","K01386","K01393","K01401","K01402","K01405","K01406","K01407","K01435","K01437","K01440","K01441","K01458","K01460","K01484","K01499","K01511","K01517","K01521","K01527","K01542","K01545","K01558","K01570","K01577","K01578","K01587","K01590","K01592","K01594","K01602","K01608","K01612","K01622","K01631","K01638","K01671","K01680","K01690","K01716","K01725","K01729","K01732","K01741","K01757","K01762","K01793","K01794","K01801","K01822","K01824","K01825","K01827","K01830","K01832","K01837","K01844","K01846","K01850","K01853","K01947","K01957","K01970","K01974","K01980","K01994","K02024","K02079","K02080","K02087","K02088","K02090","K02095","K02127","K02128","K02129","K02130","K02140","K02151","K02159","K02161","K02165","K02187","K02192","K02196","K02206","K02215","K02219","K02246","K02247","K02248","K02250","K02255","K02260","K02264","K02265","K02266","K02268","K02269","K02271","K02288","K02289","K02290","K02291","K02293","K02294","K02296","K02299","K02300","K02306","K02307","K02310","K02311","K02317","K02329","K02330","K02333","K02336","K02344","K02345","K02351","K02352","K02362","K02366","K02368","K02369","K02373","K02399","K02402","K02403","K02423","K02425","K02432","K02442","K02449","K02451","K02462","K02464","K02465","K02466","K02467","K02497","K02504","K02505","K02506","K02509","K02511","K02515","K02531","K02539","K02550","K02553","K02554","K02560","K02562","K02569","K02570","K02578","K02579","K02581","K02589","K02590","K02597","K02609","K02610","K02611","K02613","K02615","K02618","K02620","K02625","K02626","K02637","K02640","K02644","K02659","K02679","K02680","K02681","K02682","K02686","K02692","K02698","K02703","K02704","K02705","K02706","K02707","K02713","K02716","K02720","K02723","K02729","K02730","K02731","K02736","K02738","K02739","K02740","K02742","K02788","K02812","K02813","K02814","K02815","K02817","K02819","K02839","K02846","K02847","K02848","K02850","K02853","K02865","K02866","K02868","K02870","K02872","K02873","K02875","K02877","K02880","K02882","K02883","K02885","K02889","K02894","K02898","K02900","K02903","K02905","K02910","K02917","K02920","K02922","K02923","K02924","K02925","K02927","K02929","K02934","K02937","K02938","K02940","K02944","K02949","K02951","K02953","K02955","K02957","K02958","K02960","K02962","K02964","K02969","K02972","K02973","K02974","K02976","K02978","K02979","K02980","K02984","K02987","K02993","K02995","K02997","K03007","K03009","K03015","K03016","K03017","K03019","K03022","K03030","K03034","K03041","K03042","K03044","K03045","K03049","K03051","K03053","K03055","K03056","K03058","K03069","K03078","K03081","K03084","K03097","K03103","K03109","K03120","K03123","K03158","K03166","K03172","K03173","K03174","K03175","K03176","K03181","K03184","K03193","K03194","K03198","K03207","K03209","K03212","K03213","K03214","K03220","K03221","K03226","K03227","K03229","K03242","K03261","K03263","K03264","K03275","K03276","K03277","K03278","K03288","K03289","K03290","K03291","K03304","K03318","K03323","K03329","K03334","K03345","K03358","K03359","K03369","K03373","K03384","K03409","K03414","K03418","K03419","K03421","K03422","K03425","K03433","K03434","K03440","K03459","K03462","K03464","K03468","K03472","K03477","K03482","K03485","K03505","K03507","K03513","K03516","K03532","K03533","K03537","K03538","K03552","K03554","K03567","K03579","K03586","K03597","K03598","K03599","K03618","K03619","K03622","K03633","K03645","K03653","K03662","K03663","K03670","K03674","K03675","K03679","K03683","K03690","K03692","K03712","K03720","K03729","K03731","K03747","K03755","K03756","K03757","K03759","K03764","K03765","K03788","K03792","K03804","K03805","K03807","K03812","K03815","K03819","K03822","K03835","K03836","K03837","K03838","K03840","K03851","K03852","K03853","K03855","K03862","K03864","K03868","K03875","K03876","K03878","K03881","K03882","K03883","K03894","K03895","K03896","K03903","K03904","K03905","K03906","K03907","K03908","K03912","K03914","K03916","K03917","K03918","K03919","K03940","K03945","K03949","K03950","K03952","K03956","K03959","K03961","K03963","K03965","K03966","K03970","K03971","K03982","K03986","K03991","K03992","K03993","K03994","K03995","K03996","K03997","K03999","K04001","K04006","K04008","K04010","K04011","K04012","K04013","K04016","K04017","K04018","K04020","K04021","K04022","K04025","K04032","K04046","K04052","K04056","K04060","K04063","K04064","K04065","K04073","K04080","K04081","K04092","K04099","K04101","K04103","K04105","K04109","K04122","K04124","K04126","K04129","K04138","K04139","K04142","K04144","K04146","K04150","K04152","K04161","K04165","K04166","K04168","K04176","K04178","K04180","K04181","K04182","K04183","K04186","K04188","K04189","K04199","K04202","K04204","K04209","K04210","K04212","K04217","K04218","K04219","K04226","K04227","K04229","K04230","K04231","K04233","K04242","K04247","K04248","K04249","K04250","K04251","K04258","K04261","K04263","K04264","K04265","K04266","K04267","K04272","K04277","K04278","K04279","K04283","K04287","K04289","K04290","K04295","K04299","K04304","K04307","K04308","K04309","K04310","K04312","K04313","K04316","K04319","K04321","K04326","K04334","K04335","K04336","K04337","K04338","K04339","K04343","K04349","K04350","K04355","K04357","K04358","K04359","K04362","K04364","K04365","K04366","K04367","K04374","K04375","K04378","K04379","K04383","K04384","K04386","K04388","K04390","K04391","K04398","K04399","K04402","K04404","K04405","K04410","K04415","K04417","K04420","K04421","K04423","K04427","K04434","K04438","K04439","K04448","K04449","K04453","K04456","K04457","K04458","K04461","K04463","K04466","K04467","K04480","K04482","K04483","K04484","K04489","K04490","K04497","K04500","K04501","K04503","K04505","K04507","K04521","K04524","K04527","K04529","K04531","K04536","K04552","K04556","K04558","K04560","K04563","K04568","K04577","K04581","K04583","K04585","K04591","K04595","K04599","K04601","K04607","K04608","K04612","K04619","K04622","K04623","K04624","K04629","K04630","K04634","K04639","K04641","K04649","K04657","K04660","K04661","K04666","K04670","K04672","K04674","K04675","K04683","K04685","K04687","K04692","K04697","K04698","K04713","K04721","K04723","K04724","K04726","K04729","K04733","K04734","K04735","K04737","K04740","K04741","K04753","K04766","K04770","K04775","K04781","K04783","K04785","K04787","K04790","K04791","K04795","K04796","K04805","K04809","K04811","K04813","K04814","K04816","K04817","K04818","K04826","K04827","K04829","K04830","K04832","K04833","K04835","K04839","K04843","K04847","K04850","K04858","K04859","K04860","K04861","K04863","K04864","K04867","K04871","K04873","K04874","K04876","K04881","K04882","K04883","K04890","K04891","K04892","K04893","K04899","K04900","K04908","K04910","K04911","K04914","K04916","K04917","K04919","K04922","K04924","K04926","K04932","K04935","K04939","K04940","K04942","K04946","K04949","K04951","K04959","K04964","K04965","K04966","K04967","K04973","K04974","K04978","K04983","K04989","K04990","K04992","K04999","K05005","K05009","K05010","K05013","K05019","K05025","K05027","K05028","K05036","K05050","K05055","K05056","K05057","K05058","K05059","K05060","K05061","K05062","K05065","K05071","K05072","K05074","K05076","K05077","K05079","K05080","K05081","K05085","K05086","K05091","K05092","K05093","K05095","K05098","K05101","K05104","K05106","K05107","K05109","K05111","K05113","K05115","K05117","K05118","K05120","K05121","K05126","K05129","K05130","K05131","K05132","K05135","K05137","K05138","K05141","K05145","K05149","K05154","K05156","K05158","K05160","K05161","K05164","K05169","K05172","K05181","K05190","K05192","K05194","K05195","K05204","K05207","K05208","K05214","K05215","K05218","K05219","K05221","K05222","K05225","K05230","K05245","K05248","K05252","K05262","K05263","K05268","K05277","K05278","K05279","K05281","K05290","K05294","K05298","K05301","K05303","K05304","K05317","K05320","K05324","K05326","K05329","K05342","K05360","K05368","K05370","K05371","K05374","K05375","K05378","K05379","K05382","K05383","K05385","K05387","K05392","K05397","K05400","K05401","K05403","K05404","K05410","K05412","K05414","K05425","K05429","K05434","K05442","K05443","K05444","K05445","K05449","K05453","K05455","K05457","K05458","K05460","K05461","K05473","K05474","K05475","K05477","K05479","K05483","K05489","K05490","K05495","K05497","K05498","K05508","K05511","K05514","K05517","K05519","K05522","K05526","K05527","K05530","K05547","K05549","K05550","K05552","K05553","K05554","K05558","K05564","K05576","K05578","K05579","K05581","K05584","K05594","K05600","K05603","K05617","K05619","K05620","K05624","K05625","K05627","K05630","K05632","K05634","K05639","K05645","K05651","K05652","K05671","K05675","K05676","K05688","K05691","K05692","K05697","K05703","K05704","K05705","K05708","K05709","K05710","K05711","K05713","K05714","K05715","K05716","K05720","K05722","K05723","K05725","K05726","K05732","K05736","K05739","K05742","K05746","K05747","K05751","K05753","K05754","K05758","K05761","K05769","K05771","K05774","K05775","K05777","K05778","K05779","K05787","K05789","K05790","K05791","K05792","K05793","K05798","K05806","K05809","K05811","K05812","K05818","K05819","K05824","K05835","K05839","K05843","K05855","K05861","K05865","K05866","K05872","K05875","K05876","K05877","K05880","K05886","K05887","K05893","K05900","K05901","K05914","K05915","K05918","K05920","K05937","K05941","K05947","K05961","K05977","K05978","K05984","K05986","K05988","K05990","K05991","K05997","K05999","K06002","K06005","K06006","K06009","K06026","K06034","K06039","K06046","K06049","K06059","K06073","K06074","K06078","K06080","K06081","K06082","K06083","K06089","K06096","K06098","K06104","K06105","K06112","K06120","K06121","K06122","K06128","K06135","K06137","K06140","K06141","K06144","K06146","K06152","K06154","K06155","K06156","K06157","K06159","K06163","K06164","K06165","K06166","K06169","K06170","K06172","K06191","K06195","K06197","K06205","K06214","K06216","K06227","K06231","K06232","K06235","K06241","K06244","K06250","K06257","K06264","K06266","K06272","K06274","K06285","K06289","K06290","K06301","K06303","K06304","K06305","K06308","K06314","K06318","K06323","K06324","K06328","K06332","K06335","K06336","K06342","K06344","K06345","K06347","K06361","K06363","K06364","K06367","K06368","K06369","K06415","K06416","K06425","K06426","K06434","K06437","K06445","K06447","K06448","K06449","K06452","K06454","K06459","K06462","K06464","K06465","K06467","K06468","K06469","K06470","K06473","K06474","K06476","K06479","K06480","K06482","K06485","K06486","K06487","K06489","K06493","K06497","K06498","K06500","K06501","K06508","K06509","K06516","K06519","K06520","K06523","K06527","K06531","K06533","K06537","K06539","K06540","K06541","K06543","K06544","K06545","K06551","K06553","K06557","K06558","K06562","K06563","K06569","K06570","K06571","K06574","K06579","K06587","K06589","K06590","K06594","K06595","K06598","K06601","K06602","K06616","K06622","K06633","K06643","K06650","K06651","K06654","K06655","K06660","K06663","K06667","K06680","K06684","K06685","K06686","K06687","K06688","K06689","K06691","K06692","K06696","K06700","K06702","K06707","K06716","K06721","K06724","K06727","K06731","K06733","K06735","K06741","K06745","K06753","K06757","K06758","K06761","K06765","K06770","K06773","K06775","K06778","K06782","K06784","K06785","K06787","K06790","K06791","K06794","K06795","K06800","K06804","K06807","K06808","K06809","K06811","K06812","K06816","K06817","K06819","K06824","K06828","K06837","K06838","K06846","K06848","K06849","K06850","K06854","K06855","K06856","K06858","K06862","K06863","K06866","K06875","K06880","K06884","K06887","K06893","K06899","K06900","K06906","K06913","K06914","K06918","K06922","K06931","K06932","K06935","K06936","K06938","K06946","K06947","K06954","K06968","K06970","K06977","K06981","K06982","K06984","K07026","K07049","K07051","K07057","K07064","K07065","K07066","K07070","K07072","K07073","K07097","K07100","K07103","K07122","K07123","K07127","K07128","K07131","K07134","K07135","K07136","K07144","K07153","K07158","K07159","K07172","K07180","K07186","K07191","K07202","K07205","K07208","K07209","K07211","K07225","K07226","K07227","K07229","K07232","K07235","K07236","K07237","K07242","K07245","K07253","K07254","K07256","K07257","K07265","K07268","K07269","K07274","K07276","K07280","K07281","K07283","K07286","K07310","K07312","K07314","K07326","K07328","K07330","K07331","K07336","K07342","K07345","K07346","K07347","K07348","K07349","K07350","K07351","K07352","K07353","K07354","K07355","K07356","K07361","K07362","K07363","K07367","K07369","K07388","K07389","K07395","K07396","K07398","K07400","K07401","K07408","K07411","K07412","K07413","K07416","K07418","K07420","K07423","K07425","K07426","K07428","K07430","K07431","K07434","K07435","K07436","K07437","K07438","K07439","K07440","K07451","K07453","K07470","K07471","K07479","K07480","K07488","K07489","K07490","K07498","K07499","K07500","K07512","K07519","K07520","K07525","K07527","K07530","K07536","K07537","K07538","K07540","K07541","K07543","K07546","K07553","K07557","K07569","K07572","K07573","K07575","K07578","K07581","K07585","K07587","K07589","K07591","K07594","K07595","K07598","K07601","K07602","K07610","K07612","K07613","K07616","K07619","K07622","K07628","K07633","K07635","K07676","K07702","K07703","K07721","K07723","K07724","K07740","K07744","K07751","K07756","K07757","K07764","K07780","K07781","K07784","K07786","K07797","K07803","K07804","K07809","K07810","K07811","K07818","K07819","K07821","K07822","K07825","K07834","K07836","K07843","K07848","K07857","K07874","K07876","K07884","K07890","K07893","K07899","K07901","K07904","K07909","K07910","K07915","K07917","K07923","K07928","K07934","K07935","K07936","K07939","K07942","K07943","K07944","K07945","K07948","K07949","K07950","K07951","K07955","K07958","K07963","K07965","K07969","K07970","K07971","K07980","K07983","K07987","K07992","K07994","K07996","K07999","K08001","K08002","K08003","K08004","K08005","K08006","K08011","K08012","K08016","K08019","K08020","K08025","K08030","K08031","K08033","K08043","K08044","K08047","K08048","K08051","K08058","K08059","K08062","K08063","K08065","K08066","K08068","K08074","K08075","K08076","K08080","K08085","K08087","K08088","K08089","K08091","K08096","K08097","K08102","K08106","K08115","K08121","K08122","K08123","K08127","K08134","K08141","K08142","K08144","K08154","K08160","K08162","K08163","K08171","K08172","K08175","K08182","K08184","K08192","K08196","K08199","K08200","K08208","K08210","K08214","K08219","K08222","K08225","K08227","K08228","K08229","K08233","K08237","K08238","K08243","K08244","K08251","K08258","K08264","K08265","K08271","K08276","K08277","K08283","K08291","K08292","K08297","K08312","K08315","K08317","K08318","K08319","K08324","K08326","K08328","K08330","K08336","K08341","K08345","K08346","K08347","K08348","K08349","K08350","K08351","K08353","K08354","K08355","K08359","K08360","K08361","K08363","K08366","K08371","K08374","K08375","K08383","K08386","K08388","K08389","K08391","K08395","K08396","K08402","K08405","K08410","K08412","K08417","K08419","K08422","K08426","K08430","K08431","K08437","K08441","K08445","K08446","K08450","K08451","K08452","K08453","K08455","K08457","K08458","K08463","K08466","K08470","K08478","K08480","K08481","K08485","K08487","K08494","K08495","K08501","K08505","K08507","K08509","K08510","K08512","K08514","K08516","K08519","K08520","K08525","K08533","K08535","K08537","K08538","K08540","K08543","K08551","K08561","K08562","K08565","K08566","K08568","K08570","K08573","K08577","K08578","K08579","K08580","K08584","K08585","K08588","K08589","K08595","K08601","K08605","K08606","K08608","K08609","K08611","K08615","K08617","K08618","K08621","K08623","K08626","K08628","K08629","K08634","K08637","K08671","K08672","K08673","K08682","K08685","K08687","K08688","K08689","K08690","K08692","K08699","K08703","K08704","K08707","K08710","K08711","K08712","K08716","K08718","K08723","K08725","K08728","K08729","K08743","K08744","K08746","K08747","K08748","K08749","K08750","K08752","K08754","K08755","K08757","K08760","K08766","K08770","K08772","K08774","K08778","K08781","K08782","K08785","K08792","K08794","K08795","K08800","K08804","K08805","K08806","K08808","K08813","K08837","K08838","K08839","K08840","K08841","K08845","K08846","K08847","K08848","K08849","K08858","K08862","K08865","K08875","K08877","K08878","K08879","K08880","K08887","K08888","K08891","K08893","K08895","K08897","K08898","K08899","K08903","K08904","K08905","K08906","K08908","K08910","K08912","K08928","K08940","K08944","K08949","K08951","K08958","K08959","K08960","K08968","K08970","K08984","K08985","K08990","K08992","K08993","K08994","K08996","K08997","K09016","K09018","K09021","K09023","K09034","K09037","K09039","K09040","K09042","K09049","K09058","K09062","K09068","K09069","K09071","K09072","K09073","K09075","K09077","K09078","K09080","K09083","K09084","K09087","K09092","K09093","K09094","K09097","K09106","K09108","K09109","K09112","K09114","K09119","K09124","K09126","K09128","K09129","K09130","K09139","K09143","K09145","K09146","K09147","K09148","K09149","K09154","K09158","K09159","K09160","K09161","K09165","K09166","K09170","K09171","K09174","K09175","K09176","K09177","K09178","K09180","K09190","K09193","K09194","K09199","K09202","K09205","K09207","K09208","K09211","K09212","K09213","K09214","K09218","K09219","K09225","K09227","K09231","K09235","K09237","K09238","K09240","K09242","K09246","K09248","K09249","K09254","K09258","K09259","K09261","K09266","K09274","K09287","K09292","K09300","K09306","K09322","K09323","K09331","K09335","K09340","K09344","K09351","K09352","K09353","K09355","K09361","K09363","K09365","K09368","K09373","K09375","K09383","K09388","K09389","K09390","K09394","K09395","K09396","K09399","K09401","K09404","K09405","K09406","K09407","K09408","K09409","K09414","K09421","K09423","K09425","K09428","K09429","K09430","K09432","K09434","K09440","K09441","K09451","K09455","K09456","K09463","K09464","K09465","K09466","K09468","K09469","K09470","K09472","K09473","K09475","K09476","K09477","K09481","K09484","K09491","K09492","K09493","K09494","K09495","K09496","K09497","K09499","K09501","K09511","K09513","K09515","K09519","K09520","K09524","K09526","K09535","K09538","K09539","K09542","K09543","K09546","K09551","K09559","K09564","K09567","K09570","K09573","K09577","K09579","K09604","K09605","K09606","K09609","K09610","K09611","K09617","K09618","K09627","K09629","K09630","K09631","K09635","K09638","K09640","K09644","K09646","K09648","K09649","K09655","K09662","K09663","K09665","K09669","K09671","K09672","K09673","K09676","K09678","K09679","K09683","K09700","K09701","K09712","K09713","K09716","K09717","K09718","K09719","K09720","K09721","K09723","K09724","K09727","K09728","K09730","K09731","K09733","K09735","K09737","K09738","K09739","K09740","K09741","K09753","K09754","K09755","K09756","K09763","K09780","K09782","K09785","K09786","K09801","K09802","K09804","K09805","K09813","K09823","K09828","K09833","K09834","K09840","K09842","K09844","K09849","K09851","K09852","K09857","K09860","K09866","K09869","K09870","K09871","K09872","K09877","K09881","K09882","K09884","K09887","K09890","K09891","K09892","K09893","K09895","K09896","K09897","K09898","K09899","K09900","K09901","K09902","K09904","K09906","K09907","K09909","K09910","K09911","K09912","K09913","K09914","K09916","K09917","K09918","K09920","K09921","K09923","K09926","K09929","K09932","K09934","K09937","K09938","K09941","K09943","K09948","K09954","K09956","K09958","K09959","K09962","K09964","K09967","K09968","K09975","K09978","K09979","K09980","K09982","K09986","K09987","K09990","K09998","K09999","K10000","K10002","K10015","K10016","K10024","K10030","K10032","K10035","K10042","K10045","K10046","K10049","K10051","K10052","K10054","K10055","K10057","K10058","K10059","K10063","K10064","K10065","K10066","K10067","K10070","K10074","K10076","K10084","K10086","K10087","K10094","K10098","K10099","K10100","K10102","K10106","K10109","K10110","K10111","K10124","K10130","K10138","K10139","K10142","K10146","K10149","K10159","K10164","K10169","K10174","K10175","K10176","K10180","K10184","K10186","K10195","K10205","K10207","K10208","K10209","K10212","K10215","K10220","K10221","K10224","K10245","K10247","K10249","K10252","K10253","K10263","K10270","K10274","K10279","K10281","K10283","K10287","K10291","K10292","K10296","K10298","K10304","K10305","K10306","K10307","K10308","K10312","K10313","K10314","K10315","K10319","K10320","K10322","K10323","K10324","K10325","K10326","K10327","K10328","K10329","K10330","K10331","K10333","K10334","K10335","K10336","K10339","K10340","K10348","K10351","K10353","K10355","K10365","K10368","K10370","K10371","K10375","K10379","K10384","K10390","K10391","K10407","K10411","K10412","K10417","K10418","K10419","K10420","K10423","K10425","K10428","K10434","K10435","K10438","K10443","K10444","K10447","K10449","K10450","K10451","K10453","K10454","K10455","K10457","K10458","K10459","K10460","K10461","K10464","K10466","K10468","K10471","K10472","K10474","K10480","K10482","K10485","K10488","K10490","K10493","K10494","K10495","K10497","K10498","K10502","K10503","K10507","K10508","K10512","K10513","K10517","K10519","K10520","K10526","K10530","K10534","K10535","K10537","K10549","K10550","K10551","K10556","K10557","K10558","K10568","K10575","K10577","K10583","K10594","K10600","K10607","K10608","K10611","K10613","K10614","K10616","K10621","K10629","K10633","K10634","K10641","K10642","K10647","K10648","K10655","K10656","K10658","K10673","K10675","K10687","K10690","K10692","K10694","K10701","K10702","K10707","K10717","K10719","K10721","K10723","K10731","K10737","K10745","K10748","K10761","K10766","K10769","K10775","K10784","K10800","K10811","K10812","K10817","K10820","K10821","K10822","K10827","K10836","K10837","K10840","K10850","K10851","K10856","K10857","K10861","K10869","K10871","K10879","K10881","K10886","K10889","K10891","K10903","K10906","K10920","K10921","K10925","K10931","K10932","K10933","K10936","K10938","K10946","K10949","K10961","K10962","K10965","K10966","K10973","K10975","K10977","K10980","K10984","K10985","K10988","K10989","K10993","K11005","K11007","K11008","K11011","K11013","K11014","K11015","K11017","K11019","K11025","K11028","K11029","K11030","K11031","K11033","K11034","K11035","K11037","K11042","K11044","K11045","K11049","K11057","K11061","K11064","K11066","K11080","K11081","K11082","K11083","K11091","K11095","K11097","K11098","K11099","K11106","K11107","K11109","K11111","K11115","K11122","K11130","K11132","K11133","K11134","K11139","K11142","K11146","K11149","K11156","K11167","K11168","K11176","K11194","K11195","K11201","K11205","K11208","K11209","K11217","K11218","K11220","K11221","K11222","K11225","K11227","K11232","K11234","K11253","K11254","K11255","K11256","K11257","K11258","K11264","K11270","K11271","K11281","K11287","K11289","K11299","K11300","K11311","K11316","K11317","K11336","K11337","K11340","K11344","K11346","K11349","K11352","K11355","K11368","K11369","K11370","K11382","K11391","K11395","K11401","K11404","K11409","K11413","K11415","K11417","K11418","K11433","K11439","K11442","K11465","K11468","K11472","K11474","K11477","K11479","K11483","K11486","K11488","K11494","K11503","K11504","K11506","K11507","K11508","K11509","K11512","K11514","K11519","K11524","K11530","K11535","K11539","K11546","K11549","K11550","K11552","K11554","K11555","K11556","K11559","K11561","K11565","K11566","K11567","K11569","K11572","K11576","K11579","K11581","K11587","K11590","K11591","K11595","K11596","K11598","K11599","K11605","K11606","K11609","K11611","K11619","K11620","K11628","K11639","K11640","K11646","K11656","K11677","K11680","K11685","K11694","K11695","K11696","K11699","K11702","K11709","K11714","K11715","K11726","K11727","K11732","K11734","K11736","K11738","K11739","K11740","K11742","K11745","K11746","K11748","K11750","K11759","K11767","K11769","K11780","K11781","K11784","K11796","K11803","K11810","K11811","K11814","K11825","K11826","K11827","K11830","K11834","K11845","K11846","K11863","K11864","K11867","K11874","K11876","K11878","K11879","K11884","K11887","K11889","K11893","K11895","K11896","K11897","K11898","K11899","K11900","K11901","K11903","K11905","K11909","K11911","K11916","K11918","K11920","K11925","K11926","K11929","K11930","K11932","K11933","K11935","K11937","K11938","K11940","K11941","K11949","K11950","K11954","K11956","K11964","K11967","K11977","K11980","K11981","K11986","K11987","K11988","K11989","K11990","K11992","K11994","K11995","K11999","K12002","K12011","K12012","K12013","K12016","K12019","K12026","K12029","K12030","K12036","K12040","K12042","K12044","K12048","K12049","K12053","K12055","K12056","K12057","K12058","K12059","K12060","K12061","K12062","K12065","K12066","K12067","K12068","K12069","K12070","K12071","K12072","K12074","K12077","K12081","K12092","K12093","K12094","K12095","K12096","K12099","K12100","K12103","K12104","K12105","K12109","K12112","K12113","K12114","K12119","K12120","K12121","K12127","K12136","K12138","K12139","K12142","K12144","K12145","K12146","K12147","K12148","K12149","K12150","K12151","K12153","K12157","K12158","K12162","K12165","K12166","K12174","K12179","K12181","K12188","K12201","K12203","K12204","K12205","K12206","K12207","K12209","K12211","K12212","K12213","K12214","K12217","K12218","K12222","K12223","K12225","K12227","K12228","K12230","K12237","K12238","K12239","K12241","K12246","K12247","K12253","K12254","K12255","K12256","K12265","K12268","K12269","K12270","K12271","K12273","K12274","K12288","K12289","K12290","K12291","K12293","K12294","K12295","K12296","K12299","K12304","K12305","K12306","K12324","K12325","K12328","K12329","K12330","K12332","K12341","K12342","K12348","K12352","K12355","K12358","K12379","K12380","K12383","K12384","K12387","K12390","K12392","K12393","K12399","K12401","K12402","K12403","K12411","K12412","K12418","K12422","K12432","K12433","K12434","K12441","K12442","K12443","K12444","K12449","K12453","K12455","K12458","K12461","K12463","K12467","K12473","K12474","K12477","K12482","K12491","K12497","K12500","K12502","K12512","K12516","K12517","K12518","K12519","K12520","K12521","K12522","K12523","K12525","K12529","K12532","K12538","K12548","K12553","K12554","K12560","K12566","K12569","K12575","K12576","K12578","K12582","K12586","K12589","K12594","K12601","K12612","K12620","K12621","K12624","K12625","K12626","K12641","K12647","K12648","K12649","K12651","K12652","K12653","K12654","K12657","K12660","K12661","K12663","K12664","K12665","K12668","K12673","K12678","K12679","K12681","K12683","K12684","K12687","K12690","K12755","K12756","K12759","K12762","K12764","K12773","K12775","K12778","K12784","K12785","K12786","K12788","K12791","K12794","K12797","K12798","K12800","K12803","K12804","K12807","K12810","K12845","K12853","K12859","K12861","K12889","K12903","K12911","K12929","K12945","K12947","K12957","K12961","K12963","K12965","K12967","K12973","K12974","K12976","K12977","K12979","K12981","K12985","K12986","K13000","K13001","K13003","K13014","K13019","K13021","K13022","K13035","K13037","K13039","K13046","K13050","K13053","K13055","K13061","K13071","K13072","K13082","K13085","K13088","K13111","K13112","K13113","K13120","K13122","K13124","K13125","K13134","K13135","K13136","K13139","K13141","K13142","K13144","K13145","K13147","K13152","K13155","K13160","K13175","K13182","K13183","K13194","K13198","K13202","K13218","K13231","K13232","K13250","K13251","K13255","K13256","K13258","K13273","K13279","K13281","K13282","K13285","K13286","K13287","K13294","K13295","K13300","K13301","K13314","K13318","K13336","K13349","K13350","K13354","K13360","K13369","K13375","K13376","K13379","K13381","K13413","K13416","K13418","K13420","K13424","K13427","K13428","K13429","K13442","K13443","K13449","K13454","K13459","K13462","K13473","K13480","K13485","K13488","K13489","K13499","K13502","K13505","K13506","K13513","K13514","K13516","K13517","K13521","K13523","K13526","K13528","K13537","K13538","K13539","K13559","K13569","K13571","K13574","K13578","K13580","K13583","K13586","K13588","K13597","K13602","K13603","K13604","K13605","K13606","K13612","K13613","K13615","K13619","K13620","K13621","K13622","K13624","K13627","K13629","K13630","K13631","K13642","K13644","K13650","K13651","K13654","K13655","K13658","K13659","K13660","K13665","K13667","K13675","K13679","K13680","K13689","K13691","K13704","K13705","K13706","K13710","K13712","K13713","K13720","K13724","K13725","K13727","K13728","K13737","K13741","K13743","K13744","K13751","K13752","K13755","K13756","K13763","K13764","K13765","K13769","K13776","K13779","K13780","K13784","K13785","K13790","K13791","K13792","K13804","K13807","K13812","K13813","K13816","K13818","K13820","K13825","K13827","K13828","K13834","K13840","K13844","K13845","K13846","K13848","K13859","K13863","K13865","K13879","K13881","K13882","K13885","K13887","K13894","K13906","K13907","K13911","K13913","K13914","K13915","K13918","K13931","K13932","K13933","K13934","K13935","K13936","K13937","K13938","K13942","K13946","K13949","K13951","K13955","K13956","K13957","K13958","K13965","K13966","K13970","K13972","K13978","K13988","K13991","K13992","K13995","K14008","K14010","K14011","K14021","K14024","K14028","K14029","K14031","K14052","K14053","K14054","K14055","K14061","K14062","K14064","K14065","K14066","K14067","K14069","K14071","K14072","K14077","K14078","K14080","K14081","K14085","K14086","K14092","K14093","K14094","K14095","K14096","K14097","K14098","K14099","K14100","K14101","K14102","K14103","K14104","K14105","K14106","K14109","K14110","K14111","K14112","K14113","K14114","K14115","K14116","K14117","K14118","K14119","K14122","K14123","K14124","K14125","K14126","K14128","K14133","K14136","K14137","K14140","K14142","K14144","K14159","K14186","K14187","K14196","K14197","K14203","K14204","K14211","K14215","K14216","K14257","K14265","K14268","K14269","K14270","K14272","K14275","K14287","K14302","K14305","K14313","K14330","K14331","K14333","K14342","K14343","K14344","K14350","K14356","K14359","K14363","K14365","K14367","K14380","K14381","K14382","K14384","K14395","K14406","K14409","K14414","K14423","K14424","K14426","K14433","K14434","K14446","K14449","K14454","K14458","K14471","K14484","K14485","K14486","K14493","K14499","K14503","K14510","K14518","K14526","K14528","K14533","K14560","K14561","K14566","K14587","K14588","K14590","K14606","K14608","K14618","K14636","K14637","K14642","K14653","K14656","K14657","K14658","K14670","K14671","K14675","K14678","K14680","K14681","K14687","K14695","K14702","K14703","K14707","K14710","K14714","K14718","K14720","K14726","K14728","K14733","K14735","K14736","K14737","K14744","K14747","K14753","K14757","K14759","K14760","K14762","K14770","K14783","K14813","K14814","K14817","K14821","K14822","K14828","K14854","K14860","K14864","K14865","K14900","K14937","K14938","K14939","K14943","K14955","K14956","K14957","K14965","K14969","K14973","K14974","K14985","K14988","K14991","K14992","K14995","K15000","K15003","K15005","K15006","K15008","K15028","K15033","K15034","K15046","K15049","K15050","K15064","K15065","K15066","K15068","K15069","K15070","K15072","K15074","K15085","K15095","K15106","K15110","K15112","K15120","K15121","K15123","K15124","K15132","K15133","K15135","K15136","K15139","K15141","K15143","K15159","K15169","K15170","K15182","K15197","K15203","K15209","K15217","K15219","K15220","K15225","K15227","K15231","K15235","K15258","K15267","K15273","K15274","K15277","K15282","K15284","K15286","K15300","K15301","K15302","K15310","K15311","K15312","K15313","K15314","K15316","K15317","K15320","K15325","K15327","K15328","K15336","K15344","K15345","K15348","K15349","K15350","K15352","K15353","K15357","K15359","K15364","K15367","K15368","K15373","K15375","K15381","K15385","K15390","K15391","K15396","K15398","K15403","K15405","K15409","K15412","K15413","K15415","K15416","K15418","K15419","K15423","K15426","K15431","K15434","K15439","K15448","K15463","K15469","K15470","K15476","K15479","K15481","K15490","K15491","K15493","K15494","K15498","K15502","K15503","K15504","K15508","K15510","K15513","K15517","K15519","K15522","K15523","K15527","K15529","K15535","K15536","K15537","K15538","K15540","K15543","K15547","K15548","K15549","K15550","K15557","K15558","K15561","K15563","K15566","K15595","K15602","K15604","K15608","K15609","K15612","K15613","K15623","K15629","K15632","K15641","K15642","K15643","K15646","K15657","K15671","K15672","K15674","K15675","K15676","K15677","K15678","K15679","K15681","K15684","K15689","K15693","K15699","K15700","K15704","K15708","K15713","K15715","K15716","K15721","K15722","K15723","K15730","K15735","K15737","K15740","K15741","K15742","K15745","K15746","K15747","K15756","K15757","K15760","K15762","K15764","K15777","K15782","K15783","K15788","K15797","K15804","K15811","K15815","K15822","K15827","K15828","K15829","K15830","K15831","K15832","K15833","K15834","K15842","K15844","K15846","K15848","K15853","K15862","K15863","K15867","K15868","K15879","K15897","K15899","K15901","K15902","K15904","K15906","K15908","K15922","K15981","K16041","K16042","K16046","K16047","K16048","K16057","K16060","K16061","K16062","K16063","K16064","K16065","K16067","K16068","K16069","K16074","K16076","K16077","K16078","K16080","K16081","K16104","K16120","K16121","K16122","K16127","K16128","K16129","K16130","K16131","K16134","K16138","K16140","K16149","K16158","K16160","K16163","K16168","K16174","K16176","K16180","K16184","K16185","K16188","K16190","K16191","K16195","K16214","K16216","K16217","K16218","K16220","K16223","K16224","K16230","K16231","K16240","K16242","K16243","K16245","K16250","K16255","K16256","K16260","K16270","K16273","K16274","K16275","K16277","K16278","K16279","K16281","K16284","K16285","K16288","K16290","K16295","K16305","K16306","K16312","K16319","K16320","K16321","K16322","K16323","K16324","K16325","K16326","K16331","K16339","K16346","K16347","K16348","K16351","K16355","K16358","K16360","K16367","K16368","K16377","K16393","K16405","K16417","K16418","K16419","K16421","K16442","K16448","K16450","K16452","K16454","K16465","K16472","K16485","K16490","K16492","K16510","K16513","K16514","K16515","K16517","K16521","K16522","K16524","K16525","K16526","K16530","K16532","K16534","K16539","K16545","K16548","K16558","K16559","K16560","K16561","K16563","K16565","K16575","K16579","K16581","K16583","K16589","K16590","K16592","K16594","K16599","K16600","K16603","K16604","K16605","K16610","K16615","K16618","K16619","K16620","K16621","K16624","K16632","K16636","K16639","K16640","K16643","K16644","K16651","K16654","K16658","K16661","K16662","K16663","K16665","K16666","K16673","K16677","K16679","K16687","K16689","K16690","K16691","K16693","K16695","K16696","K16699","K16704","K16708","K16710","K16711","K16713","K16715","K16720","K16721","K16722","K16724","K16729","K16730","K16733","K16735","K16741","K16742","K16744","K16745","K16748","K16750","K16752","K16758","K16764","K16769","K16774","K16775","K16779","K16795","K16796","K16798","K16801","K16805","K16810","K16813","K16815","K16816","K16820","K16822","K16824","K16838","K16839","K16840","K16842","K16847","K16854","K16855","K16859","K16861","K16864","K16869","K16872","K16936","K16960","K16963","K16984","K17002","K17013","K17022","K17104","K17134","K17139","K17169","K17202","K17226","K17268","K17279","K17305","K17359","K17424","K17514","K17554","K17712","K17841","K17842","K17856","K17880","K17986","K17989","K18110","K18210","K18215","K18267","K18283","K18332","K18410","K18434","K18468","K18677","K18741","K19052","K19081","K19467","K19542","K19548","K19553","K19554","K19569","K19601","K19705","K19716","K19733","K19737","K19751","K19822","K19903","K19915","K19920","K19964","K20023","K20076","K20088","K20092","K20144","K20337","K20340","K20351","K20388","K20399","K20423","K20428","K20459","K20538","K20588","K20678","K20692","K20727","K20743","K20775","K20784","K20787","K20799","K20820","K20836","K20875","K20890","K20942","K21052","K21055","K21069","K21116","K21215","K21310","K21314","K21317","K21381","K21401","K21501","K21503","K21595","K21680","K21706","K21752","K21754","K21795","K21807","K21810","K21812","K21857","K21871","K21903","K21919","K21938","K21961","K21967","K21983","K22013","K22073","K22121","K22168","K22175","K22205","K22207","K22232","K22331","K22382","K22495","K22614","K22641","K22686","K22698","K22761","K22768","K22791","K22807","K22904","K22959","K22967","K23161","K23164","K23245","K23247","K23290","K23412","K23521","K23547","K23606","K23727","K23758","K23822","K23851","K23853","K23905","K23954","K24052","K24147","K24152","K24156","K24171","K24212","K24217","K24233","K24291","K24299","K24322","K24337","K24342","K24450","K24473","K24522","K24602","K24608","K24689","K24786","K24813","K24856","K24933","K25023","K25041","K25053","K25059","K25061","K25068","K25079","K25083","K25160","K25189","K25206","K25231","K25232","K25237","K25266","K25317","K25345","K25352","K25369","K25479","K25489","K25579","K25609","K25621","K25713","K25724","K25739","K25765","K25866"],"dn":["K00001","K00002","K00003","K00004","K00005","K00006","K00008","K00009","K00010","K00011","K00012","K00013","K00014","K00015","K00016","K00018","K00019","K00020","K00022","K00023","K00024","K00026","K00027","K00028","K00029","K00030","K00031","K00032","K00033","K00034","K00035","K00036","K00038","K00039","K00040","K00041","K00042","K00043","K00046","K00048","K00049","K00050","K00052","K00053","K00055","K00057","K00058","K00059","K00060","K00063","K00064","K00065","K00067","K00068","K00069","K00074","K00075","K00076","K00077","K00078","K00082","K00083","K00086","K00087","K00088","K00090","K00091","K00096","K00097","K00098","K00099","K00100","K00101","K00102","K00104","K00106","K00109","K00111","K00114","K00117","K00118","K00119","K00121","K00122","K00123","K00124","K00125","K00127","K00128","K00129","K00130","K00132","K00133","K00134","K00135","K00140","K00142","K00143","K00145","K00147","K00153","K00154","K00155","K00156","K00157","K00158","K00161","K00162","K00164","K00166","K00167","K00169","K00170","K00171","K00172","K00174","K00175","K00176","K00177","K00179","K00180","K00184","K00185","K00188","K00190","K00192","K00193","K00194","K00196","K00197","K00198","K00200","K00202","K00204","K00205","K00207","K00208","K00210","K00214","K00215","K00218","K00219","K00222","K00223","K00224","K00226","K00227","K00230","K00231","K00232","K00234","K00236","K00239","K00240","K00241","K00243","K00244","K00245","K00248","K00249","K00251","K00252","K00253","K00256","K00257","K00259","K00260","K00261","K00262","K00263","K00264","K00265","K00266","K00273","K00274","K00275","K00278","K00281","K00282","K00283","K00284","K00285","K00286","K00287","K00288","K00290","K00294","K00297","K00299","K00301","K00302","K00303","K00311","K00315","K00317","K00318","K00323","K00324","K00325","K00326","K00327","K00329","K00330","K00331","K00332","K00333","K00334","K00335","K00336","K00337","K00338","K00339","K00340","K00341","K00342","K00343","K00344","K00346","K00347","K00348","K00349","K00350","K00351","K00354","K00355","K00356","K00358","K00359","K00362","K00366","K00367","K00368","K00370","K00372","K00374","K00375","K00378","K00380","K00381","K00382","K00383","K00384","K00385","K00386","K00387","K00390","K00392","K00394","K00395","K00400","K00404","K00406","K00412","K00413","K00416","K00425","K00426","K00428","K00430","K00432","K00433","K00436","K00437","K00441","K00443","K00446","K00449","K00450","K00451","K00452","K00453","K00457","K00459","K00463","K00472","K00476","K00480","K00483","K00485","K00486","K00496","K00500","K00504","K00507","K00508","K00511","K00517","K00520","K00521","K00525","K00526","K00527","K00528","K00529","K00532","K00533","K00537","K00538","K00540","K00547","K00548","K00549","K00554","K00555","K00558","K00559","K00560","K00563","K00564","K00565","K00566","K00567","K00568","K00569","K00570","K00571","K00573","K00574","K00575","K00587","K00588","K00590","K00591","K00595","K00598","K00599","K00600","K00601","K00602","K00604","K00605","K00606","K00607","K00609","K00610","K00611","K00614","K00615","K00616","K00619","K00620","K00621","K00624","K00625","K00626","K00627","K00632","K00633","K00634","K00637","K00638","K00639","K00640","K00641","K00643","K00645","K00647","K00648","K00651","K00652","K00654","K00655","K00656","K00657","K00658","K00661","K00662","K00665","K00666","K00667","K00668","K00670","K00671","K00674","K00675","K00676","K00677","K00679","K00680","K00681","K00683","K00684","K00685","K00688","K00689","K00690","K00691","K00692","K00693","K00694","K00695","K00696","K00697","K00698","K00699","K00700","K00701","K00702","K00703","K00705","K00706","K00710","K00712","K00717","K00720","K00721","K00728","K00729","K00736","K00743","K00745","K00748","K00749","K00752","K00754","K00756","K00757","K00758","K00759","K00760","K00761","K00762","K00763","K00764","K00765","K00766","K00767","K00768","K00772","K00773","K00782","K00783","K00784","K00786","K00787","K00788","K00789","K00790","K00791","K00793","K00794","K00795","K00796","K00797","K00798","K00799","K00800","K00804","K00805","K00806","K00812","K00814","K00815","K00816","K00817","K00818","K00819","K00820","K00821","K00822","K00823","K00824","K00825","K00826","K00830","K00831","K00832","K00833","K00837","K00838","K00839","K00841","K00842","K00844","K00845","K00846","K00847","K00848","K00849","K00850","K00851","K00852","K00853","K00854","K00856","K00857","K00858","K00859","K00860","K00861","K00863","K00864","K00865","K00868","K00869","K00870","K00871","K00872","K00873","K00874","K00876","K00877","K00878","K00879","K00880","K00882","K00884","K00885","K00886","K00888","K00889","K00891","K00894","K00895","K00899","K00900","K00901","K00903","K00907","K00908","K00911","K00912","K00914","K00916","K00917","K00919","K00921","K00922","K00923","K00924","K00925","K00926","K00927","K00928","K00929","K00930","K00931","K00936","K00937","K00939","K00940","K00941","K00942","K00943","K00945","K00946","K00947","K00948","K00949","K00950","K00951","K00952","K00953","K00954","K00955","K00956","K00957","K00958","K00962","K00963","K00965","K00966","K00967","K00968","K00969","K00970","K00971","K00973","K00974","K00975","K00978","K00979","K00980","K00981","K00982","K00983","K00985","K00986","K00988","K00989","K00990","K00991","K00992","K00993","K00995","K00996","K00997","K00998","K01000","K01001","K01002","K01003","K01005","K01006","K01007","K01008","K01011","K01012","K01021","K01026","K01027","K01028","K01029","K01032","K01034","K01035","K01039","K01040","K01041","K01042","K01043","K01046","K01047","K01048","K01049","K01051","K01053","K01054","K01055","K01056","K01057","K01060","K01061","K01066","K01067","K01068","K01069","K01070","K01071","K01072","K01073","K01076","K01077","K01078","K01079","K01080","K01081","K01082","K01083","K01084","K01089","K01090","K01091","K01092","K01095","K01096","K01097","K01099","K01101","K01103","K01104","K01106","K01111","K01112","K01113","K01114","K01115","K01116","K01118","K01119","K01120","K01125","K01126","K01128","K01129","K01130","K01131","K01132","K01133","K01134","K01135","K01136","K01137","K01138","K01139","K01142","K01144","K01147","K01148","K01151","K01153","K01154","K01155","K01156","K01157","K01159","K01163","K01164","K01166","K01173","K01174","K01175","K01176","K01178","K01179","K01180","K01181","K01182","K01183","K01184","K01185","K01186","K01187","K01188","K01189","K01190","K01191","K01192","K01193","K01194","K01195","K01196","K01197","K01198","K01199","K01200","K01201","K01204","K01205","K01206","K01207","K01208","K01209","K01210","K01212","K01213","K01214","K01215","K01216","K01218","K01220","K01222","K01223","K01224","K01225","K01226","K01227","K01228","K01229","K01230","K01231","K01232","K01233","K01234","K01235","K01236","K01238","K01239","K01240","K01243","K01246","K01247","K01250","K01251","K01254","K01255","K01256","K01258","K01259","K01261","K01262","K01263","K01264","K01265","K01266","K01267","K01268","K01269","K01270","K01271","K01273","K01274","K01277","K01278","K01279","K01280","K01281","K01282","K01283","K01284","K01286","K01288","K01293","K01295","K01297","K01299","K01301","K01303","K01304","K01305","K01308","K01318","K01322","K01336","K01338","K01341","K01342","K01347","K01349","K01354","K01356","K01358","K01360","K01361","K01362","K01371","K01372","K01373","K01376","K01387","K01390","K01400","K01408","K01409","K01410","K01411","K01412","K01414","K01415","K01417","K01419","K01420","K01421","K01422","K01423","K01424","K01425","K01426","K01428","K01429","K01430","K01431","K01432","K01433","K01434","K01436","K01438","K01439","K01442","K01443","K01446","K01447","K01448","K01449","K01451","K01452","K01453","K01456","K01457","K01459","K01461","K01462","K01463","K01464","K01465","K01466","K01467","K01468","K01469","K01470","K01473","K01474","K01476","K01477","K01478","K01479","K01480","K01483","K01485","K01486","K01487","K01488","K01489","K01490","K01491","K01492","K01493","K01494","K01495","K01496","K01500","K01501","K01502","K01505","K01506","K01507","K01509","K01510","K01512","K01513","K01514","K01515","K01518","K01520","K01523","K01524","K01525","K01526","K01528","K01529","K01530","K01531","K01533","K01534","K01535","K01536","K01537","K01539","K01540","K01541","K01544","K01546","K01547","K01548","K01551","K01552","K01554","K01555","K01556","K01557","K01560","K01561","K01563","K01565","K01567","K01568","K01569","K01571","K01572","K01573","K01575","K01576","K01579","K01580","K01581","K01582","K01583","K01585","K01586","K01588","K01589","K01591","K01593","K01595","K01596","K01597","K01598","K01599","K01601","K01607","K01609","K01610","K01611","K01613","K01615","K01616","K01619","K01620","K01621","K01624","K01625","K01626","K01627","K01628","K01629","K01632","K01633","K01636","K01639","K01640","K01641","K01643","K01644","K01646","K01647","K01649","K01652","K01653","K01654","K01657","K01658","K01659","K01661","K01662","K01663","K01664","K01665","K01666","K01667","K01669","K01672","K01673","K01674","K01676","K01677","K01678","K01679","K01681","K01684","K01685","K01686","K01687","K01689","K01692","K01693","K01694","K01695","K01696","K01697","K01698","K01702","K01703","K01704","K01709","K01710","K01711","K01712","K01713","K01714","K01715","K01719","K01724","K01726","K01727","K01728","K01733","K01734","K01735","K01736","K01737","K01738","K01739","K01740","K01744","K01745","K01746","K01749","K01750","K01751","K01752","K01753","K01754","K01755","K01756","K01758","K01759","K01760","K01761","K01763","K01768","K01769","K01770","K01772","K01775","K01776","K01777","K01778","K01779","K01781","K01783","K01784","K01785","K01786","K01787","K01788","K01790","K01791","K01792","K01795","K01796","K01797","K01799","K01802","K01803","K01804","K01805","K01807","K01808","K01809","K01810","K01811","K01812","K01813","K01814","K01815","K01816","K01817","K01818","K01819","K01820","K01821","K01823","K01826","K01828","K01834","K01835","K01836","K01838","K01839","K01840","K01843","K01845","K01847","K01848","K01849","K01852","K01854","K01855","K01856","K01857","K01858","K01860","K01865","K01866","K01867","K01868","K01869","K01870","K01872","K01873","K01874","K01875","K01876","K01878","K01879","K01880","K01881","K01883","K01885","K01886","K01887","K01889","K01890","K01892","K01893","K01894","K01895","K01896","K01897","K01899","K01902","K01903","K01904","K01905","K01906","K01907","K01910","K01911","K01912","K01913","K01914","K01915","K01916","K01918","K01919","K01920","K01921","K01923","K01924","K01925","K01926","K01928","K01929","K01930","K01931","K01932","K01933","K01934","K01935","K01937","K01938","K01939","K01940","K01941","K01942","K01945","K01948","K01950","K01951","K01952","K01953","K01954","K01955","K01956","K01958","K01959","K01960","K01961","K01962","K01963","K01965","K01966","K01968","K01969","K01971","K01972","K01975","K01988","K01989","K01990","K01991","K01992","K01993","K01995","K01996","K01997","K01998","K01999","K02000","K02001","K02002","K02003","K02004","K02005","K02006","K02007","K02008","K02009","K02010","K02011","K02012","K02013","K02014","K02015","K02016","K02017","K02018","K02019","K02020","K02021","K02022","K02023","K02025","K02026","K02027","K02028","K02029","K02030","K02031","K02032","K02033","K02034","K02035","K02036","K02037","K02038","K02039","K02040","K02041","K02042","K02043","K02044","K02045","K02046","K02047","K02048","K02049","K02050","K02051","K02052","K02053","K02054","K02055","K02056","K02057","K02058","K02062","K02064","K02065","K02066","K02067","K02068","K02069","K02071","K02072","K02073","K02074","K02075","K02077","K02078","K02081","K02082","K02083","K02085","K02086","K02097","K02099","K02102","K02103","K02106","K02108","K02109","K02110","K02111","K02112","K02113","K02114","K02115","K02116","K02117","K02118","K02119","K02120","K02121","K02122","K02123","K02124","K02126","K02132","K02133","K02134","K02136","K02144","K02145","K02147","K02148","K02149","K02152","K02154","K02156","K02160","K02169","K02170","K02172","K02174","K02178","K02183","K02184","K02188","K02189","K02190","K02191","K02193","K02194","K02195","K02197","K02198","K02199","K02200","K02201","K02202","K02203","K02204","K02205","K02207","K02208","K02209","K02210","K02212","K02213","K02214","K02216","K02217","K02221","K02224","K02225","K02226","K02227","K02229","K02230","K02231","K02232","K02233","K02234","K02236","K02237","K02238","K02242","K02243","K02244","K02245","K02259","K02274","K02275","K02276","K02278","K02279","K02280","K02282","K02283","K02301","K02302","K02303","K02304","K02308","K02313","K02314","K02315","K02316","K02318","K02319","K02320","K02321","K02322","K02324","K02325","K02327","K02328","K02331","K02332","K02334","K02335","K02337","K02338","K02340","K02341","K02342","K02343","K02346","K02347","K02348","K02349","K02350","K02355","K02356","K02357","K02358","K02360","K02361","K02365","K02370","K02371","K02372","K02375","K02377","K02379","K02386","K02387","K02388","K02389","K02390","K02392","K02395","K02396","K02397","K02400","K02401","K02404","K02405","K02406","K02407","K02408","K02409","K02410","K02411","K02412","K02413","K02414","K02415","K02416","K02417","K02418","K02419","K02420","K02421","K02422","K02424","K02426","K02427","K02428","K02429","K02430","K02431","K02433","K02434","K02435","K02437","K02438","K02439","K02440","K02441","K02443","K02444","K02445","K02446","K02448","K02450","K02453","K02454","K02455","K02456","K02457","K02459","K02469","K02470","K02471","K02472","K02474","K02475","K02476","K02477","K02478","K02479","K02480","K02481","K02482","K02483","K02484","K02485","K02486","K02487","K02488","K02489","K02490","K02491","K02492","K02493","K02495","K02496","K02498","K02499","K02500","K02501","K02502","K02503","K02508","K02510","K02516","K02517","K02518","K02519","K02520","K02521","K02523","K02525","K02526","K02527","K02528","K02529","K02530","K02532","K02535","K02536","K02537","K02538","K02540","K02541","K02542","K02545","K02547","K02548","K02549","K02551","K02556","K02557","K02558","K02563","K02564","K02565","K02566","K02567","K02572","K02573","K02574","K02575","K02580","K02584","K02585","K02586","K02587","K02588","K02591","K02592","K02594","K02598","K02599","K02600","K02601","K02603","K02604","K02605","K02606","K02607","K02612","K02614","K02617","K02619","K02621","K02622","K02623","K02624","K02633","K02647","K02649","K02650","K02651","K02652","K02653","K02654","K02655","K02656","K02657","K02658","K02660","K02662","K02663","K02664","K02665","K02666","K02667","K02668","K02669","K02670","K02671","K02672","K02673","K02674","K02677","K02678","K02684","K02685","K02687","K02688","K02744","K02745","K02746","K02747","K02755","K02756","K02757","K02759","K02760","K02761","K02763","K02768","K02769","K02770","K02771","K02773","K02774","K02775","K02777","K02778","K02779","K02784","K02793","K02794","K02795","K02796","K02798","K02800","K02802","K02803","K02804","K02805","K02806","K02808","K02809","K02810","K02818","K02821","K02822","K02823","K02824","K02825","K02827","K02831","K02834","K02835","K02836","K02837","K02838","K02840","K02841","K02843","K02844","K02851","K02854","K02855","K02856","K02857","K02858","K02860","K02863","K02864","K02867","K02869","K02871","K02874","K02876","K02878","K02879","K02881","K02884","K02886","K02887","K02888","K02890","K02892","K02893","K02895","K02896","K02897","K02899","K02902","K02904","K02906","K02907","K02908","K02909","K02911","K02912","K02913","K02914","K02916","K02919","K02926","K02931","K02933","K02935","K02936","K02939","K02941","K02942","K02943","K02945","K02946","K02948","K02950","K02952","K02954","K02956","K02959","K02961","K02963","K02965","K02967","K02968","K02970","K02977","K02982","K02986","K02988","K02990","K02991","K02992","K02994","K02996","K02998","K02999","K03002","K03004","K03006","K03010","K03018","K03021","K03024","K03025","K03026","K03028","K03029","K03032","K03033","K03035","K03036","K03038","K03040","K03043","K03046","K03047","K03048","K03057","K03059","K03060","K03061","K03064","K03065","K03068","K03070","K03072","K03073","K03074","K03075","K03076","K03077","K03079","K03080","K03082","K03083","K03086","K03087","K03088","K03089","K03090","K03091","K03092","K03093","K03094","K03099","K03100","K03101","K03102","K03105","K03106","K03107","K03108","K03110","K03111","K03112","K03113","K03115","K03116","K03117","K03118","K03122","K03124","K03125","K03126","K03127","K03128","K03129","K03130","K03131","K03132","K03135","K03136","K03138","K03141","K03142","K03143","K03144","K03145","K03147","K03148","K03149","K03150","K03151","K03152","K03153","K03154","K03155","K03163","K03164","K03165","K03167","K03168","K03169","K03170","K03177","K03178","K03179","K03182","K03183","K03185","K03186","K03187","K03188","K03189","K03190","K03195","K03196","K03199","K03201","K03204","K03205","K03208","K03210","K03215","K03216","K03217","K03218","K03219","K03223","K03230","K03231","K03232","K03233","K03234","K03235","K03238","K03239","K03240","K03241","K03243","K03245","K03246","K03248","K03249","K03250","K03251","K03252","K03253","K03254","K03255","K03256","K03257","K03258","K03259","K03260","K03262","K03265","K03267","K03269","K03270","K03271","K03272","K03273","K03274","K03279","K03280","K03281","K03282","K03283","K03284","K03286","K03287","K03292","K03293","K03294","K03296","K03297","K03298","K03299","K03300","K03301","K03303","K03305","K03306","K03307","K03308","K03309","K03310","K03311","K03312","K03313","K03315","K03316","K03317","K03319","K03320","K03321","K03322","K03324","K03325","K03326","K03327","K03328","K03330","K03331","K03332","K03333","K03335","K03336","K03337","K03338","K03340","K03342","K03346","K03347","K03348","K03349","K03350","K03352","K03353","K03354","K03355","K03357","K03361","K03362","K03364","K03366","K03367","K03372","K03379","K03380","K03381","K03382","K03385","K03386","K03387","K03388","K03389","K03390","K03392","K03394","K03399","K03402","K03403","K03404","K03405","K03406","K03407","K03408","K03410","K03411","K03412","K03413","K03415","K03417","K03420","K03423","K03424","K03426","K03427","K03428","K03429","K03430","K03431","K03432","K03435","K03436","K03437","K03438","K03439","K03442","K03445","K03446","K03449","K03451","K03453","K03455","K03456","K03457","K03458","K03465","K03466","K03469","K03470","K03473","K03474","K03475","K03476","K03478","K03480","K03481","K03483","K03484","K03486","K03487","K03488","K03489","K03490","K03491","K03492","K03493","K03495","K03496","K03497","K03498","K03499","K03500","K03501","K03502","K03503","K03504","K03509","K03510","K03511","K03512","K03514","K03515","K03517","K03518","K03519","K03520","K03521","K03522","K03523","K03524","K03525","K03526","K03527","K03528","K03529","K03530","K03531","K03534","K03535","K03536","K03543","K03544","K03545","K03546","K03547","K03548","K03550","K03551","K03553","K03555","K03556","K03557","K03558","K03559","K03560","K03561","K03563","K03564","K03565","K03566","K03568","K03569","K03570","K03571","K03572","K03574","K03575","K03576","K03577","K03578","K03580","K03581","K03582","K03583","K03584","K03585","K03587","K03588","K03589","K03590","K03592","K03593","K03594","K03595","K03596","K03601","K03602","K03604","K03605","K03606","K03608","K03609","K03610","K03611","K03612","K03613","K03614","K03615","K03616","K03617","K03620","K03621","K03623","K03624","K03625","K03626","K03627","K03628","K03629","K03630","K03631","K03635","K03636","K03637","K03638","K03639","K03640","K03641","K03642","K03644","K03646","K03647","K03648","K03649","K03650","K03651","K03652","K03654","K03655","K03656","K03657","K03660","K03661","K03664","K03665","K03666","K03667","K03671","K03672","K03680","K03684","K03685","K03686","K03687","K03688","K03693","K03694","K03695","K03696","K03697","K03698","K03699","K03700","K03701","K03702","K03703","K03704","K03705","K03706","K03707","K03708","K03709","K03710","K03711","K03713","K03715","K03716","K03717","K03718","K03719","K03721","K03722","K03723","K03724","K03726","K03727","K03732","K03733","K03734","K03735","K03736","K03737","K03738","K03739","K03741","K03742","K03743","K03744","K03746","K03748","K03749","K03750","K03752","K03753","K03754","K03758","K03760","K03761","K03762","K03763","K03767","K03768","K03769","K03770","K03771","K03772","K03773","K03775","K03778","K03779","K03780","K03781","K03783","K03784","K03785","K03786","K03787","K03789","K03790","K03791","K03793","K03795","K03797","K03798","K03799","K03800","K03801","K03802","K03803","K03809","K03810","K03811","K03813","K03814","K03816","K03817","K03818","K03820","K03821","K03823","K03824","K03825","K03826","K03827","K03828","K03829","K03830","K03831","K03832","K03833","K03839","K03841","K03842","K03843","K03844","K03845","K03847","K03848","K03849","K03850","K03854","K03856","K03857","K03859","K03860","K03861","K03863","K03867","K03869","K03885","K03889","K03890","K03891","K03892","K03893","K03897","K03900","K03910","K03923","K03924","K03925","K03926","K03927","K03928","K03929","K03930","K03931","K03932","K03933","K03941","K03943","K03953","K03955","K03969","K03972","K03973","K03974","K03975","K03976","K03977","K03978","K03979","K03980","K04007","K04014","K04019","K04023","K04024","K04027","K04028","K04029","K04030","K04031","K04034","K04037","K04039","K04041","K04042","K04043","K04044","K04045","K04047","K04061","K04062","K04066","K04067","K04068","K04069","K04070","K04071","K04072","K04074","K04075","K04076","K04077","K04078","K04079","K04083","K04084","K04085","K04086","K04087","K04088","K04090","K04093","K04094","K04095","K04096","K04097","K04102","K04108","K04110","K04112","K04114","K04115","K04116","K04127","K04131","K04237","K04257","K04281","K04345","K04348","K04352","K04354","K04371","K04372","K04373","K04377","K04389","K04406","K04407","K04409","K04413","K04428","K04429","K04437","K04440","K04445","K04446","K04452","K04459","K04460","K04464","K04477","K04478","K04485","K04486","K04487","K04488","K04498","K04508","K04510","K04514","K04516","K04517","K04518","K04520","K04523","K04532","K04533","K04550","K04559","K04561","K04562","K04564","K04565","K04566","K04567","K04572","K04573","K04574","K04575","K04600","K04602","K04604","K04614","K04615","K04618","K04640","K04646","K04647","K04648","K04650","K04651","K04652","K04653","K04654","K04655","K04656","K04659","K04667","K04679","K04688","K04691","K04700","K04704","K04705","K04706","K04707","K04708","K04710","K04712","K04715","K04716","K04717","K04719","K04720","K04727","K04728","K04739","K04744","K04748","K04749","K04751","K04752","K04754","K04755","K04757","K04758","K04759","K04761","K04762","K04763","K04764","K04765","K04767","K04768","K04769","K04771","K04772","K04773","K04780","K04788","K04789","K04792","K04794","K04797","K04798","K04799","K04800","K04801","K04812","K04877","K04948","K04950","K04952","K04953","K04954","K04958","K04961","K04962","K04963","K04979","K04985","K04988","K05011","K05016","K05020","K05030","K05031","K05038","K05039","K05048","K05083","K05088","K05096","K05097","K05099","K05105","K05108","K05119","K05209","K05210","K05212","K05236","K05275","K05284","K05285","K05286","K05288","K05291","K05296","K05297","K05299","K05302","K05305","K05306","K05308","K05310","K05311","K05312","K05315","K05328","K05336","K05337","K05338","K05339","K05340","K05341","K05343","K05345","K05346","K05349","K05350","K05351","K05359","K05362","K05364","K05365","K05366","K05367","K05372","K05388","K05391","K05393","K05394","K05396","K05463","K05499","K05501","K05515","K05516","K05520","K05521","K05524","K05529","K05533","K05535","K05539","K05540","K05541","K05542","K05543","K05544","K05545","K05546","K05548","K05559","K05561","K05565","K05566","K05567","K05568","K05569","K05570","K05571","K05575","K05577","K05587","K05588","K05589","K05590","K05591","K05592","K05595","K05596","K05597","K05602","K05605","K05606","K05607","K05610","K05612","K05613","K05614","K05621","K05628","K05631","K05635","K05636","K05637","K05643","K05647","K05648","K05654","K05655","K05656","K05657","K05658","K05659","K05661","K05662","K05663","K05668","K05673","K05674","K05678","K05681","K05685","K05687","K05694","K05695","K05696","K05698","K05699","K05701","K05702","K05717","K05724","K05727","K05740","K05743","K05745","K05760","K05765","K05766","K05767","K05770","K05772","K05773","K05776","K05780","K05781","K05782","K05783","K05786","K05788","K05799","K05800","K05801","K05804","K05807","K05808","K05810","K05813","K05814","K05815","K05816","K05817","K05820","K05822","K05823","K05825","K05827","K05830","K05831","K05832","K05833","K05836","K05837","K05838","K05844","K05845","K05846","K05847","K05849","K05850","K05853","K05857","K05858","K05860","K05863","K05864","K05868","K05873","K05878","K05879","K05882","K05884","K05885","K05889","K05894","K05895","K05896","K05898","K05903","K05905","K05906","K05910","K05912","K05916","K05917","K05919","K05921","K05925","K05928","K05934","K05936","K05944","K05945","K05946","K05948","K05954","K05955","K05962","K05964","K05966","K05968","K05970","K05971","K05973","K05985","K05989","K05992","K05994","K05995","K06001","K06012","K06013","K06015","K06016","K06017","K06018","K06019","K06020","K06021","K06022","K06023","K06024","K06027","K06030","K06041","K06042","K06044","K06048","K06051","K06053","K06061","K06062","K06063","K06065","K06066","K06067","K06068","K06075","K06076","K06077","K06079","K06084","K06087","K06088","K06091","K06094","K06100","K06101","K06102","K06106","K06107","K06111","K06113","K06115","K06116","K06119","K06123","K06126","K06127","K06130","K06131","K06132","K06133","K06139","K06142","K06145","K06147","K06148","K06149","K06151","K06153","K06158","K06160","K06167","K06168","K06173","K06174","K06176","K06177","K06178","K06179","K06180","K06182","K06183","K06184","K06185","K06186","K06187","K06188","K06189","K06190","K06193","K06194","K06196","K06199","K06200","K06201","K06203","K06204","K06206","K06207","K06209","K06210","K06212","K06213","K06215","K06217","K06221","K06222","K06223","K06225","K06226","K06228","K06233","K06236","K06237","K06238","K06240","K06252","K06254","K06258","K06265","K06267","K06268","K06270","K06273","K06276","K06277","K06281","K06282","K06283","K06284","K06286","K06287","K06288","K06295","K06296","K06297","K06298","K06306","K06310","K06311","K06316","K06317","K06322","K06325","K06330","K06331","K06333","K06334","K06338","K06346","K06350","K06351","K06359","K06370","K06373","K06374","K06377","K06378","K06379","K06381","K06382","K06383","K06384","K06385","K06386","K06387","K06390","K06391","K06392","K06393","K06394","K06395","K06396","K06397","K06398","K06399","K06400","K06401","K06402","K06403","K06404","K06405","K06406","K06407","K06408","K06409","K06410","K06411","K06412","K06413","K06417","K06421","K06423","K06438","K06441","K06442","K06446","K06491","K06494","K06499","K06512","K06518","K06521","K06530","K06532","K06560","K06564","K06565","K06580","K06584","K06596","K06599","K06605","K06606","K06607","K06608","K06617","K06619","K06620","K06628","K06631","K06634","K06636","K06638","K06639","K06640","K06641","K06642","K06662","K06665","K06666","K06669","K06670","K06671","K06672","K06674","K06675","K06676","K06677","K06678","K06679","K06693","K06699","K06704","K06712","K06714","K06718","K06720","K06722","K06726","K06732","K06751","K06766","K06792","K06818","K06820","K06821","K06823","K06826","K06835","K06839","K06842","K06857","K06860","K06861","K06864","K06865","K06867","K06869","K06870","K06871","K06872","K06873","K06876","K06877","K06878","K06879","K06881","K06882","K06883","K06885","K06886","K06888","K06889","K06890","K06891","K06894","K06895","K06896","K06897","K06898","K06901","K06902","K06903","K06904","K06905","K06907","K06908","K06909","K06910","K06911","K06915","K06917","K06919","K06920","K06921","K06923","K06924","K06925","K06926","K06928","K06929","K06933","K06934","K06937","K06939","K06940","K06941","K06942","K06943","K06944","K06945","K06948","K06949","K06950","K06951","K06952","K06953","K06955","K06956","K06957","K06958","K06959","K06960","K06961","K06962","K06963","K06966","K06967","K06969","K06971","K06972","K06973","K06975","K06976","K06978","K06979","K06980","K06983","K06987","K06988","K06989","K06992","K06994","K06996","K06997","K06998","K06999","K07001","K07002","K07003","K07004","K07005","K07006","K07007","K07008","K07009","K07010","K07011","K07012","K07013","K07014","K07015","K07016","K07017","K07018","K07019","K07020","K07021","K07022","K07023","K07024","K07025","K07027","K07028","K07029","K07030","K07031","K07032","K07033","K07035","K07037","K07038","K07039","K07040","K07041","K07042","K07043","K07044","K07045","K07046","K07047","K07050","K07052","K07053","K07054","K07056","K07058","K07059","K07062","K07063","K07067","K07068","K07071","K07074","K07075","K07076","K07077","K07078","K07079","K07080","K07082","K07083","K07084","K07085","K07086","K07088","K07089","K07090","K07091","K07093","K07094","K07095","K07096","K07098","K07099","K07101","K07102","K07104","K07105","K07106","K07107","K07108","K07110","K07111","K07112","K07113","K07114","K07116","K07117","K07118","K07119","K07120","K07124","K07126","K07129","K07130","K07132","K07133","K07137","K07138","K07139","K07141","K07143","K07145","K07146","K07147","K07148","K07149","K07150","K07151","K07152","K07154","K07156","K07157","K07160","K07162","K07164","K07165","K07166","K07167","K07168","K07169","K07170","K07171","K07173","K07174","K07175","K07177","K07178","K07179","K07181","K07182","K07183","K07184","K07185","K07187","K07188","K07190","K07192","K07195","K07198","K07199","K07203","K07204","K07206","K07207","K07213","K07214","K07216","K07217","K07218","K07219","K07220","K07221","K07222","K07228","K07230","K07231","K07234","K07238","K07239","K07240","K07241","K07243","K07250","K07252","K07258","K07259","K07260","K07262","K07263","K07266","K07267","K07271","K07273","K07275","K07277","K07278","K07282","K07284","K07285","K07287","K07289","K07300","K07301","K07302","K07303","K07304","K07305","K07306","K07307","K07313","K07315","K07316","K07317","K07319","K07320","K07321","K07322","K07327","K07332","K07333","K07334","K07335","K07339","K07341","K07343","K07344","K07359","K07376","K07377","K07378","K07379","K07386","K07387","K07391","K07393","K07399","K07402","K07403","K07404","K07405","K07406","K07407","K07432","K07441","K07442","K07443","K07444","K07446","K07447","K07448","K07450","K07452","K07456","K07457","K07458","K07459","K07460","K07461","K07462","K07463","K07464","K07465","K07466","K07467","K07469","K07473","K07474","K07478","K07481","K07483","K07484","K07485","K07486","K07487","K07491","K07492","K07493","K07494","K07495","K07496","K07497","K07501","K07502","K07503","K07505","K07506","K07507","K07511","K07513","K07516","K07521","K07533","K07535","K07542","K07552","K07555","K07559","K07560","K07562","K07566","K07567","K07568","K07570","K07571","K07574","K07576","K07577","K07579","K07583","K07584","K07588","K07590","K07592","K07593","K07597","K07603","K07604","K07605","K07611","K07636","K07637","K07638","K07639","K07640","K07641","K07642","K07644","K07645","K07646","K07647","K07648","K07649","K07650","K07651","K07652","K07653","K07654","K07655","K07656","K07657","K07658","K07659","K07660","K07661","K07662","K07663","K07664","K07665","K07666","K07667","K07668","K07669","K07670","K07671","K07672","K07673","K07675","K07677","K07678","K07679","K07680","K07684","K07685","K07686","K07687","K07688","K07689","K07690","K07691","K07692","K07693","K07694","K07695","K07696","K07697","K07698","K07699","K07700","K07704","K07705","K07706","K07707","K07708","K07709","K07710","K07711","K07712","K07713","K07714","K07715","K07716","K07717","K07718","K07719","K07720","K07722","K07725","K07726","K07727","K07728","K07729","K07731","K07732","K07733","K07735","K07736","K07737","K07738","K07739","K07741","K07742","K07743","K07745","K07748","K07749","K07750","K07752","K07755","K07762","K07763","K07766","K07767","K07768","K07769","K07770","K07771","K07772","K07773","K07774","K07775","K07776","K07777","K07778","K07782","K07783","K07785","K07787","K07788","K07789","K07791","K07792","K07793","K07794","K07795","K07796","K07798","K07799","K07806","K07807","K07812","K07813","K07814","K07816","K07817","K07862","K07870","K07881","K07953","K07975","K07976","K07978","K07979","K07991","K07995","K07997","K08017","K08049","K08052","K08054","K08057","K08070","K08071","K08073","K08081","K08082","K08083","K08084","K08086","K08092","K08093","K08094","K08100","K08119","K08129","K08131","K08132","K08133","K08136","K08137","K08138","K08139","K08145","K08149","K08150","K08151","K08153","K08155","K08156","K08157","K08159","K08161","K08164","K08167","K08168","K08169","K08170","K08176","K08177","K08178","K08189","K08190","K08191","K08193","K08195","K08202","K08209","K08217","K08218","K08221","K08223","K08224","K08226","K08232","K08234","K08239","K08252","K08253","K08255","K08256","K08257","K08259","K08260","K08261","K08268","K08269","K08279","K08280","K08281","K08282","K08284","K08286","K08287","K08288","K08289","K08293","K08295","K08296","K08300","K08301","K08302","K08303","K08304","K08305","K08306","K08307","K08309","K08310","K08311","K08316","K08321","K08322","K08323","K08325","K08333","K08334","K08337","K08342","K08343","K08344","K08352","K08358","K08364","K08365","K08369","K08372","K08384","K08471","K08472","K08473","K08474","K08475","K08476","K08479","K08482","K08483","K08484","K08486","K08488","K08492","K08493","K08496","K08504","K08508","K08513","K08515","K08517","K08518","K08576","K08581","K08582","K08587","K08590","K08591","K08592","K08596","K08600","K08602","K08607","K08630","K08641","K08642","K08643","K08651","K08652","K08653","K08654","K08655","K08656","K08658","K08659","K08660","K08669","K08675","K08676","K08678","K08679","K08680","K08681","K08683","K08697","K08698","K08705","K08721","K08722","K08724","K08734","K08735","K08736","K08737","K08738","K08739","K08740","K08741","K08764","K08765","K08773","K08775","K08776","K08784","K08787","K08789","K08790","K08793","K08796","K08798","K08801","K08803","K08809","K08810","K08811","K08815","K08816","K08818","K08819","K08823","K08825","K08826","K08827","K08831","K08832","K08834","K08835","K08836","K08843","K08844","K08850","K08852","K08853","K08856","K08857","K08860","K08864","K08866","K08867","K08868","K08869","K08873","K08874","K08876","K08884","K08900","K08902","K08955","K08956","K08963","K08967","K08969","K08972","K08973","K08974","K08975","K08976","K08977","K08978","K08981","K08982","K08986","K08991","K08995","K08998","K08999","K09000","K09001","K09002","K09007","K09008","K09011","K09013","K09014","K09015","K09017","K09022","K09024","K09035","K09048","K09051","K09054","K09057","K09060","K09065","K09086","K09090","K09098","K09103","K09104","K09113","K09116","K09117","K09118","K09121","K09122","K09125","K09127","K09132","K09133","K09134","K09136","K09140","K09142","K09144","K09150","K09153","K09155","K09157","K09163","K09164","K09167","K09173","K09181","K09184","K09186","K09187","K09188","K09189","K09200","K09215","K09216","K09228","K09229","K09230","K09236","K09239","K09250","K09251","K09252","K09257","K09265","K09267","K09272","K09273","K09275","K09280","K09285","K09286","K09291","K09299","K09311","K09313","K09317","K09319","K09320","K09321","K09326","K09328","K09349","K09360","K09364","K09378","K09379","K09380","K09384","K09419","K09422","K09424","K09436","K09448","K09453","K09457","K09458","K09461","K09467","K09471","K09479","K09482","K09486","K09487","K09488","K09489","K09490","K09503","K09504","K09506","K09507","K09510","K09517","K09518","K09521","K09522","K09523","K09525","K09527","K09528","K09529","K09530","K09531","K09533","K09534","K09537","K09540","K09549","K09550","K09552","K09553","K09554","K09560","K09561","K09566","K09569","K09571","K09572","K09574","K09575","K09580","K09583","K09584","K09595","K09607","K09650","K09651","K09656","K09667","K09680","K09681","K09682","K09684","K09685","K09686","K09687","K09689","K09690","K09691","K09692","K09693","K09694","K09695","K09697","K09698","K09699","K09702","K09703","K09704","K09705","K09706","K09707","K09708","K09710","K09714","K09729","K09744","K09746","K09747","K09748","K09749","K09759","K09760","K09761","K09762","K09764","K09765","K09767","K09768","K09769","K09771","K09772","K09773","K09774","K09775","K09777","K09779","K09781","K09787","K09788","K09790","K09792","K09793","K09795","K09796","K09797","K09798","K09800","K09803","K09807","K09808","K09809","K09810","K09811","K09812","K09814","K09815","K09816","K09817","K09818","K09820","K09822","K09825","K09835","K09838","K09855","K09858","K09859","K09861","K09862","K09879","K09883","K09888","K09903","K09908","K09919","K09922","K09924","K09925","K09928","K09930","K09931","K09935","K09936","K09939","K09940","K09942","K09945","K09949","K09951","K09952","K09955","K09957","K09960","K09961","K09963","K09970","K09971","K09972","K09973","K09988","K09989","K09991","K09997","K10001","K10004","K10005","K10006","K10007","K10008","K10009","K10010","K10012","K10017","K10018","K10019","K10020","K10021","K10022","K10023","K10025","K10026","K10027","K10036","K10037","K10038","K10039","K10040","K10041","K10047","K10080","K10085","K10088","K10089","K10093","K10112","K10113","K10116","K10117","K10118","K10119","K10120","K10121","K10122","K10125","K10126","K10140","K10188","K10189","K10190","K10192","K10193","K10194","K10200","K10201","K10202","K10206","K10211","K10217","K10218","K10219","K10227","K10228","K10229","K10230","K10231","K10232","K10233","K10234","K10235","K10236","K10237","K10238","K10240","K10241","K10242","K10243","K10251","K10254","K10255","K10260","K10268","K10273","K10276","K10282","K10293","K10295","K10297","K10352","K10356","K10357","K10358","K10359","K10360","K10361","K10362","K10373","K10380","K10381","K10382","K10383","K10385","K10386","K10388","K10392","K10393","K10394","K10395","K10396","K10397","K10398","K10400","K10401","K10402","K10404","K10405","K10406","K10408","K10409","K10410","K10413","K10414","K10416","K10421","K10424","K10426","K10427","K10429","K10433","K10436","K10439","K10440","K10441","K10465","K10481","K10510","K10518","K10521","K10524","K10532","K10536","K10539","K10540","K10541","K10542","K10543","K10545","K10546","K10547","K10548","K10553","K10554","K10559","K10560","K10561","K10562","K10563","K10571","K10576","K10578","K10581","K10582","K10586","K10589","K10590","K10591","K10592","K10593","K10595","K10597","K10598","K10599","K10601","K10605","K10609","K10610","K10624","K10625","K10626","K10631","K10632","K10636","K10640","K10643","K10644","K10645","K10661","K10669","K10670","K10678","K10679","K10680","K10681","K10682","K10683","K10684","K10685","K10686","K10689","K10691","K10693","K10695","K10696","K10697","K10698","K10699","K10703","K10705","K10706","K10708","K10709","K10710","K10711","K10715","K10716","K10726","K10728","K10730","K10736","K10738","K10739","K10742","K10743","K10744","K10746","K10747","K10750","K10751","K10752","K10753","K10754","K10755","K10756","K10758","K10763","K10764","K10765","K10770","K10771","K10772","K10773","K10776","K10777","K10778","K10779","K10780","K10781","K10793","K10795","K10797","K10798","K10799","K10801","K10802","K10804","K10806","K10807","K10810","K10819","K10823","K10824","K10829","K10834","K10838","K10839","K10841","K10842","K10843","K10844","K10846","K10847","K10848","K10849","K10852","K10858","K10862","K10864","K10865","K10866","K10870","K10875","K10876","K10877","K10882","K10884","K10885","K10895","K10896","K10899","K10900","K10901","K10902","K10907","K10908","K10909","K10912","K10914","K10916","K10918","K10924","K10941","K10942","K10943","K10947","K10950","K10953","K10960","K10972","K10974","K10979","K10990","K10997","K10999","K11000","K11004","K11021","K11022","K11041","K11050","K11051","K11060","K11063","K11065","K11068","K11069","K11070","K11071","K11072","K11073","K11074","K11075","K11076","K11078","K11085","K11089","K11090","K11092","K11093","K11102","K11103","K11104","K11105","K11108","K11121","K11124","K11126","K11127","K11129","K11131","K11135","K11136","K11137","K11138","K11141","K11143","K11144","K11145","K11147","K11150","K11155","K11162","K11165","K11166","K11169","K11173","K11175","K11177","K11178","K11180","K11184","K11189","K11202","K11203","K11204","K11211","K11212","K11214","K11228","K11229","K11230","K11231","K11233","K11238","K11244","K11249","K11252","K11260","K11261","K11262","K11263","K11267","K11269","K11272","K11273","K11274","K11275","K11276","K11279","K11285","K11290","K11291","K11292","K11293","K11294","K11298","K11303","K11304","K11305","K11306","K11307","K11308","K11312","K11314","K11315","K11320","K11321","K11322","K11324","K11325","K11328","K11329","K11330","K11332","K11338","K11339","K11341","K11356","K11357","K11358","K11359","K11360","K11361","K11362","K11365","K11366","K11367","K11372","K11373","K11374","K11375","K11378","K11380","K11383","K11384","K11387","K11389","K11390","K11392","K11397","K11399","K11406","K11407","K11412","K11416","K11420","K11421","K11422","K11423","K11424","K11426","K11427","K11428","K11429","K11430","K11432","K11434","K11443","K11444","K11445","K11446","K11447","K11450","K11456","K11457","K11459","K11471","K11473","K11475","K11476","K11478","K11481","K11491","K11492","K11497","K11498","K11499","K11501","K11502","K11515","K11517","K11520","K11521","K11523","K11525","K11526","K11527","K11534","K11536","K11537","K11540","K11541","K11547","K11548","K11560","K11563","K11577","K11578","K11583","K11584","K11592","K11593","K11594","K11601","K11602","K11603","K11607","K11614","K11615","K11616","K11617","K11618","K11623","K11624","K11629","K11630","K11631","K11632","K11633","K11634","K11635","K11636","K11637","K11638","K11641","K11642","K11643","K11644","K11645","K11647","K11648","K11649","K11650","K11651","K11653","K11654","K11655","K11657","K11658","K11660","K11661","K11664","K11665","K11666","K11672","K11673","K11674","K11675","K11676","K11681","K11682","K11684","K11686","K11688","K11689","K11690","K11691","K11692","K11701","K11704","K11705","K11706","K11707","K11708","K11710","K11711","K11712","K11717","K11718","K11720","K11723","K11728","K11731","K11737","K11741","K11743","K11744","K11747","K11749","K11751","K11752","K11753","K11754","K11755","K11756","K11757","K11761","K11765","K11768","K11770","K11771","K11772","K11777","K11778","K11786","K11787","K11788","K11789","K11795","K11797","K11798","K11801","K11804","K11806","K11808","K11824","K11835","K11836","K11837","K11838","K11839","K11840","K11841","K11843","K11844","K11848","K11849","K11853","K11854","K11855","K11857","K11858","K11865","K11866","K11869","K11870","K11872","K11883","K11885","K11886","K11891","K11892","K11907","K11908","K11912","K11914","K11915","K11917","K11921","K11923","K11924","K11927","K11928","K11931","K11936","K11939","K11942","K11952","K11955","K11959","K11960","K11961","K11962","K11963","K11968","K11970","K11971","K11972","K11975","K11976","K11978","K11979","K11982","K11984","K11985","K11991","K11996","K11997","K12020","K12035","K12041","K12045","K12046","K12047","K12063","K12064","K12076","K12111","K12137","K12140","K12141","K12143","K12164","K12171","K12172","K12176","K12177","K12182","K12183","K12184","K12185","K12190","K12191","K12194","K12195","K12196","K12198","K12199","K12200","K12231","K12232","K12234","K12236","K12243","K12251","K12252","K12257","K12261","K12262","K12264","K12266","K12267","K12272","K12275","K12276","K12278","K12282","K12284","K12285","K12287","K12297","K12303","K12307","K12308","K12309","K12311","K12316","K12321","K12323","K12327","K12337","K12339","K12340","K12345","K12346","K12350","K12368","K12369","K12370","K12371","K12372","K12373","K12374","K12375","K12376","K12381","K12385","K12391","K12396","K12397","K12400","K12405","K12406","K12410","K12437","K12452","K12460","K12466","K12470","K12471","K12478","K12480","K12483","K12484","K12485","K12486","K12489","K12490","K12492","K12493","K12494","K12495","K12503","K12506","K12508","K12510","K12511","K12524","K12527","K12528","K12530","K12531","K12536","K12537","K12541","K12542","K12543","K12547","K12555","K12559","K12561","K12567","K12571","K12572","K12573","K12574","K12580","K12581","K12583","K12585","K12591","K12597","K12598","K12599","K12600","K12603","K12604","K12605","K12607","K12608","K12609","K12613","K12614","K12615","K12616","K12617","K12618","K12619","K12655","K12658","K12659","K12662","K12670","K12680","K12685","K12686","K12700","K12733","K12735","K12736","K12737","K12741","K12763","K12767","K12790","K12795","K12811","K12812","K12813","K12815","K12816","K12817","K12818","K12819","K12820","K12821","K12822","K12823","K12824","K12825","K12826","K12827","K12828","K12829","K12830","K12831","K12834","K12835","K12836","K12837","K12840","K12841","K12842","K12843","K12844","K12846","K12847","K12848","K12849","K12850","K12852","K12854","K12855","K12856","K12858","K12860","K12862","K12863","K12864","K12866","K12867","K12869","K12870","K12872","K12874","K12875","K12878","K12879","K12881","K12882","K12885","K12893","K12897","K12898","K12940","K12941","K12942","K12943","K12944","K12949","K12950","K12952","K12953","K12954","K12956","K12960","K12972","K12975","K12983","K12984","K12987","K12988","K12989","K12990","K12991","K12992","K12993","K12994","K12995","K12996","K12997","K12998","K12999","K13002","K13004","K13006","K13007","K13009","K13010","K13012","K13013","K13017","K13018","K13020","K13025","K13038","K13040","K13041","K13043","K13044","K13048","K13049","K13051","K13052","K13057","K13058","K13059","K13069","K13075","K13076","K13091","K13092","K13093","K13094","K13095","K13096","K13098","K13099","K13100","K13101","K13102","K13103","K13104","K13105","K13106","K13107","K13108","K13109","K13110","K13114","K13116","K13118","K13119","K13121","K13123","K13126","K13128","K13131","K13133","K13138","K13143","K13148","K13154","K13157","K13161","K13162","K13163","K13165","K13167","K13168","K13169","K13170","K13171","K13172","K13173","K13174","K13177","K13179","K13181","K13184","K13185","K13195","K13199","K13201","K13204","K13207","K13208","K13210","K13211","K13216","K13217","K13219","K13220","K13237","K13243","K13245","K13246","K13252","K13253","K13254","K13274","K13275","K13276","K13277","K13278","K13280","K13283","K13288","K13289","K13291","K13292","K13296","K13333","K13337","K13338","K13339","K13342","K13343","K13344","K13345","K13356","K13370","K13378","K13403","K13408","K13409","K13411","K13412","K13421","K13431","K13444","K13447","K13448","K13479","K13481","K13482","K13486","K13487","K13490","K13491","K13498","K13500","K13503","K13509","K13510","K13512","K13519","K13522","K13524","K13525","K13529","K13530","K13532","K13533","K13535","K13536","K13541","K13542","K13566","K13572","K13573","K13581","K13582","K13584","K13587","K13589","K13590","K13593","K13598","K13599","K13611","K13614","K13616","K13617","K13626","K13633","K13634","K13635","K13636","K13637","K13638","K13639","K13640","K13641","K13643","K13647","K13648","K13652","K13653","K13656","K13663","K13668","K13670","K13671","K13678","K13682","K13683","K13684","K13686","K13693","K13694","K13695","K13708","K13711","K13714","K13721","K13730","K13734","K13735","K13747","K13749","K13754","K13766","K13770","K13771","K13772","K13774","K13775","K13777","K13783","K13787","K13788","K13789","K13794","K13796","K13797","K13798","K13799","K13815","K13819","K13821","K13829","K13830","K13831","K13832","K13837","K13849","K13850","K13851","K13852","K13853","K13868","K13871","K13874","K13888","K13890","K13891","K13892","K13896","K13912","K13921","K13922","K13924","K13925","K13927","K13939","K13940","K13941","K13950","K13953","K13954","K13963","K13981","K13982","K13983","K13984","K13985","K13987","K13989","K13990","K13993","K13996","K14000","K
[truncated: 70,352 more chars]
