# Supplementary material for: Proteobacteria explain significant functional variability in the human gut microbiome
Source: Microbiome. 2017 Mar 23;5:36. doi: 10.1186/s40168-017-0244-z (PMC5363007; doi:10.1186/s40168-017-0244-z)
Supplement: Supplementary file 24 — Source data for figures. Figure 1, source data 1: matrix of read counts (after rarefaction) for every gene family in each sample included in the present study. Figure 1, source data 2: matrix of average family lengths for every gene family in each sample included in the present study. Figure 1, source data 3: log-RPKG abundances for every gene family mapped in the present study. Figure 2, source data 1: residual log-RPKG abundances (i.e., after fitting the linear model) for every gene family mapped in the present study. Figure 3, source data 1: counts of invariable, non-significant, and variable gene families per pathway. “Strong,” “medium,” and “weak” refer to FDR cutoffs of 0.05, 0.10, and 0.25, respectively. Figure 3, source data 2: counts of invariable, non-significant, and variable gene families for ribosomes in each domain of life. Figure 4, source data 1: residual log-RPKG scaled by the expected variance under the null model (see the “Methods” section). Figure 6, source data 1: log10 phylogenetic distribution (PD), log10 residual variance statistics (residvar), significance at 5% FDR (invariable coded as “dn”, variable coded as “up”, non-significant coded as “ns”), presence in at least one bacterial/archaeal genome in KEGG, and annotations for all measured gene families. Figure 6, source data 2: counts of significant associations of invariable, non-significant, and variable gene families with taxonomic summary statistics. Figure 7, source data 1: counts of significant associations of invariable, non-significant, and variable gene families with phylum-level abundances. Figure 8, source data 1: q values for gene families in the overall test. Figure 8, source data 2: q values for gene families in phylum-specific tests. Figure 8, source data 3: JSON-formatted lists of significantly (in)variable or non-significant gene families at 5% (“strong”), 10% (“med”), and 25% FDR (“weak”); overall test. Figure 8, source data 4: JSON-formatted lists of significantly (in)vari [file 40168_2017_244_MOESM24_ESM.bz › SourceData/Fig8-SD4-phylum-signif.json]

{"proteobacteria":{"strong":{"up":["K00007","K00021","K00045","K00054","K00066","K00068","K00073","K00086","K00096","K00106","K00108","K00112","K00113","K00116","K00129","K00131","K00137","K00138","K00141","K00146","K00148","K00151","K00156","K00166","K00172","K00218","K00221","K00222","K00228","K00242","K00246","K00247","K00276","K00304","K00309","K00313","K00314","K00318","K00322","K00330","K00331","K00340","K00363","K00364","K00370","K00371","K00373","K00374","K00386","K00389","K00392","K00394","K00395","K00397","K00410","K00423","K00427","K00448","K00452","K00455","K00464","K00470","K00477","K00481","K00483","K00484","K00492","K00495","K00499","K00517","K00530","K00539","K00556","K00557","K00561","K00596","K00607","K00610","K00614","K00632","K00635","K00646","K00662","K00663","K00673","K00675","K00683","K00690","K00701","K00713","K00737","K00769","K00801","K00803","K00808","K00809","K00810","K00813","K00835","K00840","K00855","K00867","K00875","K00879","K00881","K00892","K00897","K00899","K00932","K00965","K00972","K00984","K00988","K01013","K01023","K01031","K01035","K01058","K01075","K01080","K01085","K01087","K01093","K01103","K01127","K01128","K01143","K01146","K01160","K01169","K01174","K01194","K01197","K01205","K01215","K01222","K01230","K01241","K01250","K01252","K01253","K01274","K01289","K01343","K01355","K01407","K01444","K01455","K01458","K01460","K01466","K01477","K01478","K01479","K01483","K01484","K01494","K01521","K01545","K01553","K01554","K01564","K01574","K01575","K01577","K01578","K01579","K01580","K01590","K01601","K01608","K01623","K01626","K01630","K01637","K01638","K01646","K01659","K01661","K01667","K01671","K01690","K01699","K01707","K01708","K01712","K01716","K01720","K01725","K01729","K01730","K01732","K01771","K01805","K01822","K01825","K01829","K01844","K01846","K01848","K01849","K01880","K01905","K01917","K01947","K01957","K01974","K02009","K02024","K02063","K02069","K02079","K02080","K02086","K02100","K02173","K02192","K02196","K02217","K02255","K02258","K02277","K02294","K02299","K02317","K02336","K02344","K02345","K02351","K02352","K02361","K02362","K02363","K02380","K02381","K02387","K02388","K02398","K02399","K02402","K02403","K02408","K02410","K02413","K02417","K02422","K02423","K02425","K02426","K02431","K02440","K02442","K02446","K02464","K02465","K02466","K02467","K02472","K02490","K02504","K02505","K02506","K02507","K02509","K02511","K02532","K02538","K02550","K02552","K02553","K02554","K02560","K02562","K02569","K02570","K02589","K02596","K02597","K02598","K02609","K02610","K02611","K02612","K02613","K02615","K02616","K02618","K02625","K02659","K02679","K02680","K02681","K02682","K02742","K02745","K02746","K02747","K02759","K02773","K02774","K02775","K02781","K02783","K02784","K02798","K02802","K02812","K02813","K02814","K02822","K02839","K02846","K02847","K02848","K02850","K02852","K02853","K02856","K02919","K02972","K03078","K03079","K03081","K03082","K03113","K03119","K03151","K03167","K03170","K03181","K03184","K03194","K03198","K03207","K03208","K03212","K03214","K03221","K03226","K03227","K03229","K03275","K03276","K03277","K03278","K03288","K03289","K03290","K03291","K03304","K03318","K03329","K03390","K03399","K03402","K03414","K03418","K03425","K03459","K03462","K03464","K03468","K03472","K03474","K03475","K03482","K03485","K03486","K03492","K03516","K03532","K03533","K03554","K03567","K03573","K03579","K03586","K03597","K03598","K03599","K03603","K03608","K03618","K03619","K03623","K03633","K03645","K03647","K03652","K03668","K03674","K03675","K03676","K03683","K03690","K03718","K03720","K03726","K03735","K03736","K03747","K03755","K03756","K03757","K03758","K03759","K03764","K03765","K03782","K03788","K03804","K03805","K03807","K03812","K03815","K03817","K03818","K03819","K03834","K03835","K03836","K03837","K03838","K03840","K03851","K03852","K03855","K03862","K03894","K03895","K03896","K03897","K03919","K03923","K03970","K03971","K04013","K04016","K04017","K04018","K04019","K04020","K04021","K04022","K04023","K04024","K04025","K04026","K04029","K04030","K04031","K04032","K04035","K04040","K04047","K04052","K04063","K04064","K04065","K04071","K04073","K04080","K04081","K04091","K04099","K04103","K04105","K04126","K04334","K04335","K04336","K04337","K04338","K04516","K04568","K04618","K04750","K04753","K04770","K04775","K04781","K04783","K04785","K04788","K04835","K04844","K05245","K05304","K05368","K05374","K05517","K05522","K05526","K05527","K05549","K05550","K05564","K05593","K05594","K05603","K05708","K05709","K05710","K05711","K05712","K05713","K05714","K05774","K05775","K05777","K05778","K05779","K05784","K05789","K05790","K05793","K05794","K05796","K05798","K05806","K05808","K05809","K05811","K05812","K05818","K05819","K05834","K05835","K05839","K05841","K05875","K05876","K05877","K05880","K05881","K05887","K05893","K05900","K05915","K05929","K05982","K05984","K05986","K05995","K05997","K06006","K06039","K06046","K06048","K06049","K06073","K06074","K06080","K06118","K06120","K06121","K06122","K06134","K06135","K06136","K06137","K06140","K06141","K06143","K06144","K06146","K06152","K06155","K06156","K06157","K06159","K06163","K06164","K06165","K06166","K06169","K06176","K06191","K06195","K06197","K06198","K06205","K06211","K06214","K06236","K06350","K06351","K06410","K06412","K06415","K06443","K06445","K06447","K06598","K06601","K06602","K06610","K06726","K06858","K06859","K06866","K06873","K06878","K06883","K06884","K06885","K06887","K06891","K06892","K06895","K06899","K06900","K06906","K06918","K06922","K06927","K06929","K06933","K06934","K06938","K06946","K06952","K06954","K06967","K06968","K06970","K06990","K06991","K07000","K07020","K07022","K07026","K07033","K07034","K07037","K07048","K07063","K07065","K07070","K07074","K07086","K07097","K07100","K07105","K07109","K07119","K07122","K07123","K07127","K07128","K07131","K07136","K07140","K07145","K07153","K07156","K07172","K07180","K07186","K07215","K07217","K07223","K07224","K07225","K07226","K07227","K07229","K07230","K07232","K07235","K07236","K07237","K07245","K07246","K07248","K07250","K07256","K07265","K07268","K07269","K07274","K07276","K07280","K07283","K07286","K07300","K07308","K07310","K07311","K07312","K07314","K07318","K07322","K07336","K07345","K07346","K07347","K07348","K07349","K07350","K07351","K07352","K07353","K07354","K07355","K07356","K07358","K07389","K07390","K07395","K07397","K07400","K07401","K07405","K07406","K07442","K07445","K07453","K07455","K07457","K07465","K07470","K07471","K07479","K07480","K07481","K07488","K07489","K07490","K07498","K07501","K07519","K07538","K07540","K07543","K07559","K07589","K07591","K07676","K07703","K07724","K07736","K07740","K07741","K07746","K07751","K07752","K07757","K07780","K07781","K07784","K07785","K07786","K07797","K07803","K07804","K07810","K07811","K07821","K08068","K08080","K08081","K08085","K08088","K08154","K08160","K08162","K08163","K08172","K08219","K08225","K08227","K08234","K08253","K08255","K08276","K08277","K08297","K08298","K08299","K08312","K08313","K08314","K08315","K08317","K08318","K08319","K08321","K08324","K08326","K08345","K08346","K08347","K08348","K08349","K08350","K08351","K08353","K08354","K08355","K08356","K08359","K08361","K08363","K08368","K08478","K08485","K08566","K08567","K08682","K08687","K08690","K08710","K08714","K08906","K08964","K08967","K08969","K08970","K08973","K08984","K08985","K08987","K08989","K08990","K08992","K08993","K08994","K08996","K08997","K08999","K09000","K09002","K09005","K09010","K09011","K09016","K09018","K09019","K09023","K09124","K09127","K09131","K09134","K09137","K09138","K09141","K09158","K09160","K09161","K09165","K09167","K09190","K09251","K09386","K09456","K09459","K09470","K09472","K09473","K09475","K09476","K09477","K09516","K09645","K09700","K09701","K09706","K09767","K09768","K09775","K09780","K09786","K09791","K09797","K09802","K09804","K09805","K09806","K09823","K09824","K09835","K09844","K09857","K09860","K09880","K09888","K09890","K09891","K09893","K09895","K09896","K09897","K09898","K09899","K09900","K09901","K09902","K09904","K09906","K09907","K09909","K09910","K09911","K09912","K09913","K09914","K09915","K09916","K09917","K09918","K09920","K09921","K09922","K09923","K09926","K09927","K09929","K09932","K09933","K09934","K09937","K09939","K09943","K09946","K09954","K09956","K09958","K09962","K09968","K09974","K09975","K09977","K09978","K09979","K09980","K09982","K09986","K09987","K09990","K09994","K09996","K09998","K09999","K10000","K10015","K10016","K10024","K10039","K10094","K10108","K10109","K10110","K10124","K10195","K10213","K10220","K10234","K10530","K10531","K10533","K10537","K10549","K10550","K10551","K10555","K10556","K10557","K10558","K10673","K10677","K10701","K10709","K10710","K10711","K10748","K10780","K10783","K10805","K10811","K10820","K10906","K10908","K10921","K10932","K10933","K10936","K10938","K10965","K10966","K10973","K10975","K10984","K10985","K10986","K11005","K11008","K11013","K11015","K11017","K11028","K11066","K11081","K11082","K11083","K11084","K11106","K11107","K11139","K11181","K11201","K11208","K11209","K11250","K11258","K11264","K11311","K11333","K11336","K11337","K11382","K11391","K11472","K11474","K11477","K11528","K11530","K11534","K11535","K11537","K11605","K11606","K11646","K11685","K11732","K11733","K11734","K11735","K11736","K11737","K11738","K11739","K11740","K11742","K11745","K11748","K11750","K11779","K11811","K11889","K11893","K11895","K11896","K11897","K11898","K11899","K11900","K11901","K11903","K11905","K11909","K11911","K11916","K11920","K11925","K11926","K11929","K11930","K11932","K11933","K11934","K11935","K11937","K11938","K11940","K11941","K11964","K12049","K12053","K12055","K12056","K12058","K12059","K12060","K12061","K12062","K12065","K12066","K12067","K12068","K12069","K12070","K12072","K12088","K12092","K12094","K12095","K12112","K12113","K12136","K12138","K12139","K12142","K12144","K12145","K12146","K12147","K12148","K12149","K12150","K12151","K12203","K12204","K12205","K12206","K12209","K12211","K12212","K12213","K12214","K12217","K12218","K12222","K12225","K12227","K12228","K12237","K12238","K12239","K12246","K12254","K12255","K12256","K12265","K12288","K12289","K12290","K12291","K12299","K12339","K12341","K12436","K12453","K12455","K12500","K12507","K12512","K12516","K12517","K12518","K12519","K12520","K12521","K12522","K12523","K12524","K12525","K12527","K12529","K12532","K12538","K12548","K12582","K12660","K12661","K12678","K12679","K12681","K12683","K12687","K12690","K12700","K12784","K12788","K12944","K12945","K12957","K12961","K12963","K12973","K12974","K12976","K12977","K12979","K12981","K12985","K12986","K13000","K13001","K13003","K13014","K13019","K13021","K13051","K13053","K13058","K13085","K13255","K13256","K13280","K13285","K13286","K13287","K13289","K13301","K13378","K13381","K13479","K13480","K13488","K13497","K13574","K13586","K13588","K13612","K13613","K13620","K13622","K13626","K13629","K13630","K13631","K13642","K13650","K13651","K13654","K13658","K13660","K13665","K13684","K13689","K13727","K13745","K13790","K13792","K13816","K13894","K13918","K13919","K13920","K13931","K13932","K13933","K13934","K13935","K13936","K13938","K13940","K13979","K13992","K14048","K14052","K14053","K14054","K14061","K14062","K14064","K14065","K14083","K14089","K14126","K14187","K14268","K14269","K14287","K14338","K14446","K14449","K14520","K14587","K14588","K14591","K14657","K14658","K14681","K14744","K14762","K14974","K14977","K15034","K15064","K15066","K15311","K15312","K15313","K15329","K15344","K15345","K15349","K15350","K15353","K15357","K15359","K15367","K15368","K15372","K15373","K15383","K15395","K15396","K15469","K15470","K15476","K15479","K15490","K15491","K15492","K15495","K15524","K15531","K15536","K15540","K15547","K15548","K15549","K15550","K15551","K15629","K15641","K15643","K15646","K15674","K15675","K15676","K15677","K15679","K15681","K15722","K15723","K15735","K15737","K15762","K15770","K15771","K15781","K15827","K15828","K15829","K15830","K15831","K15832","K15833","K15834","K15842","K15844","K15846","K15848","K15853","K15868","K15876","K15899","K15922","K15983","K16041","K16042","K16048","K16055","K16074","K16076","K16077","K16078","K16081","K16138","K16139","K16140","K16187","K16216","K16242","K16243","K16255","K16263","K16301","K16319","K16321","K16322","K16324","K16325","K16326","K16345","K16346","K16347","K16348","K16370","K16417","K16514","K16515","K16517","K16558","K16559","K16560","K16561","K16563","K16565","K16651","K16693","K16695","K16696","K16704","K16708","K16710","K16711","K16785","K16786","K16787","K16839","K16840","K16842","K16872"],"dn":["K00001","K00003","K00008","K00010","K00011","K00012","K00013","K00014","K00015","K00018","K00019","K00020","K00023","K00029","K00030","K00031","K00032","K00033","K00034","K00035","K00038","K00041","K00042","K00046","K00048","K00050","K00052","K00053","K00055","K00057","K00058","K00059","K00060","K00064","K00065","K00067","K00074","K00075","K00077","K00087","K00088","K00090","K00091","K00097","K00098","K00099","K00100","K00101","K00102","K00104","K00114","K00118","K00119","K00123","K00124","K00127","K00128","K00133","K00134","K00135","K00140","K00145","K00147","K00154","K00155","K00161","K00162","K00170","K00171","K00174","K00175","K00176","K00177","K00179","K00180","K00184","K00198","K00200","K00207","K00208","K00215","K00219","K00226","K00230","K00239","K00243","K00244","K00248","K00249","K00253","K00256","K00257","K00259","K00261","K00262","K00263","K00265","K00266","K00274","K00275","K00278","K00284","K00285","K00286","K00287","K00290","K00297","K00299","K00302","K00303","K00311","K00315","K00332","K00334","K00335","K00336","K00337","K00338","K00344","K00347","K00351","K00354","K00355","K00358","K00359","K00362","K00366","K00368","K00372","K00375","K00378","K00380","K00382","K00383","K00384","K00385","K00390","K00404","K00406","K00412","K00413","K00425","K00426","K00428","K00432","K00433","K00436","K00457","K00459","K00496","K00507","K00520","K00525","K00527","K00528","K00529","K00532","K00533","K00537","K00540","K00547","K00548","K00549","K00554","K00558","K00560","K00563","K00564","K00566","K00567","K00568","K00569","K00570","K00571","K00573","K00574","K00575","K00588","K00590","K00595","K00598","K00599","K00600","K00602","K00604","K00606","K00609","K00611","K00615","K00619","K00620","K00625","K00626","K00627","K00633","K00634","K00638","K00639","K00640","K00641","K00645","K00647","K00648","K00651","K00652","K00655","K00656","K00657","K00658","K00661","K00666","K00676","K00677","K00680","K00681","K00688","K00700","K00703","K00705","K00720","K00721","K00748","K00754","K00757","K00759","K00760","K00761","K00762","K00763","K00764","K00765","K00766","K00768","K00772","K00773","K00777","K00783","K00786","K00788","K00789","K00790","K00791","K00793","K00794","K00795","K00796","K00797","K00798","K00800","K00806","K00812","K00817","K00818","K00819","K00820","K00821","K00824","K00826","K00830","K00831","K00833","K00837","K00845","K00847","K00849","K00850","K00852","K00854","K00856","K00857","K00858","K00859","K00860","K00864","K00865","K00868","K00873","K00874","K00876","K00884","K00885","K00891","K00901","K00903","K00912","K00919","K00924","K00925","K00927","K00928","K00929","K00930","K00931","K00936","K00937","K00939","K00941","K00942","K00943","K00945","K00946","K00947","K00948","K00949","K00950","K00951","K00952","K00954","K00955","K00957","K00962","K00963","K00966","K00969","K00970","K00971","K00973","K00974","K00978","K00979","K00980","K00981","K00982","K00983","K00985","K00986","K00990","K00991","K00992","K00995","K00996","K00997","K00998","K01000","K01002","K01005","K01006","K01007","K01008","K01011","K01012","K01026","K01032","K01041","K01042","K01043","K01046","K01048","K01051","K01053","K01055","K01056","K01057","K01066","K01067","K01069","K01076","K01077","K01078","K01079","K01081","K01082","K01083","K01090","K01091","K01092","K01096","K01104","K01112","K01113","K01114","K01118","K01119","K01120","K01126","K01129","K01130","K01133","K01138","K01139","K01142","K01144","K01147","K01151","K01153","K01154","K01155","K01159","K01163","K01173","K01175","K01176","K01178","K01179","K01181","K01182","K01183","K01184","K01185","K01187","K01190","K01191","K01192","K01193","K01195","K01198","K01199","K01200","K01201","K01206","K01207","K01209","K01212","K01216","K01218","K01223","K01224","K01226","K01234","K01236","K01238","K01239","K01243","K01246","K01251","K01255","K01258","K01259","K01262","K01265","K01266","K01267","K01269","K01270","K01271","K01273","K01278","K01286","K01295","K01297","K01303","K01305","K01322","K01338","K01347","K01356","K01358","K01362","K01387","K01409","K01412","K01414","K01415","K01417","K01420","K01422","K01423","K01424","K01426","K01428","K01432","K01436","K01438","K01439","K01442","K01443","K01447","K01448","K01451","K01453","K01457","K01459","K01461","K01462","K01463","K01464","K01465","K01467","K01469","K01470","K01473","K01474","K01476","K01480","K01485","K01486","K01487","K01488","K01489","K01491","K01493","K01495","K01496","K01500","K01501","K01502","K01506","K01515","K01520","K01524","K01525","K01529","K01533","K01534","K01535","K01537","K01539","K01546","K01547","K01548","K01552","K01560","K01561","K01563","K01567","K01571","K01572","K01573","K01586","K01588","K01589","K01591","K01596","K01599","K01607","K01609","K01610","K01613","K01619","K01620","K01621","K01624","K01625","K01627","K01628","K01632","K01633","K01636","K01640","K01644","K01649","K01652","K01653","K01654","K01657","K01658","K01662","K01673","K01677","K01678","K01679","K01681","K01684","K01685","K01686","K01687","K01689","K01692","K01693","K01695","K01696","K01698","K01703","K01704","K01709","K01710","K01711","K01713","K01714","K01726","K01728","K01733","K01735","K01736","K01738","K01739","K01740","K01744","K01749","K01750","K01754","K01755","K01756","K01759","K01760","K01761","K01768","K01770","K01772","K01775","K01776","K01777","K01778","K01779","K01780","K01781","K01783","K01784","K01785","K01786","K01790","K01791","K01792","K01796","K01797","K01802","K01803","K01804","K01808","K01809","K01810","K01811","K01812","K01814","K01815","K01817","K01819","K01821","K01823","K01826","K01834","K01838","K01839","K01840","K01841","K01845","K01854","K01856","K01860","K01865","K01866","K01867","K01868","K01869","K01870","K01872","K01873","K01874","K01875","K01876","K01878","K01879","K01881","K01883","K01885","K01886","K01887","K01889","K01890","K01892","K01893","K01894","K01895","K01897","K01910","K01912","K01913","K01915","K01918","K01921","K01923","K01924","K01925","K01928","K01929","K01932","K01933","K01934","K01937","K01938","K01939","K01940","K01941","K01945","K01950","K01951","K01952","K01953","K01955","K01956","K01958","K01959","K01960","K01961","K01962","K01963","K01965","K01966","K01968","K01969","K01971","K01972","K01989","K01990","K01991","K01992","K01993","K01995","K01996","K01997","K01998","K01999","K02000","K02001","K02002","K02003","K02004","K02005","K02006","K02007","K02008","K02010","K02011","K02012","K02013","K02014","K02015","K02016","K02017","K02018","K02019","K02020","K02022","K02023","K02025","K02026","K02027","K02028","K02029","K02030","K02031","K02032","K02033","K02034","K02035","K02036","K02037","K02038","K02039","K02040","K02041","K02043","K02045","K02046","K02048","K02049","K02050","K02051","K02052","K02053","K02054","K02055","K02056","K02057","K02058","K02062","K02065","K02066","K02067","K02071","K02072","K02073","K02074","K02077","K02078","K02081","K02099","K02106","K02108","K02109","K02110","K02111","K02112","K02113","K02114","K02115","K02116","K02160","K02169","K02170","K02188","K02189","K02190","K02193","K02194","K02195","K02199","K02200","K02203","K02204","K02221","K02224","K02226","K02227","K02229","K02230","K02231","K02232","K02233","K02234","K02237","K02238","K02259","K02274","K02275","K02276","K02278","K02279","K02280","K02282","K02283","K02302","K02303","K02304","K02313","K02314","K02315","K02316","K02334","K02335","K02337","K02338","K02340","K02341","K02342","K02343","K02346","K02347","K02348","K02355","K02356","K02357","K02358","K02371","K02372","K02377","K02386","K02389","K02390","K02395","K02396","K02401","K02404","K02405","K02406","K02407","K02409","K02411","K02415","K02424","K02428","K02429","K02430","K02433","K02434","K02435","K02437","K02438","K02441","K02443","K02444","K02448","K02450","K02453","K02454","K02455","K02456","K02459","K02469","K02470","K02471","K02475","K02476","K02477","K02478","K02479","K02480","K02481","K02482","K02483","K02484","K02486","K02488","K02492","K02493","K02495","K02498","K02499","K02500","K02501","K02502","K02503","K02508","K02510","K02517","K02518","K02519","K02520","K02521","K02523","K02525","K02527","K02528","K02529","K02536","K02548","K02549","K02556","K02557","K02558","K02563","K02564","K02565","K02572","K02573","K02574","K02575","K02584","K02585","K02586","K02588","K02591","K02592","K02594","K02600","K02601","K02614","K02617","K02621","K02622","K02623","K02624","K02650","K02652","K02653","K02654","K02655","K02656","K02657","K02658","K02660","K02662","K02663","K02664","K02665","K02666","K02667","K02668","K02669","K02670","K02671","K02672","K02673","K02674","K02687","K02688","K02769","K02770","K02777","K02778","K02795","K02796","K02805","K02806","K02823","K02824","K02825","K02834","K02835","K02836","K02837","K02838","K02840","K02843","K02844","K02851","K02854","K02855","K02860","K02863","K02864","K02867","K02871","K02876","K02879","K02881","K02884","K02886","K02887","K02888","K02890","K02892","K02895","K02897","K02899","K02902","K02904","K02906","K02907","K02909","K02913","K02914","K02916","K02926","K02931","K02933","K02935","K02939","K02945","K02948","K02950","K02952","K02954","K02956","K02959","K02967","K02968","K02982","K02986","K02988","K02990","K02992","K02994","K02996","K03040","K03043","K03046","K03070","K03072","K03073","K03074","K03075","K03076","K03077","K03086","K03088","K03089","K03092","K03100","K03101","K03106","K03110","K03111","K03116","K03117","K03118","K03147","K03148","K03149","K03150","K03152","K03153","K03154","K03168","K03169","K03177","K03179","K03182","K03183","K03186","K03187","K03188","K03195","K03196","K03199","K03201","K03204","K03205","K03210","K03215","K03216","K03217","K03218","K03219","K03223","K03230","K03269","K03270","K03271","K03272","K03273","K03274","K03279","K03281","K03282","K03284","K03286","K03292","K03294","K03296","K03298","K03299","K03300","K03303","K03306","K03307","K03308","K03309","K03310","K03311","K03312","K03313","K03315","K03317","K03320","K03321","K03324","K03325","K03327","K03328","K03335","K03336","K03338","K03340","K03342","K03366","K03367","K03379","K03381","K03382","K03386","K03388","K03389","K03394","K03404","K03405","K03406","K03407","K03408","K03412","K03413","K03415","K03423","K03424","K03426","K03427","K03428","K03430","K03431","K03435","K03436","K03437","K03438","K03439","K03442","K03445","K03446","K03453","K03455","K03457","K03465","K03466","K03469","K03470","K03490","K03495","K03496","K03497","K03498","K03499","K03500","K03501","K03518","K03519","K03520","K03521","K03522","K03523","K03524","K03525","K03526","K03527","K03528","K03529","K03530","K03531","K03536","K03543","K03544","K03545","K03546","K03547","K03548","K03549","K03550","K03551","K03553","K03555","K03556","K03558","K03559","K03560","K03561","K03564","K03565","K03566","K03569","K03570","K03572","K03574","K03575","K03576","K03577","K03578","K03580","K03581","K03582","K03585","K03587","K03588","K03589","K03590","K03593","K03595","K03596","K03601","K03602","K03604","K03606","K03609","K03611","K03612","K03613","K03614","K03615","K03616","K03617","K03621","K03624","K03625","K03628","K03629","K03630","K03631","K03637","K03639","K03640","K03641","K03642","K03644","K03646","K03648","K03649","K03650","K03651","K03654","K03655","K03656","K03657","K03664","K03665","K03667","K03671","K03672","K03684","K03685","K03686","K03687","K03688","K03694","K03695","K03696","K03698","K03699","K03701","K03702","K03703","K03704","K03705","K03707","K03709","K03710","K03711","K03717","K03719","K03721","K03722","K03723","K03732","K03733","K03734","K03737","K03738","K03739","K03741","K03742","K03743","K03744","K03746","K03749","K03750","K03752","K03753","K03760","K03767","K03768","K03769","K03770","K03771","K03772","K03773","K03775","K03778","K03779","K03780","K03783","K03784","K03785","K03786","K03787","K03789","K03790","K03791","K03793","K03797","K03798","K03799","K03802","K03809","K03814","K03820","K03821","K03823","K03824","K03825","K03826","K03827","K03829","K03830","K03831","K03832","K03833","K03839","K03856","K03885","K03892","K03924","K03925","K03928","K03929","K03932","K03969","K03972","K03973","K03974","K03975","K03977","K03978","K03979","K03980","K04014","K04027","K04034","K04041","K04042","K04043","K04062","K04066","K04067","K04068","K04069","K04070","K04075","K04077","K04079","K04083","K04084","K04085","K04087","K04088","K04090","K04094","K04095","K04096","K04108","K04110","K04112","K04114","K04115","K04477","K04485","K04486","K04487","K04488","K04517","K04518","K04561","K04562","K04564","K04567","K04651","K04652","K04654","K04655","K04656","K04691","K04719","K04720","K04744","K04751","K04752","K04754","K04755","K04759","K04761","K04762","K04763","K04764","K04765","K04767","K04768","K04771","K04772","K04773","K04780","K05275","K05296","K05297","K05337","K05341","K05343","K05345","K05349","K05350","K05351","K05364","K05365","K05366","K05367","K05372","K05394","K05396","K05499","K05501","K05515","K05516","K05521","K05524","K05539","K05540","K05541","K05548","K05559","K05561","K05565","K05566","K05568","K05587","K05589","K05591","K05592","K05595","K05596","K05597","K05606","K05685","K05772","K05773","K05781","K05783","K05786","K05788","K05795","K05799","K05801","K05804","K05807","K05810","K05813","K05816","K05817","K05820","K05825","K05832","K05833","K05836","K05837","K05838","K05847","K05878","K05882","K05884","K05885","K05895","K05896","K05898","K05903","K05910","K05921","K05934","K05936","K05944","K05946","K05962","K05970","K05971","K05973","K05989","K05994","K06001","K06013","K06015","K06016","K06020","K06023","K06024","K06041","K06042","K06044","K06075","K06076","K06077","K06113","K06131","K06132","K06133","K06139","K06142","K06145","K06147","K06148","K06149","K06153","K06158","K06160","K06167","K06168","K06173","K06177","K06178","K06179","K06180","K06182","K06183","K06186","K06187","K06189","K06190","K06193","K06194","K06196","K06199","K06200","K06201","K06204","K06207","K06212","K06213","K06215","K06217","K06221","K06222","K06223","K06287","K06346","K06373","K06374","K06378","K06381","K06400","K06441","K06442","K06446","K06599","K06718","K06857","K06860","K06861","K06864","K06871","K06872","K06876","K06877","K06879","K06881","K06882","K06888","K06889","K06890","K06894","K06896","K06897","K06898","K06901","K06902","K06905","K06909","K06911","K06915","K06917","K06919","K06920","K06923","K06924","K06925","K06926","K06937","K06941","K06942","K06949","K06950","K06951","K06956","K06958","K06959","K06966","K06969","K06972","K06975","K06978","K06979","K06985","K06987","K06992","K06997","K06999","K07001","K07002","K07003","K07004","K07005","K07006","K07007","K07010","K07011","K07012","K07014","K07017","K07021","K07023","K07024","K07025","K07028","K07030","K07031","K07035","K07040","K07042","K07043","K07045","K07046","K07047","K07050","K07052","K07053","K07056","K07058","K07059","K07062","K07071","K07075","K07077","K07079","K07080","K07082","K07084","K07085","K07088","K07089","K07090","K07093","K07095","K07098","K07102","K07106","K07107","K07110","K07112","K07113","K07114","K07116","K07117","K07120","K07124","K07126","K07130","K07132","K07133","K07137","K07138","K07139","K07141","K07149","K07150","K07152","K07154","K07157","K07160","K07164","K07165","K07167","K07168","K07169","K07170","K07175","K07181","K07182","K07183","K07184","K07213","K07216","K07220","K07221","K07222","K07231","K07234","K07238","K07239","K07240","K07258","K07259","K07262","K07263","K07266","K07267","K07270","K07271","K07273","K07275","K07277","K07278","K07282","K07287","K07289","K07301","K07302","K07303","K07304","K07307","K07313","K07315","K07316","K07317","K07319","K07320","K07321","K07334","K07335","K07341","K07344","K07386","K07391","K07399","K07402","K07403","K07404","K07407","K07443","K07444","K07447","K07448","K07452","K07456","K07458","K07459","K07460","K07461","K07462","K07469","K07473","K07474","K07478","K07483","K07484","K07486","K07487","K07491","K07493","K07496","K07497","K07506","K07507","K07516","K07535","K07552","K07560","K07566","K07567","K07568","K07576","K07592","K07636","K07637","K07638","K07639","K07640","K07641","K07642","K07644","K07645","K07646","K07647","K07648","K07649","K07657","K07658","K07659","K07660","K07661","K07662","K07663","K07664","K07665","K07666","K07667","K07673","K07675","K07677","K07678","K07679","K07684","K07685","K07686","K07687","K07688","K07689","K07690","K07693","K07700","K07704","K07705","K07708","K07709","K07711","K07712","K07713","K07714","K07715","K07716","K07726","K07727","K07729","K07733","K07737","K07738","K07742","K07749","K07771","K07772","K07773","K07774","K07776","K07778","K07782","K07787","K07788","K07789","K07792","K07793","K07794","K07795","K07796","K07798","K07799","K07806","K07807","K07814","K07862","K07979","K08082","K08083","K08084","K08086","K08100","K08137","K08139","K08151","K08156","K08159","K08167","K08177","K08195","K08217","K08218","K08223","K08224","K08226","K08252","K08256","K08259","K08261","K08279","K08280","K08281","K08282","K08300","K08301","K08303","K08304","K08305","K08307","K08309","K08310","K08311","K08316","K08323","K08325","K08344","K08352","K08358","K08365","K08369","K08476","K08482","K08483","K08590","K08591","K08602","K08659","K08676","K08679","K08681","K08721","K08722","K08738","K08884","K08963","K08995","K08998","K09001","K09003","K09007","K09013","K09014","K09015","K09017","K09024","K09065","K09117","K09121","K09144","K09157","K09181","K09457","K09458","K09461","K09471","K09474","K09607","K09686","K09687","K09689","K09690","K09691","K09692","K09695","K09699","K09705","K09710","K09747","K09748","K09749","K09760","K09761","K09765","K09769","K09774","K09790","K09792","K09795","K09796","K09800","K09808","K09810","K09812","K09815","K09816","K09817","K09822","K09858","K09859","K09862","K09879","K09883","K09903","K09908","K09919","K09924","K09928","K09945","K09951","K09952","K09955","K09967","K09972","K09989","K09991","K10004","K10009","K10010","K10012","K10017","K10018","K10019","K10021","K10022","K10025","K10026","K10027","K10036","K10037","K10038","K10112","K10117","K10118","K10119","K10125","K10126","K10192","K10194","K10206","K10218","K10227","K10228","K10229","K10230","K10235","K10237","K10238","K10254","K10439","K10440","K10441","K10536","K10542","K10547","K10548","K10553","K10554","K10561","K10562","K10678","K10679","K10680","K10715","K10716","K10763","K10764","K10773","K10778","K10797","K10804","K10806","K10819","K10823","K10829","K10834","K10844","K10907","K10909","K10912","K10916","K10918","K10924","K10941","K10942","K10943","K10953","K10972","K10979","K11004","K11021","K11068","K11069","K11070","K11071","K11072","K11073","K11074","K11075","K11076","K11085","K11102","K11103","K11104","K11105","K11175","K11177","K11189","K11203","K11211","K11212","K11261","K11329","K11357","K11358","K11381","K11383","K11384","K11392","K11443","K11444","K11473","K11475","K11527","K11607","K11688","K11689","K11690","K11711","K11712","K11717","K11731","K11741","K11747","K11749","K11751","K11752","K11753","K11754","K11891","K11892","K11907","K11912","K11914","K11915","K11921","K11923","K11924","K11927","K11928","K11931","K11936","K11939","K11960","K11962","K11963","K11991","K11996","K12063","K12111","K12143","K12243","K12251","K12252","K12257","K12264","K12266","K12267","K12276","K12278","K12282","K12284","K12287","K12297","K12308","K12340","K12369","K12370","K12371","K12372","K12373","K12452","K12506","K12508","K12510","K12511","K12528","K12530","K12536","K12537","K12541","K12542","K12543","K12547","K12573","K12574","K12658","K12685","K12790","K12940","K12941","K12943","K12950","K12960","K12972","K12975","K12983","K12984","K12987","K12988","K12989","K12991","K12992","K12993","K12994","K12995","K12997","K13002","K13004","K13006","K13007","K13009","K13010","K13012","K13013","K13016","K13017","K13020","K13038","K13040","K13041","K13049","K13057","K13069","K13243","K13245","K13246","K13283","K13292","K13408","K13409","K13481","K13482","K13487","K13490","K13491","K13500","K13503","K13522","K13529","K13541","K13542","K13581","K13582","K13584","K13587","K13589","K13590","K13593","K13598","K13599","K13633","K13634","K13635","K13636","K13637","K13638","K13639","K13641","K13643","K13652","K13653","K13663","K13670","K13683","K13694","K13695","K13747","K13766","K13770","K13771","K13772","K13774","K13775","K13777","K13789","K13794","K13796","K13797","K13815","K13819","K13829","K13874","K13888","K13891","K13892","K13896","K13921","K13924","K13927","K13954","K13985","K13993","K14051","K14056","K14057","K14058","K14059","K14060","K14063","K14127","K14153","K14155","K14160","K14161","K14162","K14170","K14189","K14205","K14231","K14260","K14261","K14335","K14392","K14393","K14441","K14445","K14534","K14540","K14623","K14645","K14652","K14659","K14660","K14727","K14742","K14761","K14978","K14979","K14980","K14981","K14986","K14987","K15011","K15012","K15022","K15125","K15229","K15268","K15269","K15270","K15342","K15371","K15408","K15460","K15461","K15474","K15511","K15532","K15539","K15545","K15546","K15553","K15554","K15555","K15577","K15578","K15580","K15581","K15582","K15583","K15584","K15585","K15586","K15598","K15599","K15600","K15633","K15634","K15635","K15653","K15659","K15725","K15726","K15727","K15738","K15773","K15778","K15784","K15792","K15835","K15850","K15861","K15866","K15894","K15895","K15910","K15912","K15913","K15914","K15915","K15923","K15973","K15977","K15986","K15987","K16011","K16012","K16013","K16044","K16052","K16053","K16066","K16079","K16087","K16088","K16089","K16090","K16092","K16137","K16147","K16153","K16165","K16211","K16264","K16291","K16293","K16294","K16300","K16327","K16516","K16554","K16555","K16556","K16557","K16562","K16564","K16566","K16567","K16692","K16700","K16701","K16702","K16703","K16707","K16783","K16784","K16843","K16844","K16856","K16868"],"ns":["K00002","K00004","K00005","K00009","K00016","K00024","K00027","K00036","K00039","K00040","K00043","K00076","K00082","K00094","K00103","K00105","K00111","K00117","K00121","K00122","K00125","K00126","K00130","K00150","K00152","K00158","K00163","K00164","K00167","K00169","K00178","K00185","K00186","K00187","K00190","K00194","K00197","K00201","K00202","K00205","K00209","K00210","K00213","K00216","K00217","K00220","K00223","K00224","K00227","K00231","K00232","K00240","K00241","K00245","K00252","K00254","K00255","K00258","K00260","K00273","K00281","K00282","K00283","K00292","K00293","K00294","K00301","K00305","K00316","K00317","K00320","K00321","K00324","K00325","K00326","K00329","K00333","K00339","K00341","K00342","K00343","K00346","K00348","K00349","K00350","K00353","K00356","K00360","K00365","K00376","K00381","K00387","K00405","K00407","K00411","K00421","K00435","K00437","K00441","K00442","K00446","K00449","K00450","K00451","K00453","K00456","K00461","K00462","K00463","K00466","K00467","K00469","K00471","K00472","K00476","K00478","K00479","K00480","K00485","K00486","K00491","K00493","K00494","K00500","K00504","K00505","K00508","K00510","K00511","K00518","K00523","K00526","K00531","K00534","K00543","K00544","K00577","K00584","K00587","K00605","K00612","K00613","K00616","K00624","K00631","K00643","K00654","K00672","K00674","K00684","K00685","K00691","K00692","K00694","K00695","K00696","K00697","K00698","K00712","K00729","K00752","K00756","K00758","K00767","K00782","K00784","K00785","K00799","K00802","K00805","K00814","K00822","K00823","K00829","K00832","K00836","K00839","K00842","K00843","K00844","K00846","K00848","K00851","K00853","K00862","K00863","K00869","K00870","K00872","K00878","K00880","K00882","K00883","K00886","K00887","K00895","K00906","K00908","K00926","K00933","K00934","K00938","K00940","K00956","K00958","K00960","K00968","K00975","K00989","K01003","K01004","K01014","K01015","K01027","K01028","K01029","K01034","K01036","K01039","K01040","K01045","K01054","K01060","K01061","K01068","K01070","K01071","K01073","K01089","K01095","K01097","K01101","K01115","K01137","K01141","K01145","K01150","K01152","K01156","K01157","K01158","K01161","K01166","K01167","K01186","K01210","K01217","K01219","K01225","K01232","K01233","K01235","K01247","K01249","K01256","K01263","K01264","K01268","K01277","K01281","K01283","K01284","K01299","K01304","K01312","K01315","K01340","K01354","K01372","K01376","K01392","K01399","K01400","K01406","K01419","K01425","K01429","K01430","K01431","K01433","K01434","K01437","K01449","K01450","K01452","K01454","K01468","K01471","K01481","K01482","K01492","K01497","K01498","K01499","K01503","K01504","K01505","K01507","K01510","K01512","K01518","K01523","K01531","K01551","K01555","K01556","K01565","K01568","K01569","K01576","K01581","K01582","K01583","K01584","K01585","K01593","K01595","K01597","K01598","K01602","K01611","K01612","K01617","K01618","K01622","K01629","K01631","K01635","K01639","K01641","K01643","K01647","K01655","K01663","K01664","K01665","K01666","K01668","K01669","K01674","K01676","K01682","K01697","K01706","K01715","K01719","K01721","K01722","K01724","K01727","K01731","K01734","K01737","K01743","K01745","K01751","K01752","K01753","K01758","K01766","K01769","K01782","K01787","K01788","K01795","K01798","K01799","K01800","K01801","K01807","K01813","K01816","K01818","K01820","K01828","K01835","K01843","K01847","K01851","K01852","K01857","K01858","K01884","K01896","K01902","K01903","K01904","K01906","K01907","K01908","K01911","K01914","K01916","K01919","K01920","K01922","K01926","K01935","K01970","K01975","K01976","K02021","K02042","K02044","K02047","K02064","K02068","K02075","K02082","K02083","K02117","K02118","K02119","K02120","K02121","K02122","K02123","K02124","K02164","K02167","K02168","K02182","K02191","K02197","K02198","K02205","K02225","K02228","K02236","K02239","K02241","K02242","K02281","K02291","K02293","K02297","K02298","K02300","K02301","K02305","K02319","K02339","K02364","K02379","K02385","K02391","K02392","K02393","K02394","K02397","K02400","K02412","K02414","K02416","K02418","K02419","K02420","K02421","K02427","K02436","K02439","K02445","K02451","K02452","K02457","K02458","K02460","K02461","K02462","K02463","K02468","K02473","K02474","K02485","K02487","K02494","K02496","K02526","K02533","K02535","K02551","K02566","K02567","K02568","K02571","K02587","K02590","K02593","K02595","K02619","K02626","K02636","K02639","K02641","K02647","K02651","K02661","K02675","K02676","K02686","K02744","K02749","K02750","K02760","K02761","K02768","K02771","K02793","K02794","K02815","K02821","K02826","K02841","K02849","K02858","K02874","K02878","K02911","K02946","K02961","K02963","K02965","K02970","K03060","K03071","K03080","K03087","K03098","K03112","K03146","K03166","K03185","K03189","K03190","K03191","K03192","K03197","K03200","K03202","K03203","K03220","K03222","K03224","K03225","K03228","K03265","K03280","K03285","K03293","K03297","K03301","K03305","K03314","K03316","K03319","K03322","K03326","K03331","K03333","K03337","K03380","K03383","K03384","K03385","K03387","K03391","K03392","K03395","K03396","K03397","K03400","K03403","K03409","K03410","K03411","K03417","K03429","K03433","K03444","K03449","K03451","K03458","K03473","K03476","K03477","K03478","K03484","K03487","K03488","K03491","K03502","K03503","K03517","K03534","K03535","K03557","K03562","K03563","K03568","K03571","K03583","K03584","K03591","K03592","K03594","K03600","K03605","K03607","K03610","K03620","K03632","K03634","K03635","K03636","K03638","K03643","K03653","K03658","K03666","K03669","K03670","K03673","K03680","K03692","K03708","K03712","K03716","K03724","K03740","K03745","K03748","K03761","K03762","K03774","K03776","K03777","K03781","K03795","K03796","K03800","K03801","K03803","K03806","K03808","K03810","K03811","K03813","K03816","K03828","K03841","K03850","K03863","K03886","K03893","K03918","K03926","K03931","K03933","K03976","K03981","K04015","K04028","K04033","K04036","K04037","K04038","K04039","K04044","K04045","K04046","K04049","K04050","K04051","K04053","K04054","K04056","K04057","K04058","K04059","K04060","K04061","K04072","K04074","K04076","K04078","K04082","K04092","K04093","K04097","K04098","K04100","K04101","K04102","K04107","K04109","K04113","K04116","K04117","K04118","K04127","K04128","K04333","K04565","K04566","K04653","K04711","K04712","K04747","K04748","K04749","K04756","K04757","K04758","K04760","K04774","K04778","K04782","K04784","K04786","K04787","K04793","K04940","K05020","K05281","K05286","K05301","K05303","K05306","K05340","K05346","K05358","K05371","K05373","K05375","K05520","K05523","K05525","K05560","K05562","K05563","K05567","K05569","K05570","K05571","K05576","K05577","K05580","K05586","K05588","K05590","K05599","K05600","K05601","K05602","K05687","K05692","K05776","K05780","K05782","K05785","K05787","K05791","K05792","K05797","K05800","K05802","K05803","K05805","K05814","K05815","K05827","K05828","K05829","K05831","K05844","K05845","K05846","K05851","K05873","K05874","K05879","K05886","K05888","K05889","K05899","K05904","K05905","K05911","K05913","K05916","K05917","K05918","K05919","K05922","K05927","K05928","K05939","K05942","K05945","K05951","K05952","K05957","K05964","K05966","K05967","K05968","K05974","K05977","K05979","K05996","K05998","K05999","K06019","K06021","K06027","K06033","K06034","K06045","K06078","K06079","K06138","K06151","K06161","K06162","K06175","K06181","K06188","K06192","K06202","K06203","K06206","K06208","K06218","K06219","K06281","K06282","K06320","K06324","K06330","K06377","K06402","K06409","K06413","K06518","K06580","K06596","K06597","K06600","K06603","K06604","K06605","K06606","K06714","K06720","K06867","K06880","K06886","K06893","K06903","K06904","K06907","K06908","K06910","K06912","K06913","K06916","K06921","K06936","K06940","K06944","K06945","K06947","K06953","K06955","K06957","K06960","K06962","K06971","K06973","K06974","K06976","K06977","K06980","K06983","K06986","K06988","K06989","K06994","K06995","K06996","K06998","K07008","K07013","K07015","K07016","K07018","K07019","K07027","K07029","K07032","K07038","K07039","K07041","K07044","K07051","K07054","K07064","K07068","K07069","K07076","K07078","K07081","K07083","K07091","K07092","K07094","K07096","K07099","K07101","K07104","K07115","K07118","K07121","K07125","K07129","K07146","K07147","K07148","K07151","K07155","K07161","K07166","K07171","K07173","K07176","K07178","K07185","K07190","K07192","K07214","K07218","K07219","K07228","K07233","K07241","K07243","K07251","K07255","K07257","K07261","K07264","K07272","K07279","K07281","K07284","K07285","K07288","K07290","K07305","K07306","K07309","K07323","K07326","K07337","K07338","K07339","K07340","K07343","K07357","K07387","K07393","K07394","K07396","K07449","K07451","K07454","K07463","K07464","K07467","K07468","K07482","K07485","K07492","K07494","K07495","K07499","K07502","K07503","K07504","K07505","K07508","K07518","K07533","K07536","K07537","K07539","K07544","K07545","K07546","K07547","K07548","K07549","K07550","K07574","K07577","K07588","K07643","K07653","K07671","K07674","K07701","K07702","K07710","K07722","K07734","K07735","K07743","K07783","K07790","K07791","K07801","K07805","K07812","K07816","K07823","K07824","K08070","K08077","K08078","K08087","K08092","K08093","K08094","K08097","K08138","K08152","K08161","K08164","K08166","K08169","K08170","K08173","K08176","K08178","K08191","K08194","K08196","K08286","K08289","K08295","K08296","K08302","K08306","K08308","K08320","K08322","K08357","K08364","K08475","K08477","K08481","K08484","K08598","K08599","K08604","K08641","K08642","K08646","K08675","K08677","K08680","K08685","K08686","K08688","K08689","K08691","K08692","K08715","K08717","K08720","K08723","K08728","K08776","K08777","K08926","K08927","K08928","K08929","K08930","K08961","K08965","K08966","K08972","K08974","K08976","K08977","K08978","K08981","K08982","K08983","K08988","K09004","K09006","K09008","K09009","K09020","K09021","K09022","K09116","K09118","K09120","K09122","K09123","K09125","K09126","K09128","K09129","K09133","K09136","K09143","K09153","K09154","K09155","K09159","K09162","K09164","K09166","K09252","K09384","K09483","K09565","K09612","K09634","K09683","K09684","K09688","K09694","K09696","K09697","K09698","K09702","K09703","K09704","K09707","K09709","K09711","K09712","K09717","K09720","K09726","K09729","K09732","K09740","K09744","K09758","K09763","K09764","K09770","K09771","K09773","K09777","K09778","K09779","K09781","K09788","K09789","K09793","K09794","K09798","K09799","K09801","K09803","K09807","K09809","K09811","K09818","K09819","K09820","K09825","K09826","K09828","K09836","K09845","K09846","K09847","K09861","K09882","K09889","K09892","K09894","K09925","K09930","K09931","K09935","K09936","K09938","K09940","K09941","K09942","K09944","K09947","K09948","K09949","K09950","K09953","K09957","K09959","K09960","K09961","K09964","K09965","K09966","K09969","K09970","K09971","K09973","K09981","K09983","K09984","K09985","K09988","K09992","K09997","K10001","K10002","K10003","K10011","K10013","K10014","K10020","K10023","K10040","K10041","K10107","K10111","K10123","K10187","K10188","K10189","K10190","K10191","K10193","K10216","K10217","K10219","K10221","K10222","K10231","K10232","K10233","K10236","K10239","K10253","K10255","K10353","K10535","K10538","K10539","K10540","K10541","K10543","K10544","K10545","K10546","K10552","K10559","K10560","K10563","K10564","K10565","K10616","K10617","K10618","K10619","K10620","K10621","K10622","K10623","K10670","K10674","K10676","K10681","K10700","K10702","K10704","K10708","K10713","K10714","K10762","K10774","K10775","K10799","K10800","K10807","K10808","K10814","K10815","K10816","K10822","K10824","K10831","K10833","K10852","K10854","K10855","K10856","K10857","K10873","K10896","K10910","K10911","K10913","K10914","K10915","K10917","K10920","K10922","K10923","K10925","K10926","K10927","K10928","K10929","K10930","K10931","K10934","K10935","K10937","K10939","K10940","K10944","K10945","K10946","K10947","K10948","K10954","K10960","K10961","K10962","K10963","K10964","K10974","K11003","K11006","K11007","K11009","K11011","K11014","K11016","K11018","K11019","K11020","K11022","K11023","K11025","K11027","K11031","K11034","K11065","K11077","K11078","K11079","K11080","K11089","K11159","K11178","K11179","K11180","K11195","K11202","K11216","K11249","K11263","K11275","K11312","K11334","K11335","K11418","K11434","K11441","K11529","K11531","K11604","K11614","K11615","K11616","K11645","K11707","K11708","K11709","K11710","K11719","K11720","K11743","K11744","K11746","K11755","K11890","K11894","K11902","K11904","K11906","K11908","K11910","K11913","K11917","K11918","K11919","K11922","K11942","K11959","K11961","K11987","K12048","K12050","K12051","K12052","K12057","K12064","K12071","K12073","K12078","K12081","K12082","K12083","K12084","K12086","K12087","K12089","K12090","K12091","K12093","K12096","K12097","K12098","K12099","K12100","K12101","K12102","K12103","K12104","K12105","K12106","K12107","K12108","K12109","K12110","K12137","K12140","K12141","K12152","K12202","K12207","K12208","K12210","K12215","K12219","K12223","K12224","K12226","K12234","K12240","K12241","K12242","K12247","K12248","K12253","K12262","K12277","K12279","K12280","K12281","K12283","K12285","K12286","K12342","K12343","K12368","K12410","K12420","K12454","K12503","K12509","K12513","K12514","K12515","K12526","K12531","K12533","K12534","K12535","K12539","K12540","K12544","K12545","K12546","K12549","K12659","K12675","K12680","K12682","K12684","K12686","K12688","K12689","K12785","K12786","K12787","K12789","K12809","K12810","K12942","K12962","K12978","K12980","K12982","K12990","K13005","K13008","K13015","K13018","K13028","K13039","K13042","K13052","K13060","K13061","K13062","K13063","K13075","K13086","K13244","K13252","K13281","K13282","K13284","K13288","K13380","K13450","K13452","K13454","K13455","K13461","K13472","K13478","K13483","K13485","K13486","K13489","K13498","K13520","K13524","K13525","K13530","K13540","K13543","K13572","K13573","K13580","K13583","K13585","K13591","K13592","K13611","K13614","K13623","K13628","K13632","K13640","K13655","K13656","K13657","K13659","K13661","K13662","K13664","K13668","K13687","K13688","K13693","K13713","K13730","K13735","K13739","K13740","K13741","K13742","K13743","K13746","K13767","K13776","K13778","K13779","K13786","K13787","K13788","K13791","K13793","K13795","K13810","K13811","K13818","K13821","K13831","K13854","K13873","K13875","K13876","K13877","K13889","K13890","K13893","K13895","K13922","K13923","K13926","K13928","K13929","K13930","K13941","K13950","K13953","K13963","K13967","K13988","K13990","K13991","K13994","K13995","K14028","K14029","K14055","K14067","K14081","K14082","K14086","K14087","K14088","K14090","K14091","K14128","K14138","K14159","K14165","K14166","K14188","K14257","K14266","K14267","K14292","K14333","K14347","K14348","K14414","K14415","K14447","K14448","K14450","K14451","K14470","K14471","K14472","K14475","K14519","K14578","K14579","K14580","K14581","K14582","K14583","K14584","K14585","K14596","K14661","K14665","K14666","K14667","K14680","K14682","K14683","K14696","K14733","K14746","K14747","K14748","K14749","K14751","K14940","K14941","K14952","K14998","K15016","K15024","K15045","K15054","K15058","K15059","K15060","K15061","K15062","K15063","K15065","K15067","K15126","K15228","K15230","K15231","K15237","K15238","K15239","K15240","K15247","K15253","K15256","K15257","K15314","K15328","K15337","K15346","K15347","K15351","K15352","K15358","K15366","K15431","K15471","K15473","K15475","K15477","K15478","K15480","K15481","K15482","K15483","K15484","K15486","K15487","K15488","K15496","K15497","K15509","K15512","K15513","K15514","K15515","K15519","K15520","K15533","K15552","K15556","K15557","K15558","K15576","K15579","K15587","K15642","K15644","K15645","K15647","K15648","K15649","K15650","K15652","K15658","K15660","K15669","K15678","K15721","K15724","K15734","K15736","K15746","K15749","K15750","K15751","K15755","K15756","K15757","K15758","K15760","K15761","K15763","K15764","K15765","K15772","K15782","K15783","K15785","K15786","K15790","K15836","K15843","K15845","K15847","K15852","K15854","K15862","K15864","K15896","K15897","K15898","K15905","K15906","K15918","K15974","K15975","K15982","K15984","K16047","K16049","K16050","K16051","K16080","K16091","K16135","K16136","K16152","K16154","K16155","K16156","K16157","K16158","K16160","K16161","K16162","K16167","K16168","K16171","K16173","K16180","K16188","K16199","K16200","K16201","K16202","K16210","K16212","K16213","K16214","K16215","K16244","K16245","K16246","K16249","K16254","K16256","K16257","K16258","K16259","K16260","K16267","K16268","K16269","K16270","K16299","K16303","K16317","K16320","K16328","K16329","K16371","K16416","K16422","K16423","K16552","K16553","K16568","K16635","K16636","K16637","K16638","K16649","K16698","K16705","K16709","K16712","K16713","K16841","K16845","K16846","K16849","K16850","K16871","K16881"]},"med":{"up":["K00007","K00021","K00045","K00054","K00066","K00068","K00073","K00086","K00094","K00096","K00103","K00106","K00108","K00112","K00113","K00116","K00129","K00131","K00137","K00138","K00141","K00146","K00148","K00151","K00156","K00166","K00172","K00202","K00210","K00218","K00221","K00222","K00228","K00242","K00246","K00247","K00276","K00281","K00304","K00305","K00309","K00313","K00314","K00318","K00322","K00330","K00331","K00340","K00346","K00353","K00363","K00364","K00370","K00371","K00373","K00374","K00376","K00386","K00389","K00392","K00394","K00395","K00397","K00410","K00423","K00427","K00448","K00452","K00455","K00464","K00470","K00477","K00481","K00483","K00484","K00492","K00494","K00495","K00499","K00505","K00511","K00517","K00526","K00530","K00539","K00556","K00557","K00561","K00596","K00607","K00610","K00614","K00631","K00632","K00635","K00643","K00646","K00662","K00663","K00673","K00675","K00683","K00690","K00692","K00697","K00701","K00713","K00737","K00758","K00769","K00801","K00803","K00808","K00809","K00810","K00813","K00823","K00835","K00840","K00853","K00855","K00867","K00875","K00879","K00881","K00892","K00895","K00897","K00899","K00926","K00932","K00933","K00960","K00965","K00972","K00984","K00988","K01013","K01023","K01031","K01034","K01035","K01058","K01075","K01080","K01085","K01087","K01093","K01103","K01127","K01128","K01143","K01146","K01157","K01160","K01169","K01174","K01194","K01197","K01205","K01215","K01222","K01230","K01241","K01250","K01252","K01253","K01263","K01274","K01289","K01343","K01355","K01406","K01407","K01437","K01444","K01455","K01458","K01460","K01466","K01477","K01478","K01479","K01483","K01484","K01494","K01521","K01545","K01551","K01553","K01554","K01564","K01568","K01574","K01575","K01576","K01577","K01578","K01579","K01580","K01582","K01590","K01593","K01601","K01602","K01608","K01623","K01626","K01630","K01637","K01638","K01641","K01646","K01655","K01659","K01661","K01667","K01671","K01682","K01690","K01699","K01707","K01708","K01712","K01716","K01720","K01725","K01729","K01730","K01732","K01771","K01805","K01822","K01825","K01829","K01844","K01846","K01848","K01849","K01858","K01880","K01884","K01896","K01905","K01914","K01917","K01922","K01947","K01957","K01974","K02009","K02024","K02063","K02064","K02069","K02079","K02080","K02086","K02100","K02173","K02192","K02196","K02217","K02236","K02255","K02258","K02277","K02291","K02294","K02299","K02300","K02317","K02336","K02344","K02345","K02351","K02352","K02361","K02362","K02363","K02380","K02381","K02387","K02388","K02391","K02393","K02398","K02399","K02400","K02402","K02403","K02408","K02410","K02413","K02416","K02417","K02420","K02422","K02423","K02425","K02426","K02431","K02440","K02442","K02446","K02451","K02462","K02464","K02465","K02466","K02467","K02472","K02487","K02490","K02504","K02505","K02506","K02507","K02509","K02511","K02532","K02538","K02550","K02551","K02552","K02553","K02554","K02560","K02562","K02566","K02568","K02569","K02570","K02589","K02596","K02597","K02598","K02609","K02610","K02611","K02612","K02613","K02615","K02616","K02618","K02625","K02659","K02679","K02680","K02681","K02682","K02742","K02745","K02746","K02747","K02759","K02773","K02774","K02775","K02781","K02783","K02784","K02798","K02802","K02812","K02813","K02814","K02822","K02839","K02846","K02847","K02848","K02850","K02852","K02853","K02856","K02919","K02972","K03078","K03079","K03081","K03082","K03098","K03113","K03119","K03151","K03167","K03170","K03181","K03184","K03191","K03194","K03198","K03207","K03208","K03212","K03214","K03220","K03221","K03226","K03227","K03228","K03229","K03275","K03276","K03277","K03278","K03288","K03289","K03290","K03291","K03304","K03318","K03329","K03390","K03399","K03402","K03414","K03418","K03425","K03459","K03462","K03464","K03468","K03472","K03474","K03475","K03476","K03477","K03482","K03485","K03486","K03491","K03492","K03516","K03532","K03533","K03554","K03567","K03573","K03579","K03586","K03597","K03598","K03599","K03603","K03608","K03618","K03619","K03623","K03633","K03638","K03645","K03647","K03652","K03668","K03669","K03670","K03674","K03675","K03676","K03683","K03690","K03712","K03718","K03720","K03726","K03735","K03736","K03747","K03755","K03756","K03757","K03758","K03759","K03764","K03765","K03777","K03782","K03788","K03804","K03805","K03807","K03812","K03815","K03817","K03818","K03819","K03834","K03835","K03836","K03837","K03838","K03840","K03851","K03852","K03855","K03862","K03894","K03895","K03896","K03897","K03919","K03923","K03931","K03970","K03971","K04013","K04016","K04017","K04018","K04019","K04020","K04021","K04022","K04023","K04024","K04025","K04026","K04029","K04030","K04031","K04032","K04035","K04037","K04040","K04046","K04047","K04052","K04056","K04063","K04064","K04065","K04071","K04073","K04080","K04081","K04091","K04099","K04103","K04105","K04109","K04126","K04334","K04335","K04336","K04337","K04338","K04516","K04568","K04618","K04750","K04753","K04770","K04775","K04781","K04783","K04785","K04788","K04835","K04844","K04940","K05020","K05245","K05301","K05303","K05304","K05368","K05374","K05517","K05522","K05523","K05526","K05527","K05549","K05550","K05564","K05593","K05594","K05600","K05601","K05603","K05708","K05709","K05710","K05711","K05712","K05713","K05714","K05774","K05775","K05777","K05778","K05779","K05784","K05787","K05789","K05790","K05793","K05794","K05796","K05798","K05806","K05808","K05809","K05811","K05812","K05818","K05819","K05834","K05835","K05839","K05841","K05875","K05876","K05877","K05880","K05881","K05887","K05893","K05900","K05915","K05917","K05929","K05977","K05982","K05984","K05986","K05995","K05997","K05999","K06006","K06034","K06039","K06046","K06048","K06049","K06073","K06074","K06078","K06080","K06118","K06120","K06121","K06122","K06134","K06135","K06136","K06137","K06140","K06141","K06143","K06144","K06146","K06151","K06152","K06155","K06156","K06157","K06159","K06162","K06163","K06164","K06165","K06166","K06169","K06176","K06191","K06195","K06197","K06198","K06205","K06211","K06214","K06219","K06236","K06320","K06350","K06351","K06377","K06402","K06410","K06412","K06415","K06443","K06445","K06447","K06598","K06601","K06602","K06610","K06726","K06858","K06859","K06866","K06873","K06878","K06883","K06884","K06885","K06887","K06891","K06892","K06895","K06899","K06900","K06906","K06918","K06922","K06927","K06929","K06933","K06934","K06936","K06938","K06945","K06946","K06952","K06954","K06967","K06968","K06970","K06990","K06991","K06996","K07000","K07016","K07020","K07022","K07026","K07033","K07034","K07037","K07039","K07048","K07063","K07065","K07070","K07074","K07086","K07096","K07097","K07100","K07101","K07104","K07105","K07109","K07119","K07122","K07123","K07127","K07128","K07131","K07136","K07140","K07145","K07153","K07155","K07156","K07172","K07180","K07186","K07215","K07217","K07223","K07224","K07225","K07226","K07227","K07229","K07230","K07232","K07235","K07236","K07237","K07245","K07246","K07248","K07250","K07256","K07257","K07265","K07268","K07269","K07274","K07276","K07280","K07281","K07283","K07286","K07300","K07308","K07309","K07310","K07311","K07312","K07314","K07318","K07322","K07326","K07336","K07337","K07345","K07346","K07347","K07348","K07349","K07350","K07351","K07352","K07353","K07354","K07355","K07356","K07358","K07389","K07390","K07395","K07396","K07397","K07400","K07401","K07405","K07406","K07442","K07445","K07449","K07451","K07453","K07455","K07457","K07465","K07467","K07470","K07471","K07479","K07480","K07481","K07482","K07488","K07489","K07490","K07494","K07498","K07501","K07504","K07519","K07536","K07538","K07540","K07543","K07559","K07589","K07591","K07676","K07702","K07703","K07724","K07736","K07740","K07741","K07746","K07751","K07752","K07757","K07780","K07781","K07784","K07785","K07786","K07797","K07803","K07804","K07810","K07811","K07821","K08068","K08080","K08081","K08085","K08088","K08092","K08094","K08154","K08160","K08162","K08163","K08172","K08176","K08194","K08219","K08225","K08227","K08234","K08253","K08255","K08276","K08277","K08297","K08298","K08299","K08312","K08313","K08314","K08315","K08317","K08318","K08319","K08321","K08324","K08326","K08345","K08346","K08347","K08348","K08349","K08350","K08351","K08353","K08354","K08355","K08356","K08359","K08361","K08363","K08368","K08478","K08485","K08566","K08567","K08682","K08685","K08687","K08688","K08690","K08691","K08710","K08714","K08723","K08728","K08906","K08928","K08964","K08967","K08969","K08970","K08973","K08984","K08985","K08987","K08989","K08990","K08992","K08993","K08994","K08996","K08997","K08999","K09000","K09002","K09004","K09005","K09010","K09011","K09016","K09018","K09019","K09020","K09021","K09023","K09124","K09127","K09131","K09134","K09137","K09138","K09141","K09158","K09160","K09161","K09165","K09167","K09190","K09251","K09386","K09456","K09459","K09470","K09472","K09473","K09475","K09476","K09477","K09483","K09516","K09645","K09698","K09700","K09701","K09706","K09712","K09764","K09767","K09768","K09771","K09775","K09780","K09786","K09791","K09797","K09799","K09801","K09802","K09803","K09804","K09805","K09806","K09823","K09824","K09826","K09835","K09844","K09857","K09860","K09880","K09882","K09888","K09890","K09891","K09892","K09893","K09895","K09896","K09897","K09898","K09899","K09900","K09901","K09902","K09904","K09906","K09907","K09909","K09910","K09911","K09912","K09913","K09914","K09915","K09916","K09917","K09918","K09920","K09921","K09922","K09923","K09926","K09927","K09929","K09932","K09933","K09934","K09937","K09938","K09939","K09941","K09943","K09944","K09946","K09948","K09954","K09956","K09958","K09962","K09968","K09974","K09975","K09977","K09978","K09979","K09980","K09982","K09986","K09987","K09990","K09994","K09996","K09998","K09999","K10000","K10002","K10015","K10016","K10024","K10039","K10040","K10094","K10108","K10109","K10110","K10111","K10124","K10195","K10213","K10220","K10233","K10234","K10530","K10531","K10533","K10537","K10549","K10550","K10551","K10555","K10556","K10557","K10558","K10621","K10673","K10677","K10701","K10709","K10710","K10711","K10748","K10780","K10783","K10805","K10811","K10820","K10857","K10906","K10908","K10914","K10920","K10921","K10925","K10931","K10932","K10933","K10936","K10938","K10961","K10962","K10965","K10966","K10973","K10975","K10984","K10985","K10986","K11005","K11007","K11008","K11013","K11014","K11015","K11017","K11028","K11066","K11080","K11081","K11082","K11083","K11084","K11106","K11107","K11139","K11181","K11201","K11208","K11209","K11250","K11258","K11264","K11311","K11333","K11334","K11336","K11337","K11382","K11391","K11472","K11474","K11477","K11528","K11530","K11534","K11535","K11537","K11605","K11606","K11645","K11646","K11685","K11709","K11732","K11733","K11734","K11735","K11736","K11737","K11738","K11739","K11740","K11742","K11745","K11746","K11748","K11750","K11779","K11811","K11889","K11893","K11895","K11896","K11897","K11898","K11899","K11900","K11901","K11903","K11905","K11909","K11911","K11916","K11918","K11920","K11925","K11926","K11929","K11930","K11932","K11933","K11934","K11935","K11937","K11938","K11940","K11941","K11964","K12048","K12049","K12053","K12055","K12056","K12057","K12058","K12059","K12060","K12061","K12062","K12065","K12066","K12067","K12068","K12069","K12070","K12071","K12072","K12081","K12088","K12092","K12093","K12094","K12095","K12104","K12112","K12113","K12136","K12137","K12138","K12139","K12140","K12142","K12144","K12145","K12146","K12147","K12148","K12149","K12150","K12151","K12203","K12204","K12205","K12206","K12207","K12209","K12211","K12212","K12213","K12214","K12217","K12218","K12222","K12225","K12227","K12228","K12237","K12238","K12239","K12241","K12246","K12247","K12253","K12254","K12255","K12256","K12265","K12288","K12289","K12290","K12291","K12299","K12339","K12341","K12342","K12436","K12453","K12455","K12500","K12507","K12512","K12516","K12517","K12518","K12519","K12520","K12521","K12522","K12523","K12524","K12525","K12527","K12529","K12532","K12538","K12548","K12582","K12660","K12661","K12678","K12679","K12681","K12683","K12684","K12687","K12690","K12700","K12784","K12788","K12944","K12945","K12957","K12961","K12963","K12973","K12974","K12976","K12977","K12979","K12981","K12985","K12986","K13000","K13001","K13003","K13014","K13019","K13021","K13051","K13053","K13058","K13085","K13255","K13256","K13280","K13285","K13286","K13287","K13289","K13301","K13378","K13381","K13479","K13480","K13488","K13489","K13497","K13574","K13583","K13586","K13588","K13612","K13613","K13620","K13622","K13626","K13629","K13630","K13631","K13642","K13650","K13651","K13654","K13655","K13658","K13659","K13660","K13665","K13684","K13689","K13727","K13741","K13743","K13745","K13779","K13790","K13791","K13792","K13816","K13831","K13894","K13895","K13918","K13919","K13920","K13931","K13932","K13933","K13934","K13935","K13936","K13938","K13940","K13950","K13979","K13990","K13992","K13995","K14048","K14052","K14053","K14054","K14055","K14061","K14062","K14064","K14065","K14067","K14083","K14086","K14089","K14090","K14126","K14138","K14159","K14166","K14187","K14268","K14269","K14287","K14333","K14338","K14348","K14414","K14446","K14449","K14520","K14587","K14588","K14591","K14657","K14658","K14680","K14681","K14744","K14762","K14974","K14977","K15034","K15064","K15065","K15066","K15231","K15311","K15312","K15313","K15329","K15344","K15345","K15349","K15350","K15353","K15357","K15359","K15367","K15368","K15372","K15373","K15383","K15395","K15396","K15469","K15470","K15476","K15479","K15490","K15491","K15492","K15495","K15513","K15524","K15531","K15536","K15540","K15547","K15548","K15549","K15550","K15551","K15557","K15558","K15629","K15641","K15642","K15643","K15646","K15674","K15675","K15676","K15677","K15678","K15679","K15681","K15721","K15722","K15723","K15734","K15735","K15736","K15737","K15760","K15762","K15770","K15771","K15772","K15781","K15783","K15827","K15828","K15829","K15830","K15831","K15832","K15833","K15834","K15842","K15844","K15846","K15848","K15853","K15868","K15876","K15897","K15899","K15906","K15922","K15982","K15983","K16041","K16042","K16048","K16055","K16074","K16076","K16077","K16078","K16080","K16081","K16138","K16139","K16140","K16157","K16187","K16216","K16242","K16243","K16255","K16256","K16258","K16260","K16263","K16301","K16319","K16321","K16322","K16324","K16325","K16326","K16345","K16346","K16347","K16348","K16370","K16417","K16514","K16515","K16517","K16552","K16558","K16559","K16560","K16561","K16563","K16565","K16635","K16651","K16693","K16695","K16696","K16704","K16708","K16710","K16711","K16785","K16786","K16787","K16839","K16840","K16842","K16845","K16849","K16872"],"dn":["K00001","K00002","K00003","K00005","K00008","K00010","K00011","K00012","K00013","K00014","K00015","K00018","K00019","K00020","K00023","K00029","K00030","K00031","K00032","K00033","K00034","K00035","K00036","K00038","K00039","K00041","K00042","K00043","K00046","K00048","K00050","K00052","K00053","K00055","K00057","K00058","K00059","K00060","K00064","K00065","K00067","K00074","K00075","K00076","K00077","K00087","K00088","K00090","K00091","K00097","K00098","K00099","K00100","K00101","K00102","K00104","K00114","K00118","K00119","K00123","K00124","K00127","K00128","K00133","K00134","K00135","K00140","K00145","K00147","K00154","K00155","K00161","K00162","K00164","K00170","K00171","K00174","K00175","K00176","K00177","K00179","K00180","K00184","K00190","K00198","K00200","K00207","K00208","K00209","K00215","K00219","K00226","K00230","K00239","K00243","K00244","K00248","K00249","K00253","K00256","K00257","K00259","K00261","K00262","K00263","K00265","K00266","K00274","K00275","K00278","K00284","K00285","K00286","K00287","K00290","K00297","K00299","K00302","K00303","K00311","K00315","K00332","K00334","K00335","K00336","K00337","K00338","K00341","K00343","K00344","K00347","K00348","K00350","K00351","K00354","K00355","K00358","K00359","K00362","K00366","K00368","K00372","K00375","K00378","K00380","K00382","K00383","K00384","K00385","K00390","K00404","K00406","K00412","K00413","K00425","K00426","K00428","K00432","K00433","K00436","K00457","K00459","K00467","K00496","K00507","K00520","K00525","K00527","K00528","K00529","K00532","K00533","K00537","K00540","K00547","K00548","K00549","K00554","K00558","K00560","K00563","K00564","K00566","K00567","K00568","K00569","K00570","K00571","K00573","K00574","K00575","K00588","K00590","K00595","K00598","K00599","K00600","K00602","K00604","K00605","K00606","K00609","K00611","K00615","K00616","K00619","K00620","K00625","K00626","K00627","K00633","K00634","K00638","K00639","K00640","K00641","K00645","K00647","K00648","K00651","K00652","K00655","K00656","K00657","K00658","K00661","K00666","K00676","K00677","K00680","K00681","K00688","K00696","K00700","K00703","K00705","K00712","K00720","K00721","K00748","K00754","K00756","K00757","K00759","K00760","K00761","K00762","K00763","K00764","K00765","K00766","K00768","K00772","K00773","K00777","K00783","K00786","K00788","K00789","K00790","K00791","K00793","K00794","K00795","K00796","K00797","K00798","K00799","K00800","K00806","K00812","K00817","K00818","K00819","K00820","K00821","K00824","K00826","K00830","K00831","K00833","K00837","K00845","K00847","K00848","K00849","K00850","K00852","K00854","K00856","K00857","K00858","K00859","K00860","K00864","K00865","K00868","K00873","K00874","K00876","K00878","K00884","K00885","K00891","K00901","K00903","K00912","K00919","K00924","K00925","K00927","K00928","K00929","K00930","K00931","K00936","K00937","K00939","K00940","K00941","K00942","K00943","K00945","K00946","K00947","K00948","K00949","K00950","K00951","K00952","K00954","K00955","K00957","K00962","K00963","K00966","K00969","K00970","K00971","K00973","K00974","K00978","K00979","K00980","K00981","K00982","K00983","K00985","K00986","K00989","K00990","K00991","K00992","K00995","K00996","K00997","K00998","K01000","K01002","K01003","K01005","K01006","K01007","K01008","K01011","K01012","K01014","K01026","K01032","K01041","K01042","K01043","K01046","K01048","K01051","K01053","K01055","K01056","K01057","K01061","K01066","K01067","K01069","K01076","K01077","K01078","K01079","K01081","K01082","K01083","K01090","K01091","K01092","K01096","K01104","K01112","K01113","K01114","K01118","K01119","K01120","K01126","K01129","K01130","K01133","K01137","K01138","K01139","K01142","K01144","K01147","K01151","K01153","K01154","K01155","K01156","K01159","K01163","K01173","K01175","K01176","K01178","K01179","K01181","K01182","K01183","K01184","K01185","K01187","K01190","K01191","K01192","K01193","K01195","K01198","K01199","K01200","K01201","K01206","K01207","K01209","K01210","K01212","K01216","K01218","K01223","K01224","K01226","K01234","K01236","K01238","K01239","K01243","K01246","K01247","K01251","K01255","K01256","K01258","K01259","K01262","K01265","K01266","K01267","K01269","K01270","K01271","K01273","K01278","K01283","K01286","K01295","K01297","K01299","K01303","K01305","K01322","K01338","K01347","K01356","K01358","K01362","K01387","K01409","K01412","K01414","K01415","K01417","K01420","K01422","K01423","K01424","K01426","K01428","K01432","K01434","K01436","K01438","K01439","K01442","K01443","K01447","K01448","K01451","K01453","K01457","K01459","K01461","K01462","K01463","K01464","K01465","K01467","K01468","K01469","K01470","K01473","K01474","K01476","K01480","K01485","K01486","K01487","K01488","K01489","K01491","K01493","K01495","K01496","K01499","K01500","K01501","K01502","K01506","K01515","K01520","K01524","K01525","K01529","K01533","K01534","K01535","K01537","K01539","K01546","K01547","K01548","K01552","K01560","K01561","K01563","K01567","K01571","K01572","K01573","K01586","K01588","K01589","K01591","K01596","K01599","K01607","K01609","K01610","K01613","K01619","K01620","K01621","K01624","K01625","K01627","K01628","K01632","K01633","K01636","K01640","K01644","K01649","K01652","K01653","K01654","K01657","K01658","K01662","K01666","K01669","K01673","K01674","K01677","K01678","K01679","K01681","K01684","K01685","K01686","K01687","K01689","K01692","K01693","K01695","K01696","K01698","K01703","K01704","K01709","K01710","K01711","K01713","K01714","K01726","K01728","K01733","K01735","K01736","K01738","K01739","K01740","K01744","K01745","K01749","K01750","K01752","K01754","K01755","K01756","K01759","K01760","K01761","K01768","K01770","K01772","K01775","K01776","K01777","K01778","K01779","K01780","K01781","K01783","K01784","K01785","K01786","K01788","K01790","K01791","K01792","K01796","K01797","K01802","K01803","K01804","K01807","K01808","K01809","K01810","K01811","K01812","K01814","K01815","K01817","K01819","K01821","K01823","K01826","K01834","K01835","K01838","K01839","K01840","K01841","K01843","K01845","K01847","K01854","K01856","K01860","K01865","K01866","K01867","K01868","K01869","K01870","K01872","K01873","K01874","K01875","K01876","K01878","K01879","K01881","K01883","K01885","K01886","K01887","K01889","K01890","K01892","K01893","K01894","K01895","K01897","K01907","K01910","K01912","K01913","K01915","K01918","K01920","K01921","K01923","K01924","K01925","K01928","K01929","K01932","K01933","K01934","K01937","K01938","K01939","K01940","K01941","K01945","K01950","K01951","K01952","K01953","K01955","K01956","K01958","K01959","K01960","K01961","K01962","K01963","K01965","K01966","K01968","K01969","K01971","K01972","K01989","K01990","K01991","K01992","K01993","K01995","K01996","K01997","K01998","K01999","K02000","K02001","K02002","K02003","K02004","K02005","K02006","K02007","K02008","K02010","K02011","K02012","K02013","K02014","K02015","K02016","K02017","K02018","K02019","K02020","K02021","K02022","K02023","K02025","K02026","K02027","K02028","K02029","K02030","K02031","K02032","K02033","K02034","K02035","K02036","K02037","K02038","K02039","K02040","K02041","K02042","K02043","K02044","K02045","K02046","K02048","K02049","K02050","K02051","K02052","K02053","K02054","K02055","K02056","K02057","K02058","K02062","K02065","K02066","K02067","K02071","K02072","K02073","K02074","K02075","K02077","K02078","K02081","K02099","K02106","K02108","K02109","K02110","K02111","K02112","K02113","K02114","K02115","K02116","K02160","K02169","K02170","K02188","K02189","K02190","K02193","K02194","K02195","K02197","K02198","K02199","K02200","K02203","K02204","K02221","K02224","K02225","K02226","K02227","K02229","K02230","K02231","K02232","K02233","K02234","K02237","K02238","K02259","K02274","K02275","K02276","K02278","K02279","K02280","K02282","K02283","K02302","K02303","K02304","K02313","K02314","K02315","K02316","K02334","K02335","K02337","K02338","K02340","K02341","K02342","K02343","K02346","K02347","K02348","K02355","K02356","K02357","K02358","K02371","K02372","K02377","K02386","K02389","K02390","K02395","K02396","K02397","K02401","K02404","K02405","K02406","K02407","K02409","K02411","K02415","K02419","K02424","K02428","K02429","K02430","K02433","K02434","K02435","K02437","K02438","K02439","K02441","K02443","K02444","K02445","K02448","K02450","K02453","K02454","K02455","K02456","K02459","K02469","K02470","K02471","K02473","K02474","K02475","K02476","K02477","K02478","K02479","K02480","K02481","K02482","K02483","K02484","K02486","K02488","K02492","K02493","K02495","K02498","K02499","K02500","K02501","K02502","K02503","K02508","K02510","K02517","K02518","K02519","K02520","K02521","K02523","K02525","K02527","K02528","K02529","K02536","K02548","K02549","K02556","K02557","K02558","K02563","K02564","K02565","K02567","K02572","K02573","K02574","K02575","K02584","K02585","K02586","K02588","K02591","K02592","K02594","K02600","K02601","K02614","K02617","K02619","K02621","K02622","K02623","K02624","K02650","K02652","K02653","K02654","K02655","K02656","K02657","K02658","K02660","K02662","K02663","K02664","K02665","K02666","K02667","K02668","K02669","K02670","K02671","K02672","K02673","K02674","K02687","K02688","K02769","K02770","K02777","K02778","K02795","K02796","K02805","K02806","K02823","K02824","K02825","K02834","K02835","K02836","K02837","K02838","K02840","K02843","K02844","K02851","K02854","K02855","K02860","K02863","K02864","K02867","K02871","K02876","K02879","K02881","K02884","K02886","K02887","K02888","K02890","K02892","K02895","K02897","K02899","K02902","K02904","K02906","K02907","K02909","K02913","K02914","K02916","K02926","K02931","K02933","K02935","K02939","K02945","K02948","K02950","K02952","K02954","K02956","K02959","K02963","K02967","K02968","K02982","K02986","K02988","K02990","K02992","K02994","K02996","K03040","K03043","K03046","K03060","K03070","K03072","K03073","K03074","K03075","K03076","K03077","K03086","K03088","K03089","K03092","K03100","K03101","K03106","K03110","K03111","K03112","K03116","K03117","K03118","K03147","K03148","K03149","K03150","K03152","K03153","K03154","K03168","K03169","K03177","K03179","K03182","K03183","K03186","K03187","K03188","K03195","K03196","K03199","K03201","K03203","K03204","K03205","K03210","K03215","K03216","K03217","K03218","K03219","K03223","K03230","K03269","K03270","K03271","K03272","K03273","K03274","K03279","K03280","K03281","K03282","K03284","K03286","K03292","K03294","K03296","K03297","K03298","K03299","K03300","K03303","K03306","K03307","K03308","K03309","K03310","K03311","K03312","K03313","K03315","K03317","K03320","K03321","K03324","K03325","K03326","K03327","K03328","K03335","K03336","K03338","K03340","K03342","K03366","K03367","K03379","K03381","K03382","K03386","K03388","K03389","K03394","K03404","K03405","K03406","K03407","K03408","K03411","K03412","K03413","K03415","K03423","K03424","K03426","K03427","K03428","K03429","K03430","K03431","K03435","K03436","K03437","K03438","K03439","K03442","K03445","K03446","K03453","K03455","K03457","K03458","K03465","K03466","K03469","K03470","K03487","K03488","K03490","K03495","K03496","K03497","K03498","K03499","K03500","K03501","K03502","K03518","K03519","K03520","K03521","K03522","K03523","K03524","K03525","K03526","K03527","K03528","K03529","K03530","K03531","K03536","K03543","K03544","K03545","K03546","K03547","K03548","K03549","K03550","K03551","K03553","K03555","K03556","K03557","K03558","K03559","K03560","K03561","K03564","K03565","K03566","K03569","K03570","K03572","K03574","K03575","K03576","K03577","K03578","K03580","K03581","K03582","K03584","K03585","K03587","K03588","K03589","K03590","K03593","K03595","K03596","K03601","K03602","K03604","K03606","K03609","K03611","K03612","K03613","K03614","K03615","K03616","K03617","K03620","K03621","K03624","K03625","K03628","K03629","K03630","K03631","K03637","K03639","K03640","K03641","K03642","K03644","K03646","K03648","K03649","K03650","K03651","K03654","K03655","K03656","K03657","K03664","K03665","K03666","K03667","K03671","K03672","K03684","K03685","K03686","K03687","K03688","K03694","K03695","K03696","K03698","K03699","K03701","K03702","K03703","K03704","K03705","K03707","K03709","K03710","K03711","K03717","K03719","K03721","K03722","K03723","K03732","K03733","K03734","K03737","K03738","K03739","K03741","K03742","K03743","K03744","K03746","K03749","K03750","K03752","K03753","K03760","K03767","K03768","K03769","K03770","K03771","K03772","K03773","K03775","K03778","K03779","K03780","K03783","K03784","K03785","K03786","K03787","K03789","K03790","K03791","K03793","K03797","K03798","K03799","K03802","K03809","K03814","K03820","K03821","K03823","K03824","K03825","K03826","K03827","K03829","K03830","K03831","K03832","K03833","K03839","K03856","K03885","K03892","K03924","K03925","K03928","K03929","K03932","K03969","K03972","K03973","K03974","K03975","K03977","K03978","K03979","K03980","K04014","K04027","K04034","K04041","K04042","K04043","K04062","K04066","K04067","K04068","K04069","K04070","K04072","K04074","K04075","K04077","K04079","K04083","K04084","K04085","K04087","K04088","K04090","K04094","K04095","K04096","K04102","K04108","K04110","K04112","K04114","K04115","K04477","K04485","K04486","K04487","K04488","K04517","K04518","K04561","K04562","K04564","K04567","K04651","K04652","K04654","K04655","K04656","K04691","K04719","K04720","K04744","K04748","K04751","K04752","K04754","K04755","K04758","K04759","K04761","K04762","K04763","K04764","K04765","K04767","K04768","K04771","K04772","K04773","K04780","K05275","K05296","K05297","K05337","K05341","K05343","K05345","K05349","K05350","K05351","K05364","K05365","K05366","K05367","K05372","K05394","K05396","K05499","K05501","K05515","K05516","K05521","K05524","K05539","K05540","K05541","K05548","K05559","K05561","K05565","K05566","K05568","K05569","K05587","K05589","K05590","K05591","K05592","K05595","K05596","K05597","K05606","K05685","K05772","K05773","K05781","K05783","K05786","K05788","K05795","K05799","K05800","K05801","K05804","K05807","K05810","K05813","K05814","K05816","K05817","K05820","K05825","K05832","K05833","K05836","K05837","K05838","K05847","K05878","K05879","K05882","K05884","K05885","K05886","K05895","K05896","K05898","K05903","K05910","K05919","K05921","K05934","K05936","K05944","K05946","K05957","K05962","K05966","K05970","K05971","K05973","K05989","K05994","K06001","K06013","K06015","K06016","K06020","K06023","K06024","K06041","K06042","K06044","K06075","K06076","K06077","K06113","K06131","K06132","K06133","K06139","K06142","K06145","K06147","K06148","K06149","K06153","K06158","K06160","K06167","K06168","K06173","K06177","K06178","K06179","K06180","K06182","K06183","K06186","K06187","K06189","K06190","K06193","K06194","K06196","K06199","K06200","K06201","K06204","K06207","K06212","K06213","K06215","K06217","K06218","K06221","K06222","K06223","K06282","K06287","K06324","K06346","K06373","K06374","K06378","K06381","K06400","K06441","K06442","K06446","K06599","K06718","K06857","K06860","K06861","K06864","K06871","K06872","K06876","K06877","K06879","K06881","K06882","K06888","K06889","K06890","K06894","K06896","K06897","K06898","K06901","K06902","K06904","K06905","K06907","K06909","K06911","K06915","K06917","K06919","K06920","K06923","K06924","K06925","K06926","K06937","K06941","K06942","K06949","K06950","K06951","K06956","K06958","K06959","K06960","K06966","K06969","K06972","K06975","K06978","K06979","K06985","K06987","K06992","K06997","K06999","K07001","K07002","K07003","K07004","K07005","K07006","K07007","K07010","K07011","K07012","K07014","K07017","K07021","K07023","K07024","K07025","K07028","K07029","K07030","K07031","K07035","K07040","K07042","K07043","K07045","K07046","K07047","K07050","K07052","K07053","K07056","K07058","K07059","K07062","K07071","K07075","K07077","K07079","K07080","K07082","K07084","K07085","K07088","K07089","K07090","K07091","K07093","K07095","K07098","K07102","K07106","K07107","K07110","K07112","K07113","K07114","K07116","K07117","K07120","K07124","K07126","K07130","K07132","K07133","K07137","K07138","K07139","K07141","K07149","K07150","K07151","K07152","K07154","K07157","K07160","K07164","K07165","K07167","K07168","K07169","K07170","K07175","K07178","K07181","K07182","K07183","K07184","K07213","K07216","K07220","K07221","K07222","K07231","K07234","K07238","K07239","K07240","K07258","K07259","K07262","K07263","K07266","K07267","K07270","K07271","K07273","K07275","K07277","K07278","K07282","K07285","K07287","K07289","K07301","K07302","K07303","K07304","K07306","K07307","K07313","K07315","K07316","K07317","K07319","K07320","K07321","K07334","K07335","K07339","K07341","K07343","K07344","K07386","K07391","K07399","K07402","K07403","K07404","K07407","K07443","K07444","K07447","K07448","K07452","K07456","K07458","K07459","K07460","K07461","K07462","K07469","K07473","K07474","K07478","K07483","K07484","K07486","K07487","K07491","K07492","K07493","K07496","K07497","K07506","K07507","K07516","K07518","K07535","K07552","K07560","K07566","K07567","K07568","K07576","K07577","K07592","K07636","K07637","K07638","K07639","K07640","K07641","K07642","K07644","K07645","K07646","K07647","K07648","K07649","K07657","K07658","K07659","K07660","K07661","K07662","K07663","K07664","K07665","K07666","K07667","K07673","K07675","K07677","K07678","K07679","K07684","K07685","K07686","K07687","K07688","K07689","K07690","K07693","K07700","K07704","K07705","K07708","K07709","K07710","K07711","K07712","K07713","K07714","K07715","K07716","K07726","K07727","K07729","K07733","K07737","K07738","K07742","K07749","K07771","K07772","K07773","K07774","K07776","K07778","K07782","K07787","K07788","K07789","K07792","K07793","K07794","K07795","K07796","K07798","K07799","K07806","K07807","K07814","K07862","K07979","K08082","K08083","K08084","K08086","K08100","K08137","K08139","K08151","K08156","K08159","K08166","K08167","K08177","K08191","K08195","K08217","K08218","K08223","K08224","K08226","K08252","K08256","K08259","K08261","K08279","K08280","K08281","K08282","K08300","K08301","K08303","K08304","K08305","K08307","K08309","K08310","K08311","K08316","K08322","K08323","K08325","K08344","K08352","K08358","K08365","K08369","K08475","K08476","K08482","K08483","K08484","K08590","K08591","K08602","K08659","K08676","K08679","K08681","K08721","K08722","K08738","K08884","K08929","K08963","K08978","K08995","K08998","K09001","K09003","K09007","K09013","K09014","K09015","K09017","K09024","K09065","K09117","K09121","K09144","K09157","K09181","K09457","K09458","K09461","K09471","K09474","K09607","K09686","K09687","K09689","K09690","K09691","K09692","K09695","K09697","K09699","K09705","K09710","K09747","K09748","K09749","K09760","K09761","K09765","K09769","K09774","K09777","K09790","K09792","K09795","K09796","K09798","K09800","K09808","K09810","K09811","K09812","K09815","K09816","K09817","K09822","K09825","K09858","K09859","K09861","K09862","K09879","K09883","K09903","K09908","K09919","K09924","K09928","K09945","K09949","K09951","K09952","K09955","K09960","K09961","K09967","K09972","K09989","K09991","K09997","K10004","K10009","K10010","K10012","K10017","K10018","K10019","K10020","K10021","K10022","K10023","K10025","K10026","K10027","K10036","K10037","K10038","K10041","K10112","K10117","K10118","K10119","K10125","K10126","K10189","K10192","K10194","K10206","K10216","K10217","K10218","K10219","K10227","K10228","K10229","K10230","K10235","K10236","K10237","K10238","K10254","K10439","K10440","K10441","K10536","K10542","K10545","K10547","K10548","K10553","K10554","K10561","K10562","K10678","K10679","K10680","K10715","K10716","K10763","K10764","K10773","K10778","K10797","K10804","K10806","K10819","K10823","K10829","K10833","K10834","K10844","K10907","K10909","K10912","K10916","K10918","K10924","K10941","K10942","K10943","K10953","K10972","K10974","K10979","K11004","K11021","K11022","K11068","K11069","K11070","K11071","K11072","K11073","K11074","K11075","K11076","K11078","K11085","K11102","K11103","K11104","K11105","K11175","K11177","K11189","K11202","K11203","K11211","K11212","K11261","K11329","K11357","K11358","K11381","K11383","K11384","K11392","K11441","K11443","K11444","K11473","K11475","K11527","K11607","K11688","K11689","K11690","K11711","K11712","K11717","K11720","K11731","K11741","K11747","K11749","K11751","K11752","K11753","K11754","K11890","K11891","K11892","K11907","K11908","K11912","K11914","K11915","K11921","K11923","K11924","K11927","K11928","K11931","K11936","K11939","K11942","K11960","K11962","K11963","K11991","K11996","K12063","K12111","K12143","K12224","K12243","K12251","K12252","K12257","K12262","K12264","K12266","K12267","K12276","K12278","K12282","K12284","K12285","K12287","K12297","K12308","K12340","K12368","K12369","K12370","K12371","K12372","K12373","K12452","K12506","K12508","K12510","K12511","K12528","K12530","K12531","K12536","K12537","K12541","K12542","K12543","K12547","K12573","K12574","K12658","K12680","K12685","K12686","K12790","K12940","K12941","K12942","K12943","K12950","K12960","K12962","K12972","K12975","K12983","K12984","K12987","K12988","K12989","K12991","K12992","K12993","K12994","K12995","K12997","K13002","K13004","K13006","K13007","K13009","K13010","K13012","K13013","K13016","K13017","K13020","K13038","K13040","K13041","K13049","K13057","K13069","K13243","K13245","K13246","K13283","K13292","K13408","K13409","K13481","K13482","K13486","K13487","K13490","K13491","K13500","K13503","K13522","K13525","K13529","K13541","K13542","K13581","K13582","K13584","K13587","K13589","K13590","K13593","K13598","K13599","K13633","K13634","K13635","K13636","K13637","K13638","K13639","K13641","K13643","K13652","K13653","K13656","K13663","K13670","K13683","K13688","K13694","K13695","K13747","K13766","K13767","K13770","K13771","K13772","K13774","K13775","K13777","K13778","K13789","K13794","K13796","K13797","K13815","K13819","K13821","K13829","K13874","K13888","K13890","K13891","K13892","K13893","K13896","K13921","K13924","K13927","K13953","K13954","K13985","K13993","K14051","K14056","K14057","K14058","K14059","K14060","K14063","K14127","K14153","K14155","K14160","K14161","K14162","K14170","K14189","K14205","K14231","K14260","K14261","K14266","K14335","K14392","K14393","K14441","K14445","K14519","K14534","K14540","K14623","K14645","K14652","K14659","K14660","K14727","K14742","K14761","K14978","K14979","K14980","K14981","K14986","K14987","K15011","K15012","K15022","K15125","K15229","K15268","K15269","K15270","K15342","K15358","K15371","K15408","K15460","K15461","K15474","K15511","K15532","K15533","K15539","K15545","K15546","K15553","K15554","K15555","K15576","K15577","K15578","K15580","K15581","K15582","K15583","K15584","K15585","K15586","K15598","K15599","K15600","K15633","K15634","K15635","K15653","K15659","K15725","K15726","K15727","K15738","K15773","K15778","K15784","K15785","K15792","K15835","K15850","K15861","K15866","K15894","K15895","K15910","K15912","K15913","K15914","K15915","K15923","K15973","K15977","K15986","K15987","K16011","K16012","K16013","K16044","K16052","K16053","K16066","K16079","K16087","K16088","K16089","K16090","K16091","K16092","K16135","K16137","K16147","K16153","K16165","K16199","K16211","K16264","K16291","K16293","K16294","K16300","K16327","K16516","K16554","K16555","K16556","K16557","K16562","K16564","K16566","K16567","K16692","K16700","K16701","K16702","K16703","K16707","K16783","K16784","K16843","K16844","K16850","K16856","K16868"],"ns":["K00004","K00009","K00016","K00024","K00027","K00040","K00082","K00105","K00111","K00117","K00121","K00122","K00125","K00126","K00130","K00150","K00152","K00158","K00163","K00167","K00169","K00178","K00185","K00186","K00187","K00194","K00197","K00201","K00205","K00213","K00216","K00217","K00220","K00223","K00224","K00227","K00231","K00232","K00240","K00241","K00245","K00252","K00254","K00255","K00258","K00260","K00273","K00282","K00283","K00292","K00293","K00294","K00301","K00316","K00317","K00320","K00321","K00324","K00325","K00326","K00329","K00333","K00339","K00342","K00349","K00356","K00360","K00365","K00381","K00387","K00405","K00407","K00411","K00421","K00435","K00437","K00441","K00442","K00446","K00449","K00450","K00451","K00453","K00456","K00461","K00462","K00463","K00466","K00469","K00471","K00472","K00476","K00478","K00479","K00480","K00485","K00486","K00491","K00493","K00500","K00504","K00508","K00510","K00518","K00523","K00531","K00534","K00543","K00544","K00577","K00584","K00587","K00612","K00613","K00624","K00654","K00672","K00674","K00684","K00685","K00691","K00694","K00695","K00698","K00729","K00752","K00767","K00782","K00784","K00785","K00802","K00805","K00814","K00822","K00829","K00832","K00836","K00839","K00842","K00843","K00844","K00846","K00851","K00862","K00863","K00869","K00870","K00872","K00880","K00882","K00883","K00886","K00887","K00906","K00908","K00934","K00938","K00956","K00958","K00968","K00975","K01004","K01015","K01027","K01028","K01029","K01036","K01039","K01040","K01045","K01054","K01060","K01068","K01070","K01071","K01073","K01089","K01095","K01097","K01101","K01115","K01141","K01145","K01150","K01152","K01158","K01161","K01166","K01167","K01186","K01217","K01219","K01225","K01232","K01233","K01235","K01249","K01264","K01268","K01277","K01281","K01284","K01304","K01312","K01315","K01340","K01354","K01372","K01376","K01392","K01399","K01400","K01419","K01425","K01429","K01430","K01431","K01433","K01449","K01450","K01452","K01454","K01471","K01481","K01482","K01492","K01497","K01498","K01503","K01504","K01505","K01507","K01510","K01512","K01518","K01523","K01531","K01555","K01556","K01565","K01569","K01581","K01583","K01584","K01585","K01595","K01597","K01598","K01611","K01612","K01617","K01618","K01622","K01629","K01631","K01635","K01639","K01643","K01647","K01663","K01664","K01665","K01668","K01676","K01697","K01706","K01715","K01719","K01721","K01722","K01724","K01727","K01731","K01734","K01737","K01743","K01751","K01753","K01758","K01766","K01769","K01782","K01787","K01795","K01798","K01799","K01800","K01801","K01813","K01816","K01818","K01820","K01828","K01851","K01852","K01857","K01902","K01903","K01904","K01906","K01908","K01911","K01916","K01919","K01926","K01935","K01970","K01975","K01976","K02047","K02068","K02082","K02083","K02117","K02118","K02119","K02120","K02121","K02122","K02123","K02124","K02164","K02167","K02168","K02182","K02191","K02205","K02228","K02239","K02241","K02242","K02281","K02293","K02297","K02298","K02301","K02305","K02319","K02339","K02364","K02379","K02385","K02392","K02394","K02412","K02414","K02418","K02421","K02427","K02436","K02452","K02457","K02458","K02460","K02461","K02463","K02468","K02485","K02494","K02496","K02526","K02533","K02535","K02571","K02587","K02590","K02593","K02595","K02626","K02636","K02639","K02641","K02647","K02651","K02661","K02675","K02676","K02686","K02744","K02749","K02750","K02760","K02761","K02768","K02771","K02793","K02794","K02815","K02821","K02826","K02841","K02849","K02858","K02874","K02878","K02911","K02946","K02961","K02965","K02970","K03071","K03080","K03087","K03146","K03166","K03185","K03189","K03190","K03192","K03197","K03200","K03202","K03222","K03224","K03225","K03265","K03285","K03293","K03301","K03305","K03314","K03316","K03319","K03322","K03331","K03333","K03337","K03380","K03383","K03384","K03385","K03387","K03391","K03392","K03395","K03396","K03397","K03400","K03403","K03409","K03410","K03417","K03433","K03444","K03449","K03451","K03473","K03478","K03484","K03503","K03517","K03534","K03535","K03562","K03563","K03568","K03571","K03583","K03591","K03592","K03594","K03600","K03605","K03607","K03610","K03632","K03634","K03635","K03636","K03643","K03653","K03658","K03673","K03680","K03692","K03708","K03716","K03724","K03740","K03745","K03748","K03761","K03762","K03774","K03776","K03781","K03795","K03796","K03800","K03801","K03803","K03806","K03808","K03810","K03811","K03813","K03816","K03828","K03841","K03850","K03863","K03886","K03893","K03918","K03926","K03933","K03976","K03981","K04015","K04028","K04033","K04036","K04038","K04039","K04044","K04045","K04049","K04050","K04051","K04053","K04054","K04057","K04058","K04059","K04060","K04061","K04076","K04078","K04082","K04092","K04093","K04097","K04098","K04100","K04101","K04107","K04113","K04116","K04117","K04118","K04127","K04128","K04333","K04565","K04566","K04653","K04711","K04712","K04747","K04749","K04756","K04757","K04760","K04774","K04778","K04782","K04784","K04786","K04787","K04793","K05281","K05286","K05306","K05340","K05346","K05358","K05371","K05373","K05375","K05520","K05525","K05560","K05562","K05563","K05567","K05570","K05571","K05576","K05577","K05580","K05586","K05588","K05599","K05602","K05687","K05692","K05776","K05780","K05782","K05785","K05791","K05792","K05797","K05802","K05803","K05805","K05815","K05827","K05828","K05829","K05831","K05844","K05845","K05846","K05851","K05873","K05874","K05888","K05889","K05899","K05904","K05905","K05911","K05913","K05916","K05918","K05922","K05927","K05928","K05939","K05942","K05945","K05951","K05952","K05964","K05967","K05968","K05974","K05979","K05996","K05998","K06019","K06021","K06027","K06033","K06045","K06079","K06138","K06161","K06175","K06181","K06188","K06192","K06202","K06203","K06206","K06208","K06281","K06330","K06409","K06413","K06518","K06580","K06596","K06597","K06600","K06603","K06604","K06605","K06606","K06714","K06720","K06867","K06880","K06886","K06893","K06903","K06908","K06910","K06912","K06913","K06916","K06921","K06940","K06944","K06947","K06953","K06955","K06957","K06962","K06971","K06973","K06974","K06976","K06977","K06980","K06983","K06986","K06988","K06989","K06994","K06995","K06998","K07008","K07013","K07015","K07018","K07019","K07027","K07032","K07038","K07041","K07044","K07051","K07054","K07064","K07068","K07069","K07076","K07078","K07081","K07083","K07092","K07094","K07099","K07115","K07118","K07121","K07125","K07129","K07146","K07147","K07148","K07161","K07166","K07171","K07173","K07176","K07185","K07190","K07192","K07214","K07218","K07219","K07228","K07233","K07241","K07243","K07251","K07255","K07261","K07264","K07272","K07279","K07284","K07288","K07290","K07305","K07323","K07338","K07340","K07357","K07387","K07393","K07394","K07454","K07463","K07464","K07468","K07485","K07495","K07499","K07502","K07503","K07505","K07508","K07533","K07537","K07539","K07544","K07545","K07546","K07547","K07548","K07549","K07550","K07574","K07588","K07643","K07653","K07671","K07674","K07701","K07722","K07734","K07735","K07743","K07783","K07790","K07791","K07801","K07805","K07812","K07816","K07823","K07824","K08070","K08077","K08078","K08087","K08093","K08097","K08138","K08152","K08161","K08164","K08169","K08170","K08173","K08178","K08196","K08286","K08289","K08295","K08296","K08302","K08306","K08308","K08320","K08357","K08364","K08477","K08481","K08598","K08599","K08604","K08641","K08642","K08646","K08675","K08677","K08680","K08686","K08689","K08692","K08715","K08717","K08720","K08776","K08777","K08926","K08927","K08930","K08961","K08965","K08966","K08972","K08974","K08976","K08977","K08981","K08982","K08983","K08988","K09006","K09008","K09009","K09022","K09116","K09118","K09120","K09122","K09123","K09125","K09126","K09128","K09129","K09133","K09136","K09143","K09153","K09154","K09155","K09159","K09162","K09164","K09166","K09252","K09384","K09565","K09612","K09634","K09683","K09684","K09688","K09694","K09696","K09702","K09703","K09704","K09707","K09709","K09711","K09717","K09720","K09726","K09729","K09732","K09740","K09744","K09758","K09763","K09770","K09773","K09778","K09779","K09781","K09788","K09789","K09793","K09794","K09807","K09809","K09818","K09819","K09820","K09828","K09836","K09845","K09846","K09847","K09889","K09894","K09925","K09930","K09931","K09935","K09936","K09940","K09942","K09947","K09950","K09953","K09957","K09959","K09964","K09965","K09966","K09969","K09970","K09971","K09973","K09981","K09983","K09984","K09985","K09988","K09992","K10001","K10003","K10011","K10013","K10014","K10107","K10123","K10187","K10188","K10190","K10191","K10193","K10221","K10222","K10231","K10232","K10239","K10253","K10255","K10353","K10535","K10538","K10539","K10540","K10541","K10543","K10544","K10546","K10552","K10559","K10560","K10563","K10564","K10565","K10616","K10617","K10618","K10619","K10620","K10622","K10623","K10670","K10674","K10676","K10681","K10700","K10702","K10704","K10708","K10713","K10714","K10762","K10774","K10775","K10799","K10800","K10807","K10808","K10814","K10815","K10816","K10822","K10824","K10831","K10852","K10854","K10855","K10856","K10873","K10896","K10910","K10911","K10913","K10915","K10917","K10922","K10923","K10926","K10927","K10928","K10929","K10930","K10934","K10935","K10937","K10939","K10940","K10944","K10945","K10946","K10947","K10948","K10954","K10960","K10963","K10964","K11003","K11006","K11009","K11011","K11016","K11018","K11019","K11020","K11023","K11025","K11027","K11031","K11034","K11065","K11077","K11079","K11089","K11159","K11178","K11179","K11180","K11195","K11216","K11249","K11263","K11275","K11312","K11335","K11418","K11434","K11529","K11531","K11604","K11614","K11615","K11616","K11707","K11708","K11710","K11719","K11743","K11744","K11755","K11894","K11902","K11904","K11906","K11910","K11913","K11917","K11919","K11922","K11959","K11961","K11987","K12050","K12051","K12052","K12064","K12073","K12078","K12082","K12083","K12084","K12086","K12087","K12089","K12090","K12091","K12096","K12097","K12098","K12099","K12100","K12101","K12102","K12103","K12105","K12106","K12107","K12108","K12109","K12110","K12141","K12152","K12202","K12208","K12210","K12215","K12219","K12223","K12226","K12234","K12240","K12242","K12248","K12277","K12279","K12280","K12281","K12283","K12286","K12343","K12410","K12420","K12454","K12503","K12509","K12513","K12514","K12515","K12526","K12533","K12534","K12535","K12539","K12540","K12544","K12545","K12546","K12549","K12659","K12675","K12682","K12688","K12689","K12785","K12786","K12787","K12789","K12809","K12810","K12978","K12980","K12982","K12990","K13005","K13008","K13015","K13018","K13028","K13039","K13042","K13052","K13060","K13061","K13062","K13063","K13075","K13086","K13244","K13252","K13281","K13282","K13284","K13288","K13380","K13450","K13452","K13454","K13455","K13461","K13472","K13478","K13483","K13485","K13498","K13520","K13524","K13530","K13540","K13543","K13572","K13573","K13580","K13585","K13591","K13592","K13611","K13614","K13623","K13628","K13632","K13640","K13657","K13661","K13662","K13664","K13668","K13687","K13693","K13713","K13730","K13735","K13739","K13740","K13742","K13746","K13776","K13786","K13787","K13788","K13793","K13795","K13810","K13811","K13818","K13854","K13873","K13875","K13876","K13877","K13889","K13922","K13923","K13926","K13928","K13929","K13930","K13941","K13963","K13967","K13988","K13991","K13994","K14028","K14029","K14081","K14082","K14087","K14088","K14091","K14128","K14165","K14188","K14257","K14267","K14292","K14347","K14415","K14447","K14448","K14450","K14451","K14470","K14471","K14472","K14475","K14578","K14579","K14580","K14581","K14582","K14583","K14584","K14585","K14596","K14661","K14665","K14666","K14667","K14682","K14683","K14696","K14733","K14746","K14747","K14748","K14749","K14751","K14940","K14941","K14952","K14998","K15016","K15024","K15045","K15054","K15058","K15059","K15060","K15061","K15062","K15063","K15067","K15126","K15228","K15230","K15237","K15238","K15239","K15240","K15247","K15253","K15256","K15257","K15314","K15328","K15337","K15346","K15347","K15351","K15352","K15366","K15431","K15471","K15473","K15475","K15477","K15478","K15480","K15481","K15482","K15483","K15484","K15486","K15487","K15488","K15496","K15497","K15509","K15512","K15514","K15515","K15519","K15520","K15552","K15556","K15579","K15587","K15644","K15645","K15647","K15648","K15649","K15650","K15652","K15658","K15660","K15669","K15724","K15746","K15749","K15750","K15751","K15755","K15756","K15757","K15758","K15761","K15763","K15764","K15765","K15782","K15786","K15790","K15836","K15843","K15845","K15847","K15852","K15854","K15862","K15864","K15896","K15898","K15905","K15918","K15974","K15975","K15984","K16047","K16049","K16050","K16051","K16136","K16152","K16154","K16155","K16156","K16158","K16160","K16161","K16162","K16167","K16168","K16171","K16173","K16180","K16188","K16200","K16201","K16202","K16210","K16212","K16213","K16214","K16215","K16244","K16245","K16246","K16249","K16254","K16257","K16259","K16267","K16268","K16269","K16270","K16299","K16303","K16317","K16320","K16328","K16329","K16371","K16416","K16422","K16423","K16553","K16568","K16636","K16637","K16638","K16649","K16698","K16705","K16709","K16712","K16713","K16841","K16846","K16871","K16881"]},"weak":{"up":["K00007","K00009","K00021","K00040","K00045","K00054","K00066","K00068","K00073","K00086","K00094","K00096","K00103","K00106","K00108","K00112","K00113","K00116","K00122","K00125","K00129","K00131","K00137","K00138","K00141","K00146","K00148","K00151","K00156","K00158","K00166","K00172","K00201","K00202","K00210","K00213","K00216","K00217","K00218","K00221","K00222","K00228","K00232","K00242","K00246","K00247","K00254","K00255","K00260","K00273","K00276","K00281","K00292","K00301","K00304","K00305","K00309","K00313","K00314","K00318","K00321","K00322","K00330","K00331","K00340","K00346","K00353","K00363","K00364","K00370","K00371","K00373","K00374","K00376","K00386","K00389","K00392","K00394","K00395","K00397","K00410","K00411","K00423","K00427","K00437","K00442","K00446","K00448","K00452","K00453","K00455","K00464","K00470","K00477","K00479","K00481","K00483","K00484","K00485","K00486","K00492","K00494","K00495","K00499","K00505","K00511","K00517","K00526","K00530","K00539","K00556","K00557","K00561","K00596","K00607","K00610","K00614","K00631","K00632","K00635","K00643","K00646","K00662","K00663","K00673","K00675","K00683","K00690","K00691","K00692","K00697","K00701","K00713","K00729","K00737","K00752","K00758","K00769","K00782","K00785","K00801","K00803","K00805","K00808","K00809","K00810","K00813","K00823","K00835","K00840","K00842","K00846","K00853","K00855","K00862","K00867","K00869","K00872","K00875","K00879","K00881","K00883","K00886","K00892","K00895","K00897","K00899","K00906","K00926","K00932","K00933","K00934","K00938","K00956","K00958","K00960","K00965","K00968","K00972","K00984","K00988","K01013","K01015","K01023","K01031","K01034","K01035","K01039","K01040","K01054","K01058","K01075","K01080","K01085","K01087","K01093","K01097","K01101","K01103","K01127","K01128","K01143","K01146","K01157","K01158","K01160","K01167","K01169","K01174","K01186","K01194","K01197","K01205","K01215","K01219","K01222","K01225","K01230","K01241","K01250","K01252","K01253","K01263","K01274","K01289","K01343","K01354","K01355","K01406","K01407","K01425","K01429","K01433","K01437","K01444","K01455","K01458","K01460","K01466","K01477","K01478","K01479","K01481","K01483","K01484","K01494","K01512","K01521","K01545","K01551","K01553","K01554","K01555","K01564","K01568","K01574","K01575","K01576","K01577","K01578","K01579","K01580","K01581","K01582","K01585","K01590","K01593","K01597","K01598","K01601","K01602","K01608","K01612","K01617","K01622","K01623","K01626","K01630","K01631","K01637","K01638","K01641","K01646","K01655","K01659","K01661","K01667","K01668","K01671","K01682","K01690","K01697","K01699","K01707","K01708","K01712","K01716","K01720","K01724","K01725","K01727","K01729","K01730","K01731","K01732","K01751","K01758","K01771","K01800","K01801","K01805","K01820","K01822","K01825","K01828","K01829","K01844","K01846","K01848","K01849","K01857","K01858","K01880","K01884","K01896","K01904","K01905","K01914","K01917","K01922","K01947","K01957","K01974","K01975","K02009","K02024","K02063","K02064","K02069","K02079","K02080","K02086","K02100","K02117","K02121","K02164","K02167","K02173","K02182","K02192","K02196","K02217","K02228","K02236","K02239","K02242","K02255","K02258","K02277","K02291","K02294","K02297","K02299","K02300","K02317","K02336","K02339","K02344","K02345","K02351","K02352","K02361","K02362","K02363","K02364","K02380","K02381","K02387","K02388","K02391","K02393","K02394","K02398","K02399","K02400","K02402","K02403","K02408","K02410","K02413","K02416","K02417","K02420","K02421","K02422","K02423","K02425","K02426","K02431","K02440","K02442","K02446","K02451","K02452","K02458","K02461","K02462","K02464","K02465","K02466","K02467","K02472","K02487","K02490","K02494","K02504","K02505","K02506","K02507","K02509","K02511","K02532","K02533","K02538","K02550","K02551","K02552","K02553","K02554","K02560","K02562","K02566","K02568","K02569","K02570","K02589","K02590","K02595","K02596","K02597","K02598","K02609","K02610","K02611","K02612","K02613","K02615","K02616","K02618","K02625","K02636","K02651","K02659","K02676","K02679","K02680","K02681","K02682","K02686","K02742","K02744","K02745","K02746","K02747","K02759","K02773","K02774","K02775","K02781","K02783","K02784","K02798","K02802","K02812","K02813","K02814","K02815","K02821","K02822","K02826","K02839","K02846","K02847","K02848","K02849","K02850","K02852","K02853","K02856","K02911","K02919","K02972","K03071","K03078","K03079","K03081","K03082","K03098","K03113","K03119","K03151","K03167","K03170","K03181","K03184","K03191","K03194","K03198","K03202","K03207","K03208","K03212","K03214","K03220","K03221","K03225","K03226","K03227","K03228","K03229","K03265","K03275","K03276","K03277","K03278","K03285","K03288","K03289","K03290","K03291","K03293","K03304","K03318","K03329","K03331","K03390","K03392","K03399","K03402","K03403","K03409","K03414","K03417","K03418","K03425","K03433","K03459","K03462","K03464","K03468","K03472","K03474","K03475","K03476","K03477","K03482","K03485","K03486","K03491","K03492","K03516","K03532","K03533","K03554","K03567","K03573","K03579","K03586","K03592","K03597","K03598","K03599","K03603","K03607","K03608","K03618","K03619","K03623","K03633","K03636","K03638","K03645","K03647","K03652","K03668","K03669","K03670","K03674","K03675","K03676","K03683","K03690","K03692","K03712","K03716","K03718","K03720","K03724","K03726","K03735","K03736","K03740","K03747","K03755","K03756","K03757","K03758","K03759","K03764","K03765","K03777","K03782","K03788","K03800","K03801","K03804","K03805","K03807","K03812","K03815","K03816","K03817","K03818","K03819","K03834","K03835","K03836","K03837","K03838","K03840","K03851","K03852","K03855","K03862","K03894","K03895","K03896","K03897","K03919","K03923","K03931","K03970","K03971","K04013","K04016","K04017","K04018","K04019","K04020","K04021","K04022","K04023","K04024","K04025","K04026","K04029","K04030","K04031","K04032","K04035","K04036","K04037","K04040","K04046","K04047","K04051","K04052","K04056","K04058","K04059","K04060","K04061","K04063","K04064","K04065","K04071","K04073","K04080","K04081","K04082","K04091","K04092","K04099","K04101","K04103","K04105","K04107","K04109","K04117","K04126","K04128","K04334","K04335","K04336","K04337","K04338","K04516","K04568","K04618","K04653","K04712","K04749","K04750","K04753","K04757","K04770","K04775","K04781","K04783","K04784","K04785","K04786","K04788","K04835","K04844","K04940","K05020","K05245","K05301","K05303","K05304","K05340","K05358","K05368","K05374","K05375","K05517","K05522","K05523","K05525","K05526","K05527","K05549","K05550","K05560","K05564","K05593","K05594","K05599","K05600","K05601","K05603","K05708","K05709","K05710","K05711","K05712","K05713","K05714","K05774","K05775","K05777","K05778","K05779","K05782","K05784","K05785","K05787","K05789","K05790","K05793","K05794","K05796","K05798","K05802","K05806","K05808","K05809","K05811","K05812","K05818","K05819","K05834","K05835","K05839","K05841","K05851","K05873","K05875","K05876","K05877","K05880","K05881","K05887","K05889","K05893","K05899","K05900","K05904","K05915","K05917","K05918","K05929","K05942","K05952","K05977","K05979","K05982","K05984","K05986","K05995","K05997","K05999","K06006","K06021","K06034","K06039","K06045","K06046","K06048","K06049","K06073","K06074","K06078","K06080","K06118","K06120","K06121","K06122","K06134","K06135","K06136","K06137","K06138","K06140","K06141","K06143","K06144","K06146","K06151","K06152","K06155","K06156","K06157","K06159","K06161","K06162","K06163","K06164","K06165","K06166","K06169","K06176","K06188","K06191","K06192","K06195","K06197","K06198","K06203","K06205","K06208","K06211","K06214","K06219","K06236","K06320","K06350","K06351","K06377","K06402","K06409","K06410","K06412","K06415","K06443","K06445","K06447","K06580","K06598","K06601","K06602","K06605","K06610","K06726","K06858","K06859","K06866","K06873","K06878","K06883","K06884","K06885","K06887","K06891","K06892","K06895","K06899","K06900","K06906","K06910","K06916","K06918","K06922","K06927","K06929","K06933","K06934","K06936","K06938","K06945","K06946","K06952","K06954","K06967","K06968","K06970","K06973","K06983","K06986","K06988","K06989","K06990","K06991","K06996","K07000","K07008","K07016","K07020","K07022","K07026","K07032","K07033","K07034","K07037","K07038","K07039","K07048","K07054","K07063","K07065","K07069","K07070","K07074","K07078","K07081","K07086","K07094","K07096","K07097","K07100","K07101","K07104","K07105","K07109","K07119","K07122","K07123","K07127","K07128","K07131","K07136","K07140","K07145","K07148","K07153","K07155","K07156","K07172","K07180","K07186","K07215","K07217","K07223","K07224","K07225","K07226","K07227","K07229","K07230","K07232","K07235","K07236","K07237","K07245","K07246","K07248","K07250","K07256","K07257","K07265","K07268","K07269","K07272","K07274","K07276","K07279","K07280","K07281","K07283","K07286","K07290","K07300","K07305","K07308","K07309","K07310","K07311","K07312","K07314","K07318","K07322","K07326","K07336","K07337","K07345","K07346","K07347","K07348","K07349","K07350","K07351","K07352","K07353","K07354","K07355","K07356","K07357","K07358","K07389","K07390","K07394","K07395","K07396","K07397","K07400","K07401","K07405","K07406","K07442","K07445","K07449","K07451","K07453","K07455","K07457","K07465","K07467","K07468","K07470","K07471","K07479","K07480","K07481","K07482","K07485","K07488","K07489","K07490","K07494","K07498","K07501","K07504","K07505","K07508","K07519","K07533","K07536","K07537","K07538","K07540","K07543","K07546","K07547","K07559","K07589","K07591","K07653","K07671","K07676","K07702","K07703","K07724","K07734","K07736","K07740","K07741","K07746","K07751","K07752","K07757","K07780","K07781","K07783","K07784","K07785","K07786","K07797","K07803","K07804","K07810","K07811","K07821","K08068","K08080","K08081","K08085","K08087","K08088","K08092","K08093","K08094","K08152","K08154","K08160","K08162","K08163","K08170","K08172","K08176","K08194","K08196","K08219","K08225","K08227","K08234","K08253","K08255","K08276","K08277","K08297","K08298","K08299","K08302","K08312","K08313","K08314","K08315","K08317","K08318","K08319","K08320","K08321","K08324","K08326","K08345","K08346","K08347","K08348","K08349","K08350","K08351","K08353","K08354","K08355","K08356","K08357","K08359","K08361","K08363","K08368","K08478","K08481","K08485","K08566","K08567","K08677","K08680","K08682","K08685","K08687","K08688","K08690","K08691","K08692","K08710","K08714","K08715","K08717","K08720","K08723","K08728","K08776","K08906","K08928","K08961","K08964","K08965","K08967","K08969","K08970","K08972","K08973","K08984","K08985","K08987","K08988","K08989","K08990","K08992","K08993","K08994","K08996","K08997","K08999","K09000","K09002","K09004","K09005","K09010","K09011","K09016","K09018","K09019","K09020","K09021","K09023","K09122","K09124","K09127","K09131","K09134","K09137","K09138","K09141","K09143","K09155","K09158","K09159","K09160","K09161","K09162","K09164","K09165","K09167","K09190","K09251","K09384","K09386","K09456","K09459","K09470","K09472","K09473","K09475","K09476","K09477","K09483","K09516","K09645","K09684","K09694","K09698","K09700","K09701","K09703","K09706","K09712","K09726","K09744","K09764","K09767","K09768","K09771","K09775","K09780","K09786","K09791","K09794","K09797","K09799","K09801","K09802","K09803","K09804","K09805","K09806","K09823","K09824","K09826","K09835","K09844","K09847","K09857","K09860","K09880","K09882","K09888","K09890","K09891","K09892","K09893","K09895","K09896","K09897","K09898","K09899","K09900","K09901","K09902","K09904","K09906","K09907","K09909","K09910","K09911","K09912","K09913","K09914","K09915","K09916","K09917","K09918","K09920","K09921","K09922","K09923","K09926","K09927","K09929","K09931","K09932","K09933","K09934","K09937","K09938","K09939","K09941","K09943","K09944","K09946","K09948","K09953","K09954","K09956","K09958","K09962","K09966","K09968","K09969","K09974","K09975","K09977","K09978","K09979","K09980","K09981","K09982","K09986","K09987","K09990","K09994","K09996","K09998","K09999","K10000","K10002","K10011","K10015","K10016","K10024","K10039","K10040","K10094","K10108","K10109","K10110","K10111","K10124","K10187","K10195","K10213","K10220","K10221","K10233","K10234","K10253","K10255","K10353","K10530","K10531","K10533","K10535","K10537","K10538","K10543","K10544","K10549","K10550","K10551","K10555","K10556","K10557","K10558","K10559","K10617","K10621","K10622","K10673","K10674","K10677","K10681","K10701","K10709","K10710","K10711","K10714","K10748","K10775","K10780","K10783","K10805","K10807","K10811","K10820","K10856","K10857","K10906","K10908","K10910","K10914","K10920","K10921","K10923","K10925","K10931","K10932","K10933","K10934","K10936","K10938","K10940","K10944","K10960","K10961","K10962","K10965","K10966","K10973","K10975","K10984","K10985","K10986","K11005","K11007","K11008","K11009","K11011","K11013","K11014","K11015","K11017","K11018","K11019","K11025","K11028","K11034","K11066","K11079","K11080","K11081","K11082","K11083","K11084","K11106","K11107","K11139","K11179","K11180","K11181","K11201","K11208","K11209","K11216","K11250","K11258","K11264","K11311","K11333","K11334","K11336","K11337","K11382","K11391","K11472","K11474","K11477","K11528","K11530","K11534","K11535","K11537","K11605","K11606","K11645","K11646","K11685","K11708","K11709","K11719","K11732","K11733","K11734","K11735","K11736","K11737","K11738","K11739","K11740","K11742","K11745","K11746","K11748","K11750","K11755","K11779","K11811","K11889","K11893","K11895","K11896","K11897","K11898","K11899","K11900","K11901","K11903","K11904","K11905","K11909","K11910","K11911","K11916","K11918","K11920","K11922","K11925","K11926","K11929","K11930","K11932","K11933","K11934","K11935","K11937","K11938","K11940","K11941","K11964","K12048","K12049","K12052","K12053","K12055","K12056","K12057","K12058","K12059","K12060","K12061","K12062","K12065","K12066","K12067","K12068","K12069","K12070","K12071","K12072","K12081","K12088","K12091","K12092","K12093","K12094","K12095","K12099","K12101","K12104","K12112","K12113","K12136","K12137","K12138","K12139","K12140","K12142","K12144","K12145","K12146","K12147","K12148","K12149","K12150","K12151","K12152","K12202","K12203","K12204","K12205","K12206","K12207","K12209","K12211","K12212","K12213","K12214","K12217","K12218","K12222","K12225","K12227","K12228","K12234","K12237","K12238","K12239","K12241","K12242","K12246","K12247","K12253","K12254","K12255","K12256","K12265","K12279","K12280","K12281","K12283","K12288","K12289","K12290","K12291","K12299","K12339","K12341","K12342","K12436","K12453","K12454","K12455","K12500","K12503","K12507","K12512","K12514","K12515","K12516","K12517","K12518","K12519","K12520","K12521","K12522","K12523","K12524","K12525","K12527","K12529","K12532","K12538","K12540","K12548","K12582","K12660","K12661","K12678","K12679","K12681","K12683","K12684","K12687","K12689","K12690","K12700","K12784","K12785","K12786","K12787","K12788","K12810","K12944","K12945","K12957","K12961","K12963","K12973","K12974","K12976","K12977","K12979","K12981","K12985","K12986","K13000","K13001","K13003","K13005","K13008","K13014","K13019","K13021","K13051","K13053","K13058","K13061","K13085","K13255","K13256","K13280","K13281","K13285","K13286","K13287","K13289","K13301","K13378","K13381","K13479","K13480","K13483","K13488","K13489","K13497","K13543","K13574","K13583","K13586","K13588","K13612","K13613","K13614","K13620","K13622","K13626","K13628","K13629","K13630","K13631","K13632","K13640","K13642","K13650","K13651","K13654","K13655","K13658","K13659","K13660","K13661","K13665","K13684","K13687","K13689","K13713","K13727","K13741","K13743","K13745","K13776","K13779","K13790","K13791","K13792","K13816","K13831","K13854","K13889","K13894","K13895","K13918","K13919","K13920","K13922","K13923","K13929","K13931","K13932","K13933","K13934","K13935","K13936","K13938","K13940","K13950","K13979","K13990","K13991","K13992","K13994","K13995","K14028","K14048","K14052","K14053","K14054","K14055","K14061","K14062","K14064","K14065","K14067","K14083","K14086","K14087","K14089","K14090","K14126","K14138","K14159","K14165","K14166","K14187","K14257","K14268","K14269","K14287","K14333","K14338","K14348","K14414","K14446","K14448","K14449","K14471","K14475","K14520","K14579","K14581","K14587","K14588","K14591","K14657","K14658","K14666","K14680","K14681","K14682","K14744","K14746","K14747","K14748","K14762","K14974","K14977","K15034","K15045","K15062","K15064","K15065","K15066","K15228","K15231","K15247","K15253","K15311","K15312","K15313","K15329","K15344","K15345","K15346","K15347","K15349","K15350","K15352","K15353","K15357","K15359","K15367","K15368","K15372","K15373","K15383","K15395","K15396","K15469","K15470","K15473","K15475","K15476","K15478","K15479","K15481","K15483","K15490","K15491","K15492","K15495","K15496","K15513","K15514","K15524","K15531","K15536","K15540","K15547","K15548","K15549","K15550","K15551","K15552","K15557","K15558","K15629","K15641","K15642","K15643","K15645","K15646","K15669","K15674","K15675","K15676","K15677","K15678","K15679","K15681","K15721","K15722","K15723","K15724","K15734","K15735","K15736","K15737","K15746","K15756","K15758","K15760","K15762","K15770","K15771","K15772","K15781","K15783","K15790","K15827","K15828","K15829","K15830","K15831","K15832","K15833","K15834","K15842","K15843","K15844","K15845","K15846","K15847","K15848","K15852","K15853","K15864","K15868","K15876","K15897","K15898","K15899","K15906","K15922","K15982","K15983","K16041","K16042","K16048","K16055","K16074","K16076","K16077","K16078","K16080","K16081","K16138","K16139","K16140","K16155","K16157","K16187","K16216","K16242","K16243","K16244","K16246","K16254","K16255","K16256","K16258","K16259","K16260","K16263","K16267","K16270","K16301","K16319","K16321","K16322","K16324","K16325","K16326","K16329","K16345","K16346","K16347","K16348","K16370","K16371","K16416","K16417","K16423","K16514","K16515","K16517","K16552","K16558","K16559","K16560","K16561","K16563","K16565","K16568","K16635","K16637","K16651","K16693","K16695","K16696","K16704","K16708","K16710","K16711","K16713","K16785","K16786","K16787","K16839","K16840","K16842","K16845","K16846","K16849","K16871","K16872"],"dn":["K00001","K00002","K00003","K00005","K00008","K00010","K00011","K00012","K00013","K00014","K00015","K00018","K00019","K00020","K00023","K00024","K00027","K00029","K00030","K00031","K00032","K00033","K00034","K00035","K00036","K00038","K00039","K00041","K00042","K00043","K00046","K00048","K00050","K00052","K00053","K00055","K00057","K00058","K00059","K00060","K00064","K00065","K00067","K00074","K00075","K00076","K00077","K00087","K00088","K00090","K00091","K00097","K00098","K00099","K00100","K00101","K00102","K00104","K00111","K00114","K00117","K00118","K00119","K00123","K00124","K00127","K00128","K00130","K00133","K00134","K00135","K00140","K00145","K00147","K00152","K00154","K00155","K00161","K00162","K00164","K00167","K00170","K00171","K00174","K00175","K00176","K00177","K00179","K00180","K00184","K00185","K00190","K00194","K00197","K00198","K00200","K00207","K00208","K00209","K00215","K00219","K00226","K00230","K00239","K00243","K00244","K00248","K00249","K00253","K00256","K00257","K00259","K00261","K00262","K00263","K00265","K00266","K00274","K00275","K00278","K00283","K00284","K00285","K00286","K00287","K00290","K00293","K00297","K00299","K00302","K00303","K00311","K00315","K00317","K00324","K00325","K00326","K00329","K00332","K00334","K00335","K00336","K00337","K00338","K00341","K00343","K00344","K00347","K00348","K00350","K00351","K00354","K00355","K00358","K00359","K00362","K00366","K00368","K00372","K00375","K00378","K00380","K00382","K00383","K00384","K00385","K00390","K00404","K00406","K00407","K00412","K00413","K00421","K00425","K00426","K00428","K00432","K00433","K00436","K00450","K00451","K00457","K00459","K00462","K00467","K00496","K00507","K00508","K00520","K00525","K00527","K00528","K00529","K00532","K00533","K00537","K00540","K00543","K00547","K00548","K00549","K00554","K00558","K00560","K00563","K00564","K00566","K00567","K00568","K00569","K00570","K00571","K00573","K00574","K00575","K00588","K00590","K00595","K00598","K00599","K00600","K00602","K00604","K00605","K00606","K00609","K00611","K00615","K00616","K00619","K00620","K00625","K00626","K00627","K00633","K00634","K00638","K00639","K00640","K00641","K00645","K00647","K00648","K00651","K00652","K00654","K00655","K00656","K00657","K00658","K00661","K00666","K00674","K00676","K00677","K00680","K00681","K00685","K00688","K00696","K00700","K00703","K00705","K00712","K00720","K00721","K00748","K00754","K00756","K00757","K00759","K00760","K00761","K00762","K00763","K00764","K00765","K00766","K00767","K00768","K00772","K00773","K00777","K00783","K00784","K00786","K00788","K00789","K00790","K00791","K00793","K00794","K00795","K00796","K00797","K00798","K00799","K00800","K00802","K00806","K00812","K00817","K00818","K00819","K00820","K00821","K00822","K00824","K00826","K00830","K00831","K00832","K00833","K00836","K00837","K00839","K00845","K00847","K00848","K00849","K00850","K00852","K00854","K00856","K00857","K00858","K00859","K00860","K00864","K00865","K00868","K00873","K00874","K00876","K00878","K00880","K00882","K00884","K00885","K00891","K00901","K00903","K00912","K00919","K00924","K00925","K00927","K00928","K00929","K00930","K00931","K00936","K00937","K00939","K00940","K00941","K00942","K00943","K00945","K00946","K00947","K00948","K00949","K00950","K00951","K00952","K00954","K00955","K00957","K00962","K00963","K00966","K00969","K00970","K00971","K00973","K00974","K00978","K00979","K00980","K00981","K00982","K00983","K00985","K00986","K00989","K00990","K00991","K00992","K00995","K00996","K00997","K00998","K01000","K01002","K01003","K01004","K01005","K01006","K01007","K01008","K01011","K01012","K01014","K01026","K01028","K01032","K01041","K01042","K01043","K01046","K01048","K01051","K01053","K01055","K01056","K01057","K01061","K01066","K01067","K01069","K01071","K01076","K01077","K01078","K01079","K01081","K01082","K01083","K01090","K01091","K01092","K01095","K01096","K01104","K01112","K01113","K01114","K01115","K01118","K01119","K01120","K01126","K01129","K01130","K01133","K01137","K01138","K01139","K01141","K01142","K01144","K01145","K01147","K01151","K01153","K01154","K01155","K01156","K01159","K01163","K01166","K01173","K01175","K01176","K01178","K01179","K01181","K01182","K01183","K01184","K01185","K01187","K01190","K01191","K01192","K01193","K01195","K01198","K01199","K01200","K01201","K01206","K01207","K01209","K01210","K01212","K01216","K01218","K01223","K01224","K01226","K01232","K01233","K01234","K01236","K01238","K01239","K01243","K01246","K01247","K01251","K01255","K01256","K01258","K01259","K01262","K01264","K01265","K01266","K01267","K01269","K01270","K01271","K01273","K01278","K01283","K01284","K01286","K01295","K01297","K01299","K01303","K01304","K01305","K01322","K01338","K01347","K01356","K01358","K01362","K01376","K01387","K01409","K01412","K01414","K01415","K01417","K01420","K01422","K01423","K01424","K01426","K01428","K01431","K01432","K01434","K01436","K01438","K01439","K01442","K01443","K01447","K01448","K01449","K01451","K01452","K01453","K01457","K01459","K01461","K01462","K01463","K01464","K01465","K01467","K01468","K01469","K01470","K01473","K01474","K01476","K01480","K01485","K01486","K01487","K01488","K01489","K01491","K01493","K01495","K01496","K01499","K01500","K01501","K01502","K01506","K01507","K01515","K01518","K01520","K01523","K01524","K01525","K01529","K01533","K01534","K01535","K01537","K01539","K01546","K01547","K01548","K01552","K01560","K01561","K01563","K01567","K01569","K01571","K01572","K01573","K01583","K01586","K01588","K01589","K01591","K01596","K01599","K01607","K01609","K01610","K01613","K01619","K01620","K01621","K01624","K01625","K01627","K01628","K01632","K01633","K01636","K01640","K01644","K01649","K01652","K01653","K01654","K01657","K01658","K01662","K01666","K01669","K01673","K01674","K01676","K01677","K01678","K01679","K01681","K01684","K01685","K01686","K01687","K01689","K01692","K01693","K01695","K01696","K01698","K01703","K01704","K01709","K01710","K01711","K01713","K01714","K01721","K01726","K01728","K01733","K01735","K01736","K01737","K01738","K01739","K01740","K01744","K01745","K01749","K01750","K01752","K01754","K01755","K01756","K01759","K01760","K01761","K01768","K01769","K01770","K01772","K01775","K01776","K01777","K01778","K01779","K01780","K01781","K01783","K01784","K01785","K01786","K01787","K01788","K01790","K01791","K01792","K01795","K01796","K01797","K01802","K01803","K01804","K01807","K01808","K01809","K01810","K01811","K01812","K01813","K01814","K01815","K01816","K01817","K01819","K01821","K01823","K01826","K01834","K01835","K01838","K01839","K01840","K01841","K01843","K01845","K01847","K01851","K01852","K01854","K01856","K01860","K01865","K01866","K01867","K01868","K01869","K01870","K01872","K01873","K01874","K01875","K01876","K01878","K01879","K01881","K01883","K01885","K01886","K01887","K01889","K01890","K01892","K01893","K01894","K01895","K01897","K01907","K01910","K01912","K01913","K01915","K01918","K01919","K01920","K01921","K01923","K01924","K01925","K01928","K01929","K01932","K01933","K01934","K01937","K01938","K01939","K01940","K01941","K01945","K01950","K01951","K01952","K01953","K01955","K01956","K01958","K01959","K01960","K01961","K01962","K01963","K01965","K01966","K01968","K01969","K01971","K01972","K01976","K01989","K01990","K01991","K01992","K01993","K01995","K01996","K01997","K01998","K01999","K02000","K02001","K02002","K02003","K02004","K02005","K02006","K02007","K02008","K02010","K02011","K02012","K02013","K02014","K02015","K02016","K02017","K02018","K02019","K02020","K02021","K02022","K02023","K02025","K02026","K02027","K02028","K02029","K02030","K02031","K02032","K02033","K02034","K02035","K02036","K02037","K02038","K02039","K02040","K02041","K02042","K02043","K02044","K02045","K02046","K02048","K02049","K02050","K02051","K02052","K02053","K02054","K02055","K02056","K02057","K02058","K02062","K02065","K02066","K02067","K02071","K02072","K02073","K02074","K02075","K02077","K02078","K02081","K02099","K02106","K02108","K02109","K02110","K02111","K02112","K02113","K02114","K02115","K02116","K02124","K02160","K02169","K02170","K02188","K02189","K02190","K02193","K02194","K02195","K02197","K02198","K02199","K02200","K02203","K02204","K02221","K02224","K02225","K02226","K02227","K02229","K02230","K02231","K02232","K02233","K02234","K02237","K02238","K02259","K02274","K02275","K02276","K02278","K02279","K02280","K02282","K02283","K02293","K02301","K02302","K02303","K02304","K02313","K02314","K02315","K02316","K02334","K02335","K02337","K02338","K02340","K02341","K02342","K02343","K02346","K02347","K02348","K02355","K02356","K02357","K02358","K02371","K02372","K02377","K02379","K02386","K02389","K02390","K02395","K02396","K02397","K02401","K02404","K02405","K02406","K02407","K02409","K02411","K02415","K02418","K02419","K02424","K02427","K02428","K02429","K02430","K02433","K02434","K02435","K02437","K02438","K02439","K02441","K02443","K02444","K02445","K02448","K02450","K02453","K02454","K02455","K02456","K02459","K02460","K02468","K02469","K02470","K02471","K02473","K02474","K02475","K02476","K02477","K02478","K02479","K02480","K02481","K02482","K02483","K02484","K02486","K02488","K02492","K02493","K02495","K02496","K02498","K02499","K02500","K02501","K02502","K02503","K02508","K02510","K02517","K02518","K02519","K02520","K02521","K02523","K02525","K02526","K02527","K02528","K02529","K02535","K02536","K02548","K02549","K02556","K02557","K02558","K02563","K02564","K02565","K02567","K02572","K02573","K02574","K02575","K02584","K02585","K02586","K02587","K02588","K02591","K02592","K02594","K02600","K02601","K02614","K02617","K02619","K02621","K02622","K02623","K02624","K02650","K02652","K02653","K02654","K02655","K02656","K02657","K02658","K02660","K02661","K02662","K02663","K02664","K02665","K02666","K02667","K02668","K02669","K02670","K02671","K02672","K02673","K02674","K02687","K02688","K02749","K02769","K02770","K02777","K02778","K02795","K02796","K02805","K02806","K02823","K02824","K02825","K02834","K02835","K02836","K02837","K02838","K02840","K02841","K02843","K02844","K02851","K02854","K02855","K02860","K02863","K02864","K02867","K02871","K02876","K02879","K02881","K02884","K02886","K02887","K02888","K02890","K02892","K02895","K02897","K02899","K02902","K02904","K02906","K02907","K02909","K02913","K02914","K02916","K02926","K02931","K02933","K02935","K02939","K02945","K02948","K02950","K02952","K02954","K02956","K02959","K02963","K02965","K02967","K02968","K02982","K02986","K02988","K02990","K02992","K02994","K02996","K03040","K03043","K03046","K03060","K03070","K03072","K03073","K03074","K03075","K03076","K03077","K03086","K03088","K03089","K03092","K03100","K03101","K03106","K03110","K03111","K03112","K03116","K03117","K03118","K03147","K03148","K03149","K03150","K03152","K03153","K03154","K03168","K03169","K03177","K03179","K03182","K03183","K03186","K03187","K03188","K03189","K03192","K03195","K03196","K03199","K03201","K03203","K03204","K03205","K03210","K03215","K03216","K03217","K03218","K03219","K03223","K03230","K03269","K03270","K03271","K03272","K03273","K03274","K03279","K03280","K03281","K03282","K03284","K03286","K03292","K03294","K03296","K03297","K03298","K03299","K03300","K03301","K03303","K03306","K03307","K03308","K03309","K03310","K03311","K03312","K03313","K03315","K03316","K03317","K03319","K03320","K03321","K03324","K03325","K03326","K03327","K03328","K03335","K03336","K03338","K03340","K03342","K03366","K03367","K03379","K03380","K03381","K03382","K03385","K03386","K03387","K03388","K03389","K03394","K03397","K03400","K03404","K03405","K03406","K03407","K03408","K03411","K03412","K03413","K03415","K03423","K03424","K03426","K03427","K03428","K03429","K03430","K03431","K03435","K03436","K03437","K03438","K03439","K03442","K03445","K03446","K03453","K03455","K03457","K03458","K03465","K03466","K03469","K03470","K03484","K03487","K03488","K03490","K03495","K03496","K03497","K03498","K03499","K03500","K03501","K03502","K03503","K03518","K03519","K03520","K03521","K03522","K03523","K03524","K03525","K03526","K03527","K03528","K03529","K03530","K03531","K03534","K03536","K03543","K03544","K03545","K03546","K03547","K03548","K03549","K03550","K03551","K03553","K03555","K03556","K03557","K03558","K03559","K03560","K03561","K03564","K03565","K03566","K03568","K03569","K03570","K03571","K03572","K03574","K03575","K03576","K03577","K03578","K03580","K03581","K03582","K03584","K03585","K03587","K03588","K03589","K03590","K03593","K03595","K03596","K03601","K03602","K03604","K03606","K03609","K03611","K03612","K03613","K03614","K03615","K03616","K03617","K03620","K03621","K03624","K03625","K03628","K03629","K03630","K03631","K03637","K03639","K03640","K03641","K03642","K03644","K03646","K03648","K03649","K03650","K03651","K03653","K03654","K03655","K03656","K03657","K03664","K03665","K03666","K03667","K03671","K03672","K03673","K03684","K03685","K03686","K03687","K03688","K03694","K03695","K03696","K03698","K03699","K03701","K03702","K03703","K03704","K03705","K03707","K03709","K03710","K03711","K03717","K03719","K03721","K03722","K03723","K03732","K03733","K03734","K03737","K03738","K03739","K03741","K03742","K03743","K03744","K03746","K03749","K03750","K03752","K03753","K03760","K03761","K03762","K03767","K03768","K03769","K03770","K03771","K03772","K03773","K03775","K03778","K03779","K03780","K03781","K03783","K03784","K03785","K03786","K03787","K03789","K03790","K03791","K03793","K03797","K03798","K03799","K03802","K03809","K03810","K03813","K03814","K03820","K03821","K03823","K03824","K03825","K03826","K03827","K03829","K03830","K03831","K03832","K03833","K03839","K03856","K03885","K03892","K03893","K03918","K03924","K03925","K03928","K03929","K03932","K03969","K03972","K03973","K03974","K03975","K03977","K03978","K03979","K03980","K04014","K04027","K04028","K04033","K04034","K04041","K04042","K04043","K04044","K04062","K04066","K04067","K04068","K04069","K04070","K04072","K04074","K04075","K04076","K04077","K04078","K04079","K04083","K04084","K04085","K04087","K04088","K04090","K04094","K04095","K04096","K04097","K04102","K04108","K04110","K04112","K04114","K04115","K04477","K04485","K04486","K04487","K04488","K04517","K04518","K04561","K04562","K04564","K04566","K04567","K04651","K04652","K04654","K04655","K04656","K04691","K04719","K04720","K04744","K04747","K04748","K04751","K04752","K04754","K04755","K04758","K04759","K04761","K04762","K04763","K04764","K04765","K04767","K04768","K04771","K04772","K04773","K04780","K04782","K05275","K05296","K05297","K05337","K05341","K05343","K05345","K05349","K05350","K05351","K05364","K05365","K05366","K05367","K05372","K05394","K05396","K05499","K05501","K05515","K05516","K05520","K05521","K05524","K05539","K05540","K05541","K05548","K05559","K05561","K05563","K05565","K05566","K05568","K05569","K05570","K05571","K05577","K05580","K05586","K05587","K05589","K05590","K05591","K05592","K05595","K05596","K05597","K05606","K05685","K05772","K05773","K05776","K05781","K05783","K05786","K05788","K05792","K05795","K05799","K05800","K05801","K05803","K05804","K05807","K05810","K05813","K05814","K05816","K05817","K05820","K05825","K05828","K05832","K05833","K05836","K05837","K05838","K05847","K05878","K05879","K05882","K05884","K05885","K05886","K05895","K05896","K05898","K05903","K05910","K05911","K05919","K05921","K05922","K05934","K05936","K05939","K05944","K05945","K05946","K05957","K05962","K05964","K05966","K05967","K05970","K05971","K05973","K05989","K05994","K06001","K06013","K06015","K06016","K06020","K06023","K06024","K06041","K06042","K06044","K06075","K06076","K06077","K06079","K06113","K06131","K06132","K06133","K06139","K06142","K06145","K06147","K06148","K06149","K06153","K06158","K06160","K06167","K06168","K06173","K06177","K06178","K06179","K06180","K06182","K06183","K06186","K06187","K06189","K06190","K06193","K06194","K06196","K06199","K06200","K06201","K06204","K06207","K06212","K06213","K06215","K06217","K06218","K06221","K06222","K06223","K06282","K06287","K06324","K06330","K06346","K06373","K06374","K06378","K06381","K06400","K06441","K06442","K06446","K06599","K06714","K06718","K06857","K06860","K06861","K06864","K06867","K06871","K06872","K06876","K06877","K06879","K06881","K06882","K06886","K06888","K06889","K06890","K06894","K06896","K06897","K06898","K06901","K06902","K06904","K06905","K06907","K06908","K06909","K06911","K06915","K06917","K06919","K06920","K06923","K06924","K06925","K06926","K06937","K06941","K06942","K06949","K06950","K06951","K06956","K06958","K06959","K06960","K06962","K06966","K06969","K06972","K06975","K06978","K06979","K06985","K06987","K06992","K06997","K06998","K06999","K07001","K07002","K07003","K07004","K07005","K07006","K07007","K07010","K07011","K07012","K07014","K07017","K07018","K07021","K07023","K07024","K07025","K07028","K07029","K07030","K07031","K07035","K07040","K07042","K07043","K07044","K07045","K07046","K07047","K07050","K07052","K07053","K07056","K07058","K07059","K07062","K07064","K07071","K07075","K07076","K07077","K07079","K07080","K07082","K07084","K07085","K07088","K07089","K07090","K07091","K07093","K07095","K07098","K07099","K07102","K07106","K07107","K07110","K07112","K07113","K07114","K07116","K07117","K07118","K07120","K07124","K07125","K07126","K07130","K07132","K07133","K07137","K07138","K07139","K07141","K07147","K07149","K07150","K07151","K07152","K07154","K07157","K07160","K07161","K07164","K07165","K07167","K07168","K07169","K07170","K07175","K07178","K07181","K07182","K07183","K07184","K07185","K07192","K07213","K07216","K07218","K07219","K07220","K07221","K07222","K07231","K07233","K07234","K07238","K07239","K07240","K07243","K07251","K07255","K07258","K07259","K07262","K07263","K07266","K07267","K07270","K07271","K07273","K07275","K07277","K07278","K07282","K07285","K07287","K07289","K07301","K07302","K07303","K07304","K07306","K07307","K07313","K07315","K07316","K07317","K07319","K07320","K07321","K07323","K07334","K07335","K07339","K07340","K07341","K07343","K07344","K07386","K07387","K07391","K07399","K07402","K07403","K07404","K07407","K07443","K07444","K07447","K07448","K07452","K07454","K07456","K07458","K07459","K07460","K07461","K07462","K07464","K07469","K07473","K07474","K07478","K07483","K07484","K07486","K07487","K07491","K07492","K07493","K07496","K07497","K07506","K07507","K07516","K07518","K07535","K07545","K07548","K07552","K07560","K07566","K07567","K07568","K07576","K07577","K07588","K07592","K07636","K07637","K07638","K07639","K07640","K07641","K07642","K07644","K07645","K07646","K07647","K07648","K07649","K07657","K07658","K07659","K07660","K07661","K07662","K07663","K07664","K07665","K07666","K07667","K07673","K07674","K07675","K07677","K07678","K07679","K07684","K07685","K07686","K07687","K07688","K07689","K07690","K07693","K07700","K07704","K07705","K07708","K07709","K07710","K07711","K07712","K07713","K07714","K07715","K07716","K07726","K07727","K07729","K07733","K07735","K07737","K07738","K07742","K07743","K07749","K07771","K07772","K07773","K07774","K07776","K07778","K07782","K07787","K07788","K07789","K07792","K07793","K07794","K07795","K07796","K07798","K07799","K07806","K07807","K07812","K07814","K07862","K07979","K08082","K08083","K08084","K08086","K08100","K08137","K08138","K08139","K08151","K08156","K08159","K08166","K08167","K08173","K08177","K08178","K08191","K08195","K08217","K08218","K08223","K08224","K08226","K08252","K08256","K08259","K08261","K08279","K08280","K08281","K08282","K08295","K08300","K08301","K08303","K08304","K08305","K08307","K08309","K08310","K08311","K08316","K08322","K08323","K08325","K08344","K08352","K08358","K08365","K08369","K08475","K08476","K08477","K08482","K08483","K08484","K08590","K08591","K08602","K08604","K08642","K08646","K08659","K08676","K08679","K08681","K08721","K08722","K08738","K08884","K08926","K08927","K08929","K08963","K08978","K08982","K08995","K08998","K09001","K09003","K09007","K09013","K09014","K09015","K09017","K09022","K09024","K09065","K09116","K09117","K09121","K09126","K09128","K09136","K09144","K09154","K09157","K09181","K09252","K09457","K09458","K09461","K09471","K09474","K09565","K09607","K09686","K09687","K09689","K09690","K09691","K09692","K09695","K09696","K09697","K09699","K09704","K09705","K09710","K09732","K09747","K09748","K09749","K09758","K09760","K09761","K09765","K09769","K09774","K09777","K09788","K09790","K09792","K09793","K09795","K09796","K09798","K09800","K09807","K09808","K09809","K09810","K09811","K09812","K09815","K09816","K09817","K09818","K09822","K09825","K09845","K09858","K09859","K09861","K09862","K09879","K09883","K09903","K09908","K09919","K09924","K09925","K09928","K09930","K09936","K09945","K09947","K09949","K09951","K09952","K09955","K09959","K09960","K09961","K09965","K09967","K09970","K09972","K09984","K09988","K09989","K09991","K09997","K10001","K10004","K10009","K10010","K10012","K10017","K10018","K10019","K10020","K10021","K10022","K10023","K10025","K10026","K10027","K10036","K10037","K10038","K10041","K10112","K10117","K10118","K10119","K10123","K10125","K10126","K10189","K10190","K10192","K10193","K10194","K10206","K10216","K10217","K10218","K10219","K10227","K10228","K10229","K10230","K10231","K10235","K10236","K10237","K10238","K10254","K10439","K10440","K10441","K10536","K10539","K10541","K10542","K10545","K10547","K10548","K10552","K10553","K10554","K10561","K10562","K10619","K10623","K10678","K10679","K10680","K10702","K10704","K10715","K10716","K10762","K10763","K10764","K10773","K10778","K10797","K10804","K10806","K10814","K10815","K10819","K10823","K10829","K10833","K10834","K10844","K10852","K10855","K10896","K10907","K10909","K10911","K10912","K10916","K10918","K10924","K10941","K10942","K10943","K10945","K10953","K10964","K10972","K10974","K10979","K11004","K11006","K11016","K11021","K11022","K11023","K11031","K11068","K11069","K11070","K11071","K11072","K11073","K11074","K11075","K11076","K11078","K11085","K11102","K11103","K11104","K11105","K11175","K11177","K11189","K11202","K11203","K11211","K11212","K11249","K11261","K11329","K11357","K11358","K11381","K11383","K11384","K11392","K11441","K11443","K11444","K11473","K11475","K11527","K11607","K11688","K11689","K11690","K11711","K11712","K11717","K11720","K11731","K11741","K11743","K11747","K11749","K11751","K11752","K11753","K11754","K11890","K11891","K11892","K11906","K11907","K11908","K11912","K11914","K11915","K11917","K11921","K11923","K11924","K11927","K11928","K11931","K11936","K11939","K11942","K11960","K11962","K11963","K11991","K11996","K12063","K12086","K12111","K12143","K12215","K12224","K12240","K12243","K12251","K12252","K12257","K12262","K12264","K12266","K12267","K12276","K12278","K12282","K12284","K12285","K12287","K12297","K12308","K12340","K12368","K12369","K12370","K12371","K12372","K12373","K12410","K12452","K12506","K12508","K12510","K12511","K12528","K12530","K12531","K12536","K12537","K12541","K12542","K12543","K12547","K12573","K12574","K12658","K12675","K12680","K12685","K12686","K12688","K12790","K12940","K12941","K12942","K12943","K12950","K12960","K12962","K12972","K12975","K12983","K12984","K12987","K12988","K12989","K12990","K12991","K12992","K12993","K12994","K12995","K12997","K13002","K13004","K13006","K13007","K13009","K13010","K13012","K13013","K13016","K13017","K13020","K13038","K13040","K13041","K13049","K13052","K13057","K13069","K13075","K13243","K13245","K13246","K13283","K13292","K13408","K13409","K13481","K13482","K13486","K13487","K13490","K13491","K13500","K13503","K13522","K13525","K13529","K13541","K13542","K13581","K13582","K13584","K13587","K13589","K13590","K13593","K13598","K13599","K13611","K13633","K13634","K13635","K13636","K13637","K13638","K13639","K13641","K13643","K13652","K13653","K13656","K13663","K13670","K13683","K13688","K13694","K13695","K13739","K13747","K13766","K13767","K13770","K13771","K13772","K13774","K13775","K13777","K13778","K13788","K13789","K13793","K13794","K13796","K13797","K13815","K13819","K13821","K13829","K13874","K13888","K13890","K13891","K13892","K13893","K13896","K13921","K13924","K13926","K13927","K13930","K13953","K13954","K13985","K13993","K14051","K14056","K14057","K14058","K14059","K14060","K14063","K14091","K14127","K14153","K14155","K14160","K14161","K14162","K14170","K14189","K14205","K14231","K14260","K14261","K14266","K14267","K14335","K14392","K14393","K14415","K14441","K14445","K14447","K14519","K14534","K14540","K14580","K14582","K14623","K14645","K14652","K14659","K14660","K14665","K14727","K14733","K14742","K14761","K14952","K14978","K14979","K14980","K14981","K14986","K14987","K15011","K15012","K15016","K15022","K15061","K15067","K15125","K15229","K15237","K15256","K15268","K15269","K15270","K15342","K15351","K15358","K15371","K15408","K15460","K15461","K15474","K15477","K15480","K15487","K15511","K15519","K15532","K15533","K15539","K15545","K15546","K15553","K15554","K15555","K15576","K15577","K15578","K15580","K15581","K15582","K15583","K15584","K15585","K15586","K15587","K15598","K15599","K15600","K15633","K15634","K15635","K15653","K15659","K15660","K15725","K15726","K15727","K15738","K15755","K15773","K15778","K15784","K15785","K15786","K15792","K15835","K15850","K15854","K15861","K15862","K15866","K15894","K15895","K15910","K15912","K15913","K15914","K15915","K15918","K15923","K15973","K15974","K15977","K15986","K15987","K16011","K16012","K16013","K16044","K16051","K16052","K16053","K16066","K16079","K16087","K16088","K16089","K16090","K16091","K16092","K16135","K16137","K16147","K16152","K16153","K16165","K16167","K16188","K16199","K16202","K16210","K16211","K16212","K16215","K16249","K16257","K16264","K16291","K16293","K16294","K16299","K16300","K16327","K16422","K16516","K16554","K16555","K16556","K16557","K16562","K16564","K16566","K16567","K16692","K16698","K16700","K16701","K16702","K16703","K16707","K16783","K16784","K16843","K16844","K16850","K16856","K16868","K16881"],"ns":["K00004","K00016","K00082","K00105","K00121","K00126","K00150","K00163","K00169","K00178","K00186","K00187","K00205","K00220","K00223","K00224","K00227","K00231","K00240","K00241","K00245","K00252","K00258","K00282","K00294","K00316","K00320","K00333","K00339","K00342","K00349","K00356","K00360","K00365","K00381","K00387","K00405","K00435","K00441","K00449","K00456","K00461","K00463","K00466","K00469","K00471","K00472","K00476","K00478","K00480","K00491","K00493","K00500","K00504","K00510","K00518","K00523","K00531","K00534","K00544","K00577","K00584","K00587","K00612","K00613","K00624","K00672","K00684","K00694","K00695","K00698","K00814","K00829","K00843","K00844","K00851","K00863","K00870","K00887","K00908","K00975","K01027","K01029","K01036","K01045","K01060","K01068","K01070","K01073","K01089","K01150","K01152","K01161","K01217","K01235","K01249","K01268","K01277","K01281","K01312","K01315","K01340","K01372","K01392","K01399","K01400","K01419","K01430","K01450","K01454","K01471","K01482","K01492","K01497","K01498","K01503","K01504","K01505","K01510","K01531","K01556","K01565","K01584","K01595","K01611","K01618","K01629","K01635","K01639","K01643","K01647","K01663","K01664","K01665","K01706","K01715","K01719","K01722","K01734","K01743","K01753","K01766","K01782","K01798","K01799","K01818","K01902","K01903","K01906","K01908","K01911","K01916","K01926","K01935","K01970","K02047","K02068","K02082","K02083","K02118","K02119","K02120","K02122","K02123","K02168","K02191","K02205","K02241","K02281","K02298","K02305","K02319","K02385","K02392","K02412","K02414","K02436","K02457","K02463","K02485","K02571","K02593","K02626","K02639","K02641","K02647","K02675","K02750","K02760","K02761","K02768","K02771","K02793","K02794","K02858","K02874","K02878","K02946","K02961","K02970","K03080","K03087","K03146","K03166","K03185","K03190","K03197","K03200","K03222","K03224","K03305","K03314","K03322","K03333","K03337","K03383","K03384","K03391","K03395","K03396","K03410","K03444","K03449","K03451","K03473","K03478","K03517","K03535","K03562","K03563","K03583","K03591","K03594","K03600","K03605","K03610","K03632","K03634","K03635","K03643","K03658","K03680","K03708","K03745","K03748","K03774","K03776","K03795","K03796","K03803","K03806","K03808","K03811","K03828","K03841","K03850","K03863","K03886","K03926","K03933","K03976","K03981","K04015","K04038","K04039","K04045","K04049","K04050","K04053","K04054","K04057","K04093","K04098","K04100","K04113","K04116","K04118","K04127","K04333","K04565","K04711","K04756","K04760","K04774","K04778","K04787","K04793","K05281","K05286","K05306","K05346","K05371","K05373","K05562","K05567","K05576","K05588","K05602","K05687","K05692","K05780","K05791","K05797","K05805","K05815","K05827","K05829","K05831","K05844","K05845","K05846","K05874","K05888","K05905","K05913","K05916","K05927","K05928","K05951","K05968","K05974","K05996","K05998","K06019","K06027","K06033","K06175","K06181","K06202","K06206","K06281","K06413","K06518","K06596","K06597","K06600","K06603","K06604","K06606","K06720","K06880","K06893","K06903","K06912","K06913","K06921","K06940","K06944","K06947","K06953","K06955","K06957","K06971","K06974","K06976","K06977","K06980","K06994","K06995","K07013","K07015","K07019","K07027","K07041","K07051","K07068","K07083","K07092","K07115","K07121","K07129","K07146","K07166","K07171","K07173","K07176","K07190","K07214","K07228","K07241","K07261","K07264","K07284","K07288","K07338","K07393","K07463","K07495","K07499","K07502","K07503","K07539","K07544","K07549","K07550","K07574","K07643","K07701","K07722","K07790","K07791","K07801","K07805","K07816","K07823","K07824","K08070","K08077","K08078","K08097","K08161","K08164","K08169","K08286","K08289","K08296","K08306","K08308","K08364","K08598","K08599","K08641","K08675","K08686","K08689","K08777","K08930","K08966","K08974","K08976","K08977","K08981","K08983","K09006","K09008","K09009","K09118","K09120","K09123","K09125","K09129","K09133","K09153","K09166","K09612","K09634","K09683","K09688","K09702","K09707","K09709","K09711","K09717","K09720","K09729","K09740","K09763","K09770","K09773","K09778","K09779","K09781","K09789","K09819","K09820","K09828","K09836","K09846","K09889","K09894","K09935","K09940","K09942","K09950","K09957","K09964","K09971","K09973","K09983","K09985","K09992","K10003","K10013","K10014","K10107","K10188","K10191","K10222","K10232","K10239","K10540","K10546","K10560","K10563","K10564","K10565","K10616","K10618","K10620","K10670","K10676","K10700","K10708","K10713","K10774","K10799","K10800","K10808","K10816","K10822","K10824","K10831","K10854","K10873","K10913","K10915","K10917","K10922","K10926","K10927","K10928","K10929","K10930","K10935","K10937","K10939","K10946","K10947","K10948","K10954","K10963","K11003","K11020","K11027","K11065","K11077","K11089","K11159","K11178","K11195","K11263","K11275","K11312","K11335","K11418","K11434","K11529","K11531","K11604","K11614","K11615","K11616","K11707","K11710","K11744","K11894","K11902","K11913","K11919","K11959","K11961","K11987","K12050","K12051","K12064","K12073","K12078","K12082","K12083","K12084","K12087","K12089","K12090","K12096","K12097","K12098","K12100","K12102","K12103","K12105","K12106","K12107","K12108","K12109","K12110","K12141","K12208","K12210","K12219","K12223","K12226","K12248","K12277","K12286","K12343","K12420","K12509","K12513","K12526","K12533","K12534","K12535","K12539","K12544","K12545","K12546","K12549","K12659","K12682","K12789","K12809","K12978","K12980","K12982","K13015","K13018","K13028","K13039","K13042","K13060","K13062","K13063","K13086","K13244","K13252","K13282","K13284","K13288","K13380","K13450","K13452","K13454","K13455","K13461","K13472","K13478","K13485","K13498","K13520","K13524","K13530","K13540","K13572","K13573","K13580","K13585","K13591","K13592","K13623","K13657","K13662","K13664","K13668","K13693","K13730","K13735","K13740","K13742","K13746","K13786","K13787","K13795","K13810","K13811","K13818","K13873","K13875","K13876","K13877","K13928","K13941","K13963","K13967","K13988","K14029","K14081","K14082","K14088","K14128","K14188","K14292","K14347","K14450","K14451","K14470","K14472","K14578","K14583","K14584","K14585","K14596","K14661","K14667","K14683","K14696","K14749","K14751","K14940","K14941","K14998","K15024","K15054","K15058","K15059","K15060","K15063","K15126","K15230","K15238","K15239","K15240","K15257","K15314","K15328","K15337","K15366","K15431","K15471","K15482","K15484","K15486","K15488","K15497","K15509","K15512","K15515","K15520","K15556","K15579","K15644","K15647","K15648","K15649","K15650","K15652","K15658","K15749","K15750","K15751","K15757","K15761","K15763","K15764","K15765","K15782","K15836","K15896","K15905","K15975","K15984","K16047","K16049","K16050","K16136","K16154","K16156","K16158","K16160","K16161","K16162","K16168","K16171","K16173","K16180","K16200","K16201","K16213","K16214","K16245","K16268","K16269","K16303","K16317","K16320","K16328","K16553","K16636","K16638","K16649","K16705","K16709","K16712","K16841"]}},"bacteroidetes":{"strong":{"up":["K00003","K00009","K00045","K00054","K00066","K00076","K00096","K00102","K00112","K00113","K00231","K00258","K00263","K00282","K00283","K00298","K00318","K00324","K00325","K00353","K00355","K00359","K00364","K00368","K00380","K00389","K00392","K00404","K00405","K00435","K00449","K00452","K00453","K00500","K00549","K00556","K00573","K00574","K00612","K00641","K00646","K00662","K00663","K00674","K00683","K00690","K00693","K00696","K00797","K00798","K00809","K00819","K00823","K00824","K00869","K00872","K00878","K00886","K00899","K00924","K00926","K00943","K00955","K00968","K00980","K00986","K01011","K01023","K01027","K01028","K01034","K01035","K01055","K01058","K01085","K01202","K01259","K01289","K01303","K01305","K01337","K01354","K01364","K01414","K01415","K01430","K01469","K01478","K01479","K01480","K01487","K01488","K01496","K01531","K01551","K01552","K01555","K01571","K01589","K01590","K01611","K01623","K01637","K01638","K01666","K01682","K01684","K01706","K01713","K01729","K01730","K01750","K01771","K01779","K01786","K01788","K01821","K01829","K01839","K01841","K01844","K01846","K01902","K01903","K01908","K01916","K01919","K01995","K01998","K01999","K02006","K02007","K02008","K02010","K02012","K02020","K02027","K02080","K02082","K02106","K02237","K02304","K02334","K02389","K02392","K02395","K02396","K02409","K02411","K02435","K02454","K02473","K02510","K02552","K02566","K02575","K02618","K02626","K02653","K02655","K02666","K02669","K02784","K02805","K02839","K02852","K02853","K02858","K03071","K03072","K03098","K03146","K03179","K03182","K03186","K03187","K03188","K03190","K03273","K03274","K03287","K03289","K03297","K03317","K03319","K03325","K03326","K03388","K03389","K03390","K03404","K03462","K03465","K03478","K03503","K03549","K03568","K03579","K03592","K03620","K03621","K03642","K03651","K03652","K03658","K03688","K03743","K03758","K03761","K03774","K03789","K03791","K03810","K03817","K03819","K03820","K03824","K03825","K03828","K03841","K03918","K03921","K03980","K04046","K04070","K04072","K04565","K04651","K04653","K04654","K04655","K04656","K04748","K04749","K04750","K04757","K04760","K04764","K04835","K05343","K05396","K05499","K05523","K05566","K05593","K05785","K05791","K05792","K05794","K05795","K05800","K05811","K05838","K05847","K05878","K05879","K05895","K05919","K05979","K05982","K05994","K05995","K06013","K06024","K06026","K06036","K06044","K06080","K06136","K06143","K06155","K06281","K06282","K06350","K06400","K06610","K06859","K06860","K06867","K06877","K06878","K06879","K06886","K06890","K06901","K06903","K06904","K06907","K06909","K06910","K06919","K06927","K06929","K06934","K06970","K06974","K06985","K06988","K06990","K06996","K07000","K07007","K07012","K07019","K07031","K07040","K07051","K07054","K07062","K07074","K07077","K07080","K07081","K07083","K07088","K07089","K07093","K07101","K07104","K07109","K07115","K07116","K07127","K07128","K07132","K07145","K07155","K07166","K07171","K07172","K07217","K07223","K07231","K07248","K07257","K07267","K07270","K07275","K07304","K07318","K07323","K07335","K07337","K07339","K07341","K07343","K07394","K07397","K07454","K07455","K07459","K07461","K07464","K07474","K07480","K07492","K07496","K07504","K07722","K07741","K07746","K07777","K08170","K08222","K08224","K08234","K08280","K08302","K08320","K08321","K08483","K08567","K08589","K08591","K08681","K08717","K08974","K08981","K08995","K09000","K09001","K09002","K09003","K09005","K09017","K09124","K09127","K09132","K09134","K09136","K09153","K09155","K09161","K09165","K09166","K09384","K09459","K09461","K09469","K09474","K09697","K09705","K09726","K09740","K09771","K09805","K09822","K09859","K09946","K09951","K09954","K09959","K09964","K09968","K09977","K09992","K10026","K10255","K10563","K10798","K10974","K11031","K11216","K11249","K11312","K11381","K11707","K11709","K11751","K11921","K11962","K12137","K12140","K12141","K12339","K12454","K12516","K12944","K12962","K12963","K12990","K12995","K13001","K13016","K13019","K13051","K13281","K13421","K13522","K13542","K13581","K13623","K13653","K13665","K13774","K13788","K13821","K13953","K13979","K14347","K14415","K14761","K14977","K15256","K15372","K15527","K15531","K15577","K15669","K15771","K15898","K15924","K16052","K16187","K16216","K16515","K16592","K16693","K16695","K16703","K16710"],"dn":["K00001","K00012","K00013","K00014","K00018","K00024","K00029","K00031","K00041","K00046","K00048","K00052","K00053","K00057","K00058","K00059","K00065","K00067","K00074","K00075","K00077","K00088","K00097","K00099","K00100","K00118","K00128","K00133","K00134","K00145","K00147","K00174","K00175","K00176","K00177","K00208","K00210","K00215","K00219","K00226","K00239","K00240","K00241","K00243","K00257","K00259","K00262","K00265","K00266","K00278","K00284","K00286","K00287","K00290","K00297","K00330","K00331","K00337","K00338","K00339","K00340","K00341","K00342","K00343","K00344","K00346","K00347","K00348","K00349","K00350","K00351","K00362","K00375","K00378","K00382","K00384","K00425","K00426","K00432","K00525","K00526","K00527","K00540","K00548","K00554","K00558","K00560","K00566","K00567","K00599","K00600","K00602","K00604","K00605","K00606","K00607","K00609","K00610","K00615","K00625","K00626","K00627","K00634","K00639","K00640","K00645","K00648","K00651","K00652","K00655","K00656","K00657","K00661","K00676","K00677","K00680","K00688","K00700","K00701","K00703","K00705","K00721","K00748","K00754","K00757","K00759","K00760","K00761","K00762","K00764","K00765","K00766","K00767","K00773","K00782","K00783","K00784","K00788","K00789","K00790","K00791","K00793","K00794","K00796","K00800","K00806","K00812","K00817","K00818","K00820","K00826","K00831","K00837","K00845","K00847","K00848","K00849","K00850","K00854","K00857","K00858","K00859","K00864","K00865","K00868","K00873","K00874","K00876","K00891","K00895","K00901","K00912","K00919","K00925","K00927","K00928","K00929","K00930","K00931","K00936","K00937","K00939","K00940","K00941","K00942","K00945","K00946","K00948","K00950","K00951","K00954","K00962","K00966","K00969","K00970","K00971","K00973","K00975","K00978","K00979","K00981","K00983","K00991","K00995","K00998","K01000","K01005","K01006","K01007","K01041","K01043","K01051","K01056","K01067","K01069","K01077","K01081","K01089","K01091","K01092","K01095","K01104","K01112","K01113","K01119","K01126","K01129","K01130","K01138","K01142","K01144","K01153","K01154","K01159","K01163","K01173","K01175","K01179","K01181","K01185","K01186","K01187","K01190","K01195","K01197","K01198","K01199","K01200","K01201","K01205","K01206","K01209","K01212","K01216","K01218","K01224","K01238","K01243","K01258","K01262","K01265","K01269","K01270","K01273","K01277","K01278","K01284","K01286","K01338","K01356","K01358","K01362","K01372","K01409","K01417","K01420","K01422","K01423","K01424","K01436","K01438","K01443","K01447","K01448","K01452","K01462","K01463","K01465","K01467","K01468","K01485","K01489","K01491","K01492","K01493","K01495","K01500","K01506","K01515","K01520","K01524","K01529","K01533","K01534","K01537","K01565","K01567","K01572","K01579","K01585","K01586","K01588","K01591","K01607","K01609","K01610","K01613","K01619","K01620","K01624","K01625","K01627","K01629","K01633","K01639","K01647","K01649","K01652","K01653","K01657","K01658","K01661","K01662","K01665","K01673","K01676","K01677","K01678","K01681","K01685","K01686","K01687","K01689","K01695","K01696","K01697","K01703","K01704","K01709","K01710","K01711","K01712","K01714","K01719","K01726","K01733","K01735","K01736","K01737","K01738","K01740","K01744","K01752","K01754","K01755","K01756","K01759","K01760","K01768","K01770","K01775","K01776","K01778","K01783","K01784","K01785","K01787","K01790","K01791","K01802","K01803","K01804","K01808","K01809","K01810","K01811","K01812","K01813","K01814","K01815","K01817","K01818","K01828","K01834","K01835","K01838","K01840","K01845","K01854","K01858","K01866","K01867","K01868","K01869","K01870","K01872","K01873","K01874","K01875","K01876","K01880","K01881","K01883","K01885","K01886","K01887","K01889","K01890","K01892","K01893","K01895","K01897","K01911","K01914","K01915","K01918","K01921","K01923","K01924","K01925","K01928","K01929","K01933","K01934","K01937","K01938","K01939","K01940","K01945","K01950","K01951","K01952","K01953","K01955","K01956","K01958","K01960","K01962","K01966","K01972","K01990","K01991","K01992","K01993","K02003","K02004","K02005","K02013","K02014","K02015","K02016","K02032","K02034","K02035","K02036","K02040","K02051","K02055","K02065","K02066","K02067","K02078","K02108","K02109","K02110","K02111","K02112","K02113","K02114","K02115","K02160","K02217","K02230","K02234","K02238","K02313","K02314","K02316","K02335","K02337","K02338","K02340","K02341","K02342","K02343","K02346","K02348","K02355","K02356","K02357","K02358","K02361","K02377","K02426","K02428","K02429","K02437","K02469","K02470","K02477","K02481","K02483","K02484","K02493","K02495","K02500","K02501","K02503","K02508","K02517","K02518","K02519","K02520","K02523","K02527","K02528","K02529","K02536","K02548","K02551","K02557","K02563","K02564","K02584","K02600","K02601","K02617","K02619","K02621","K02622","K02687","K02775","K02823","K02824","K02834","K02835","K02836","K02837","K02838","K02856","K02860","K02863","K02864","K02867","K02871","K02874","K02876","K02878","K02879","K02881","K02884","K02886","K02887","K02888","K02890","K02892","K02895","K02897","K02899","K02902","K02904","K02906","K02907","K02909","K02911","K02913","K02914","K02916","K02919","K02926","K02931","K02933","K02935","K02939","K02945","K02946","K02948","K02950","K02952","K02954","K02956","K02959","K02961","K02963","K02965","K02967","K02968","K02970","K02982","K02986","K02988","K02990","K02992","K02994","K02996","K03040","K03043","K03046","K03070","K03073","K03075","K03076","K03077","K03086","K03088","K03092","K03100","K03101","K03106","K03110","K03111","K03116","K03118","K03147","K03149","K03150","K03152","K03154","K03168","K03169","K03177","K03183","K03210","K03215","K03217","K03269","K03270","K03281","K03282","K03284","K03286","K03292","K03294","K03296","K03299","K03303","K03305","K03307","K03308","K03310","K03311","K03315","K03320","K03321","K03322","K03324","K03327","K03328","K03335","K03340","K03402","K03424","K03426","K03427","K03437","K03438","K03439","K03442","K03453","K03455","K03466","K03469","K03470","K03495","K03496","K03497","K03498","K03499","K03500","K03501","K03502","K03517","K03521","K03522","K03524","K03525","K03526","K03527","K03529","K03530","K03531","K03534","K03536","K03543","K03544","K03545","K03546","K03547","K03550","K03551","K03553","K03555","K03558","K03559","K03561","K03564","K03565","K03569","K03570","K03572","K03574","K03575","K03576","K03584","K03585","K03587","K03588","K03589","K03590","K03593","K03595","K03596","K03601","K03602","K03606","K03612","K03613","K03614","K03615","K03617","K03624","K03625","K03628","K03629","K03630","K03631","K03639","K03641","K03646","K03648","K03650","K03654","K03655","K03657","K03664","K03665","K03671","K03685","K03686","K03687","K03695","K03696","K03699","K03701","K03702","K03703","K03711","K03718","K03719","K03723","K03733","K03734","K03737","K03742","K03744","K03760","K03768","K03770","K03771","K03773","K03775","K03778","K03783","K03786","K03787","K03797","K03798","K03803","K03811","K03814","K03816","K03823","K03827","K03832","K03839","K03885","K03892","K03924","K03973","K03976","K03977","K03978","K03979","K04041","K04043","K04066","K04068","K04069","K04074","K04075","K04077","K04078","K04079","K04095","K04096","K04477","K04485","K04487","K04516","K04518","K04564","K04567","K04751","K04759","K04761","K04762","K04763","K04773","K05349","K05366","K05515","K05516","K05521","K05591","K05592","K05776","K05801","K05807","K05808","K05810","K05837","K05905","K05945","K05946","K05970","K05989","K06001","K06016","K06041","K06075","K06076","K06113","K06131","K06133","K06142","K06147","K06153","K06158","K06167","K06168","K06173","K06177","K06178","K06180","K06182","K06187","K06199","K06200","K06201","K06207","K06217","K06237","K06287","K06374","K06381","K06518","K06861","K06871","K06872","K06881","K06888","K06889","K06896","K06902","K06917","K06920","K06921","K06925","K06926","K06941","K06942","K06949","K06950","K06958","K06959","K06966","K06969","K06973","K06975","K06987","K06997","K07001","K07005","K07010","K07011","K07017","K07024","K07025","K07027","K07029","K07030","K07037","K07047","K07052","K07056","K07058","K07075","K07079","K07082","K07085","K07091","K07095","K07098","K07106","K07107","K07110","K07114","K07126","K07133","K07137","K07138","K07139","K07141","K07148","K07152","K07154","K07164","K07170","K07173","K07192","K07213","K07214","K07238","K07240","K07259","K07263","K07271","K07273","K07277","K07301","K07303","K07322","K07386","K07391","K07404","K07405","K07407","K07444","K07447","K07448","K07456","K07458","K07460","K07462","K07478","K07506","K07507","K07560","K07566","K07567","K07568","K07636","K07644","K07657","K07658","K07665","K07667","K07669","K07670","K07696","K07713","K07727","K07729","K07737","K08070","K08138","K08156","K08191","K08218","K08223","K08282","K08289","K08301","K08303","K08307","K08316","K08590","K08676","K08679","K08978","K08998","K08999","K09011","K09013","K09014","K09015","K09065","K09117","K09125","K09457","K09458","K09650","K09680","K09686","K09704","K09710","K09748","K09760","K09761","K09765","K09792","K09797","K09808","K09810","K09811","K09812","K09815","K09816","K09817","K09825","K09861","K09888","K09903","K09922","K09955","K10012","K10206","K10440","K10441","K10536","K10679","K10680","K10764","K10773","K10804","K10819","K10947","K11068","K11069","K11070","K11071","K11072","K11085","K11102","K11175","K11177","K11537","K11710","K11717","K11720","K11741","K11749","K11752","K11753","K11754","K11755","K11927","K11996","K12251","K12257","K12308","K12340","K12373","K12410","K12524","K12573","K12941","K12942","K12997","K13002","K13010","K13038","K13043","K13378","K13641","K13652","K13683","K13694","K13695","K13730","K13735","K13747","K13789","K13924","K13990","K13993","K14058","K14155","K14441","K14623","K14652","K14742","K15342","K15460","K15532","K15633","K15634","K15635","K15726","K15727","K15736","K15738","K15866","K15923","K15974","K15987","K16053","K16089","K16091","K16153","K16171","K16211","K16212","K16213","K16363"],"ns":["K00002","K00005","K00008","K00010","K00016","K00019","K00021","K00023","K00027","K00030","K00033","K00034","K00036","K00038","K00040","K00042","K00050","K00060","K00064","K00091","K00101","K00104","K00108","K00111","K00116","K00117","K00121","K00123","K00130","K00131","K00135","K00140","K00148","K00150","K00155","K00156","K00161","K00162","K00163","K00164","K00169","K00170","K00172","K00179","K00180","K00184","K00185","K00211","K00228","K00230","K00232","K00248","K00252","K00261","K00274","K00275","K00281","K00285","K00292","K00293","K00294","K00301","K00309","K00311","K00313","K00332","K00333","K00334","K00335","K00336","K00356","K00358","K00363","K00365","K00366","K00372","K00376","K00381","K00383","K00390","K00406","K00412","K00428","K00433","K00448","K00450","K00451","K00456","K00457","K00459","K00469","K00481","K00485","K00486","K00496","K00505","K00507","K00508","K00511","K00517","K00520","K00523","K00528","K00529","K00537","K00568","K00569","K00571","K00575","K00588","K00595","K00598","K00603","K00611","K00614","K00616","K00619","K00620","K00631","K00632","K00633","K00638","K00647","K00653","K00658","K00666","K00675","K00681","K00684","K00685","K00691","K00697","K00752","K00756","K00758","K00763","K00768","K00772","K00786","K00805","K00821","K00830","K00833","K00844","K00851","K00852","K00853","K00856","K00860","K00863","K00867","K00879","K00883","K00906","K00917","K00949","K00952","K00956","K00957","K00958","K00963","K00965","K00974","K00996","K00997","K00999","K01004","K01008","K01012","K01029","K01042","K01046","K01053","K01057","K01061","K01066","K01070","K01076","K01078","K01079","K01082","K01083","K01087","K01090","K01114","K01118","K01120","K01133","K01139","K01147","K01151","K01155","K01156","K01174","K01176","K01178","K01182","K01183","K01191","K01192","K01193","K01194","K01207","K01227","K01234","K01235","K01236","K01239","K01241","K01246","K01247","K01250","K01251","K01255","K01256","K01266","K01271","K01274","K01281","K01283","K01295","K01297","K01299","K01301","K01304","K01322","K01400","K01419","K01425","K01426","K01428","K01429","K01433","K01434","K01442","K01444","K01451","K01453","K01464","K01466","K01470","K01473","K01474","K01476","K01486","K01494","K01501","K01502","K01505","K01507","K01512","K01523","K01546","K01547","K01548","K01554","K01556","K01560","K01563","K01573","K01575","K01576","K01580","K01584","K01593","K01595","K01596","K01597","K01599","K01601","K01618","K01621","K01626","K01630","K01635","K01640","K01641","K01654","K01667","K01669","K01674","K01679","K01692","K01693","K01698","K01707","K01708","K01715","K01716","K01720","K01724","K01728","K01734","K01739","K01745","K01749","K01753","K01758","K01761","K01772","K01774","K01777","K01782","K01795","K01805","K01807","K01816","K01823","K01843","K01847","K01848","K01849","K01852","K01857","K01884","K01907","K01912","K01917","K01920","K01926","K01935","K01961","K01963","K01965","K01970","K01971","K01974","K01975","K01989","K01996","K01997","K02000","K02001","K02002","K02009","K02011","K02017","K02018","K02019","K02022","K02023","K02024","K02025","K02026","K02031","K02033","K02037","K02038","K02039","K02049","K02050","K02053","K02068","K02069","K02071","K02072","K02073","K02075","K02081","K02083","K02116","K02117","K02118","K02120","K02121","K02123","K02124","K02164","K02168","K02169","K02188","K02189","K02190","K02191","K02193","K02194","K02195","K02197","K02198","K02224","K02226","K02227","K02231","K02232","K02233","K02259","K02274","K02275","K02276","K02277","K02291","K02301","K02302","K02303","K02305","K02347","K02371","K02372","K02379","K02386","K02387","K02390","K02391","K02393","K02394","K02397","K02400","K02401","K02404","K02405","K02406","K02407","K02408","K02410","K02412","K02413","K02415","K02416","K02417","K02418","K02419","K02420","K02421","K02431","K02433","K02434","K02438","K02440","K02445","K02448","K02456","K02472","K02474","K02492","K02549","K02556","K02558","K02567","K02585","K02586","K02587","K02588","K02589","K02590","K02591","K02592","K02594","K02609","K02610","K02611","K02612","K02613","K02614","K02636","K02651","K02652","K02768","K02825","K02843","K02849","K02851","K03030","K03074","K03082","K03091","K03113","K03117","K03119","K03151","K03153","K03189","K03192","K03205","K03208","K03216","K03218","K03271","K03272","K03300","K03301","K03304","K03306","K03312","K03313","K03314","K03316","K03333","K03336","K03337","K03338","K03342","K03385","K03386","K03387","K03392","K03394","K03399","K03405","K03406","K03407","K03408","K03412","K03413","K03417","K03423","K03430","K03436","K03444","K03446","K03449","K03457","K03464","K03473","K03474","K03490","K03518","K03519","K03520","K03523","K03535","K03580","K03581","K03582","K03583","K03594","K03623","K03634","K03635","K03636","K03637","K03638","K03640","K03644","K03647","K03667","K03684","K03694","K03704","K03705","K03707","K03709","K03710","K03716","K03722","K03724","K03735","K03736","K03741","K03748","K03750","K03752","K03767","K03769","K03772","K03777","K03781","K03782","K03784","K03790","K03795","K03799","K03800","K03801","K03802","K03809","K03818","K03821","K03826","K03829","K03830","K03831","K03856","K03886","K03893","K03897","K03923","K03925","K03929","K03931","K03932","K03969","K03975","K04040","K04044","K04047","K04063","K04082","K04084","K04087","K04088","K04091","K04092","K04103","K04127","K04338","K04486","K04488","K04517","K04561","K04562","K04642","K04652","K04712","K04719","K04720","K04755","K04756","K04758","K04767","K04768","K05020","K05286","K05306","K05337","K05340","K05341","K05345","K05348","K05350","K05367","K05520","K05522","K05524","K05526","K05565","K05567","K05568","K05569","K05570","K05571","K05577","K05589","K05595","K05602","K05606","K05786","K05788","K05799","K05825","K05832","K05833","K05844","K05896","K05897","K05916","K05934","K05936","K05956","K06015","K06019","K06023","K06042","K06048","K06079","K06132","K06138","K06140","K06148","K06156","K06157","K06159","K06169","K06175","K06179","K06181","K06188","K06192","K06193","K06194","K06195","K06196","K06198","K06203","K06211","K06213","K06214","K06215","K06222","K06223","K06330","K06351","K06373","K06443","K06445","K06873","K06876","K06885","K06891","K06892","K06893","K06894","K06897","K06911","K06915","K06936","K06937","K06940","K06952","K06955","K06978","K06979","K06989","K06991","K06998","K06999","K07003","K07004","K07006","K07008","K07014","K07016","K07021","K07023","K07026","K07028","K07032","K07035","K07038","K07043","K07045","K07046","K07048","K07050","K07053","K07057","K07065","K07071","K07078","K07086","K07090","K07094","K07112","K07113","K07117","K07118","K07119","K07124","K07130","K07140","K07146","K07147","K07150","K07157","K07160","K07161","K07175","K07182","K07185","K07215","K07218","K07220","K07221","K07222","K07225","K07230","K07233","K07239","K07241","K07243","K07246","K07250","K07258","K07264","K07282","K07289","K07300","K07302","K07305","K07307","K07313","K07315","K07316","K07319","K07321","K07334","K07336","K07338","K07357","K07387","K07395","K07396","K07401","K07402","K07403","K07406","K07443","K07457","K07483","K07484","K07491","K07497","K07501","K07516","K07552","K07559","K07574","K07576","K07577","K07588","K07646","K07675","K07684","K07686","K07734","K07735","K07742","K07758","K07778","K07783","K07785","K07787","K07791","K07792","K07798","K07978","K08081","K08092","K08093","K08094","K08097","K08139","K08151","K08153","K08169","K08177","K08194","K08217","K08276","K08279","K08281","K08295","K08296","K08323","K08325","K08352","K08364","K08365","K08481","K08482","K08586","K08602","K08641","K08651","K08677","K08714","K08715","K08884","K08963","K08964","K08967","K08972","K08973","K08976","K08977","K08982","K08984","K08987","K08988","K08994","K08996","K09004","K09020","K09118","K09122","K09137","K09157","K09158","K09164","K09167","K09181","K09190","K09252","K09516","K09687","K09690","K09691","K09696","K09702","K09706","K09747","K09758","K09767","K09776","K09779","K09780","K09781","K09789","K09790","K09793","K09794","K09796","K09800","K09803","K09807","K09824","K09835","K09836","K09858","K09882","K09891","K09915","K09924","K09927","K09929","K09930","K09931","K09932","K09933","K09935","K09936","K09939","K09940","K09941","K09952","K09957","K09958","K09966","K09967","K09973","K09974","K09981","K09989","K09990","K09994","K10027","K10112","K10217","K10218","K10254","K10439","K10674","K10711","K10716","K10778","K10783","K10805","K10807","K10808","K10852","K10907","K10938","K10979","K11065","K11066","K11103","K11105","K11178","K11189","K11443","K11527","K11528","K11645","K11695","K11706","K11708","K11734","K11747","K11748","K11777","K11811","K11816","K11928","K11934","K11939","K11942","K11959","K11960","K11961","K11963","K12262","K12267","K12343","K12344","K12452","K12500","K12508","K12526","K12582","K12658","K12957","K12960","K12972","K12984","K12989","K12992","K13004","K13006","K13012","K13015","K13017","K13018","K13049","K13057","K13238","K13282","K13292","K13444","K13481","K13482","K13483","K13622","K13628","K13668","K13745","K13766","K13771","K13775","K13810","K13831","K13963","K14048","K14160","K14161","K14162","K14170","K14189","K14205","K14257","K14260","K14287","K14338","K14387","K14392","K14393","K14445","K14475","K14519","K14534","K14683","K14727","K15034","K15045","K15067","K15270","K15311","K15328","K15329","K15337","K15383","K15509","K15576","K15578","K15579","K15629","K15725","K15746","K15855","K15862","K15864","K15876","K15915","K15916","K15975","K15977","K16055","K16087","K16092","K16137","K16147","K16190","K16264","K16318","K16329","K16331","K16345","K16370","K16514","K16563","K16651","K16698","K16704"]},"med":{"up":["K00003","K00005","K00009","K00045","K00054","K00066","K00076","K00096","K00102","K00112","K00113","K00156","K00231","K00232","K00258","K00263","K00282","K00283","K00285","K00298","K00318","K00324","K00325","K00332","K00353","K00355","K00356","K00359","K00364","K00368","K00380","K00389","K00392","K00404","K00405","K00412","K00435","K00449","K00452","K00453","K00459","K00500","K00505","K00549","K00556","K00568","K00573","K00574","K00575","K00595","K00612","K00641","K00646","K00662","K00663","K00674","K00683","K00690","K00693","K00696","K00797","K00798","K00809","K00819","K00823","K00824","K00830","K00844","K00853","K00869","K00872","K00878","K00886","K00899","K00924","K00926","K00943","K00955","K00968","K00980","K00986","K00996","K01011","K01023","K01027","K01028","K01034","K01035","K01055","K01058","K01085","K01202","K01259","K01289","K01295","K01303","K01305","K01337","K01354","K01364","K01414","K01415","K01426","K01429","K01430","K01433","K01453","K01469","K01478","K01479","K01480","K01486","K01487","K01488","K01496","K01505","K01531","K01551","K01552","K01555","K01571","K01575","K01589","K01590","K01597","K01611","K01618","K01623","K01637","K01638","K01666","K01682","K01684","K01706","K01713","K01729","K01730","K01750","K01771","K01779","K01782","K01786","K01788","K01821","K01829","K01839","K01841","K01844","K01846","K01902","K01903","K01908","K01916","K01919","K01995","K01998","K01999","K02006","K02007","K02008","K02010","K02011","K02012","K02020","K02025","K02027","K02080","K02082","K02106","K02168","K02191","K02195","K02237","K02302","K02304","K02334","K02347","K02379","K02389","K02392","K02395","K02396","K02409","K02411","K02435","K02454","K02473","K02510","K02552","K02556","K02566","K02575","K02618","K02626","K02653","K02655","K02666","K02669","K02784","K02805","K02839","K02843","K02852","K02853","K02858","K03071","K03072","K03091","K03098","K03146","K03179","K03182","K03186","K03187","K03188","K03189","K03190","K03272","K03273","K03274","K03287","K03289","K03297","K03317","K03319","K03325","K03326","K03333","K03388","K03389","K03390","K03404","K03462","K03465","K03478","K03503","K03549","K03568","K03579","K03581","K03582","K03583","K03592","K03620","K03621","K03635","K03642","K03651","K03652","K03658","K03688","K03707","K03743","K03758","K03761","K03774","K03781","K03789","K03791","K03810","K03817","K03819","K03820","K03824","K03825","K03826","K03828","K03841","K03897","K03918","K03921","K03923","K03980","K04046","K04070","K04072","K04565","K04651","K04653","K04654","K04655","K04656","K04719","K04748","K04749","K04750","K04757","K04760","K04764","K04835","K05020","K05343","K05396","K05499","K05523","K05566","K05593","K05785","K05791","K05792","K05794","K05795","K05799","K05800","K05811","K05838","K05847","K05878","K05879","K05895","K05919","K05979","K05982","K05994","K05995","K06013","K06023","K06024","K06026","K06036","K06044","K06080","K06136","K06138","K06143","K06155","K06181","K06192","K06195","K06203","K06281","K06282","K06350","K06400","K06610","K06859","K06860","K06867","K06877","K06878","K06879","K06886","K06890","K06901","K06903","K06904","K06907","K06909","K06910","K06919","K06927","K06929","K06934","K06952","K06970","K06974","K06978","K06985","K06988","K06990","K06996","K07000","K07007","K07012","K07019","K07023","K07031","K07040","K07051","K07054","K07062","K07074","K07077","K07080","K07081","K07083","K07086","K07088","K07089","K07093","K07101","K07104","K07109","K07115","K07116","K07118","K07119","K07127","K07128","K07132","K07145","K07155","K07166","K07171","K07172","K07217","K07221","K07223","K07231","K07248","K07257","K07267","K07270","K07275","K07304","K07318","K07323","K07335","K07337","K07338","K07339","K07341","K07343","K07394","K07397","K07454","K07455","K07459","K07461","K07464","K07474","K07480","K07483","K07492","K07496","K07504","K07516","K07559","K07722","K07741","K07746","K07777","K08139","K08170","K08194","K08222","K08224","K08234","K08280","K08302","K08320","K08321","K08483","K08567","K08589","K08591","K08681","K08717","K08972","K08974","K08981","K08982","K08995","K09000","K09001","K09002","K09003","K09004","K09005","K09017","K09124","K09127","K09132","K09134","K09136","K09153","K09155","K09161","K09165","K09166","K09384","K09459","K09461","K09469","K09474","K09696","K09697","K09705","K09726","K09740","K09771","K09805","K09822","K09858","K09859","K09927","K09946","K09951","K09954","K09959","K09964","K09968","K09973","K09977","K09992","K10026","K10112","K10255","K10563","K10798","K10974","K11031","K11216","K11249","K11312","K11381","K11443","K11707","K11708","K11709","K11747","K11748","K11751","K11921","K11928","K11962","K12137","K12140","K12141","K12339","K12454","K12516","K12526","K12944","K12962","K12963","K12984","K12990","K12995","K13001","K13016","K13019","K13051","K13281","K13421","K13522","K13542","K13581","K13623","K13653","K13665","K13766","K13774","K13788","K13821","K13953","K13979","K14189","K14347","K14415","K14761","K14977","K15256","K15329","K15372","K15527","K15531","K15577","K15669","K15725","K15771","K15862","K15898","K15924","K16052","K16187","K16216","K16515","K16592","K16693","K16695","K16703","K16710"],"dn":["K00001","K00012","K00013","K00014","K00018","K00024","K00029","K00031","K00041","K00046","K00048","K00052","K00053","K00057","K00058","K00059","K00065","K00067","K00074","K00075","K00077","K00088","K00097","K00099","K00100","K00118","K00128","K00133","K00134","K00145","K00147","K00161","K00174","K00175","K00176","K00177","K00184","K00208","K00210","K00215","K00219","K00226","K00239","K00240","K00241","K00243","K00257","K00259","K00261","K00262","K00265","K00266","K00278","K00284","K00286","K00287","K00290","K00297","K00330","K00331","K00337","K00338","K00339","K00340","K00341","K00342","K00343","K00344","K00346","K00347","K00348","K00349","K00350","K00351","K00362","K00375","K00378","K00382","K00383","K00384","K00425","K00426","K00432","K00507","K00525","K00526","K00527","K00540","K00548","K00554","K00558","K00560","K00566","K00567","K00599","K00600","K00602","K00604","K00605","K00606","K00607","K00609","K00610","K00615","K00625","K00626","K00627","K00632","K00633","K00634","K00639","K00640","K00645","K00648","K00651","K00652","K00655","K00656","K00657","K00661","K00676","K00677","K00680","K00688","K00700","K00701","K00703","K00705","K00721","K00748","K00754","K00757","K00759","K00760","K00761","K00762","K00764","K00765","K00766","K00767","K00773","K00782","K00783","K00784","K00788","K00789","K00790","K00791","K00793","K00794","K00796","K00800","K00806","K00812","K00817","K00818","K00820","K00826","K00831","K00837","K00845","K00847","K00848","K00849","K00850","K00851","K00854","K00857","K00858","K00859","K00864","K00865","K00868","K00873","K00874","K00876","K00891","K00895","K00901","K00912","K00919","K00925","K00927","K00928","K00929","K00930","K00931","K00936","K00937","K00939","K00940","K00941","K00942","K00945","K00946","K00948","K00949","K00950","K00951","K00954","K00956","K00957","K00962","K00966","K00969","K00970","K00971","K00973","K00975","K00978","K00979","K00981","K00983","K00991","K00995","K00998","K01000","K01005","K01006","K01007","K01012","K01041","K01043","K01051","K01056","K01067","K01069","K01077","K01079","K01081","K01089","K01091","K01092","K01095","K01104","K01112","K01113","K01119","K01126","K01129","K01130","K01138","K01142","K01144","K01151","K01153","K01154","K01159","K01163","K01173","K01175","K01179","K01181","K01185","K01186","K01187","K01190","K01192","K01195","K01197","K01198","K01199","K01200","K01201","K01205","K01206","K01209","K01212","K01216","K01218","K01224","K01238","K01243","K01246","K01258","K01262","K01265","K01269","K01270","K01273","K01277","K01278","K01284","K01286","K01338","K01356","K01358","K01362","K01372","K01409","K01417","K01420","K01422","K01423","K01424","K01425","K01436","K01438","K01443","K01447","K01448","K01452","K01462","K01463","K01465","K01467","K01468","K01485","K01489","K01491","K01492","K01493","K01495","K01500","K01506","K01515","K01520","K01524","K01529","K01533","K01534","K01537","K01565","K01567","K01572","K01579","K01585","K01586","K01588","K01591","K01607","K01609","K01610","K01613","K01619","K01620","K01624","K01625","K01627","K01629","K01633","K01639","K01647","K01649","K01652","K01653","K01657","K01658","K01661","K01662","K01665","K01673","K01676","K01677","K01678","K01681","K01685","K01686","K01687","K01689","K01695","K01696","K01697","K01703","K01704","K01709","K01710","K01711","K01712","K01714","K01719","K01726","K01733","K01735","K01736","K01737","K01738","K01739","K01740","K01744","K01745","K01749","K01752","K01754","K01755","K01756","K01759","K01760","K01768","K01770","K01775","K01776","K01778","K01783","K01784","K01785","K01787","K01790","K01791","K01802","K01803","K01804","K01808","K01809","K01810","K01811","K01812","K01813","K01814","K01815","K01817","K01818","K01828","K01834","K01835","K01838","K01840","K01845","K01854","K01858","K01866","K01867","K01868","K01869","K01870","K01872","K01873","K01874","K01875","K01876","K01880","K01881","K01883","K01885","K01886","K01887","K01889","K01890","K01892","K01893","K01895","K01897","K01911","K01914","K01915","K01918","K01921","K01923","K01924","K01925","K01928","K01929","K01933","K01934","K01937","K01938","K01939","K01940","K01945","K01950","K01951","K01952","K01953","K01955","K01956","K01958","K01960","K01961","K01962","K01966","K01971","K01972","K01990","K01991","K01992","K01993","K02002","K02003","K02004","K02005","K02013","K02014","K02015","K02016","K02032","K02034","K02035","K02036","K02040","K02051","K02055","K02065","K02066","K02067","K02078","K02108","K02109","K02110","K02111","K02112","K02113","K02114","K02115","K02160","K02198","K02217","K02230","K02234","K02238","K02275","K02313","K02314","K02316","K02335","K02337","K02338","K02340","K02341","K02342","K02343","K02346","K02348","K02355","K02356","K02357","K02358","K02361","K02371","K02377","K02426","K02428","K02429","K02433","K02437","K02438","K02469","K02470","K02477","K02481","K02483","K02484","K02493","K02495","K02500","K02501","K02503","K02508","K02517","K02518","K02519","K02520","K02523","K02527","K02528","K02529","K02536","K02548","K02551","K02557","K02563","K02564","K02584","K02600","K02601","K02612","K02617","K02619","K02621","K02622","K02687","K02775","K02823","K02824","K02834","K02835","K02836","K02837","K02838","K02856","K02860","K02863","K02864","K02867","K02871","K02874","K02876","K02878","K02879","K02881","K02884","K02886","K02887","K02888","K02890","K02892","K02895","K02897","K02899","K02902","K02904","K02906","K02907","K02909","K02911","K02913","K02914","K02916","K02919","K02926","K02931","K02933","K02935","K02939","K02945","K02946","K02948","K02950","K02952","K02954","K02956","K02959","K02961","K02963","K02965","K02967","K02968","K02970","K02982","K02986","K02988","K02990","K02992","K02994","K02996","K03040","K03043","K03046","K03070","K03073","K03075","K03076","K03077","K03086","K03088","K03092","K03100","K03101","K03106","K03110","K03111","K03113","K03116","K03118","K03147","K03149","K03150","K03152","K03154","K03168","K03169","K03177","K03183","K03210","K03215","K03217","K03269","K03270","K03271","K03281","K03282","K03284","K03286","K03292","K03294","K03296","K03299","K03303","K03305","K03307","K03308","K03310","K03311","K03313","K03315","K03316","K03320","K03321","K03322","K03324","K03327","K03328","K03335","K03340","K03402","K03424","K03426","K03427","K03437","K03438","K03439","K03442","K03453","K03455","K03466","K03469","K03470","K03473","K03495","K03496","K03497","K03498","K03499","K03500","K03501","K03502","K03517","K03521","K03522","K03524","K03525","K03526","K03527","K03529","K03530","K03531","K03534","K03536","K03543","K03544","K03545","K03546","K03547","K03550","K03551","K03553","K03555","K03558","K03559","K03561","K03564","K03565","K03569","K03570","K03572","K03574","K03575","K03576","K03584","K03585","K03587","K03588","K03589","K03590","K03593","K03595","K03596","K03601","K03602","K03606","K03612","K03613","K03614","K03615","K03617","K03624","K03625","K03628","K03629","K03630","K03631","K03637","K03639","K03641","K03646","K03648","K03650","K03654","K03655","K03657","K03664","K03665","K03671","K03685","K03686","K03687","K03695","K03696","K03699","K03701","K03702","K03703","K03711","K03718","K03719","K03723","K03733","K03734","K03737","K03742","K03744","K03760","K03768","K03770","K03771","K03773","K03775","K03778","K03783","K03786","K03787","K03797","K03798","K03803","K03811","K03814","K03816","K03823","K03827","K03832","K03839","K03885","K03892","K03924","K03929","K03973","K03976","K03977","K03978","K03979","K04041","K04043","K04066","K04068","K04069","K04074","K04075","K04077","K04078","K04079","K04095","K04096","K04477","K04485","K04487","K04516","K04518","K04564","K04567","K04751","K04759","K04761","K04762","K04763","K04773","K05349","K05350","K05366","K05515","K05516","K05521","K05591","K05592","K05776","K05801","K05807","K05808","K05810","K05837","K05905","K05945","K05946","K05970","K05989","K06001","K06015","K06016","K06041","K06075","K06076","K06113","K06131","K06133","K06142","K06147","K06153","K06158","K06167","K06168","K06173","K06177","K06178","K06180","K06182","K06187","K06199","K06200","K06201","K06207","K06213","K06217","K06223","K06237","K06287","K06374","K06381","K06518","K06861","K06871","K06872","K06881","K06888","K06889","K06891","K06896","K06902","K06917","K06920","K06921","K06925","K06926","K06941","K06942","K06949","K06950","K06958","K06959","K06966","K06969","K06973","K06975","K06987","K06997","K07001","K07005","K07010","K07011","K07017","K07024","K07025","K07027","K07029","K07030","K07037","K07043","K07047","K07052","K07056","K07058","K07075","K07079","K07082","K07085","K07091","K07095","K07098","K07106","K07107","K07110","K07114","K07124","K07126","K07133","K07137","K07138","K07139","K07141","K07148","K07152","K07154","K07164","K07170","K07173","K07192","K07213","K07214","K07238","K07240","K07259","K07263","K07271","K07273","K07277","K07301","K07303","K07322","K07386","K07391","K07404","K07405","K07407","K07444","K07447","K07448","K07456","K07458","K07460","K07462","K07478","K07497","K07506","K07507","K07560","K07566","K07567","K07568","K07576","K07636","K07644","K07657","K07658","K07665","K07667","K07669","K07670","K07696","K07713","K07727","K07729","K07737","K07787","K08070","K08138","K08151","K08156","K08191","K08218","K08223","K08282","K08289","K08301","K08303","K08307","K08316","K08325","K08590","K08676","K08679","K08978","K08998","K08999","K09011","K09013","K09014","K09015","K09065","K09117","K09125","K09457","K09458","K09650","K09680","K09686","K09687","K09702","K09704","K09710","K09748","K09760","K09761","K09765","K09792","K09797","K09808","K09810","K09811","K09812","K09815","K09816","K09817","K09825","K09861","K09888","K09903","K09922","K09955","K09989","K10012","K10206","K10440","K10441","K10536","K10679","K10680","K10764","K10773","K10804","K10819","K10907","K10947","K11068","K11069","K11070","K11071","K11072","K11085","K11102","K11103","K11105","K11175","K11177","K11537","K11710","K11717","K11720","K11741","K11749","K11752","K11753","K11754","K11755","K11927","K11996","K12251","K12257","K12308","K12340","K12373","K12410","K12524","K12573","K12941","K12942","K12997","K13002","K13010","K13038","K13043","K13378","K13641","K13652","K13683","K13694","K13695","K13730","K13735","K13747","K13789","K13924","K13990","K13993","K14058","K14155","K14441","K14623","K14652","K14742","K15342","K15460","K15532","K15633","K15634","K15635","K15726","K15727","K15736","K15738","K15866","K15923","K15974","K15987","K16053","K16089","K16091","K16137","K16153","K16171","K16211","K16212","K16213","K16264","K16363"],"ns":["K00002","K00008","K00010","K00016","K00019","K00021","K00023","K00027","K00030","K00033","K00034","K00036","K00038","K00040","K00042","K00050","K00060","K00064","K00091","K00101","K00104","K00108","K00111","K00116","K00117","K00121","K00123","K00130","K00131","K00135","K00140","K00148","K00150","K00155","K00162","K00163","K00164","K00169","K00170","K00172","K00179","K00180","K00185","K00211","K00228","K00230","K00248","K00252","K00274","K00275","K00281","K00292","K00293","K00294","K00301","K00309","K00311","K00313","K00333","K00334","K00335","K00336","K00358","K00363","K00365","K00366","K00372","K00376","K00381","K00390","K00406","K00428","K00433","K00448","K00450","K00451","K00456","K00457","K00469","K00481","K00485","K00486","K00496","K00508","K00511","K00517","K00520","K00523","K00528","K00529","K00537","K00569","K00571","K00588","K00598","K00603","K00611","K00614","K00616","K00619","K00620","K00631","K00638","K00647","K00653","K00658","K00666","K00675","K00681","K00684","K00685","K00691","K00697","K00752","K00756","K00758","K00763","K00768","K00772","K00786","K00805","K00821","K00833","K00852","K00856","K00860","K00863","K00867","K00879","K00883","K00906","K00917","K00952","K00958","K00963","K00965","K00974","K00997","K00999","K01004","K01008","K01029","K01042","K01046","K01053","K01057","K01061","K01066","K01070","K01076","K01078","K01082","K01083","K01087","K01090","K01114","K01118","K01120","K01133","K01139","K01147","K01155","K01156","K01174","K01176","K01178","K01182","K01183","K01191","K01193","K01194","K01207","K01227","K01234","K01235","K01236","K01239","K01241","K01247","K01250","K01251","K01255","K01256","K01266","K01271","K01274","K01281","K01283","K01297","K01299","K01301","K01304","K01322","K01400","K01419","K01428","K01434","K01442","K01444","K01451","K01464","K01466","K01470","K01473","K01474","K01476","K01494","K01501","K01502","K01507","K01512","K01523","K01546","K01547","K01548","K01554","K01556","K01560","K01563","K01573","K01576","K01580","K01584","K01593","K01595","K01596","K01599","K01601","K01621","K01626","K01630","K01635","K01640","K01641","K01654","K01667","K01669","K01674","K01679","K01692","K01693","K01698","K01707","K01708","K01715","K01716","K01720","K01724","K01728","K01734","K01753","K01758","K01761","K01772","K01774","K01777","K01795","K01805","K01807","K01816","K01823","K01843","K01847","K01848","K01849","K01852","K01857","K01884","K01907","K01912","K01917","K01920","K01926","K01935","K01963","K01965","K01970","K01974","K01975","K01989","K01996","K01997","K02000","K02001","K02009","K02017","K02018","K02019","K02022","K02023","K02024","K02026","K02031","K02033","K02037","K02038","K02039","K02049","K02050","K02053","K02068","K02069","K02071","K02072","K02073","K02075","K02081","K02083","K02116","K02117","K02118","K02120","K02121","K02123","K02124","K02164","K02169","K02188","K02189","K02190","K02193","K02194","K02197","K02224","K02226","K02227","K02231","K02232","K02233","K02259","K02274","K02276","K02277","K02291","K02301","K02303","K02305","K02372","K02386","K02387","K02390","K02391","K02393","K02394","K02397","K02400","K02401","K02404","K02405","K02406","K02407","K02408","K02410","K02412","K02413","K02415","K02416","K02417","K02418","K02419","K02420","K02421","K02431","K02434","K02440","K02445","K02448","K02456","K02472","K02474","K02492","K02549","K02558","K02567","K02585","K02586","K02587","K02588","K02589","K02590","K02591","K02592","K02594","K02609","K02610","K02611","K02613","K02614","K02636","K02651","K02652","K02768","K02825","K02849","K02851","K03030","K03074","K03082","K03117","K03119","K03151","K03153","K03192","K03205","K03208","K03216","K03218","K03300","K03301","K03304","K03306","K03312","K03314","K03336","K03337","K03338","K03342","K03385","K03386","K03387","K03392","K03394","K03399","K03405","K03406","K03407","K03408","K03412","K03413","K03417","K03423","K03430","K03436","K03444","K03446","K03449","K03457","K03464","K03474","K03490","K03518","K03519","K03520","K03523","K03535","K03580","K03594","K03623","K03634","K03636","K03638","K03640","K03644","K03647","K03667","K03684","K03694","K03704","K03705","K03709","K03710","K03716","K03722","K03724","K03735","K03736","K03741","K03748","K03750","K03752","K03767","K03769","K03772","K03777","K03782","K03784","K03790","K03795","K03799","K03800","K03801","K03802","K03809","K03818","K03821","K03829","K03830","K03831","K03856","K03886","K03893","K03925","K03931","K03932","K03969","K03975","K04040","K04044","K04047","K04063","K04082","K04084","K04087","K04088","K04091","K04092","K04103","K04127","K04338","K04486","K04488","K04517","K04561","K04562","K04642","K04652","K04712","K04720","K04755","K04756","K04758","K04767","K04768","K05286","K05306","K05337","K05340","K05341","K05345","K05348","K05367","K05520","K05522","K05524","K05526","K05565","K05567","K05568","K05569","K05570","K05571","K05577","K05589","K05595","K05602","K05606","K05786","K05788","K05825","K05832","K05833","K05844","K05896","K05897","K05916","K05934","K05936","K05956","K06019","K06042","K06048","K06079","K06132","K06140","K06148","K06156","K06157","K06159","K06169","K06175","K06179","K06188","K06193","K06194","K06196","K06198","K06211","K06214","K06215","K06222","K06330","K06351","K06373","K06443","K06445","K06873","K06876","K06885","K06892","K06893","K06894","K06897","K06911","K06915","K06936","K06937","K06940","K06955","K06979","K06989","K06991","K06998","K06999","K07003","K07004","K07006","K07008","K07014","K07016","K07021","K07026","K07028","K07032","K07035","K07038","K07045","K07046","K07048","K07050","K07053","K07057","K07065","K07071","K07078","K07090","K07094","K07112","K07113","K07117","K07130","K07140","K07146","K07147","K07150","K07157","K07160","K07161","K07175","K07182","K07185","K07215","K07218","K07220","K07222","K07225","K07230","K07233","K07239","K07241","K07243","K07246","K07250","K07258","K07264","K07282","K07289","K07300","K07302","K07305","K07307","K07313","K07315","K07316","K07319","K07321","K07334","K07336","K07357","K07387","K07395","K07396","K07401","K07402","K07403","K07406","K07443","K07457","K07484","K07491","K07501","K07552","K07574","K07577","K07588","K07646","K07675","K07684","K07686","K07734","K07735","K07742","K07758","K07778","K07783","K07785","K07791","K07792","K07798","K07978","K08081","K08092","K08093","K08094","K08097","K08153","K08169","K08177","K08217","K08276","K08279","K08281","K08295","K08296","K08323","K08352","K08364","K08365","K08481","K08482","K08586","K08602","K08641","K08651","K08677","K08714","K08715","K08884","K08963","K08964","K08967","K08973","K08976","K08977","K08984","K08987","K08988","K08994","K08996","K09020","K09118","K09122","K09137","K09157","K09158","K09164","K09167","K09181","K09190","K09252","K09516","K09690","K09691","K09706","K09747","K09758","K09767","K09776","K09779","K09780","K09781","K09789","K09790","K09793","K09794","K09796","K09800","K09803","K09807","K09824","K09835","K09836","K09882","K09891","K09915","K09924","K09929","K09930","K09931","K09932","K09933","K09935","K09936","K09939","K09940","K09941","K09952","K09957","K09958","K09966","K09967","K09974","K09981","K09990","K09994","K10027","K10217","K10218","K10254","K10439","K10674","K10711","K10716","K10778","K10783","K10805","K10807","K10808","K10852","K10938","K10979","K11065","K11066","K11178","K11189","K11527","K11528","K11645","K11695","K11706","K11734","K11777","K11811","K11816","K11934","K11939","K11942","K11959","K11960","K11961","K11963","K12262","K12267","K12343","K12344","K12452","K12500","K12508","K12582","K12658","K12957","K12960","K12972","K12989","K12992","K13004","K13006","K13012","K13015","K13017","K13018","K13049","K13057","K13238","K13282","K13292","K13444","K13481","K13482","K13483","K13622","K13628","K13668","K13745","K13771","K13775","K13810","K13831","K13963","K14048","K14160","K14161","K14162","K14170","K14205","K14257","K14260","K14287","K14338","K14387","K14392","K14393","K14445","K14475","K14519","K14534","K14683","K14727","K15034","K15045","K15067","K15270","K15311","K15328","K15337","K15383","K15509","K15576","K15578","K15579","K15629","K15746","K15855","K15864","K15876","K15915","K15916","K15975","K15977","K16055","K16087","K16092","K16147","K16190","K16318","K16329","K16331","K16345","K16370","K16514","K16563","K16651","K16698","K16704"]},"weak":{"up":["K00003","K00005","K00009","K00034","K00040","K00045","K00054","K00064","K00066","K00076","K00096","K00102","K00108","K00112","K00113","K00117","K00140","K00156","K00228","K00230","K00231","K00232","K00258","K00263","K00275","K00282","K00283","K00285","K00298","K00318","K00324","K00325","K00332","K00333","K00353","K00355","K00356","K00358","K00359","K00364","K00368","K00380","K00389","K00390","K00392","K00404","K00405","K00412","K00435","K00449","K00452","K00453","K00459","K00469","K00500","K00505","K00549","K00556","K00568","K00569","K00573","K00574","K00575","K00588","K00595","K00611","K00612","K00614","K00641","K00646","K00647","K00662","K00663","K00674","K00683","K00690","K00691","K00693","K00696","K00752","K00786","K00797","K00798","K00809","K00819","K00823","K00824","K00830","K00844","K00853","K00863","K00869","K00872","K00878","K00886","K00899","K00917","K00924","K00926","K00943","K00955","K00968","K00980","K00986","K00996","K01011","K01023","K01027","K01028","K01029","K01034","K01035","K01042","K01055","K01057","K01058","K01085","K01114","K01139","K01174","K01202","K01207","K01259","K01271","K01289","K01295","K01303","K01305","K01337","K01354","K01364","K01414","K01415","K01426","K01429","K01430","K01433","K01444","K01451","K01453","K01469","K01476","K01478","K01479","K01480","K01486","K01487","K01488","K01494","K01496","K01501","K01505","K01531","K01551","K01552","K01555","K01556","K01571","K01575","K01589","K01590","K01597","K01611","K01618","K01623","K01637","K01638","K01641","K01666","K01667","K01679","K01682","K01684","K01692","K01698","K01706","K01713","K01728","K01729","K01730","K01750","K01761","K01771","K01777","K01779","K01782","K01786","K01788","K01807","K01816","K01821","K01823","K01829","K01839","K01841","K01844","K01846","K01848","K01884","K01902","K01903","K01908","K01916","K01919","K01920","K01995","K01998","K01999","K02006","K02007","K02008","K02009","K02010","K02011","K02012","K02018","K02020","K02023","K02025","K02027","K02072","K02080","K02082","K02106","K02168","K02191","K02195","K02197","K02237","K02259","K02276","K02302","K02304","K02334","K02347","K02379","K02389","K02390","K02392","K02395","K02396","K02405","K02407","K02409","K02410","K02411","K02419","K02435","K02454","K02473","K02510","K02552","K02556","K02558","K02566","K02575","K02590","K02592","K02609","K02613","K02618","K02626","K02651","K02653","K02655","K02666","K02669","K02784","K02805","K02839","K02843","K02852","K02853","K02858","K03071","K03072","K03082","K03091","K03098","K03146","K03179","K03182","K03186","K03187","K03188","K03189","K03190","K03272","K03273","K03274","K03287","K03289","K03297","K03301","K03312","K03314","K03317","K03319","K03325","K03326","K03333","K03338","K03385","K03388","K03389","K03390","K03404","K03405","K03462","K03465","K03478","K03503","K03535","K03549","K03568","K03579","K03581","K03582","K03583","K03592","K03620","K03621","K03635","K03642","K03651","K03652","K03658","K03688","K03707","K03710","K03724","K03735","K03741","K03743","K03758","K03761","K03767","K03769","K03774","K03781","K03782","K03789","K03791","K03795","K03810","K03817","K03819","K03820","K03824","K03825","K03826","K03828","K03829","K03831","K03841","K03897","K03918","K03921","K03923","K03980","K04044","K04046","K04070","K04072","K04565","K04651","K04652","K04653","K04654","K04655","K04656","K04719","K04748","K04749","K04750","K04757","K04760","K04764","K04835","K05020","K05343","K05345","K05396","K05499","K05523","K05526","K05566","K05571","K05589","K05593","K05785","K05786","K05791","K05792","K05794","K05795","K05799","K05800","K05811","K05825","K05838","K05844","K05847","K05878","K05879","K05895","K05916","K05919","K05934","K05979","K05982","K05994","K05995","K06013","K06023","K06024","K06026","K06036","K06044","K06080","K06136","K06138","K06143","K06155","K06169","K06179","K06181","K06192","K06195","K06203","K06214","K06281","K06282","K06350","K06400","K06610","K06859","K06860","K06867","K06877","K06878","K06879","K06886","K06890","K06892","K06893","K06901","K06903","K06904","K06907","K06909","K06910","K06915","K06919","K06927","K06929","K06934","K06940","K06952","K06970","K06974","K06978","K06979","K06985","K06988","K06990","K06991","K06996","K07000","K07004","K07007","K07012","K07019","K07023","K07026","K07031","K07040","K07048","K07051","K07054","K07062","K07074","K07077","K07080","K07081","K07083","K07086","K07088","K07089","K07093","K07101","K07104","K07109","K07115","K07116","K07118","K07119","K07127","K07128","K07132","K07145","K07155","K07160","K07166","K07171","K07172","K07182","K07217","K07221","K07222","K07223","K07231","K07243","K07248","K07257","K07267","K07270","K07275","K07300","K07302","K07304","K07318","K07319","K07323","K07335","K07337","K07338","K07339","K07341","K07343","K07394","K07397","K07454","K07455","K07457","K07459","K07461","K07464","K07474","K07480","K07483","K07491","K07492","K07496","K07501","K07504","K07516","K07559","K07577","K07675","K07722","K07741","K07746","K07777","K07785","K07792","K07978","K08139","K08170","K08194","K08222","K08224","K08234","K08280","K08281","K08296","K08302","K08320","K08321","K08365","K08483","K08567","K08589","K08591","K08681","K08717","K08884","K08972","K08973","K08974","K08976","K08981","K08982","K08995","K09000","K09001","K09002","K09003","K09004","K09005","K09017","K09124","K09127","K09132","K09134","K09136","K09137","K09153","K09155","K09161","K09165","K09166","K09167","K09181","K09384","K09459","K09461","K09469","K09474","K09696","K09697","K09705","K09706","K09726","K09740","K09747","K09771","K09781","K09805","K09822","K09858","K09859","K09882","K09924","K09927","K09936","K09946","K09951","K09954","K09959","K09964","K09968","K09973","K09977","K09992","K10026","K10112","K10255","K10563","K10778","K10798","K10974","K11031","K11066","K11216","K11249","K11312","K11381","K11443","K11695","K11707","K11708","K11709","K11747","K11748","K11751","K11777","K11921","K11928","K11934","K11962","K11963","K12137","K12140","K12141","K12339","K12452","K12454","K12516","K12526","K12944","K12960","K12962","K12963","K12984","K12990","K12995","K13001","K13016","K13019","K13051","K13281","K13421","K13522","K13542","K13581","K13623","K13653","K13665","K13668","K13766","K13774","K13788","K13821","K13953","K13979","K14170","K14189","K14260","K14347","K14415","K14727","K14761","K14977","K15045","K15067","K15256","K15311","K15329","K15372","K15527","K15531","K15577","K15578","K15669","K15725","K15746","K15771","K15862","K15876","K15898","K15924","K16052","K16187","K16216","K16370","K16515","K16592","K16693","K16695","K16703","K16704","K16710"],"dn":["K00001","K00002","K00012","K00013","K00014","K00018","K00024","K00029","K00031","K00041","K00046","K00048","K00050","K00052","K00053","K00057","K00058","K00059","K00065","K00067","K00074","K00075","K00077","K00088","K00097","K00099","K00100","K00118","K00128","K00133","K00134","K00145","K00147","K00161","K00174","K00175","K00176","K00177","K00179","K00184","K00185","K00208","K00210","K00215","K00219","K00226","K00239","K00240","K00241","K00243","K00248","K00257","K00259","K00261","K00262","K00265","K00266","K00278","K00284","K00286","K00287","K00290","K00294","K00297","K00330","K00331","K00337","K00338","K00339","K00340","K00341","K00342","K00343","K00344","K00346","K00347","K00348","K00349","K00350","K00351","K00362","K00375","K00378","K00382","K00383","K00384","K00425","K00426","K00432","K00507","K00525","K00526","K00527","K00540","K00548","K00554","K00558","K00560","K00566","K00567","K00599","K00600","K00602","K00604","K00605","K00606","K00607","K00609","K00610","K00615","K00625","K00626","K00627","K00632","K00633","K00634","K00638","K00639","K00640","K00645","K00648","K00651","K00652","K00655","K00656","K00657","K00661","K00676","K00677","K00680","K00681","K00688","K00700","K00701","K00703","K00705","K00721","K00748","K00754","K00757","K00759","K00760","K00761","K00762","K00764","K00765","K00766","K00767","K00773","K00782","K00783","K00784","K00788","K00789","K00790","K00791","K00793","K00794","K00796","K00800","K00806","K00812","K00817","K00818","K00820","K00826","K00831","K00837","K00845","K00847","K00848","K00849","K00850","K00851","K00854","K00857","K00858","K00859","K00860","K00864","K00865","K00868","K00873","K00874","K00876","K00879","K00891","K00895","K00901","K00912","K00919","K00925","K00927","K00928","K00929","K00930","K00931","K00936","K00937","K00939","K00940","K00941","K00942","K00945","K00946","K00948","K00949","K00950","K00951","K00954","K00956","K00957","K00962","K00966","K00969","K00970","K00971","K00973","K00975","K00978","K00979","K00981","K00983","K00991","K00995","K00998","K01000","K01005","K01006","K01007","K01012","K01041","K01043","K01051","K01056","K01067","K01069","K01077","K01079","K01081","K01082","K01083","K01089","K01091","K01092","K01095","K01104","K01112","K01113","K01119","K01126","K01129","K01130","K01138","K01142","K01144","K01151","K01153","K01154","K01155","K01159","K01163","K01173","K01175","K01176","K01179","K01181","K01185","K01186","K01187","K01190","K01192","K01195","K01197","K01198","K01199","K01200","K01201","K01205","K01206","K01209","K01212","K01216","K01218","K01224","K01234","K01235","K01238","K01243","K01246","K01258","K01262","K01265","K01269","K01270","K01273","K01277","K01278","K01284","K01286","K01338","K01356","K01358","K01362","K01372","K01409","K01417","K01420","K01422","K01423","K01424","K01425","K01436","K01438","K01443","K01447","K01448","K01452","K01462","K01463","K01465","K01467","K01468","K01485","K01489","K01491","K01492","K01493","K01495","K01500","K01506","K01515","K01520","K01524","K01529","K01533","K01534","K01537","K01565","K01567","K01572","K01579","K01585","K01586","K01588","K01591","K01607","K01609","K01610","K01613","K01619","K01620","K01624","K01625","K01627","K01629","K01633","K01639","K01647","K01649","K01652","K01653","K01657","K01658","K01661","K01662","K01665","K01673","K01676","K01677","K01678","K01681","K01685","K01686","K01687","K01689","K01695","K01696","K01697","K01703","K01704","K01709","K01710","K01711","K01712","K01714","K01719","K01726","K01733","K01735","K01736","K01737","K01738","K01739","K01740","K01744","K01745","K01749","K01752","K01754","K01755","K01756","K01759","K01760","K01768","K01770","K01775","K01776","K01778","K01783","K01784","K01785","K01787","K01790","K01791","K01802","K01803","K01804","K01808","K01809","K01810","K01811","K01812","K01813","K01814","K01815","K01817","K01818","K01828","K01834","K01835","K01838","K01840","K01845","K01847","K01854","K01858","K01866","K01867","K01868","K01869","K01870","K01872","K01873","K01874","K01875","K01876","K01880","K01881","K01883","K01885","K01886","K01887","K01889","K01890","K01892","K01893","K01895","K01897","K01911","K01912","K01914","K01915","K01918","K01921","K01923","K01924","K01925","K01926","K01928","K01929","K01933","K01934","K01937","K01938","K01939","K01940","K01945","K01950","K01951","K01952","K01953","K01955","K01956","K01958","K01960","K01961","K01962","K01965","K01966","K01971","K01972","K01990","K01991","K01992","K01993","K02002","K02003","K02004","K02005","K02013","K02014","K02015","K02016","K02019","K02032","K02033","K02034","K02035","K02036","K02040","K02051","K02055","K02065","K02066","K02067","K02071","K02078","K02108","K02109","K02110","K02111","K02112","K02113","K02114","K02115","K02120","K02160","K02198","K02217","K02230","K02232","K02234","K02238","K02275","K02313","K02314","K02316","K02335","K02337","K02338","K02340","K02341","K02342","K02343","K02346","K02348","K02355","K02356","K02357","K02358","K02361","K02371","K02377","K02420","K02426","K02428","K02429","K02433","K02437","K02438","K02469","K02470","K02474","K02477","K02481","K02483","K02484","K02493","K02495","K02500","K02501","K02503","K02508","K02517","K02518","K02519","K02520","K02523","K02527","K02528","K02529","K02536","K02548","K02551","K02557","K02563","K02564","K02584","K02600","K02601","K02612","K02614","K02617","K02619","K02621","K02622","K02687","K02775","K02823","K02824","K02834","K02835","K02836","K02837","K02838","K02851","K02856","K02860","K02863","K02864","K02867","K02871","K02874","K02876","K02878","K02879","K02881","K02884","K02886","K02887","K02888","K02890","K02892","K02895","K02897","K02899","K02902","K02904","K02906","K02907","K02909","K02911","K02913","K02914","K02916","K02919","K02926","K02931","K02933","K02935","K02939","K02945","K02946","K02948","K02950","K02952","K02954","K02956","K02959","K02961","K02963","K02965","K02967","K02968","K02970","K02982","K02986","K02988","K02990","K02992","K02994","K02996","K03040","K03043","K03046","K03070","K03073","K03075","K03076","K03077","K03086","K03088","K03092","K03100","K03101","K03106","K03110","K03111","K03113","K03116","K03118","K03147","K03149","K03150","K03152","K03154","K03168","K03169","K03177","K03183","K03210","K03215","K03217","K03218","K03269","K03270","K03271","K03281","K03282","K03284","K03286","K03292","K03294","K03296","K03299","K03300","K03303","K03305","K03307","K03308","K03310","K03311","K03313","K03315","K03316","K03320","K03321","K03322","K03324","K03327","K03328","K03335","K03340","K03402","K03413","K03424","K03426","K03427","K03437","K03438","K03439","K03442","K03453","K03455","K03466","K03469","K03470","K03473","K03474","K03490","K03495","K03496","K03497","K03498","K03499","K03500","K03501","K03502","K03517","K03519","K03521","K03522","K03524","K03525","K03526","K03527","K03529","K03530","K03531","K03534","K03536","K03543","K03544","K03545","K03546","K03547","K03550","K03551","K03553","K03555","K03558","K03559","K03561","K03564","K03565","K03569","K03570","K03572","K03574","K03575","K03576","K03584","K03585","K03587","K03588","K03589","K03590","K03593","K03595","K03596","K03601","K03602","K03606","K03612","K03613","K03614","K03615","K03617","K03624","K03625","K03628","K03629","K03630","K03631","K03637","K03639","K03641","K03644","K03646","K03648","K03650","K03654","K03655","K03657","K03664","K03665","K03671","K03685","K03686","K03687","K03695","K03696","K03699","K03701","K03702","K03703","K03709","K03711","K03718","K03719","K03723","K03733","K03734","K03737","K03742","K03744","K03760","K03768","K03770","K03771","K03773","K03775","K03778","K03783","K03786","K03787","K03797","K03798","K03803","K03811","K03814","K03816","K03823","K03827","K03832","K03839","K03885","K03892","K03924","K03929","K03973","K03975","K03976","K03977","K03978","K03979","K04041","K04043","K04066","K04068","K04069","K04074","K04075","K04077","K04078","K04079","K04088","K04095","K04096","K04477","K04485","K04487","K04516","K04518","K04564","K04567","K04751","K04759","K04761","K04762","K04763","K04773","K05341","K05349","K05350","K05366","K05515","K05516","K05521","K05591","K05592","K05595","K05606","K05776","K05801","K05807","K05808","K05810","K05837","K05905","K05945","K05946","K05970","K05989","K06001","K06015","K06016","K06041","K06075","K06076","K06113","K06131","K06133","K06142","K06147","K06153","K06156","K06158","K06167","K06168","K06173","K06177","K06178","K06180","K06182","K06187","K06199","K06200","K06201","K06207","K06213","K06217","K06223","K06237","K06287","K06374","K06381","K06518","K06861","K06871","K06872","K06881","K06888","K06889","K06891","K06896","K06902","K06917","K06920","K06921","K06925","K06926","K06941","K06942","K06949","K06950","K06958","K06959","K06966","K06969","K06973","K06975","K06987","K06997","K07001","K07005","K07010","K07011","K07017","K07024","K07025","K07027","K07029","K07030","K07037","K07043","K07047","K07052","K07056","K07058","K07071","K07075","K07079","K07082","K07085","K07091","K07095","K07098","K07106","K07107","K07110","K07114","K07124","K07126","K07133","K07137","K07138","K07139","K07141","K07148","K07152","K07154","K07164","K07170","K07173","K07185","K07192","K07213","K07214","K07238","K07240","K07259","K07263","K07264","K07271","K07273","K07277","K07282","K07301","K07303","K07313","K07315","K07322","K07386","K07387","K07391","K07402","K07404","K07405","K07407","K07443","K07444","K07447","K07448","K07456","K07458","K07460","K07462","K07478","K07497","K07506","K07507","K07560","K07566","K07567","K07568","K07576","K07588","K07636","K07644","K07646","K07657","K07658","K07665","K07667","K07669","K07670","K07696","K07713","K07727","K07729","K07737","K07783","K07787","K08070","K08138","K08151","K08156","K08191","K08218","K08223","K08282","K08289","K08301","K08303","K08307","K08316","K08325","K08590","K08602","K08641","K08676","K08679","K08978","K08998","K08999","K09011","K09013","K09014","K09015","K09065","K09117","K09125","K09457","K09458","K09650","K09680","K09686","K09687","K09690","K09702","K09704","K09710","K09748","K09760","K09761","K09765","K09792","K09797","K09808","K09810","K09811","K09812","K09815","K09816","K09817","K09825","K09861","K09888","K09903","K09922","K09955","K09989","K09994","K10012","K10027","K10206","K10440","K10441","K10536","K10679","K10680","K10716","K10764","K10773","K10804","K10819","K10907","K10947","K11065","K11068","K11069","K11070","K11071","K11072","K11085","K11102","K11103","K11105","K11175","K11177","K11528","K11537","K11710","K11717","K11720","K11741","K11749","K11752","K11753","K11754","K11755","K11927","K11996","K12251","K12257","K12308","K12340","K12373","K12410","K12524","K12573","K12658","K12941","K12942","K12992","K12997","K13002","K13006","K13010","K13018","K13038","K13043","K13049","K13378","K13641","K13652","K13683","K13694","K13695","K13730","K13735","K13747","K13789","K13924","K13990","K13993","K14058","K14155","K14393","K14441","K14623","K14652","K14742","K15342","K15460","K15532","K15633","K15634","K15635","K15726","K15727","K15736","K15738","K15866","K15923","K15974","K15987","K16053","K16089","K16091","K16137","K16147","K16153","K16171","K16211","K16212","K16213","K16264","K16363","K16698"],"ns":["K00008","K00010","K00016","K00019","K00021","K00023","K00027","K00030","K00033","K00036","K00038","K00042","K00060","K00091","K00101","K00104","K00111","K00116","K00121","K00123","K00130","K00131","K00135","K00148","K00150","K00155","K00162","K00163","K00164","K00169","K00170","K00172","K00180","K00211","K00252","K00274","K00281","K00292","K00293","K00301","K00309","K00311","K00313","K00334","K00335","K00336","K00363","K00365","K00366","K00372","K00376","K00381","K00406","K00428","K00433","K00448","K00450","K00451","K00456","K00457","K00481","K00485","K00486","K00496","K00508","K00511","K00517","K00520","K00523","K00528","K00529","K00537","K00571","K00598","K00603","K00616","K00619","K00620","K00631","K00653","K00658","K00666","K00675","K00684","K00685","K00697","K00756","K00758","K00763","K00768","K00772","K00805","K00821","K00833","K00852","K00856","K00867","K00883","K00906","K00952","K00958","K00963","K00965","K00974","K00997","K00999","K01004","K01008","K01046","K01053","K01061","K01066","K01070","K01076","K01078","K01087","K01090","K01118","K01120","K01133","K01147","K01156","K01178","K01182","K01183","K01191","K01193","K01194","K01227","K01236","K01239","K01241","K01247","K01250","K01251","K01255","K01256","K01266","K01274","K01281","K01283","K01297","K01299","K01301","K01304","K01322","K01400","K01419","K01428","K01434","K01442","K01464","K01466","K01470","K01473","K01474","K01502","K01507","K01512","K01523","K01546","K01547","K01548","K01554","K01560","K01563","K01573","K01576","K01580","K01584","K01593","K01595","K01596","K01599","K01601","K01621","K01626","K01630","K01635","K01640","K01654","K01669","K01674","K01693","K01707","K01708","K01715","K01716","K01720","K01724","K01734","K01753","K01758","K01772","K01774","K01795","K01805","K01843","K01849","K01852","K01857","K01907","K01917","K01935","K01963","K01970","K01974","K01975","K01989","K01996","K01997","K02000","K02001","K02017","K02022","K02024","K02026","K02031","K02037","K02038","K02039","K02049","K02050","K02053","K02068","K02069","K02073","K02075","K02081","K02083","K02116","K02117","K02118","K02121","K02123","K02124","K02164","K02169","K02188","K02189","K02190","K02193","K02194","K02224","K02226","K02227","K02231","K02233","K02274","K02277","K02291","K02301","K02303","K02305","K02372","K02386","K02387","K02391","K02393","K02394","K02397","K02400","K02401","K02404","K02406","K02408","K02412","K02413","K02415","K02416","K02417","K02418","K02421","K02431","K02434","K02440","K02445","K02448","K02456","K02472","K02492","K02549","K02567","K02585","K02586","K02587","K02588","K02589","K02591","K02594","K02610","K02611","K02636","K02652","K02768","K02825","K02849","K03030","K03074","K03117","K03119","K03151","K03153","K03192","K03205","K03208","K03216","K03304","K03306","K03336","K03337","K03342","K03386","K03387","K03392","K03394","K03399","K03406","K03407","K03408","K03412","K03417","K03423","K03430","K03436","K03444","K03446","K03449","K03457","K03464","K03518","K03520","K03523","K03580","K03594","K03623","K03634","K03636","K03638","K03640","K03647","K03667","K03684","K03694","K03704","K03705","K03716","K03722","K03736","K03748","K03750","K03752","K03772","K03777","K03784","K03790","K03799","K03800","K03801","K03802","K03809","K03818","K03821","K03830","K03856","K03886","K03893","K03925","K03931","K03932","K03969","K04040","K04047","K04063","K04082","K04084","K04087","K04091","K04092","K04103","K04127","K04338","K04486","K04488","K04517","K04561","K04562","K04642","K04712","K04720","K04755","K04756","K04758","K04767","K04768","K05286","K05306","K05337","K05340","K05348","K05367","K05520","K05522","K05524","K05565","K05567","K05568","K05569","K05570","K05577","K05602","K05788","K05832","K05833","K05896","K05897","K05936","K05956","K06019","K06042","K06048","K06079","K06132","K06140","K06148","K06157","K06159","K06175","K06188","K06193","K06194","K06196","K06198","K06211","K06215","K06222","K06330","K06351","K06373","K06443","K06445","K06873","K06876","K06885","K06894","K06897","K06911","K06936","K06937","K06955","K06989","K06998","K06999","K07003","K07006","K07008","K07014","K07016","K07021","K07028","K07032","K07035","K07038","K07045","K07046","K07050","K07053","K07057","K07065","K07078","K07090","K07094","K07112","K07113","K07117","K07130","K07140","K07146","K07147","K07150","K07157","K07161","K07175","K07215","K07218","K07220","K07225","K07230","K07233","K07239","K07241","K07246","K07250","K07258","K07289","K07305","K07307","K07316","K07321","K07334","K07336","K07357","K07395","K07396","K07401","K07403","K07406","K07484","K07552","K07574","K07684","K07686","K07734","K07735","K07742","K07758","K07778","K07791","K07798","K08081","K08092","K08093","K08094","K08097","K08153","K08169","K08177","K08217","K08276","K08279","K08295","K08323","K08352","K08364","K08481","K08482","K08586","K08651","K08677","K08714","K08715","K08963","K08964","K08967","K08977","K08984","K08987","K08988","K08994","K08996","K09020","K09118","K09122","K09157","K09158","K09164","K09190","K09252","K09516","K09691","K09758","K09767","K09776","K09779","K09780","K09789","K09790","K09793","K09794","K09796","K09800","K09803","K09807","K09824","K09835","K09836","K09891","K09915","K09929","K09930","K09931","K09932","K09933","K09935","K09939","K09940","K09941","K09952","K09957","K09958","K09966","K09967","K09974","K09981","K09990","K10217","K10218","K10254","K10439","K10674","K10711","K10783","K10805","K10807","K10808","K10852","K10938","K10979","K11178","K11189","K11527","K11645","K11706","K11734","K11811","K11816","K11939","K11942","K11959","K11960","K11961","K12262","K12267","K12343","K12344","K12500","K12508","K12582","K12957","K12972","K12989","K13004","K13012","K13015","K13017","K13057","K13238","K13282","K13292","K13444","K13481","K13482","K13483","K13622","K13628","K13745","K13771","K13775","K13810","K13831","K13963","K14048","K14160","K14161","K14162","K14205","K14257","K14287","K14338","K14387","K14392","K14445","K14475","K14519","K14534","K14683","K15034","K15270","K15328","K15337","K15383","K15509","K15576","K15579","K15629","K15855","K15864","K15915","K15916","K15975","K15977","K16055","K16087","K16092","K16190","K16318","K16329","K16331","K16345","K16514","K16563","K16651"]}},"firmicutes":{"strong":{"up":["K00004","K00094","K00113","K00130","K00131","K00150","K00154","K00155","K00156","K00166","K00178","K00200","K00208","K00241","K00270","K00276","K00298","K00301","K00309","K00324","K00325","K00337","K00339","K00340","K00342","K00343","K00347","K00364","K00368","K00373","K00374","K00405","K00441","K00446","K00450","K00452","K00455","K00467","K00480","K00491","K00492","K00510","K00517","K00561","K00590","K00612","K00683","K00684","K00686","K00697","K00720","K00737","K00803","K00819","K00836","K00844","K00856","K00867","K00897","K00938","K00946","K00961","K00972","K00984","K01003","K01046","K01053","K01057","K01070","K01078","K01082","K01083","K01085","K01095","K01114","K01130","K01157","K01160","K01173","K01194","K01252","K01278","K01347","K01364","K01376","K01401","K01419","K01429","K01433","K01434","K01444","K01455","K01457","K01494","K01497","K01535","K01556","K01569","K01574","K01577","K01580","K01590","K01595","K01597","K01601","K01617","K01618","K01622","K01623","K01635","K01637","K01638","K01668","K01707","K01713","K01720","K01725","K01730","K01732","K01768","K01772","K01797","K01798","K01799","K01829","K01846","K01857","K01902","K01903","K01917","K01922","K01941","K01991","K01994","K02077","K02168","K02170","K02173","K02182","K02192","K02197","K02248","K02250","K02276","K02280","K02291","K02302","K02352","K02363","K02423","K02429","K02439","K02453","K02454","K02455","K02466","K02471","K02473","K02497","K02509","K02523","K02531","K02552","K02554","K02589","K02590","K02596","K02615","K02616","K02635","K02666","K02813","K02814","K02815","K02817","K02819","K02839","K02841","K02858","K02977","K03071","K03081","K03087","K03179","K03195","K03196","K03197","K03198","K03199","K03204","K03207","K03208","K03286","K03313","K03317","K03342","K03409","K03435","K03549","K03573","K03579","K03620","K03635","K03641","K03642","K03653","K03731","K03748","K03756","K03777","K03782","K03791","K03801","K03811","K03813","K03818","K03820","K03829","K03832","K03837","K03852","K03855","K03932","K04063","K04073","K04091","K04092","K04097","K04103","K04338","K04480","K04561","K04744","K04750","K04752","K04753","K04757","K04766","K04768","K04782","K04783","K04835","K05245","K05281","K05303","K05519","K05523","K05595","K05711","K05739","K05780","K05781","K05794","K05812","K05844","K05873","K05898","K05903","K05916","K05937","K05939","K05942","K05979","K05982","K05988","K06013","K06036","K06039","K06044","K06075","K06136","K06139","K06151","K06155","K06162","K06163","K06164","K06165","K06166","K06176","K06181","K06191","K06211","K06216","K06218","K06281","K06282","K06285","K06289","K06290","K06301","K06304","K06305","K06308","K06314","K06318","K06324","K06328","K06332","K06344","K06363","K06364","K06367","K06368","K06369","K06377","K06415","K06416","K06425","K06426","K06434","K06437","K06580","K06718","K06859","K06873","K06883","K06887","K06891","K06906","K06910","K06922","K06927","K06929","K06936","K06944","K06977","K06988","K06990","K07000","K07002","K07032","K07034","K07046","K07057","K07062","K07063","K07065","K07066","K07067","K07069","K07077","K07081","K07129","K07180","K07214","K07218","K07223","K07226","K07230","K07241","K07243","K07248","K07250","K07257","K07259","K07270","K07281","K07300","K07317","K07318","K07322","K07334","K07343","K07344","K07396","K07445","K07453","K07454","K07457","K07480","K07489","K07492","K07494","K07498","K07499","K07673","K07687","K07723","K07783","K07991","K08078","K08097","K08138","K08151","K08159","K08191","K08194","K08196","K08258","K08296","K08299","K08310","K08311","K08313","K08321","K08350","K08363","K08482","K08567","K08714","K08728","K08966","K08967","K08977","K08984","K08987","K08996","K09000","K09001","K09004","K09005","K09007","K09009","K09123","K09128","K09136","K09137","K09139","K09141","K09145","K09162","K09165","K09190","K09469","K09477","K09683","K09696","K09705","K09740","K09758","K09764","K09771","K09774","K09778","K09786","K09792","K09797","K09799","K09806","K09808","K09819","K09822","K09824","K09835","K09913","K09927","K09940","K09946","K09962","K09967","K09968","K09981","K10094","K10208","K10209","K10212","K10232","K10237","K10255","K10353","K10530","K10539","K10550","K10551","K10747","K10798","K10806","K10811","K10831","K10843","K10984","K10985","K11003","K11004","K11029","K11030","K11031","K11033","K11034","K11035","K11049","K11057","K11061","K11179","K11180","K11181","K11194","K11201","K11209","K11381","K11382","K11442","K11535","K11619","K11620","K11639","K11646","K11694","K11695","K11707","K11708","K11709","K11719","K11734","K11748","K11777","K11942","K11959","K11960","K11961","K11962","K11963","K12109","K12138","K12139","K12140","K12141","K12268","K12269","K12270","K12293","K12296","K12343","K12507","K12553","K12554","K12944","K12962","K12994","K13007","K13015","K13018","K13019","K13037","K13281","K13282","K13497","K13525","K13529","K13612","K13615","K13622","K13628","K13668","K13688","K13727","K13745","K13766","K13818","K13820","K13929","K13955","K13979","K14054","K14086","K14087","K14088","K14090","K14166","K14189","K14196","K14197","K14204","K14261","K14326","K14654","K14988","K15125","K15256","K15311","K15327","K15328","K15329","K15372","K15383","K15495","K15515","K15519","K15551","K15552","K15629","K15632","K15657","K15727","K15778","K15897","K15922","K15975","K16014","K16120","K16121","K16122","K16168","K16176","K16180","K16188","K16211","K16301","K16323","K16329","K16331","K16363","K16370","K16619","K16624","K16644","K16651","K16654","K16699","K16710","K16841","K16846","K16869"],"dn":["K00001","K00002","K00003","K00005","K00008","K00009","K00010","K00012","K00013","K00014","K00015","K00016","K00018","K00019","K00020","K00027","K00030","K00031","K00033","K00034","K00036","K00038","K00040","K00041","K00042","K00043","K00046","K00048","K00052","K00053","K00057","K00058","K00059","K00060","K00065","K00067","K00068","K00073","K00074","K00075","K00076","K00077","K00086","K00087","K00088","K00090","K00097","K00099","K00100","K00104","K00111","K00116","K00121","K00122","K00123","K00124","K00128","K00129","K00132","K00133","K00134","K00135","K00145","K00147","K00158","K00161","K00162","K00164","K00170","K00171","K00172","K00174","K00175","K00176","K00177","K00179","K00180","K00190","K00194","K00197","K00198","K00215","K00219","K00226","K00231","K00239","K00240","K00243","K00244","K00248","K00249","K00257","K00259","K00260","K00262","K00265","K00266","K00274","K00278","K00282","K00283","K00284","K00285","K00286","K00287","K00290","K00294","K00297","K00299","K00302","K00334","K00335","K00336","K00338","K00344","K00355","K00356","K00358","K00359","K00362","K00366","K00371","K00375","K00378","K00382","K00383","K00384","K00385","K00386","K00390","K00394","K00432","K00433","K00459","K00520","K00525","K00526","K00527","K00528","K00532","K00533","K00537","K00538","K00540","K00547","K00548","K00549","K00554","K00557","K00558","K00560","K00563","K00564","K00566","K00567","K00571","K00574","K00588","K00595","K00599","K00600","K00602","K00604","K00605","K00606","K00609","K00610","K00611","K00614","K00615","K00616","K00620","K00625","K00626","K00627","K00632","K00633","K00634","K00638","K00640","K00645","K00648","K00651","K00652","K00655","K00656","K00657","K00658","K00661","K00666","K00674","K00676","K00680","K00681","K00688","K00689","K00690","K00691","K00692","K00696","K00700","K00701","K00702","K00703","K00705","K00712","K00721","K00745","K00752","K00754","K00756","K00757","K00759","K00760","K00761","K00762","K00763","K00764","K00765","K00766","K00767","K00768","K00773","K00782","K00783","K00784","K00786","K00788","K00789","K00790","K00791","K00793","K00794","K00796","K00797","K00798","K00800","K00805","K00806","K00812","K00817","K00818","K00820","K00821","K00824","K00826","K00831","K00832","K00833","K00837","K00839","K00841","K00845","K00847","K00848","K00849","K00850","K00851","K00852","K00853","K00854","K00857","K00858","K00859","K00860","K00864","K00865","K00868","K00872","K00873","K00874","K00876","K00878","K00879","K00880","K00882","K00891","K00899","K00901","K00903","K00912","K00917","K00919","K00924","K00925","K00926","K00927","K00928","K00929","K00930","K00931","K00936","K00937","K00939","K00940","K00941","K00942","K00943","K00945","K00948","K00949","K00950","K00951","K00954","K00957","K00958","K00962","K00963","K00965","K00966","K00969","K00971","K00973","K00974","K00975","K00978","K00979","K00980","K00981","K00983","K00986","K00989","K00991","K00992","K00995","K00996","K00997","K00998","K01000","K01002","K01005","K01006","K01007","K01008","K01011","K01012","K01026","K01028","K01034","K01035","K01039","K01040","K01042","K01048","K01051","K01056","K01060","K01066","K01067","K01069","K01071","K01077","K01081","K01090","K01091","K01092","K01096","K01101","K01104","K01118","K01119","K01126","K01128","K01129","K01138","K01142","K01144","K01151","K01153","K01154","K01155","K01156","K01159","K01163","K01174","K01175","K01176","K01179","K01181","K01182","K01183","K01185","K01186","K01187","K01190","K01191","K01192","K01193","K01195","K01197","K01198","K01200","K01201","K01206","K01207","K01208","K01209","K01212","K01213","K01214","K01215","K01218","K01220","K01222","K01223","K01224","K01225","K01226","K01227","K01232","K01234","K01235","K01238","K01239","K01243","K01246","K01247","K01250","K01251","K01255","K01258","K01261","K01262","K01263","K01265","K01266","K01267","K01269","K01270","K01271","K01273","K01274","K01281","K01286","K01295","K01297","K01299","K01303","K01304","K01305","K01308","K01318","K01338","K01342","K01356","K01358","K01361","K01362","K01372","K01387","K01408","K01409","K01417","K01420","K01421","K01422","K01423","K01424","K01426","K01436","K01438","K01439","K01442","K01443","K01446","K01447","K01448","K01449","K01451","K01452","K01453","K01462","K01463","K01464","K01465","K01466","K01467","K01468","K01470","K01473","K01478","K01479","K01480","K01485","K01486","K01487","K01488","K01489","K01491","K01493","K01495","K01496","K01500","K01501","K01506","K01512","K01515","K01520","K01523","K01524","K01529","K01531","K01533","K01534","K01537","K01541","K01546","K01547","K01548","K01552","K01554","K01560","K01563","K01567","K01571","K01572","K01579","K01582","K01583","K01585","K01586","K01588","K01589","K01591","K01598","K01599","K01607","K01609","K01610","K01611","K01613","K01615","K01619","K01620","K01621","K01624","K01625","K01626","K01628","K01629","K01633","K01636","K01639","K01640","K01643","K01644","K01646","K01647","K01649","K01652","K01653","K01654","K01657","K01658","K01662","K01665","K01673","K01677","K01678","K01679","K01681","K01684","K01685","K01686","K01687","K01689","K01692","K01693","K01695","K01696","K01698","K01699","K01703","K01704","K01709","K01710","K01711","K01712","K01714","K01715","K01726","K01727","K01728","K01733","K01734","K01735","K01736","K01737","K01738","K01739","K01740","K01744","K01746","K01749","K01750","K01751","K01752","K01753","K01754","K01755","K01756","K01759","K01760","K01761","K01770","K01775","K01776","K01777","K01778","K01779","K01783","K01784","K01785","K01786","K01788","K01790","K01791","K01803","K01804","K01807","K01808","K01809","K01810","K01811","K01812","K01813","K01814","K01815","K01816","K01817","K01818","K01819","K01823","K01826","K01834","K01835","K01838","K01839","K01840","K01845","K01847","K01854","K01866","K01867","K01868","K01869","K01870","K01872","K01873","K01874","K01875","K01876","K01878","K01879","K01880","K01881","K01883","K01885","K01886","K01887","K01889","K01890","K01892","K01893","K01895","K01897","K01906","K01910","K01911","K01912","K01914","K01915","K01916","K01918","K01921","K01923","K01924","K01925","K01926","K01928","K01929","K01933","K01934","K01935","K01937","K01938","K01939","K01940","K01945","K01950","K01951","K01952","K01953","K01955","K01956","K01958","K01960","K01961","K01962","K01963","K01966","K01972","K01975","K01989","K01990","K01992","K01993","K01995","K01996","K01997","K01998","K01999","K02000","K02002","K02003","K02004","K02005","K02006","K02007","K02008","K02009","K02010","K02011","K02012","K02013","K02015","K02016","K02017","K02018","K02019","K02020","K02021","K02025","K02026","K02027","K02028","K02029","K02030","K02031","K02032","K02033","K02034","K02035","K02036","K02037","K02038","K02039","K02040","K02041","K02042","K02044","K02045","K02046","K02047","K02048","K02049","K02050","K02051","K02052","K02053","K02054","K02055","K02056","K02057","K02058","K02068","K02071","K02072","K02073","K02074","K02078","K02081","K02082","K02083","K02086","K02099","K02102","K02103","K02106","K02108","K02109","K02110","K02111","K02112","K02113","K02114","K02115","K02117","K02118","K02119","K02120","K02121","K02122","K02123","K02124","K02160","K02172","K02188","K02189","K02190","K02191","K02203","K02205","K02217","K02224","K02226","K02227","K02231","K02232","K02233","K02236","K02237","K02238","K02242","K02243","K02244","K02245","K02278","K02279","K02282","K02283","K02301","K02303","K02304","K02313","K02314","K02315","K02316","K02334","K02335","K02337","K02338","K02340","K02341","K02342","K02343","K02346","K02347","K02348","K02355","K02356","K02357","K02358","K02371","K02372","K02377","K02379","K02389","K02390","K02397","K02400","K02405","K02407","K02409","K02410","K02411","K02412","K02413","K02415","K02417","K02419","K02424","K02428","K02431","K02433","K02434","K02435","K02437","K02438","K02440","K02443","K02444","K02445","K02446","K02456","K02469","K02470","K02475","K02476","K02477","K02478","K02479","K02481","K02482","K02483","K02484","K02488","K02490","K02491","K02492","K02493","K02495","K02499","K02500","K02501","K02502","K02503","K02517","K02518","K02519","K02520","K02525","K02526","K02528","K02529","K02530","K02536","K02538","K02545","K02547","K02548","K02551","K02556","K02557","K02563","K02564","K02566","K02573","K02574","K02575","K02586","K02587","K02588","K02591","K02594","K02598","K02600","K02601","K02612","K02614","K02619","K02622","K02647","K02650","K02652","K02653","K02654","K02664","K02669","K02687","K02688","K02744","K02746","K02755","K02756","K02757","K02759","K02760","K02761","K02763","K02768","K02769","K02770","K02773","K02775","K02777","K02779","K02793","K02794","K02795","K02796","K02798","K02803","K02805","K02806","K02808","K02809","K02810","K02818","K02821","K02822","K02823","K02824","K02825","K02834","K02835","K02836","K02837","K02838","K02840","K02843","K02851","K02854","K02855","K02860","K02863","K02864","K02867","K02871","K02874","K02876","K02878","K02879","K02881","K02884","K02886","K02887","K02888","K02890","K02892","K02895","K02897","K02899","K02902","K02904","K02906","K02907","K02909","K02911","K02913","K02914","K02916","K02919","K02926","K02931","K02933","K02935","K02936","K02939","K02945","K02946","K02948","K02950","K02952","K02954","K02956","K02959","K02961","K02963","K02965","K02967","K02968","K02970","K02982","K02986","K02988","K02990","K02992","K02994","K02996","K03040","K03043","K03046","K03048","K03060","K03070","K03072","K03073","K03074","K03075","K03076","K03077","K03086","K03088","K03090","K03091","K03092","K03093","K03100","K03101","K03106","K03110","K03111","K03118","K03147","K03148","K03149","K03150","K03151","K03152","K03154","K03168","K03169","K03177","K03182","K03183","K03186","K03205","K03210","K03215","K03216","K03217","K03218","K03270","K03271","K03272","K03273","K03281","K03282","K03284","K03292","K03294","K03296","K03297","K03298","K03299","K03300","K03303","K03305","K03307","K03308","K03309","K03310","K03311","K03312","K03315","K03316","K03319","K03320","K03321","K03322","K03324","K03326","K03327","K03328","K03332","K03335","K03336","K03338","K03340","K03346","K03366","K03367","K03386","K03388","K03394","K03399","K03402","K03404","K03406","K03407","K03410","K03412","K03413","K03415","K03423","K03424","K03426","K03427","K03429","K03430","K03431","K03436","K03437","K03438","K03439","K03442","K03446","K03449","K03451","K03453","K03455","K03458","K03465","K03466","K03469","K03470","K03475","K03476","K03478","K03480","K03481","K03483","K03484","K03486","K03487","K03488","K03489","K03490","K03491","K03492","K03493","K03495","K03496","K03497","K03498","K03499","K03500","K03501","K03502","K03517","K03518","K03519","K03521","K03522","K03523","K03524","K03525","K03526","K03527","K03529","K03530","K03531","K03536","K03544","K03545","K03546","K03547","K03550","K03551","K03553","K03555","K03556","K03564","K03565","K03569","K03570","K03571","K03572","K03574","K03575","K03577","K03581","K03584","K03587","K03588","K03589","K03590","K03593","K03595","K03596","K03601","K03602","K03604","K03608","K03609","K03610","K03612","K03613","K03614","K03615","K03616","K03617","K03621","K03623","K03624","K03625","K03628","K03629","K03630","K03631","K03637","K03639","K03644","K03646","K03648","K03649","K03650","K03654","K03655","K03657","K03658","K03660","K03664","K03665","K03666","K03671","K03685","K03686","K03687","K03688","K03693","K03695","K03696","K03697","K03698","K03699","K03700","K03701","K03702","K03703","K03704","K03705","K03706","K03707","K03708","K03709","K03710","K03711","K03713","K03716","K03719","K03721","K03722","K03723","K03724","K03733","K03734","K03735","K03736","K03737","K03738","K03739","K03741","K03742","K03744","K03750","K03752","K03753","K03758","K03762","K03763","K03767","K03768","K03769","K03778","K03779","K03780","K03781","K03783","K03784","K03785","K03786","K03789","K03790","K03795","K03797","K03798","K03799","K03800","K03803","K03809","K03810","K03816","K03817","K03823","K03825","K03826","K03827","K03828","K03830","K03833","K03839","K03856","K03885","K03892","K03893","K03923","K03924","K03925","K03928","K03929","K03930","K03933","K03973","K03975","K03976","K03977","K03978","K03979","K03980","K04019","K04023","K04024","K04027","K04028","K04029","K04030","K04031","K04034","K04041","K04042","K04043","K04066","K04068","K04069","K04070","K04072","K04074","K04075","K04077","K04078","K04079","K04083","K04085","K04086","K04087","K04088","K04094","K04095","K04096","K04112","K04477","K04478","K04485","K04486","K04487","K04488","K04516","K04517","K04518","K04564","K04565","K04567","K04651","K04652","K04654","K04655","K04656","K04719","K04720","K04748","K04751","K04758","K04759","K04761","K04763","K04767","K04769","K04773","K04780","K05020","K05297","K05299","K05305","K05306","K05311","K05337","K05338","K05339","K05346","K05349","K05350","K05362","K05364","K05366","K05396","K05499","K05515","K05520","K05521","K05540","K05548","K05565","K05566","K05567","K05568","K05569","K05570","K05571","K05589","K05592","K05772","K05773","K05786","K05795","K05796","K05799","K05808","K05810","K05813","K05814","K05815","K05816","K05820","K05822","K05823","K05825","K05832","K05833","K05837","K05845","K05846","K05847","K05878","K05879","K05885","K05895","K05896","K05910","K05919","K05921","K05934","K05936","K05946","K05966","K05968","K05970","K05985","K05989","K05992","K05995","K06001","K06012","K06015","K06016","K06017","K06019","K06023","K06024","K06041","K06042","K06113","K06131","K06133","K06147","K06148","K06153","K06156","K06158","K06167","K06168","K06173","K06178","K06179","K06180","K06182","K06183","K06187","K06196","K06199","K06200","K06201","K06206","K06207","K06209","K06213","K06215","K06217","K06221","K06223","K06283","K06284","K06286","K06287","K06288","K06295","K06296","K06297","K06298","K06306","K06310","K06311","K06317","K06322","K06325","K06330","K06331","K06333","K06334","K06338","K06346","K06350","K06351","K06359","K06370","K06373","K06374","K06378","K06379","K06381","K06382","K06383","K06384","K06385","K06386","K06387","K06390","K06391","K06392","K06393","K06394","K06395","K06396","K06397","K06398","K06399","K06400","K06401","K06402","K06403","K06404","K06405","K06406","K06407","K06408","K06409","K06410","K06411","K06412","K06413","K06417","K06421","K06423","K06438","K06442","K06518","K06607","K06608","K06714","K06726","K06857","K06861","K06864","K06871","K06872","K06877","K06881","K06882","K06885","K06888","K06889","K06890","K06894","K06895","K06896","K06897","K06898","K06901","K06902","K06904","K06905","K06907","K06909","K06915","K06917","K06919","K06920","K06921","K06923","K06925","K06926","K06933","K06934","K06937","K06940","K06941","K06942","K06948","K06949","K06950","K06952","K06956","K06958","K06959","K06960","K06962","K06966","K06967","K06969","K06971","K06972","K06973","K06975","K06976","K06979","K06987","K06989","K06994","K06997","K06998","K07001","K07003","K07004","K07005","K07006","K07007","K07009","K07010","K07011","K07012","K07015","K07017","K07023","K07024","K07025","K07027","K07029","K07030","K07031","K07033","K07035","K07037","K07038","K07040","K07042","K07043","K07045","K07047","K07050","K07052","K07053","K07056","K07058","K07071","K07075","K07076","K07078","K07079","K07080","K07082","K07084","K07085","K07088","K07089","K07090","K07095","K07098","K07099","K07104","K07105","K07106","K07107","K07112","K07113","K07118","K07120","K07124","K07126","K07130","K07132","K07133","K07137","K07138","K07139","K07141","K07148","K07149","K07150","K07154","K07160","K07162","K07166","K07170","K07171","K07173","K07175","K07177","K07181","K07183","K07192","K07213","K07216","K07219","K07238","K07240","K07258","K07260","K07271","K07273","K07277","K07282","K07284","K07301","K07304","K07306","K07313","K07315","K07316","K07319","K07321","K07335","K07339","K07341","K07386","K07391","K07399","K07402","K07403","K07404","K07406","K07407","K07443","K07444","K07447","K07455","K07456","K07458","K07459","K07460","K07461","K07462","K07464","K07467","K07473","K07474","K07478","K07481","K07482","K07483","K07484","K07486","K07487","K07491","K07493","K07496","K07497","K07502","K07507","K07533","K07535","K07552","K07559","K07560","K07566","K07567","K07568","K07570","K07571","K07574","K07576","K07584","K07590","K07636","K07642","K07646","K07650","K07651","K07652","K07658","K07665","K07667","K07668","K07669","K07680","K07684","K07691","K07692","K07693","K07694","K07696","K07697","K07698","K07699","K07704","K07705","K07706","K07707","K07710","K07714","K07717","K07718","K07719","K07720","K07726","K07727","K07729","K07736","K07737","K07738","K07741","K07742","K07749","K07770","K07771","K07775","K07776","K07777","K07778","K07793","K07795","K07813","K07814","K07816","K07862","K07978","K07979","K08070","K08139","K08153","K08161","K08164","K08168","K08177","K08217","K08221","K08223","K08224","K08234","K08252","K08255","K08259","K08282","K08301","K08302","K08303","K08309","K08316","K08352","K08365","K08369","K08384","K08483","K08590","K08591","K08600","K08602","K08641","K08643","K08652","K08659","K08679","K08680","K08681","K08722","K08724","K08884","K08963","K08969","K08974","K08978","K08981","K08986","K08998","K09013","K09014","K09017","K09117","K09121","K09153","K09155","K09157","K09163","K09167","K09251","K09384","K09457","K09458","K09681","K09682","K09684","K09685","K09686","K09687","K09690","K09691","K09692","K09693","K09695","K09698","K09702","K09703","K09704","K09706","K09710","K09747","K09748","K09759","K09760","K09761","K09762","K09765","K09768","K09769","K09772","K09773","K09775","K09777","K09779","K09787","K09790","K09793","K09798","K09800","K09807","K09809","K09810","K09811","K09812","K09814","K09815","K09816","K09817","K09825","K09861","K09888","K09903","K09925","K09935","K09936","K09942","K09951","K09952","K09955","K09960","K09963","K09988","K09989","K10009","K10010","K10012","K10026","K10036","K10037","K10039","K10040","K10041","K10112","K10117","K10118","K10119","K10120","K10121","K10122","K10188","K10189","K10190","K10192","K10193","K10194","K10200","K10201","K10202","K10206","K10211","K10231","K10240","K10241","K10242","K10254","K10439","K10440","K10441","K10536","K10540","K10541","K10542","K10543","K10544","K10545","K10546","K10547","K10548","K10556","K10560","K10561","K10562","K10563","K10670","K10680","K10681","K10682","K10708","K10709","K10710","K10711","K10716","K10773","K10780","K10793","K10795","K10797","K10819","K10823","K10824","K10844","K10907","K10943","K10947","K10974","K11041","K11050","K11051","K11060","K11063","K11065","K11068","K11069","K11070","K11071","K11072","K11085","K11102","K11103","K11104","K11105","K11145","K11175","K11184","K11189","K11202","K11203","K11261","K11358","K11473","K11476","K11527","K11534","K11614","K11615","K11616","K11617","K11618","K11623","K11624","K11629","K11630","K11631","K11632","K11633","K11634","K11635","K11636","K11637","K11638","K11641","K11686","K11688","K11689","K11690","K11691","K11692","K11704","K11705","K11706","K11717","K11737","K11749","K11752","K11753","K11754","K11755","K11921","K11922","K11927","K11928","K11931","K11936","K11991","K11996","K12111","K12137","K12251","K12257","K12267","K12308","K12373","K12410","K12452","K12506","K12510","K12511","K12527","K12555","K12573","K12574","K12700","K12940","K12941","K12942","K12950","K12960","K12992","K12996","K12997","K12998","K12999","K13004","K13010","K13012","K13020","K13038","K13052","K13274","K13275","K13276","K13277","K13280","K13292","K13479","K13482","K13498","K13530","K13532","K13533","K13542","K13581","K13611","K13614","K13634","K13638","K13641","K13643","K13652","K13653","K13678","K13684","K13694","K13714","K13730","K13734","K13747","K13770","K13789","K13796","K13829","K13853","K13888","K13921","K13922","K13924","K13925","K13940","K13953","K13954","K13963","K13993","K14059","K14153","K14155","K14170","K14188","K14192","K14194","K14195","K14201","K14205","K14260","K14392","K14393","K14415","K14441","K14445","K14475","K14534","K14540","K14623","K14645","K14647","K14652","K14665","K14742","K14761","K14977","K14982","K14983","K14989","K15022","K15023","K15024","K15051","K15330","K15342","K15460","K15518","K15531","K15532","K15533","K15553","K15554","K15555","K15580","K15581","K15582","K15583","K15584","K15585","K15586","K15587","K15598","K15599","K15600","K15633","K15634","K15635","K15654","K15655","K15656","K15661","K15662","K15663","K15665","K15666","K15667","K15738","K15770","K15771","K15772","K15866","K15894","K15921","K15923","K15924","K15973","K15986","K15987","K16012","K16013","K16043","K16044","K16052","K16053","K16089","K16137","K16164","K16199","K16200","K16202","K16209","K16212","K16213","K16248","K16264","K16328","K16511","K16694","K16697","K16698","K16785","K16786","K16787","K16788","K16789","K16792","K16849","K16850","K16868","K16881"],"ns":["K00021","K00023","K00024","K00028","K00050","K00054","K00055","K00064","K00066","K00091","K00096","K00101","K00102","K00103","K00105","K00108","K00112","K00125","K00127","K00140","K00146","K00148","K00151","K00167","K00169","K00183","K00184","K00185","K00192","K00201","K00202","K00216","K00221","K00230","K00242","K00245","K00246","K00252","K00261","K00263","K00303","K00313","K00317","K00318","K00329","K00330","K00331","K00332","K00333","K00341","K00348","K00349","K00350","K00351","K00363","K00365","K00370","K00372","K00376","K00380","K00381","K00389","K00392","K00395","K00404","K00406","K00412","K00425","K00426","K00427","K00428","K00435","K00437","K00451","K00453","K00457","K00472","K00479","K00481","K00483","K00500","K00505","K00519","K00556","K00559","K00568","K00570","K00573","K00575","K00584","K00596","K00598","K00603","K00619","K00639","K00641","K00643","K00646","K00662","K00663","K00672","K00675","K00677","K00687","K00694","K00729","K00748","K00758","K00772","K00777","K00799","K00801","K00823","K00830","K00835","K00842","K00843","K00855","K00863","K00869","K00881","K00883","K00918","K00934","K00955","K00956","K00960","K00968","K00970","K00982","K00990","K01023","K01027","K01029","K01036","K01041","K01055","K01061","K01068","K01073","K01076","K01079","K01087","K01112","K01113","K01117","K01120","K01139","K01178","K01180","K01233","K01236","K01253","K01256","K01259","K01322","K01354","K01390","K01392","K01400","K01412","K01425","K01428","K01430","K01474","K01476","K01482","K01483","K01499","K01502","K01507","K01518","K01525","K01545","K01551","K01561","K01568","K01575","K01576","K01581","K01596","K01608","K01627","K01630","K01641","K01659","K01661","K01664","K01666","K01667","K01669","K01674","K01676","K01682","K01697","K01706","K01708","K01719","K01724","K01745","K01771","K01780","K01787","K01795","K01802","K01805","K01820","K01821","K01841","K01843","K01844","K01848","K01849","K01856","K01858","K01865","K01884","K01896","K01905","K01907","K01913","K01919","K01920","K01932","K01965","K01971","K02001","K02014","K02022","K02023","K02065","K02066","K02067","K02069","K02075","K02076","K02100","K02101","K02116","K02167","K02169","K02171","K02193","K02194","K02195","K02198","K02200","K02204","K02221","K02230","K02239","K02240","K02241","K02246","K02247","K02249","K02251","K02253","K02254","K02259","K02274","K02275","K02277","K02293","K02297","K02299","K02300","K02319","K02351","K02361","K02380","K02381","K02383","K02385","K02386","K02387","K02388","K02392","K02394","K02395","K02396","K02398","K02401","K02404","K02406","K02408","K02414","K02416","K02418","K02420","K02421","K02422","K02426","K02441","K02458","K02459","K02472","K02474","K02480","K02496","K02507","K02510","K02527","K02532","K02533","K02535","K02546","K02549","K02550","K02553","K02562","K02567","K02569","K02570","K02585","K02592","K02597","K02609","K02610","K02611","K02621","K02626","K02636","K02637","K02651","K02655","K02662","K02663","K02745","K02747","K02771","K02774","K02781","K02782","K02783","K02784","K02786","K02788","K02812","K02826","K02827","K02828","K02829","K02844","K02846","K02849","K02853","K02859","K02862","K03078","K03079","K03082","K03095","K03116","K03117","K03119","K03146","K03153","K03170","K03187","K03188","K03189","K03190","K03191","K03200","K03206","K03224","K03274","K03293","K03304","K03306","K03314","K03325","K03337","K03339","K03382","K03383","K03385","K03387","K03389","K03390","K03392","K03396","K03403","K03405","K03408","K03411","K03417","K03428","K03457","K03471","K03503","K03520","K03534","K03535","K03537","K03543","K03558","K03559","K03561","K03563","K03568","K03580","K03585","K03592","K03594","K03603","K03605","K03611","K03636","K03638","K03647","K03652","K03667","K03676","K03680","K03684","K03694","K03712","K03715","K03718","K03727","K03740","K03743","K03747","K03761","K03775","K03776","K03787","K03788","K03794","K03796","K03802","K03821","K03824","K03841","K03862","K03886","K03887","K03888","K03894","K03895","K03897","K03921","K03926","K03931","K03969","K04026","K04032","K04037","K04038","K04045","K04047","K04061","K04065","K04076","K04093","K04110","K04113","K04116","K04117","K04562","K04566","K04653","K04749","K04755","K04781","K04784","K04794","K04844","K05340","K05343","K05352","K05363","K05367","K05375","K05516","K05518","K05575","K05576","K05577","K05578","K05580","K05593","K05601","K05606","K05685","K05710","K05712","K05782","K05792","K05793","K05800","K05801","K05802","K05826","K05841","K05883","K05922","K05924","K05927","K05949","K05964","K05967","K06006","K06011","K06027","K06045","K06046","K06118","K06120","K06121","K06122","K06138","K06140","K06141","K06142","K06152","K06157","K06160","K06177","K06188","K06189","K06193","K06198","K06208","K06212","K06291","K06292","K06293","K06294","K06299","K06300","K06302","K06303","K06307","K06309","K06312","K06313","K06315","K06319","K06320","K06321","K06323","K06326","K06327","K06329","K06335","K06336","K06337","K06339","K06340","K06341","K06342","K06343","K06345","K06347","K06348","K06349","K06356","K06360","K06361","K06362","K06365","K06366","K06372","K06375","K06376","K06380","K06388","K06414","K06418","K06419","K06420","K06422","K06427","K06432","K06433","K06436","K06439","K06440","K06446","K06595","K06603","K06605","K06606","K06609","K06610","K06720","K06867","K06876","K06878","K06880","K06886","K06893","K06903","K06908","K06911","K06913","K06928","K06947","K06951","K06955","K06968","K06978","K06991","K06993","K06995","K06996","K06999","K07008","K07013","K07016","K07018","K07021","K07028","K07039","K07048","K07051","K07054","K07061","K07068","K07074","K07083","K07086","K07093","K07094","K07101","K07114","K07117","K07119","K07123","K07127","K07140","K07144","K07145","K07146","K07147","K07152","K07155","K07156","K07161","K07164","K07172","K07182","K07185","K07190","K07217","K07220","K07222","K07224","K07228","K07235","K07236","K07237","K07245","K07246","K07263","K07272","K07276","K07305","K07307","K07308","K07393","K07397","K07401","K07442","K07448","K07450","K07476","K07485","K07495","K07504","K07505","K07516","K07583","K07586","K07588","K07592","K07674","K07675","K07681","K07683","K07700","K07709","K07722","K07734","K07757","K07784","K07791","K07792","K07794","K07800","K07803","K07812","K08084","K08092","K08093","K08094","K08152","K08156","K08162","K08166","K08167","K08170","K08174","K08178","K08222","K08227","K08253","K08256","K08281","K08289","K08295","K08297","K08298","K08314","K08315","K08317","K08322","K08323","K08325","K08364","K08368","K08587","K08603","K08605","K08644","K08645","K08651","K08676","K08677","K08698","K08713","K08717","K08776","K08777","K08857","K08964","K08965","K08972","K08973","K08976","K08982","K08989","K08992","K08994","K08999","K09002","K09003","K09015","K09020","K09022","K09116","K09118","K09122","K09124","K09125","K09126","K09127","K09129","K09131","K09133","K09134","K09138","K09143","K09166","K09181","K09386","K09388","K09459","K09471","K09475","K09607","K09612","K09680","K09694","K09697","K09699","K09700","K09707","K09711","K09726","K09729","K09733","K09749","K09763","K09766","K09767","K09770","K09776","K09780","K09788","K09795","K09813","K09818","K09820","K09890","K09893","K09922","K09928","K09930","K09931","K09949","K09957","K09959","K09961","K09969","K09970","K09971","K09972","K09973","K09974","K09976","K09979","K09984","K09986","K09990","K09992","K09994","K10027","K10038","K10210","K10213","K10217","K10218","K10233","K10234","K10236","K10238","K10297","K10531","K10537","K10549","K10555","K10557","K10558","K10559","K10674","K10678","K10764","K10778","K10794","K10796","K10804","K10810","K10820","K10850","K10851","K10852","K10854","K10856","K10857","K10914","K10975","K10979","K10986","K11032","K11036","K11037","K11038","K11039","K11040","K11042","K11044","K11045","K11046","K11048","K11052","K11053","K11054","K11055","K11056","K11059","K11062","K11089","K11106","K11144","K11177","K11178","K11195","K11210","K11216","K11312","K11325","K11333","K11334","K11335","K11440","K11443","K11472","K11530","K11621","K11622","K11625","K11626","K11640","K11645","K11693","K11710","K11712","K11720","K11731","K11733","K11735","K11740","K11741","K11743","K11779","K11780","K11814","K11815","K11930","K12143","K12256","K12263","K12292","K12294","K12295","K12339","K12415","K12454","K12500","K12508","K12551","K12552","K12556","K12972","K12990","K12995","K13006","K13039","K13049","K13051","K13057","K13075","K13252","K13256","K13300","K13409","K13481","K13483","K13485","K13503","K13531","K13572","K13607","K13613","K13626","K13639","K13640","K13655","K13683","K13687","K13715","K13731","K13732","K13733","K13735","K13767","K13771","K13795","K13810","K13889","K13890","K13891","K13919","K13920","K13923","K13927","K13930","K13931","K13932","K13934","K13935","K13950","K14048","K14052","K14081","K14082","K14083","K14084","K14089","K14091","K14126","K14127","K14128","K14138","K14161","K14162","K14193","K14199","K14200","K14202","K14203","K14333","K14338","K14387","K14587","K14591","K14660","K14745","K14941","K15016","K15232","K15268","K15312","K15313","K15337","K15358","K15461","K15468","K15496","K15497","K15509","K15524","K15534","K15539","K15640","K15652","K15664","K15668","K15669","K15736","K15737","K15739","K15760","K15761","K15763","K15764","K15780","K15792","K15830","K15834","K15855","K15860","K15876","K15898","K15916","K15976","K15977","K15984","K16011","K16055","K16092","K16119","K16123","K16124","K16139","K16150","K16157","K16167","K16169","K16170","K16171","K16173","K16181","K16182","K16187","K16201","K16203","K16210","K16214","K16216","K16242","K16243","K16246","K16247","K16263","K16294","K16321","K16326","K16345","K16371","K16473","K16509","K16515","K16593","K16623","K16625","K16626","K16704","K16705","K16706","K16783","K16784","K16793","K16838","K16843","K16845"]},"med":{"up":["K00004","K00066","K00094","K00112","K00113","K00130","K00131","K00150","K00154","K00155","K00156","K00166","K00178","K00183","K00200","K00208","K00241","K00246","K00261","K00263","K00270","K00276","K00298","K00301","K00309","K00324","K00325","K00333","K00337","K00339","K00340","K00342","K00343","K00347","K00348","K00364","K00368","K00372","K00373","K00374","K00376","K00405","K00441","K00446","K00450","K00452","K00455","K00467","K00480","K00491","K00492","K00510","K00517","K00561","K00590","K00612","K00646","K00663","K00683","K00684","K00686","K00697","K00720","K00737","K00801","K00803","K00819","K00830","K00836","K00842","K00844","K00856","K00867","K00881","K00897","K00918","K00934","K00938","K00946","K00960","K00961","K00972","K00982","K00984","K01003","K01046","K01053","K01055","K01057","K01070","K01078","K01082","K01083","K01085","K01095","K01114","K01130","K01157","K01160","K01173","K01178","K01194","K01233","K01252","K01259","K01278","K01322","K01347","K01364","K01376","K01401","K01419","K01429","K01433","K01434","K01444","K01455","K01457","K01494","K01497","K01499","K01525","K01535","K01556","K01569","K01574","K01577","K01580","K01590","K01595","K01597","K01601","K01617","K01618","K01622","K01623","K01635","K01637","K01638","K01641","K01668","K01669","K01676","K01707","K01708","K01713","K01720","K01725","K01730","K01732","K01768","K01772","K01787","K01795","K01797","K01798","K01799","K01829","K01844","K01846","K01857","K01902","K01903","K01907","K01917","K01920","K01922","K01941","K01991","K01994","K02077","K02116","K02168","K02170","K02173","K02182","K02192","K02197","K02198","K02204","K02246","K02247","K02248","K02250","K02276","K02280","K02291","K02302","K02352","K02363","K02398","K02423","K02429","K02439","K02453","K02454","K02455","K02466","K02471","K02473","K02497","K02507","K02509","K02523","K02531","K02532","K02533","K02535","K02552","K02554","K02589","K02590","K02596","K02615","K02616","K02635","K02666","K02788","K02813","K02814","K02815","K02817","K02819","K02839","K02841","K02849","K02858","K02977","K03071","K03078","K03081","K03087","K03179","K03195","K03196","K03197","K03198","K03199","K03200","K03204","K03207","K03208","K03286","K03313","K03317","K03342","K03383","K03403","K03409","K03435","K03520","K03549","K03573","K03579","K03620","K03635","K03641","K03642","K03653","K03684","K03718","K03731","K03748","K03756","K03777","K03782","K03791","K03801","K03811","K03813","K03818","K03820","K03829","K03832","K03837","K03852","K03855","K03932","K03969","K04063","K04073","K04091","K04092","K04093","K04097","K04103","K04338","K04480","K04561","K04566","K04744","K04749","K04750","K04752","K04753","K04757","K04766","K04768","K04782","K04783","K04835","K05245","K05281","K05303","K05343","K05363","K05519","K05523","K05595","K05711","K05739","K05780","K05781","K05794","K05802","K05812","K05826","K05841","K05844","K05873","K05898","K05903","K05916","K05937","K05939","K05942","K05979","K05982","K05988","K06013","K06027","K06036","K06039","K06044","K06075","K06120","K06121","K06136","K06139","K06151","K06155","K06160","K06162","K06163","K06164","K06165","K06166","K06176","K06181","K06191","K06211","K06216","K06218","K06281","K06282","K06285","K06289","K06290","K06301","K06304","K06305","K06308","K06313","K06314","K06318","K06323","K06324","K06328","K06332","K06336","K06342","K06344","K06345","K06347","K06361","K06363","K06364","K06367","K06368","K06369","K06377","K06415","K06416","K06419","K06425","K06426","K06434","K06436","K06437","K06580","K06595","K06609","K06718","K06859","K06867","K06873","K06883","K06887","K06891","K06906","K06910","K06911","K06922","K06927","K06929","K06936","K06944","K06955","K06977","K06988","K06990","K06996","K06999","K07000","K07002","K07032","K07034","K07046","K07051","K07057","K07062","K07063","K07065","K07066","K07067","K07069","K07077","K07081","K07083","K07093","K07094","K07119","K07129","K07156","K07164","K07172","K07180","K07214","K07218","K07223","K07226","K07230","K07241","K07243","K07248","K07250","K07257","K07259","K07270","K07281","K07300","K07308","K07317","K07318","K07322","K07334","K07343","K07344","K07396","K07445","K07453","K07454","K07457","K07480","K07489","K07492","K07494","K07498","K07499","K07673","K07675","K07687","K07723","K07757","K07783","K07784","K07991","K08078","K08084","K08097","K08138","K08151","K08159","K08191","K08194","K08196","K08258","K08289","K08295","K08296","K08297","K08299","K08310","K08311","K08313","K08314","K08321","K08350","K08363","K08482","K08567","K08605","K08714","K08728","K08966","K08967","K08972","K08977","K08984","K08987","K08996","K09000","K09001","K09004","K09005","K09007","K09009","K09123","K09125","K09128","K09136","K09137","K09138","K09139","K09141","K09145","K09162","K09165","K09190","K09388","K09469","K09477","K09612","K09683","K09694","K09696","K09705","K09740","K09758","K09763","K09764","K09771","K09774","K09776","K09778","K09786","K09792","K09797","K09799","K09806","K09808","K09813","K09819","K09822","K09824","K09835","K09913","K09927","K09940","K09946","K09962","K09967","K09968","K09973","K09981","K09984","K09992","K09994","K10094","K10208","K10209","K10212","K10232","K10237","K10255","K10353","K10530","K10539","K10550","K10551","K10555","K10747","K10798","K10806","K10811","K10831","K10843","K10850","K10851","K10852","K10975","K10979","K10984","K10985","K11003","K11004","K11029","K11030","K11031","K11033","K11034","K11035","K11036","K11037","K11049","K11057","K11061","K11179","K11180","K11181","K11194","K11195","K11201","K11209","K11381","K11382","K11442","K11535","K11619","K11620","K11639","K11640","K11645","K11646","K11694","K11695","K11707","K11708","K11709","K11719","K11734","K11735","K11748","K11777","K11814","K11942","K11959","K11960","K11961","K11962","K11963","K12109","K12138","K12139","K12140","K12141","K12268","K12269","K12270","K12293","K12294","K12295","K12296","K12343","K12507","K12551","K12553","K12554","K12556","K12944","K12962","K12994","K12995","K13007","K13015","K13018","K13019","K13037","K13057","K13281","K13282","K13300","K13409","K13497","K13503","K13525","K13529","K13572","K13612","K13613","K13615","K13622","K13628","K13668","K13688","K13727","K13745","K13766","K13771","K13818","K13820","K13890","K13929","K13932","K13955","K13979","K14054","K14086","K14087","K14088","K14090","K14091","K14166","K14189","K14196","K14197","K14203","K14204","K14261","K14326","K14333","K14654","K14988","K15125","K15256","K15268","K15311","K15312","K15327","K15328","K15329","K15372","K15383","K15495","K15515","K15519","K15534","K15551","K15552","K15629","K15632","K15657","K15727","K15778","K15876","K15897","K15898","K15922","K15975","K16011","K16014","K16055","K16120","K16121","K16122","K16167","K16168","K16171","K16176","K16180","K16188","K16210","K16211","K16216","K16301","K16321","K16323","K16329","K16331","K16345","K16363","K16370","K16515","K16619","K16624","K16644","K16651","K16654","K16699","K16704","K16710","K16783","K16838","K16841","K16846","K16869"],"dn":["K00001","K00002","K00003","K00005","K00008","K00009","K00010","K00012","K00013","K00014","K00015","K00016","K00018","K00019","K00020","K00024","K00027","K00030","K00031","K00033","K00034","K00036","K00038","K00040","K00041","K00042","K00043","K00046","K00048","K00050","K00052","K00053","K00055","K00057","K00058","K00059","K00060","K00065","K00067","K00068","K00073","K00074","K00075","K00076","K00077","K00086","K00087","K00088","K00090","K00096","K00097","K00099","K00100","K00104","K00111","K00116","K00121","K00122","K00123","K00124","K00128","K00129","K00132","K00133","K00134","K00135","K00140","K00145","K00147","K00158","K00161","K00162","K00164","K00169","K00170","K00171","K00172","K00174","K00175","K00176","K00177","K00179","K00180","K00190","K00194","K00197","K00198","K00215","K00219","K00226","K00231","K00239","K00240","K00243","K00244","K00248","K00249","K00252","K00257","K00259","K00260","K00262","K00265","K00266","K00274","K00278","K00282","K00283","K00284","K00285","K00286","K00287","K00290","K00294","K00297","K00299","K00302","K00334","K00335","K00336","K00338","K00341","K00344","K00355","K00356","K00358","K00359","K00362","K00366","K00370","K00371","K00375","K00378","K00382","K00383","K00384","K00385","K00386","K00390","K00392","K00394","K00426","K00432","K00433","K00459","K00520","K00525","K00526","K00527","K00528","K00532","K00533","K00537","K00538","K00540","K00547","K00548","K00549","K00554","K00557","K00558","K00560","K00563","K00564","K00566","K00567","K00568","K00571","K00574","K00575","K00588","K00595","K00599","K00600","K00602","K00604","K00605","K00606","K00609","K00610","K00611","K00614","K00615","K00616","K00620","K00625","K00626","K00627","K00632","K00633","K00634","K00638","K00640","K00645","K00648","K00651","K00652","K00655","K00656","K00657","K00658","K00661","K00662","K00666","K00674","K00676","K00677","K00680","K00681","K00688","K00689","K00690","K00691","K00692","K00696","K00700","K00701","K00702","K00703","K00705","K00712","K00721","K00745","K00752","K00754","K00756","K00757","K00759","K00760","K00761","K00762","K00763","K00764","K00765","K00766","K00767","K00768","K00772","K00773","K00777","K00782","K00783","K00784","K00786","K00788","K00789","K00790","K00791","K00793","K00794","K00796","K00797","K00798","K00800","K00805","K00806","K00812","K00817","K00818","K00820","K00821","K00824","K00826","K00831","K00832","K00833","K00837","K00839","K00841","K00845","K00847","K00848","K00849","K00850","K00851","K00852","K00853","K00854","K00857","K00858","K00859","K00860","K00864","K00865","K00868","K00872","K00873","K00874","K00876","K00878","K00879","K00880","K00882","K00891","K00899","K00901","K00903","K00912","K00917","K00919","K00924","K00925","K00926","K00927","K00928","K00929","K00930","K00931","K00936","K00937","K00939","K00940","K00941","K00942","K00943","K00945","K00948","K00949","K00950","K00951","K00954","K00955","K00956","K00957","K00958","K00962","K00963","K00965","K00966","K00969","K00970","K00971","K00973","K00974","K00975","K00978","K00979","K00980","K00981","K00983","K00986","K00989","K00991","K00992","K00995","K00996","K00997","K00998","K01000","K01002","K01005","K01006","K01007","K01008","K01011","K01012","K01026","K01028","K01034","K01035","K01039","K01040","K01041","K01042","K01048","K01051","K01056","K01060","K01066","K01067","K01069","K01071","K01077","K01081","K01090","K01091","K01092","K01096","K01101","K01104","K01118","K01119","K01126","K01128","K01129","K01138","K01142","K01144","K01151","K01153","K01154","K01155","K01156","K01159","K01163","K01174","K01175","K01176","K01179","K01181","K01182","K01183","K01185","K01186","K01187","K01190","K01191","K01192","K01193","K01195","K01197","K01198","K01200","K01201","K01206","K01207","K01208","K01209","K01212","K01213","K01214","K01215","K01218","K01220","K01222","K01223","K01224","K01225","K01226","K01227","K01232","K01234","K01235","K01238","K01239","K01243","K01246","K01247","K01250","K01251","K01255","K01258","K01261","K01262","K01263","K01265","K01266","K01267","K01269","K01270","K01271","K01273","K01274","K01281","K01286","K01295","K01297","K01299","K01303","K01304","K01305","K01308","K01318","K01338","K01342","K01356","K01358","K01361","K01362","K01372","K01387","K01408","K01409","K01417","K01420","K01421","K01422","K01423","K01424","K01426","K01436","K01438","K01439","K01442","K01443","K01446","K01447","K01448","K01449","K01451","K01452","K01453","K01462","K01463","K01464","K01465","K01466","K01467","K01468","K01470","K01473","K01474","K01478","K01479","K01480","K01485","K01486","K01487","K01488","K01489","K01491","K01493","K01495","K01496","K01500","K01501","K01506","K01512","K01515","K01520","K01523","K01524","K01529","K01531","K01533","K01534","K01537","K01541","K01546","K01547","K01548","K01552","K01554","K01560","K01563","K01567","K01571","K01572","K01579","K01582","K01583","K01585","K01586","K01588","K01589","K01591","K01598","K01599","K01607","K01609","K01610","K01611","K01613","K01615","K01619","K01620","K01621","K01624","K01625","K01626","K01627","K01628","K01629","K01633","K01636","K01639","K01640","K01643","K01644","K01646","K01647","K01649","K01652","K01653","K01654","K01657","K01658","K01662","K01665","K01667","K01673","K01677","K01678","K01679","K01681","K01684","K01685","K01686","K01687","K01689","K01692","K01693","K01695","K01696","K01698","K01699","K01703","K01704","K01709","K01710","K01711","K01712","K01714","K01715","K01726","K01727","K01728","K01733","K01734","K01735","K01736","K01737","K01738","K01739","K01740","K01744","K01746","K01749","K01750","K01751","K01752","K01753","K01754","K01755","K01756","K01759","K01760","K01761","K01770","K01775","K01776","K01777","K01778","K01779","K01783","K01784","K01785","K01786","K01788","K01790","K01791","K01802","K01803","K01804","K01807","K01808","K01809","K01810","K01811","K01812","K01813","K01814","K01815","K01816","K01817","K01818","K01819","K01823","K01826","K01834","K01835","K01838","K01839","K01840","K01845","K01847","K01848","K01854","K01866","K01867","K01868","K01869","K01870","K01872","K01873","K01874","K01875","K01876","K01878","K01879","K01880","K01881","K01883","K01885","K01886","K01887","K01889","K01890","K01892","K01893","K01895","K01897","K01906","K01910","K01911","K01912","K01914","K01915","K01916","K01918","K01921","K01923","K01924","K01925","K01926","K01928","K01929","K01933","K01934","K01935","K01937","K01938","K01939","K01940","K01945","K01950","K01951","K01952","K01953","K01955","K01956","K01958","K01960","K01961","K01962","K01963","K01966","K01972","K01975","K01989","K01990","K01992","K01993","K01995","K01996","K01997","K01998","K01999","K02000","K02001","K02002","K02003","K02004","K02005","K02006","K02007","K02008","K02009","K02010","K02011","K02012","K02013","K02015","K02016","K02017","K02018","K02019","K02020","K02021","K02023","K02025","K02026","K02027","K02028","K02029","K02030","K02031","K02032","K02033","K02034","K02035","K02036","K02037","K02038","K02039","K02040","K02041","K02042","K02044","K02045","K02046","K02047","K02048","K02049","K02050","K02051","K02052","K02053","K02054","K02055","K02056","K02057","K02058","K02066","K02068","K02071","K02072","K02073","K02074","K02078","K02081","K02082","K02083","K02086","K02099","K02102","K02103","K02106","K02108","K02109","K02110","K02111","K02112","K02113","K02114","K02115","K02117","K02118","K02119","K02120","K02121","K02122","K02123","K02124","K02160","K02169","K02172","K02188","K02189","K02190","K02191","K02203","K02205","K02217","K02224","K02226","K02227","K02230","K02231","K02232","K02233","K02236","K02237","K02238","K02240","K02242","K02243","K02244","K02245","K02278","K02279","K02282","K02283","K02301","K02303","K02304","K02313","K02314","K02315","K02316","K02334","K02335","K02337","K02338","K02340","K02341","K02342","K02343","K02346","K02347","K02348","K02355","K02356","K02357","K02358","K02371","K02372","K02377","K02379","K02381","K02389","K02390","K02392","K02397","K02400","K02401","K02405","K02406","K02407","K02409","K02410","K02411","K02412","K02413","K02415","K02416","K02417","K02419","K02421","K02424","K02428","K02431","K02433","K02434","K02435","K02437","K02438","K02440","K02443","K02444","K02445","K02446","K02456","K02469","K02470","K02475","K02476","K02477","K02478","K02479","K02481","K02482","K02483","K02484","K02488","K02490","K02491","K02492","K02493","K02495","K02499","K02500","K02501","K02502","K02503","K02517","K02518","K02519","K02520","K02525","K02526","K02528","K02529","K02530","K02536","K02538","K02545","K02547","K02548","K02550","K02551","K02556","K02557","K02563","K02564","K02566","K02573","K02574","K02575","K02586","K02587","K02588","K02591","K02594","K02598","K02600","K02601","K02612","K02614","K02619","K02622","K02647","K02650","K02652","K02653","K02654","K02662","K02664","K02669","K02687","K02688","K02744","K02745","K02746","K02747","K02755","K02756","K02757","K02759","K02760","K02761","K02763","K02768","K02769","K02770","K02771","K02773","K02775","K02777","K02779","K02793","K02794","K02795","K02796","K02798","K02803","K02805","K02806","K02808","K02809","K02810","K02818","K02821","K02822","K02823","K02824","K02825","K02827","K02834","K02835","K02836","K02837","K02838","K02840","K02843","K02844","K02851","K02854","K02855","K02860","K02863","K02864","K02867","K02871","K02874","K02876","K02878","K02879","K02881","K02884","K02886","K02887","K02888","K02890","K02892","K02895","K02897","K02899","K02902","K02904","K02906","K02907","K02909","K02911","K02913","K02914","K02916","K02919","K02926","K02931","K02933","K02935","K02936","K02939","K02945","K02946","K02948","K02950","K02952","K02954","K02956","K02959","K02961","K02963","K02965","K02967","K02968","K02970","K02982","K02986","K02988","K02990","K02992","K02994","K02996","K03040","K03043","K03046","K03048","K03060","K03070","K03072","K03073","K03074","K03075","K03076","K03077","K03086","K03088","K03090","K03091","K03092","K03093","K03095","K03100","K03101","K03106","K03110","K03111","K03118","K03147","K03148","K03149","K03150","K03151","K03152","K03154","K03168","K03169","K03177","K03182","K03183","K03186","K03189","K03205","K03210","K03215","K03216","K03217","K03218","K03270","K03271","K03272","K03273","K03281","K03282","K03284","K03292","K03294","K03296","K03297","K03298","K03299","K03300","K03303","K03305","K03307","K03308","K03309","K03310","K03311","K03312","K03315","K03316","K03319","K03320","K03321","K03322","K03324","K03326","K03327","K03328","K03332","K03335","K03336","K03337","K03338","K03340","K03346","K03366","K03367","K03382","K03385","K03386","K03387","K03388","K03394","K03399","K03402","K03404","K03406","K03407","K03410","K03412","K03413","K03415","K03423","K03424","K03426","K03427","K03429","K03430","K03431","K03436","K03437","K03438","K03439","K03442","K03446","K03449","K03451","K03453","K03455","K03458","K03465","K03466","K03469","K03470","K03475","K03476","K03478","K03480","K03481","K03483","K03484","K03486","K03487","K03488","K03489","K03490","K03491","K03492","K03493","K03495","K03496","K03497","K03498","K03499","K03500","K03501","K03502","K03517","K03518","K03519","K03521","K03522","K03523","K03524","K03525","K03526","K03527","K03529","K03530","K03531","K03536","K03544","K03545","K03546","K03547","K03550","K03551","K03553","K03555","K03556","K03559","K03563","K03564","K03565","K03569","K03570","K03571","K03572","K03574","K03575","K03577","K03581","K03584","K03585","K03587","K03588","K03589","K03590","K03593","K03595","K03596","K03601","K03602","K03604","K03608","K03609","K03610","K03612","K03613","K03614","K03615","K03616","K03617","K03621","K03623","K03624","K03625","K03628","K03629","K03630","K03631","K03637","K03639","K03644","K03646","K03648","K03649","K03650","K03652","K03654","K03655","K03657","K03658","K03660","K03664","K03665","K03666","K03671","K03685","K03686","K03687","K03688","K03693","K03695","K03696","K03697","K03698","K03699","K03700","K03701","K03702","K03703","K03704","K03705","K03706","K03707","K03708","K03709","K03710","K03711","K03713","K03716","K03719","K03721","K03722","K03723","K03724","K03733","K03734","K03735","K03736","K03737","K03738","K03739","K03741","K03742","K03744","K03750","K03752","K03753","K03758","K03762","K03763","K03767","K03768","K03769","K03778","K03779","K03780","K03781","K03783","K03784","K03785","K03786","K03787","K03789","K03790","K03795","K03797","K03798","K03799","K03800","K03802","K03803","K03809","K03810","K03816","K03817","K03823","K03825","K03826","K03827","K03828","K03830","K03833","K03839","K03856","K03885","K03886","K03892","K03893","K03923","K03924","K03925","K03928","K03929","K03930","K03933","K03973","K03975","K03976","K03977","K03978","K03979","K03980","K04019","K04023","K04024","K04026","K04027","K04028","K04029","K04030","K04031","K04032","K04034","K04041","K04042","K04043","K04047","K04061","K04066","K04068","K04069","K04070","K04072","K04074","K04075","K04077","K04078","K04079","K04083","K04085","K04086","K04087","K04088","K04094","K04095","K04096","K04112","K04477","K04478","K04485","K04486","K04487","K04488","K04516","K04517","K04518","K04564","K04565","K04567","K04651","K04652","K04653","K04654","K04655","K04656","K04719","K04720","K04748","K04751","K04758","K04759","K04761","K04763","K04767","K04769","K04773","K04780","K04844","K05020","K05297","K05299","K05305","K05306","K05311","K05337","K05338","K05339","K05346","K05349","K05350","K05362","K05364","K05366","K05396","K05499","K05515","K05520","K05521","K05540","K05548","K05565","K05566","K05567","K05568","K05569","K05570","K05571","K05577","K05589","K05592","K05601","K05606","K05772","K05773","K05782","K05786","K05795","K05796","K05799","K05808","K05810","K05813","K05814","K05815","K05816","K05820","K05822","K05823","K05825","K05832","K05833","K05837","K05845","K05846","K05847","K05878","K05879","K05885","K05895","K05896","K05910","K05919","K05921","K05934","K05936","K05946","K05966","K05968","K05970","K05985","K05989","K05992","K05995","K06001","K06012","K06015","K06016","K06017","K06019","K06023","K06024","K06041","K06042","K06113","K06131","K06133","K06140","K06142","K06147","K06148","K06153","K06156","K06158","K06167","K06168","K06173","K06178","K06179","K06180","K06182","K06183","K06187","K06196","K06198","K06199","K06200","K06201","K06206","K06207","K06209","K06213","K06215","K06217","K06221","K06223","K06283","K06284","K06286","K06287","K06288","K06295","K06296","K06297","K06298","K06306","K06310","K06311","K06312","K06317","K06322","K06325","K06330","K06331","K06333","K06334","K06337","K06338","K06340","K06346","K06350","K06351","K06359","K06365","K06370","K06373","K06374","K06378","K06379","K06381","K06382","K06383","K06384","K06385","K06386","K06387","K06390","K06391","K06392","K06393","K06394","K06395","K06396","K06397","K06398","K06399","K06400","K06401","K06402","K06403","K06404","K06405","K06406","K06407","K06408","K06409","K06410","K06411","K06412","K06413","K06417","K06418","K06421","K06423","K06438","K06442","K06518","K06605","K06607","K06608","K06714","K06726","K06857","K06861","K06864","K06871","K06872","K06877","K06881","K06882","K06885","K06888","K06889","K06890","K06894","K06895","K06896","K06897","K06898","K06901","K06902","K06904","K06905","K06907","K06909","K06913","K06915","K06917","K06919","K06920","K06921","K06923","K06925","K06926","K06933","K06934","K06937","K06940","K06941","K06942","K06948","K06949","K06950","K06951","K06952","K06956","K06958","K06959","K06960","K06962","K06966","K06967","K06969","K06971","K06972","K06973","K06975","K06976","K06979","K06987","K06989","K06994","K06997","K06998","K07001","K07003","K07004","K07005","K07006","K07007","K07009","K07010","K07011","K07012","K07015","K07016","K07017","K07023","K07024","K07025","K07027","K07029","K07030","K07031","K07033","K07035","K07037","K07038","K07040","K07042","K07043","K07045","K07047","K07050","K07052","K07053","K07056","K07058","K07071","K07074","K07075","K07076","K07078","K07079","K07080","K07082","K07084","K07085","K07088","K07089","K07090","K07095","K07098","K07099","K07104","K07105","K07106","K07107","K07112","K07113","K07118","K07120","K07124","K07126","K07130","K07132","K07133","K07137","K07138","K07139","K07141","K07148","K07149","K07150","K07154","K07160","K07162","K07166","K07170","K07171","K07173","K07175","K07177","K07181","K07182","K07183","K07185","K07192","K07213","K07216","K07219","K07238","K07240","K07246","K07258","K07260","K07271","K07273","K07277","K07282","K07284","K07301","K07304","K07305","K07306","K07313","K07315","K07316","K07319","K07321","K07335","K07339","K07341","K07386","K07391","K07399","K07402","K07403","K07404","K07406","K07407","K07443","K07444","K07447","K07448","K07455","K07456","K07458","K07459","K07460","K07461","K07462","K07464","K07467","K07473","K07474","K07478","K07481","K07482","K07483","K07484","K07486","K07487","K07491","K07493","K07496","K07497","K07502","K07504","K07507","K07533","K07535","K07552","K07559","K07560","K07566","K07567","K07568","K07570","K07571","K07574","K07576","K07584","K07588","K07590","K07636","K07642","K07646","K07650","K07651","K07652","K07658","K07665","K07667","K07668","K07669","K07680","K07681","K07684","K07691","K07692","K07693","K07694","K07696","K07697","K07698","K07699","K07704","K07705","K07706","K07707","K07710","K07714","K07717","K07718","K07719","K07720","K07726","K07727","K07729","K07736","K07737","K07738","K07741","K07742","K07749","K07770","K07771","K07775","K07776","K07777","K07778","K07793","K07795","K07813","K07814","K07816","K07862","K07978","K07979","K08070","K08094","K08139","K08153","K08156","K08161","K08164","K08168","K08170","K08177","K08217","K08221","K08223","K08224","K08234","K08252","K08255","K08259","K08281","K08282","K08301","K08302","K08303","K08309","K08316","K08352","K08365","K08369","K08384","K08483","K08587","K08590","K08591","K08600","K08602","K08641","K08643","K08652","K08659","K08679","K08680","K08681","K08722","K08724","K08857","K08884","K08963","K08969","K08974","K08978","K08981","K08986","K08998","K09013","K09014","K09015","K09017","K09117","K09118","K09121","K09153","K09155","K09157","K09163","K09167","K09181","K09251","K09384","K09457","K09458","K09681","K09682","K09684","K09685","K09686","K09687","K09690","K09691","K09692","K09693","K09695","K09698","K09702","K09703","K09704","K09706","K09710","K09729","K09747","K09748","K09759","K09760","K09761","K09762","K09765","K09768","K09769","K09772","K09773","K09775","K09777","K09779","K09787","K09790","K09793","K09798","K09800","K09807","K09809","K09810","K09811","K09812","K09814","K09815","K09816","K09817","K09825","K09861","K09888","K09903","K09925","K09935","K09936","K09942","K09949","K09951","K09952","K09955","K09960","K09963","K09988","K09989","K10009","K10010","K10012","K10026","K10036","K10037","K10039","K10040","K10041","K10112","K10117","K10118","K10119","K10120","K10121","K10122","K10188","K10189","K10190","K10192","K10193","K10194","K10200","K10201","K10202","K10206","K10211","K10213","K10217","K10231","K10240","K10241","K10242","K10254","K10439","K10440","K10441","K10536","K10540","K10541","K10542","K10543","K10544","K10545","K10546","K10547","K10548","K10556","K10560","K10561","K10562","K10563","K10670","K10680","K10681","K10682","K10708","K10709","K10710","K10711","K10716","K10773","K10780","K10793","K10795","K10796","K10797","K10810","K10819","K10823","K10824","K10844","K10907","K10943","K10947","K10974","K11041","K11050","K11051","K11059","K11060","K11063","K11065","K11068","K11069","K11070","K11071","K11072","K11085","K11102","K11103","K11104","K11105","K11145","K11175","K11184","K11189","K11202","K11203","K11216","K11261","K11358","K11440","K11473","K11476","K11527","K11534","K11614","K11615","K11616","K11617","K11618","K11623","K11624","K11629","K11630","K11631","K11632","K11633","K11634","K11635","K11636","K11637","K11638","K11641","K11686","K11688","K11689","K11690","K11691","K11692","K11704","K11705","K11706","K11717","K11737","K11743","K11749","K11752","K11753","K11754","K11755","K11921","K11922","K11927","K11928","K11931","K11936","K11991","K11996","K12111","K12137","K12251","K12257","K12267","K12308","K12373","K12410","K12452","K12506","K12510","K12511","K12527","K12552","K12555","K12573","K12574","K12700","K12940","K12941","K12942","K12950","K12960","K12992","K12996","K12997","K12998","K12999","K13004","K13010","K13012","K13020","K13038","K13052","K13274","K13275","K13276","K13277","K13280","K13292","K13479","K13482","K13498","K13530","K13532","K13533","K13542","K13581","K13611","K13614","K13626","K13634","K13638","K13641","K13643","K13652","K13653","K13678","K13684","K13694","K13714","K13730","K13733","K13734","K13747","K13770","K13789","K13796","K13829","K13853","K13888","K13921","K13922","K13924","K13925","K13940","K13953","K13954","K13963","K13993","K14059","K14138","K14153","K14155","K14170","K14188","K14192","K14194","K14195","K14201","K14205","K14260","K14338","K14392","K14393","K14415","K14441","K14445","K14475","K14534","K14540","K14623","K14645","K14647","K14652","K14660","K14665","K14742","K14761","K14977","K14982","K14983","K14989","K15022","K15023","K15024","K15051","K15330","K15342","K15460","K15518","K15524","K15531","K15532","K15533","K15553","K15554","K15555","K15580","K15581","K15582","K15583","K15584","K15585","K15586","K15587","K15598","K15599","K15600","K15633","K15634","K15635","K15640","K15654","K15655","K15656","K15661","K15662","K15663","K15665","K15666","K15667","K15668","K15738","K15770","K15771","K15772","K15792","K15866","K15894","K15921","K15923","K15924","K15973","K15984","K15986","K15987","K16012","K16013","K16043","K16044","K16052","K16053","K16089","K16124","K16137","K16139","K16150","K16164","K16169","K16199","K16200","K16202","K16209","K16212","K16213","K16248","K16264","K16328","K16473","K16509","K16511","K16694","K16697","K16698","K16785","K16786","K16787","K16788","K16789","K16792","K16793","K16849","K16850","K16868","K16881"],"ns":["K00021","K00023","K00028","K00054","K00064","K00091","K00101","K00102","K00103","K00105","K00108","K00125","K00127","K00146","K00148","K00151","K00167","K00184","K00185","K00192","K00201","K00202","K00216","K00221","K00230","K00242","K00245","K00303","K00313","K00317","K00318","K00329","K00330","K00331","K00332","K00349","K00350","K00351","K00363","K00365","K00380","K00381","K00389","K00395","K00404","K00406","K00412","K00425","K00427","K00428","K00435","K00437","K00451","K00453","K00457","K00472","K00479","K00481","K00483","K00500","K00505","K00519","K00556","K00559","K00570","K00573","K00584","K00596","K00598","K00603","K00619","K00639","K00641","K00643","K00672","K00675","K00687","K00694","K00729","K00748","K00758","K00799","K00823","K00835","K00843","K00855","K00863","K00869","K00883","K00968","K00990","K01023","K01027","K01029","K01036","K01061","K01068","K01073","K01076","K01079","K01087","K01112","K01113","K01117","K01120","K01139","K01180","K01236","K01253","K01256","K01354","K01390","K01392","K01400","K01412","K01425","K01428","K01430","K01476","K01482","K01483","K01502","K01507","K01518","K01545","K01551","K01561","K01568","K01575","K01576","K01581","K01596","K01608","K01630","K01659","K01661","K01664","K01666","K01674","K01682","K01697","K01706","K01719","K01724","K01745","K01771","K01780","K01805","K01820","K01821","K01841","K01843","K01849","K01856","K01858","K01865","K01884","K01896","K01905","K01913","K01919","K01932","K01965","K01971","K02014","K02022","K02065","K02067","K02069","K02075","K02076","K02100","K02101","K02167","K02171","K02193","K02194","K02195","K02200","K02221","K02239","K02241","K02249","K02251","K02253","K02254","K02259","K02274","K02275","K02277","K02293","K02297","K02299","K02300","K02319","K02351","K02361","K02380","K02383","K02385","K02386","K02387","K02388","K02394","K02395","K02396","K02404","K02408","K02414","K02418","K02420","K02422","K02426","K02441","K02458","K02459","K02472","K02474","K02480","K02496","K02510","K02527","K02546","K02549","K02553","K02562","K02567","K02569","K02570","K02585","K02592","K02597","K02609","K02610","K02611","K02621","K02626","K02636","K02637","K02651","K02655","K02663","K02774","K02781","K02782","K02783","K02784","K02786","K02812","K02826","K02828","K02829","K02846","K02853","K02859","K02862","K03079","K03082","K03116","K03117","K03119","K03146","K03153","K03170","K03187","K03188","K03190","K03191","K03206","K03224","K03274","K03293","K03304","K03306","K03314","K03325","K03339","K03389","K03390","K03392","K03396","K03405","K03408","K03411","K03417","K03428","K03457","K03471","K03503","K03534","K03535","K03537","K03543","K03558","K03561","K03568","K03580","K03592","K03594","K03603","K03605","K03611","K03636","K03638","K03647","K03667","K03676","K03680","K03694","K03712","K03715","K03727","K03740","K03743","K03747","K03761","K03775","K03776","K03788","K03794","K03796","K03821","K03824","K03841","K03862","K03887","K03888","K03894","K03895","K03897","K03921","K03926","K03931","K04037","K04038","K04045","K04065","K04076","K04110","K04113","K04116","K04117","K04562","K04755","K04781","K04784","K04794","K05340","K05352","K05367","K05375","K05516","K05518","K05575","K05576","K05578","K05580","K05593","K05685","K05710","K05712","K05792","K05793","K05800","K05801","K05883","K05922","K05924","K05927","K05949","K05964","K05967","K06006","K06011","K06045","K06046","K06118","K06122","K06138","K06141","K06152","K06157","K06177","K06188","K06189","K06193","K06208","K06212","K06291","K06292","K06293","K06294","K06299","K06300","K06302","K06303","K06307","K06309","K06315","K06319","K06320","K06321","K06326","K06327","K06329","K06335","K06339","K06341","K06343","K06348","K06349","K06356","K06360","K06362","K06366","K06372","K06375","K06376","K06380","K06388","K06414","K06420","K06422","K06427","K06432","K06433","K06439","K06440","K06446","K06603","K06606","K06610","K06720","K06876","K06878","K06880","K06886","K06893","K06903","K06908","K06928","K06947","K06968","K06978","K06991","K06993","K06995","K07008","K07013","K07018","K07021","K07028","K07039","K07048","K07054","K07061","K07068","K07086","K07101","K07114","K07117","K07123","K07127","K07140","K07144","K07145","K07146","K07147","K07152","K07155","K07161","K07190","K07217","K07220","K07222","K07224","K07228","K07235","K07236","K07237","K07245","K07263","K07272","K07276","K07307","K07393","K07397","K07401","K07442","K07450","K07476","K07485","K07495","K07505","K07516","K07583","K07586","K07592","K07674","K07683","K07700","K07709","K07722","K07734","K07791","K07792","K07794","K07800","K07803","K07812","K08092","K08093","K08152","K08162","K08166","K08167","K08174","K08178","K08222","K08227","K08253","K08256","K08298","K08315","K08317","K08322","K08323","K08325","K08364","K08368","K08603","K08644","K08645","K08651","K08676","K08677","K08698","K08713","K08717","K08776","K08777","K08964","K08965","K08973","K08976","K08982","K08989","K08992","K08994","K08999","K09002","K09003","K09020","K09022","K09116","K09122","K09124","K09126","K09127","K09129","K09131","K09133","K09134","K09143","K09166","K09386","K09459","K09471","K09475","K09607","K09680","K09697","K09699","K09700","K09707","K09711","K09726","K09733","K09749","K09766","K09767","K09770","K09780","K09788","K09795","K09818","K09820","K09890","K09893","K09922","K09928","K09930","K09931","K09957","K09959","K09961","K09969","K09970","K09971","K09972","K09974","K09976","K09979","K09986","K09990","K10027","K10038","K10210","K10218","K10233","K10234","K10236","K10238","K10297","K10531","K10537","K10549","K10557","K10558","K10559","K10674","K10678","K10764","K10778","K10794","K10804","K10820","K10854","K10856","K10857","K10914","K10986","K11032","K11038","K11039","K11040","K11042","K11044","K11045","K11046","K11048","K11052","K11053","K11054","K11055","K11056","K11062","K11089","K11106","K11144","K11177","K11178","K11210","K11312","K11325","K11333","K11334","K11335","K11443","K11472","K11530","K11621","K11622","K11625","K11626","K11693","K11710","K11712","K11720","K11731","K11733","K11740","K11741","K11779","K11780","K11815","K11930","K12143","K12256","K12263","K12292","K12339","K12415","K12454","K12500","K12508","K12972","K12990","K13006","K13039","K13049","K13051","K13075","K13252","K13256","K13481","K13483","K13485","K13531","K13607","K13639","K13640","K13655","K13683","K13687","K13715","K13731","K13732","K13735","K13767","K13795","K13810","K13889","K13891","K13919","K13920","K13923","K13927","K13930","K13931","K13934","K13935","K13950","K14048","K14052","K14081","K14082","K14083","K14084","K14089","K14126","K14127","K14128","K14161","K14162","K14193","K14199","K14200","K14202","K14387","K14587","K14591","K14745","K14941","K15016","K15232","K15313","K15337","K15358","K15461","K15468","K15496","K15497","K15509","K15539","K15652","K15664","K15669","K15736","K15737","K15739","K15760","K15761","K15763","K15764","K15780","K15830","K15834","K15855","K15860","K15916","K15976","K15977","K16092","K16119","K16123","K16157","K16170","K16173","K16181","K16182","K16187","K16201","K16203","K16214","K16242","K16243","K16246","K16247","K16263","K16294","K16326","K16371","K16593","K16623","K16625","K16626","K16705","K16706","K16784","K16843","K16845"]},"weak":{"up":["K00004","K00023","K00054","K00066","K00091","K00094","K00101","K00102","K00103","K00108","K00112","K00113","K00127","K00130","K00131","K00150","K00151","K00154","K00155","K00156","K00166","K00167","K00178","K00183","K00185","K00200","K00208","K00230","K00241","K00242","K00245","K00246","K00261","K00263","K00270","K00276","K00298","K00301","K00309","K00324","K00325","K00329","K00331","K00333","K00337","K00339","K00340","K00342","K00343","K00347","K00348","K00349","K00351","K00364","K00368","K00372","K00373","K00374","K00376","K00380","K00381","K00389","K00395","K00405","K00441","K00446","K00450","K00452","K00453","K00455","K00467","K00480","K00483","K00491","K00492","K00500","K00510","K00517","K00559","K00561","K00573","K00584","K00590","K00598","K00612","K00643","K00646","K00663","K00683","K00684","K00686","K00694","K00697","K00720","K00737","K00799","K00801","K00803","K00819","K00830","K00836","K00842","K00843","K00844","K00855","K00856","K00863","K00867","K00869","K00881","K00883","K00897","K00918","K00934","K00938","K00946","K00960","K00961","K00972","K00982","K00984","K01003","K01023","K01036","K01046","K01053","K01055","K01057","K01070","K01073","K01076","K01078","K01082","K01083","K01085","K01087","K01095","K01114","K01130","K01139","K01157","K01160","K01173","K01178","K01194","K01233","K01252","K01259","K01278","K01322","K01347","K01354","K01364","K01376","K01390","K01392","K01401","K01419","K01429","K01433","K01434","K01444","K01455","K01457","K01476","K01482","K01494","K01497","K01499","K01502","K01525","K01535","K01556","K01561","K01569","K01574","K01575","K01576","K01577","K01580","K01590","K01595","K01596","K01597","K01601","K01617","K01618","K01622","K01623","K01630","K01635","K01637","K01638","K01641","K01659","K01668","K01669","K01674","K01676","K01682","K01707","K01708","K01713","K01719","K01720","K01725","K01730","K01732","K01768","K01771","K01772","K01787","K01795","K01797","K01798","K01799","K01829","K01844","K01846","K01857","K01858","K01865","K01902","K01903","K01905","K01907","K01913","K01917","K01919","K01920","K01922","K01932","K01941","K01991","K01994","K02022","K02069","K02075","K02077","K02116","K02168","K02170","K02173","K02182","K02192","K02193","K02194","K02195","K02197","K02198","K02200","K02204","K02239","K02241","K02246","K02247","K02248","K02249","K02250","K02251","K02276","K02280","K02291","K02297","K02299","K02302","K02319","K02351","K02352","K02363","K02386","K02398","K02404","K02414","K02423","K02429","K02439","K02453","K02454","K02455","K02466","K02471","K02473","K02497","K02507","K02509","K02523","K02531","K02532","K02533","K02535","K02552","K02554","K02569","K02585","K02589","K02590","K02592","K02596","K02609","K02615","K02616","K02626","K02635","K02666","K02782","K02784","K02788","K02813","K02814","K02815","K02817","K02819","K02828","K02829","K02839","K02841","K02846","K02849","K02853","K02858","K02977","K03071","K03078","K03079","K03081","K03082","K03087","K03117","K03119","K03146","K03170","K03179","K03187","K03188","K03195","K03196","K03197","K03198","K03199","K03200","K03204","K03207","K03208","K03274","K03286","K03304","K03313","K03317","K03339","K03342","K03383","K03390","K03403","K03408","K03409","K03435","K03520","K03549","K03568","K03573","K03579","K03580","K03603","K03620","K03635","K03636","K03638","K03641","K03642","K03647","K03653","K03667","K03676","K03684","K03694","K03718","K03727","K03731","K03743","K03748","K03756","K03761","K03775","K03776","K03777","K03782","K03791","K03794","K03796","K03801","K03811","K03813","K03818","K03820","K03821","K03829","K03832","K03837","K03852","K03855","K03862","K03888","K03894","K03932","K03969","K04063","K04073","K04091","K04092","K04093","K04097","K04103","K04110","K04113","K04116","K04338","K04480","K04561","K04566","K04744","K04749","K04750","K04752","K04753","K04757","K04766","K04768","K04782","K04783","K04835","K05245","K05281","K05303","K05340","K05343","K05352","K05363","K05375","K05518","K05519","K05523","K05595","K05710","K05711","K05739","K05780","K05781","K05792","K05794","K05800","K05801","K05802","K05812","K05826","K05841","K05844","K05873","K05883","K05898","K05903","K05916","K05922","K05937","K05939","K05942","K05949","K05979","K05982","K05988","K06006","K06013","K06027","K06036","K06039","K06044","K06045","K06075","K06120","K06121","K06122","K06136","K06139","K06151","K06152","K06155","K06157","K06160","K06162","K06163","K06164","K06165","K06166","K06176","K06181","K06188","K06189","K06191","K06208","K06211","K06216","K06218","K06281","K06282","K06285","K06289","K06290","K06291","K06293","K06301","K06303","K06304","K06305","K06307","K06308","K06313","K06314","K06315","K06318","K06320","K06321","K06323","K06324","K06326","K06327","K06328","K06332","K06335","K06336","K06342","K06343","K06344","K06345","K06347","K06348","K06349","K06361","K06363","K06364","K06367","K06368","K06369","K06372","K06377","K06380","K06415","K06416","K06419","K06420","K06425","K06426","K06427","K06434","K06436","K06437","K06580","K06595","K06603","K06609","K06718","K06720","K06859","K06867","K06873","K06878","K06883","K06886","K06887","K06891","K06906","K06910","K06911","K06922","K06927","K06929","K06936","K06944","K06955","K06968","K06977","K06988","K06990","K06996","K06999","K07000","K07002","K07008","K07013","K07021","K07032","K07034","K07046","K07048","K07051","K07057","K07062","K07063","K07065","K07066","K07067","K07069","K07077","K07081","K07083","K07086","K07093","K07094","K07101","K07114","K07119","K07129","K07147","K07152","K07155","K07156","K07164","K07172","K07180","K07214","K07218","K07220","K07222","K07223","K07226","K07228","K07230","K07241","K07243","K07245","K07248","K07250","K07257","K07259","K07270","K07272","K07281","K07300","K07308","K07317","K07318","K07322","K07334","K07343","K07344","K07396","K07445","K07450","K07453","K07454","K07457","K07476","K07480","K07489","K07492","K07494","K07495","K07498","K07499","K07516","K07586","K07673","K07674","K07675","K07687","K07700","K07723","K07734","K07757","K07783","K07784","K07791","K07812","K07991","K08078","K08084","K08093","K08097","K08138","K08151","K08159","K08162","K08167","K08191","K08194","K08196","K08253","K08258","K08289","K08295","K08296","K08297","K08298","K08299","K08310","K08311","K08313","K08314","K08317","K08321","K08322","K08350","K08363","K08482","K08567","K08605","K08644","K08645","K08714","K08728","K08777","K08964","K08966","K08967","K08972","K08977","K08984","K08987","K08996","K09000","K09001","K09003","K09004","K09005","K09007","K09009","K09020","K09123","K09124","K09125","K09126","K09127","K09128","K09131","K09134","K09136","K09137","K09138","K09139","K09141","K09145","K09162","K09165","K09166","K09190","K09388","K09459","K09469","K09475","K09477","K09612","K09680","K09683","K09694","K09696","K09697","K09700","K09705","K09733","K09740","K09758","K09763","K09764","K09766","K09770","K09771","K09774","K09776","K09778","K09786","K09792","K09797","K09799","K09806","K09808","K09813","K09818","K09819","K09822","K09824","K09835","K09913","K09927","K09928","K09930","K09940","K09946","K09957","K09959","K09961","K09962","K09967","K09968","K09970","K09972","K09973","K09981","K09984","K09986","K09990","K09992","K09994","K10094","K10208","K10209","K10212","K10232","K10234","K10237","K10238","K10255","K10353","K10530","K10531","K10537","K10539","K10550","K10551","K10555","K10674","K10747","K10798","K10806","K10811","K10831","K10843","K10850","K10851","K10852","K10854","K10856","K10914","K10975","K10979","K10984","K10985","K10986","K11003","K11004","K11029","K11030","K11031","K11032","K11033","K11034","K11035","K11036","K11037","K11040","K11042","K11049","K11052","K11053","K11057","K11061","K11089","K11106","K11177","K11179","K11180","K11181","K11194","K11195","K11201","K11209","K11210","K11312","K11325","K11381","K11382","K11442","K11535","K11619","K11620","K11639","K11640","K11645","K11646","K11693","K11694","K11695","K11707","K11708","K11709","K11710","K11719","K11731","K11733","K11734","K11735","K11740","K11741","K11748","K11777","K11779","K11814","K11942","K11959","K11960","K11961","K11962","K11963","K12109","K12138","K12139","K12140","K12141","K12143","K12256","K12268","K12269","K12270","K12293","K12294","K12295","K12296","K12339","K12343","K12454","K12507","K12551","K12553","K12554","K12556","K12944","K12962","K12972","K12994","K12995","K13007","K13015","K13018","K13019","K13037","K13039","K13057","K13256","K13281","K13282","K13300","K13409","K13483","K13497","K13503","K13525","K13529","K13572","K13612","K13613","K13615","K13622","K13628","K13655","K13668","K13683","K13687","K13688","K13715","K13727","K13732","K13745","K13766","K13771","K13810","K13818","K13820","K13890","K13920","K13929","K13932","K13934","K13955","K13979","K14052","K14054","K14086","K14087","K14088","K14090","K14091","K14126","K14166","K14189","K14196","K14197","K14203","K14204","K14261","K14326","K14333","K14654","K14988","K15125","K15256","K15268","K15311","K15312","K15313","K15327","K15328","K15329","K15372","K15383","K15495","K15515","K15519","K15534","K15551","K15552","K15629","K15632","K15652","K15657","K15727","K15736","K15778","K15855","K15876","K15897","K15898","K15916","K15922","K15975","K15977","K16011","K16014","K16055","K16120","K16121","K16122","K16167","K16168","K16170","K16171","K16176","K16180","K16181","K16182","K16187","K16188","K16203","K16210","K16211","K16214","K16216","K16243","K16247","K16263","K16294","K16301","K16321","K16323","K16329","K16331","K16345","K16363","K16370","K16515","K16593","K16619","K16623","K16624","K16644","K16651","K16654","K16699","K16704","K16710","K16783","K16838","K16841","K16843","K16846","K16869"],"dn":["K00001","K00002","K00003","K00005","K00008","K00009","K00010","K00012","K00013","K00014","K00015","K00016","K00018","K00019","K00020","K00024","K00027","K00028","K00030","K00031","K00033","K00034","K00036","K00038","K00040","K00041","K00042","K00043","K00046","K00048","K00050","K00052","K00053","K00055","K00057","K00058","K00059","K00060","K00064","K00065","K00067","K00068","K00073","K00074","K00075","K00076","K00077","K00086","K00087","K00088","K00090","K00096","K00097","K00099","K00100","K00104","K00111","K00116","K00121","K00122","K00123","K00124","K00125","K00128","K00129","K00132","K00133","K00134","K00135","K00140","K00145","K00147","K00148","K00158","K00161","K00162","K00164","K00169","K00170","K00171","K00172","K00174","K00175","K00176","K00177","K00179","K00180","K00184","K00190","K00194","K00197","K00198","K00215","K00219","K00226","K00231","K00239","K00240","K00243","K00244","K00248","K00249","K00252","K00257","K00259","K00260","K00262","K00265","K00266","K00274","K00278","K00282","K00283","K00284","K00285","K00286","K00287","K00290","K00294","K00297","K00299","K00302","K00313","K00317","K00334","K00335","K00336","K00338","K00341","K00344","K00355","K00356","K00358","K00359","K00362","K00365","K00366","K00370","K00371","K00375","K00378","K00382","K00383","K00384","K00385","K00386","K00390","K00392","K00394","K00404","K00406","K00425","K00426","K00432","K00433","K00459","K00479","K00481","K00520","K00525","K00526","K00527","K00528","K00532","K00533","K00537","K00538","K00540","K00547","K00548","K00549","K00554","K00557","K00558","K00560","K00563","K00564","K00566","K00567","K00568","K00571","K00574","K00575","K00588","K00595","K00599","K00600","K00602","K00603","K00604","K00605","K00606","K00609","K00610","K00611","K00614","K00615","K00616","K00619","K00620","K00625","K00626","K00627","K00632","K00633","K00634","K00638","K00639","K00640","K00645","K00648","K00651","K00652","K00655","K00656","K00657","K00658","K00661","K00662","K00666","K00672","K00674","K00675","K00676","K00677","K00680","K00681","K00687","K00688","K00689","K00690","K00691","K00692","K00696","K00700","K00701","K00702","K00703","K00705","K00712","K00721","K00745","K00752","K00754","K00756","K00757","K00759","K00760","K00761","K00762","K00763","K00764","K00765","K00766","K00767","K00768","K00772","K00773","K00777","K00782","K00783","K00784","K00786","K00788","K00789","K00790","K00791","K00793","K00794","K00796","K00797","K00798","K00800","K00805","K00806","K00812","K00817","K00818","K00820","K00821","K00823","K00824","K00826","K00831","K00832","K00833","K00837","K00839","K00841","K00845","K00847","K00848","K00849","K00850","K00851","K00852","K00853","K00854","K00857","K00858","K00859","K00860","K00864","K00865","K00868","K00872","K00873","K00874","K00876","K00878","K00879","K00880","K00882","K00891","K00899","K00901","K00903","K00912","K00917","K00919","K00924","K00925","K00926","K00927","K00928","K00929","K00930","K00931","K00936","K00937","K00939","K00940","K00941","K00942","K00943","K00945","K00948","K00949","K00950","K00951","K00954","K00955","K00956","K00957","K00958","K00962","K00963","K00965","K00966","K00968","K00969","K00970","K00971","K00973","K00974","K00975","K00978","K00979","K00980","K00981","K00983","K00986","K00989","K00991","K00992","K00995","K00996","K00997","K00998","K01000","K01002","K01005","K01006","K01007","K01008","K01011","K01012","K01026","K01028","K01034","K01035","K01039","K01040","K01041","K01042","K01048","K01051","K01056","K01060","K01066","K01067","K01069","K01071","K01077","K01079","K01081","K01090","K01091","K01092","K01096","K01101","K01104","K01118","K01119","K01126","K01128","K01129","K01138","K01142","K01144","K01151","K01153","K01154","K01155","K01156","K01159","K01163","K01174","K01175","K01176","K01179","K01181","K01182","K01183","K01185","K01186","K01187","K01190","K01191","K01192","K01193","K01195","K01197","K01198","K01200","K01201","K01206","K01207","K01208","K01209","K01212","K01213","K01214","K01215","K01218","K01220","K01222","K01223","K01224","K01225","K01226","K01227","K01232","K01234","K01235","K01238","K01239","K01243","K01246","K01247","K01250","K01251","K01253","K01255","K01256","K01258","K01261","K01262","K01263","K01265","K01266","K01267","K01269","K01270","K01271","K01273","K01274","K01281","K01286","K01295","K01297","K01299","K01303","K01304","K01305","K01308","K01318","K01338","K01342","K01356","K01358","K01361","K01362","K01372","K01387","K01400","K01408","K01409","K01412","K01417","K01420","K01421","K01422","K01423","K01424","K01425","K01426","K01428","K01436","K01438","K01439","K01442","K01443","K01446","K01447","K01448","K01449","K01451","K01452","K01453","K01462","K01463","K01464","K01465","K01466","K01467","K01468","K01470","K01473","K01474","K01478","K01479","K01480","K01485","K01486","K01487","K01488","K01489","K01491","K01493","K01495","K01496","K01500","K01501","K01506","K01507","K01512","K01515","K01520","K01523","K01524","K01529","K01531","K01533","K01534","K01537","K01541","K01546","K01547","K01548","K01551","K01552","K01554","K01560","K01563","K01567","K01568","K01571","K01572","K01579","K01582","K01583","K01585","K01586","K01588","K01589","K01591","K01598","K01599","K01607","K01609","K01610","K01611","K01613","K01615","K01619","K01620","K01621","K01624","K01625","K01626","K01627","K01628","K01629","K01633","K01636","K01639","K01640","K01643","K01644","K01646","K01647","K01649","K01652","K01653","K01654","K01657","K01658","K01661","K01662","K01665","K01667","K01673","K01677","K01678","K01679","K01681","K01684","K01685","K01686","K01687","K01689","K01692","K01693","K01695","K01696","K01697","K01698","K01699","K01703","K01704","K01709","K01710","K01711","K01712","K01714","K01715","K01726","K01727","K01728","K01733","K01734","K01735","K01736","K01737","K01738","K01739","K01740","K01744","K01745","K01746","K01749","K01750","K01751","K01752","K01753","K01754","K01755","K01756","K01759","K01760","K01761","K01770","K01775","K01776","K01777","K01778","K01779","K01783","K01784","K01785","K01786","K01788","K01790","K01791","K01802","K01803","K01804","K01805","K01807","K01808","K01809","K01810","K01811","K01812","K01813","K01814","K01815","K01816","K01817","K01818","K01819","K01820","K01823","K01826","K01834","K01835","K01838","K01839","K01840","K01841","K01845","K01847","K01848","K01849","K01854","K01866","K01867","K01868","K01869","K01870","K01872","K01873","K01874","K01875","K01876","K01878","K01879","K01880","K01881","K01883","K01885","K01886","K01887","K01889","K01890","K01892","K01893","K01895","K01897","K01906","K01910","K01911","K01912","K01914","K01915","K01916","K01918","K01921","K01923","K01924","K01925","K01926","K01928","K01929","K01933","K01934","K01935","K01937","K01938","K01939","K01940","K01945","K01950","K01951","K01952","K01953","K01955","K01956","K01958","K01960","K01961","K01962","K01963","K01965","K01966","K01971","K01972","K01975","K01989","K01990","K01992","K01993","K01995","K01996","K01997","K01998","K01999","K02000","K02001","K02002","K02003","K02004","K02005","K02006","K02007","K02008","K02009","K02010","K02011","K02012","K02013","K02014","K02015","K02016","K02017","K02018","K02019","K02020","K02021","K02023","K02025","K02026","K02027","K02028","K02029","K02030","K02031","K02032","K02033","K02034","K02035","K02036","K02037","K02038","K02039","K02040","K02041","K02042","K02044","K02045","K02046","K02047","K02048","K02049","K02050","K02051","K02052","K02053","K02054","K02055","K02056","K02057","K02058","K02065","K02066","K02068","K02071","K02072","K02073","K02074","K02076","K02078","K02081","K02082","K02083","K02086","K02099","K02100","K02102","K02103","K02106","K02108","K02109","K02110","K02111","K02112","K02113","K02114","K02115","K02117","K02118","K02119","K02120","K02121","K02122","K02123","K02124","K02160","K02167","K02169","K02172","K02188","K02189","K02190","K02191","K02203","K02205","K02217","K02224","K02226","K02227","K02230","K02231","K02232","K02233","K02236","K02237","K02238","K02240","K02242","K02243","K02244","K02245","K02253","K02254","K02275","K02278","K02279","K02282","K02283","K02301","K02303","K02304","K02313","K02314","K02315","K02316","K02334","K02335","K02337","K02338","K02340","K02341","K02342","K02343","K02346","K02347","K02348","K02355","K02356","K02357","K02358","K02371","K02372","K02377","K02379","K02381","K02387","K02388","K02389","K02390","K02392","K02395","K02396","K02397","K02400","K02401","K02405","K02406","K02407","K02408","K02409","K02410","K02411","K02412","K02413","K02415","K02416","K02417","K02419","K02420","K02421","K02422","K02424","K02428","K02431","K02433","K02434","K02435","K02437","K02438","K02440","K02441","K02443","K02444","K02445","K02446","K02456","K02458","K02469","K02470","K02472","K02474","K02475","K02476","K02477","K02478","K02479","K02480","K02481","K02482","K02483","K02484","K02488","K02490","K02491","K02492","K02493","K02495","K02499","K02500","K02501","K02502","K02503","K02517","K02518","K02519","K02520","K02525","K02526","K02527","K02528","K02529","K02530","K02536","K02538","K02545","K02546","K02547","K02548","K02550","K02551","K02556","K02557","K02563","K02564","K02566","K02573","K02574","K02575","K02586","K02587","K02588","K02591","K02594","K02598","K02600","K02601","K02612","K02614","K02619","K02621","K02622","K02636","K02647","K02650","K02651","K02652","K02653","K02654","K02662","K02664","K02669","K02687","K02688","K02744","K02745","K02746","K02747","K02755","K02756","K02757","K02759","K02760","K02761","K02763","K02768","K02769","K02770","K02771","K02773","K02775","K02777","K02779","K02783","K02793","K02794","K02795","K02796","K02798","K02803","K02805","K02806","K02808","K02809","K02810","K02818","K02821","K02822","K02823","K02824","K02825","K02827","K02834","K02835","K02836","K02837","K02838","K02840","K02843","K02844","K02851","K02854","K02855","K02859","K02860","K02862","K02863","K02864","K02867","K02871","K02874","K02876","K02878","K02879","K02881","K02884","K02886","K02887","K02888","K02890","K02892","K02895","K02897","K02899","K02902","K02904","K02906","K02907","K02909","K02911","K02913","K02914","K02916","K02919","K02926","K02931","K02933","K02935","K02936","K02939","K02945","K02946","K02948","K02950","K02952","K02954","K02956","K02959","K02961","K02963","K02965","K02967","K02968","K02970","K02982","K02986","K02988","K02990","K02992","K02994","K02996","K03040","K03043","K03046","K03048","K03060","K03070","K03072","K03073","K03074","K03075","K03076","K03077","K03086","K03088","K03090","K03091","K03092","K03093","K03095","K03100","K03101","K03106","K03110","K03111","K03118","K03147","K03148","K03149","K03150","K03151","K03152","K03154","K03168","K03169","K03177","K03182","K03183","K03186","K03189","K03205","K03210","K03215","K03216","K03217","K03218","K03224","K03270","K03271","K03272","K03273","K03281","K03282","K03284","K03292","K03294","K03296","K03297","K03298","K03299","K03300","K03303","K03305","K03307","K03308","K03309","K03310","K03311","K03312","K03314","K03315","K03316","K03319","K03320","K03321","K03322","K03324","K03325","K03326","K03327","K03328","K03332","K03335","K03336","K03337","K03338","K03340","K03346","K03366","K03367","K03382","K03385","K03386","K03387","K03388","K03389","K03394","K03396","K03399","K03402","K03404","K03406","K03407","K03410","K03411","K03412","K03413","K03415","K03417","K03423","K03424","K03426","K03427","K03428","K03429","K03430","K03431","K03436","K03437","K03438","K03439","K03442","K03446","K03449","K03451","K03453","K03455","K03458","K03465","K03466","K03469","K03470","K03475","K03476","K03478","K03480","K03481","K03483","K03484","K03486","K03487","K03488","K03489","K03490","K03491","K03492","K03493","K03495","K03496","K03497","K03498","K03499","K03500","K03501","K03502","K03503","K03517","K03518","K03519","K03521","K03522","K03523","K03524","K03525","K03526","K03527","K03529","K03530","K03531","K03534","K03535","K03536","K03544","K03545","K03546","K03547","K03550","K03551","K03553","K03555","K03556","K03558","K03559","K03563","K03564","K03565","K03569","K03570","K03571","K03572","K03574","K03575","K03577","K03581","K03584","K03585","K03587","K03588","K03589","K03590","K03592","K03593","K03594","K03595","K03596","K03601","K03602","K03604","K03608","K03609","K03610","K03612","K03613","K03614","K03615","K03616","K03617","K03621","K03623","K03624","K03625","K03628","K03629","K03630","K03631","K03637","K03639","K03644","K03646","K03648","K03649","K03650","K03652","K03654","K03655","K03657","K03658","K03660","K03664","K03665","K03666","K03671","K03685","K03686","K03687","K03688","K03693","K03695","K03696","K03697","K03698","K03699","K03700","K03701","K03702","K03703","K03704","K03705","K03706","K03707","K03708","K03709","K03710","K03711","K03713","K03716","K03719","K03721","K03722","K03723","K03724","K03733","K03734","K03735","K03736","K03737","K03738","K03739","K03740","K03741","K03742","K03744","K03750","K03752","K03753","K03758","K03762","K03763","K03767","K03768","K03769","K03778","K03779","K03780","K03781","K03783","K03784","K03785","K03786","K03787","K03788","K03789","K03790","K03795","K03797","K03798","K03799","K03800","K03802","K03803","K03809","K03810","K03816","K03817","K03823","K03824","K03825","K03826","K03827","K03828","K03830","K03833","K03839","K03856","K03885","K03886","K03892","K03893","K03895","K03923","K03924","K03925","K03926","K03928","K03929","K03930","K03933","K03973","K03975","K03976","K03977","K03978","K03979","K03980","K04019","K04023","K04024","K04026","K04027","K04028","K04029","K04030","K04031","K04032","K04034","K04038","K04041","K04042","K04043","K04047","K04061","K04066","K04068","K04069","K04070","K04072","K04074","K04075","K04076","K04077","K04078","K04079","K04083","K04085","K04086","K04087","K04088","K04094","K04095","K04096","K04112","K04477","K04478","K04485","K04486","K04487","K04488","K04516","K04517","K04518","K04562","K04564","K04565","K04567","K04651","K04652","K04653","K04654","K04655","K04656","K04719","K04720","K04748","K04751","K04755","K04758","K04759","K04761","K04763","K04767","K04769","K04773","K04780","K04781","K04784","K04844","K05020","K05297","K05299","K05305","K05306","K05311","K05337","K05338","K05339","K05346","K05349","K05350","K05362","K05364","K05366","K05367","K05396","K05499","K05515","K05520","K05521","K05540","K05548","K05565","K05566","K05567","K05568","K05569","K05570","K05571","K05575","K05577","K05578","K05589","K05592","K05601","K05606","K05685","K05772","K05773","K05782","K05786","K05793","K05795","K05796","K05799","K05808","K05810","K05813","K05814","K05815","K05816","K05820","K05822","K05823","K05825","K05832","K05833","K05837","K05845","K05846","K05847","K05878","K05879","K05885","K05895","K05896","K05910","K05919","K05921","K05927","K05934","K05936","K05946","K05964","K05966","K05967","K05968","K05970","K05985","K05989","K05992","K05995","K06001","K06011","K06012","K06015","K06016","K06017","K06019","K06023","K06024","K06041","K06042","K06113","K06131","K06133","K06138","K06140","K06142","K06147","K06148","K06153","K06156","K06158","K06167","K06168","K06173","K06178","K06179","K06180","K06182","K06183","K06187","K06196","K06198","K06199","K06200","K06201","K06206","K06207","K06209","K06212","K06213","K06215","K06217","K06221","K06223","K06283","K06284","K06286","K06287","K06288","K06295","K06296","K06297","K06298","K06299","K06302","K06306","K06309","K06310","K06311","K06312","K06317","K06322","K06325","K06329","K06330","K06331","K06333","K06334","K06337","K06338","K06340","K06346","K06350","K06351","K06359","K06365","K06366","K06370","K06373","K06374","K06376","K06378","K06379","K06381","K06382","K06383","K06384","K06385","K06386","K06387","K06390","K06391","K06392","K06393","K06394","K06395","K06396","K06397","K06398","K06399","K06400","K06401","K06402","K06403","K06404","K06405","K06406","K06407","K06408","K06409","K06410","K06411","K06412","K06413","K06414","K06417","K06418","K06421","K06423","K06438","K06440","K06442","K06518","K06605","K06606","K06607","K06608","K06714","K06726","K06857","K06861","K06864","K06871","K06872","K06877","K06881","K06882","K06885","K06888","K06889","K06890","K06894","K06895","K06896","K06897","K06898","K06901","K06902","K06904","K06905","K06907","K06908","K06909","K06913","K06915","K06917","K06919","K06920","K06921","K06923","K06925","K06926","K06928","K06933","K06934","K06937","K06940","K06941","K06942","K06947","K06948","K06949","K06950","K06951","K06952","K06956","K06958","K06959","K06960","K06962","K06966","K06967","K06969","K06971","K06972","K06973","K06975","K06976","K06978","K06979","K06987","K06989","K06993","K06994","K06997","K06998","K07001","K07003","K07004","K07005","K07006","K07007","K07009","K07010","K07011","K07012","K07015","K07016","K07017","K07023","K07024","K07025","K07027","K07029","K07030","K07031","K07033","K07035","K07037","K07038","K07040","K07042","K07043","K07045","K07047","K07050","K07052","K07053","K07056","K07058","K07071","K07074","K07075","K07076","K07078","K07079","K07080","K07082","K07084","K07085","K07088","K07089","K07090","K07095","K07098","K07099","K07104","K07105","K07106","K07107","K07112","K07113","K07118","K07120","K07124","K07126","K07130","K07132","K07133","K07137","K07138","K07139","K07141","K07146","K07148","K07149","K07150","K07154","K07160","K07161","K07162","K07166","K07170","K07171","K07173","K07175","K07177","K07181","K07182","K07183","K07185","K07192","K07213","K07216","K07219","K07235","K07236","K07238","K07240","K07246","K07258","K07260","K07263","K07271","K07273","K07276","K07277","K07282","K07284","K07301","K07304","K07305","K07306","K07307","K07313","K07315","K07316","K07319","K07321","K07335","K07339","K07341","K07386","K07391","K07399","K07402","K07403","K07404","K07406","K07407","K07443","K07444","K07447","K07448","K07455","K07456","K07458","K07459","K07460","K07461","K07462","K07464","K07467","K07473","K07474","K07478","K07481","K07482","K07483","K07484","K07485","K07486","K07487","K07491","K07493","K07496","K07497","K07502","K07504","K07505","K07507","K07533","K07535","K07552","K07559","K07560","K07566","K07567","K07568","K07570","K07571","K07574","K07576","K07583","K07584","K07588","K07590","K07592","K07636","K07642","K07646","K07650","K07651","K07652","K07658","K07665","K07667","K07668","K07669","K07680","K07681","K07683","K07684","K07691","K07692","K07693","K07694","K07696","K07697","K07698","K07699","K07704","K07705","K07706","K07707","K07710","K07714","K07717","K07718","K07719","K07720","K07722","K07726","K07727","K07729","K07736","K07737","K07738","K07741","K07742","K07749","K07770","K07771","K07775","K07776","K07777","K07778","K07792","K07793","K07795","K07813","K07814","K07816","K07862","K07978","K07979","K08070","K08094","K08139","K08152","K08153","K08156","K08161","K08164","K08166","K08168","K08170","K08174","K08177","K08217","K08221","K08222","K08223","K08224","K08227","K08234","K08252","K08255","K08256","K08259","K08281","K08282","K08301","K08302","K08303","K08309","K08315","K08316","K08352","K08364","K08365","K08368","K08369","K08384","K08483","K08587","K08590","K08591","K08600","K08602","K08603","K08641","K08643","K08652","K08659","K08679","K08680","K08681","K08722","K08724","K08857","K08884","K08963","K08969","K08973","K08974","K08978","K08981","K08982","K08986","K08992","K08998","K09002","K09013","K09014","K09015","K09017","K09022","K09117","K09118","K09121","K09129","K09133","K09153","K09155","K09157","K09163","K09167","K09181","K09251","K09384","K09457","K09458","K09607","K09681","K09682","K09684","K09685","K09686","K09687","K09690","K09691","K09692","K09693","K09695","K09698","K09699","K09702","K09703","K09704","K09706","K09707","K09710","K09729","K09747","K09748","K09759","K09760","K09761","K09762","K09765","K09768","K09769","K09772","K09773","K09775","K09777","K09779","K09780","K09787","K09788","K09790","K09793","K09795","K09798","K09800","K09807","K09809","K09810","K09811","K09812","K09814","K09815","K09816","K09817","K09825","K09861","K09888","K09903","K09925","K09935","K09936","K09942","K09949","K09951","K09952","K09955","K09960","K09963","K09979","K09988","K09989","K10009","K10010","K10012","K10026","K10036","K10037","K10039","K10040","K10041","K10112","K10117","K10118","K10119","K10120","K10121","K10122","K10188","K10189","K10190","K10192","K10193","K10194","K10200","K10201","K10202","K10206","K10211","K10213","K10217","K10231","K10240","K10241","K10242","K10254","K10297","K10439","K10440","K10441","K10536","K10540","K10541","K10542","K10543","K10544","K10545","K10546","K10547","K10548","K10556","K10557","K10559","K10560","K10561","K10562","K10563","K10670","K10680","K10681","K10682","K10708","K10709","K10710","K10711","K10716","K10764","K10773","K10780","K10793","K10795","K10796","K10797","K10804","K10810","K10819","K10823","K10824","K10844","K10907","K10943","K10947","K10974","K11039","K11041","K11044","K11046","K11048","K11050","K11051","K11054","K11055","K11056","K11059","K11060","K11062","K11063","K11065","K11068","K11069","K11070","K11071","K11072","K11085","K11102","K11103","K11104","K11105","K11144","K11145","K11175","K11178","K11184","K11189","K11202","K11203","K11216","K11261","K11358","K11440","K11472","K11473","K11476","K11527","K11534","K11614","K11615","K11616","K11617","K11618","K11622","K11623","K11624","K11626","K11629","K11630","K11631","K11632","K11633","K11634","K11635","K11636","K11637","K11638","K11641","K11686","K11688","K11689","K11690","K11691","K11692","K11704","K11705","K11706","K11717","K11720","K11737","K11743","K11749","K11752","K11753","K11754","K11755","K11780","K11815","K11921","K11922","K11927","K11928","K11930","K11931","K11936","K11991","K11996","K12111","K12137","K12251","K12257","K12267","K12292","K12308","K12373","K12410","K12452","K12506","K12508","K12510","K12511","K12527","K12552","K12555","K12573","K12574","K12700","K12940","K12941","K12942","K12950","K12960","K12992","K12996","K12997","K12998","K12999","K13004","K13010","K13012","K13020","K13038","K13049","K13052","K13075","K13274","K13275","K13276","K13277","K13280","K13292","K13479","K13482","K13498","K13530","K13531","K13532","K13533","K13542","K13581","K13607","K13611","K13614","K13626","K13634","K13638","K13641","K13643","K13652","K13653","K13678","K13684","K13694","K13714","K13730","K13731","K13733","K13734","K13735","K13747","K13767","K13770","K13789","K13795","K13796","K13829","K13853","K13888","K13919","K13921","K13922","K13924","K13925","K13927","K13935","K13940","K13953","K13954","K13963","K13993","K14059","K14084","K14127","K14138","K14153","K14155","K14170","K14188","K14192","K14194","K14195","K14199","K14201","K14202","K14205","K14260","K14338","K14392","K14393","K14415","K14441","K14445","K14475","K14534","K14540","K14591","K14623","K14645","K14647","K14652","K14660","K14665","K14742","K14761","K14941","K14977","K14982","K14983","K14989","K15022","K15023","K15024","K15051","K15232","K15330","K15342","K15460","K15468","K15497","K15509","K15518","K15524","K15531","K15532","K15533","K15553","K15554","K15555","K15580","K15581","K15582","K15583","K15584","K15585","K15586","K15587","K15598","K15599","K15600","K15633","K15634","K15635","K15640","K15654","K15655","K15656","K15661","K15662","K15663","K15664","K15665","K15666","K15667","K15668","K15738","K15739","K15763","K15764","K15770","K15771","K15772","K15792","K15860","K15866","K15894","K15921","K15923","K15924","K15973","K15984","K15986","K15987","K16012","K16013","K16043","K16044","K16052","K16053","K16089","K16092","K16119","K16123","K16124","K16137","K16139","K16150","K16157","K16164","K16169","K16199","K16200","K16201","K16202","K16209","K16212","K16213","K16246","K16248","K16264","K16328","K16371","K16473","K16509","K16511","K16626","K16694","K16697","K16698","K16706","K16785","K16786","K16787","K16788","K16789","K16792","K16793","K16845","K16849","K16850","K16868","K16881"],"ns":["K00021","K00105","K00146","K00192","K00201","K00202","K00216","K00221","K00303","K00318","K00330","K00332","K00350","K00363","K00412","K00427","K00428","K00435","K00437","K00451","K00457","K00472","K00505","K00519","K00556","K00570","K00596","K00641","K00729","K00748","K00758","K00835","K00990","K01027","K01029","K01061","K01068","K01112","K01113","K01117","K01120","K01180","K01236","K01430","K01483","K01518","K01545","K01581","K01608","K01664","K01666","K01706","K01724","K01780","K01821","K01843","K01856","K01884","K01896","K02067","K02101","K02171","K02221","K02259","K02274","K02277","K02293","K02300","K02361","K02380","K02383","K02385","K02394","K02418","K02426","K02459","K02496","K02510","K02549","K02553","K02562","K02567","K02570","K02597","K02610","K02611","K02637","K02655","K02663","K02774","K02781","K02786","K02812","K02826","K03116","K03153","K03190","K03191","K03206","K03293","K03306","K03392","K03405","K03457","K03471","K03537","K03543","K03561","K03605","K03611","K03680","K03712","K03715","K03747","K03841","K03887","K03897","K03921","K03931","K04037","K04045","K04065","K04117","K04794","K05516","K05576","K05580","K05593","K05712","K05924","K06046","K06118","K06141","K06177","K06193","K06292","K06294","K06300","K06319","K06339","K06341","K06356","K06360","K06362","K06375","K06388","K06422","K06432","K06433","K06439","K06446","K06610","K06876","K06880","K06893","K06903","K06991","K06995","K07018","K07028","K07039","K07054","K07061","K07068","K07117","K07123","K07127","K07140","K07144","K07145","K07190","K07217","K07224","K07237","K07393","K07397","K07401","K07442","K07709","K07794","K07800","K07803","K08092","K08178","K08323","K08325","K08651","K08676","K08677","K08698","K08713","K08717","K08776","K08965","K08976","K08989","K08994","K08999","K09116","K09122","K09143","K09386","K09471","K09711","K09726","K09749","K09767","K09820","K09890","K09893","K09922","K09931","K09969","K09971","K09974","K09976","K10027","K10038","K10210","K10218","K10233","K10236","K10549","K10558","K10678","K10778","K10794","K10820","K10857","K11038","K11045","K11333","K11334","K11335","K11443","K11530","K11621","K11625","K11712","K12263","K12415","K12500","K12990","K13006","K13051","K13252","K13481","K13485","K13639","K13640","K13889","K13891","K13923","K13930","K13931","K13950","K14048","K14081","K14082","K14083","K14089","K14128","K14161","K14162","K14193","K14200","K14387","K14587","K14745","K15016","K15337","K15358","K15461","K15496","K15539","K15669","K15737","K15760","K15761","K15780","K15830","K15834","K15976","K16173","K16242","K16326","K16625","K16705","K16784"]}},"actinobacteria":{"strong":{"up":["K00045","K00066","K00068","K00082","K00113","K00122","K00172","K00177","K00208","K00218","K00224","K00242","K00245","K00290","K00320","K00324","K00358","K00365","K00435","K00436","K00441","K00471","K00479","K00483","K00486","K00510","K00547","K00575","K00588","K00612","K00613","K00624","K00635","K00646","K00683","K00690","K00799","K00830","K00870","K00897","K00990","K00998","K01005","K01031","K01039","K01071","K01076","K01082","K01083","K01128","K01138","K01155","K01163","K01173","K01184","K01216","K01225","K01241","K01253","K01270","K01303","K01312","K01318","K01457","K01479","K01502","K01523","K01575","K01577","K01580","K01581","K01590","K01593","K01613","K01665","K01667","K01676","K01711","K01753","K01760","K01771","K01787","K01792","K01799","K01805","K01807","K01821","K01841","K01843","K01846","K01858","K01884","K01902","K01903","K01906","K01909","K01917","K01920","K02044","K02054","K02068","K02069","K02075","K02082","K02194","K02200","K02228","K02276","K02291","K02303","K02352","K02385","K02485","K02486","K02525","K02532","K02536","K02567","K02585","K02609","K02616","K02619","K02837","K03079","K03080","K03091","K03190","K03273","K03286","K03322","K03380","K03381","K03384","K03388","K03389","K03489","K03580","K03590","K03594","K03598","K03641","K03658","K03707","K03735","K03740","K03776","K03782","K03800","K03813","K03818","K03830","K03837","K03931","K04023","K04047","K04063","K04092","K04117","K04787","K04790","K04794","K05275","K05340","K05351","K05375","K05523","K05576","K05772","K05780","K05781","K05791","K05796","K05816","K05829","K05841","K05873","K05991","K06045","K06046","K06162","K06163","K06164","K06166","K06177","K06188","K06191","K06218","K06381","K06518","K06610","K06857","K06867","K06886","K06893","K06903","K06904","K06916","K06922","K06954","K06960","K06977","K06986","K06988","K06990","K06999","K07006","K07018","K07023","K07031","K07032","K07044","K07046","K07062","K07068","K07069","K07074","K07078","K07083","K07116","K07175","K07214","K07219","K07223","K07240","K07248","K07322","K07404","K07445","K07450","K07457","K07481","K07485","K07486","K07503","K07504","K07791","K07814","K08093","K08173","K08194","K08218","K08289","K08313","K08315","K08689","K08710","K08714","K08717","K08969","K08990","K09002","K09124","K09134","K09137","K09144","K09516","K09692","K09696","K09702","K09769","K09803","K09822","K09936","K09946","K09958","K09959","K09990","K10209","K10217","K10677","K10805","K10817","K10821","K10852","K10856","K10914","K11031","K11065","K11144","K11159","K11537","K11609","K11611","K11740","K11784","K11960","K12112","K12137","K12138","K12140","K12240","K12242","K12422","K12432","K12442","K12444","K12554","K12673","K12700","K12992","K13021","K13051","K13052","K13281","K13288","K13318","K13481","K13525","K13571","K13580","K13581","K13655","K13766","K13940","K14136","K14188","K14205","K14257","K14446","K14475","K14519","K14591","K14671","K14733","K14742","K14956","K15314","K15431","K15531","K15645","K15653","K15868","K15876","K15924","K15981","K16046","K16048","K16055","K16149","K16163","K16191","K16209","K16214","K16217","K16370","K16419","K16421","K16450","K16839","K16871"],"dn":["K00001","K00003","K00004","K00005","K00008","K00010","K00012","K00013","K00014","K00015","K00016","K00018","K00019","K00027","K00031","K00034","K00038","K00040","K00042","K00046","K00048","K00052","K00053","K00057","K00058","K00059","K00060","K00064","K00065","K00067","K00074","K00075","K00077","K00088","K00098","K00099","K00100","K00101","K00102","K00104","K00111","K00121","K00123","K00124","K00128","K00130","K00133","K00134","K00135","K00140","K00145","K00147","K00153","K00155","K00156","K00161","K00162","K00163","K00164","K00184","K00215","K00219","K00226","K00231","K00239","K00240","K00244","K00248","K00249","K00252","K00257","K00259","K00261","K00262","K00265","K00266","K00274","K00278","K00281","K00286","K00287","K00297","K00299","K00302","K00332","K00335","K00336","K00337","K00340","K00341","K00342","K00343","K00344","K00355","K00356","K00359","K00362","K00368","K00370","K00372","K00375","K00378","K00382","K00383","K00384","K00390","K00392","K00425","K00426","K00459","K00508","K00517","K00520","K00525","K00526","K00527","K00528","K00529","K00540","K00548","K00549","K00554","K00558","K00560","K00563","K00566","K00567","K00571","K00573","K00595","K00598","K00599","K00600","K00602","K00604","K00605","K00609","K00611","K00615","K00619","K00620","K00625","K00626","K00627","K00633","K00639","K00640","K00648","K00651","K00652","K00655","K00656","K00658","K00661","K00666","K00674","K00675","K00680","K00681","K00688","K00694","K00697","K00700","K00703","K00705","K00721","K00754","K00756","K00758","K00759","K00760","K00761","K00762","K00763","K00764","K00768","K00773","K00783","K00784","K00786","K00788","K00789","K00790","K00791","K00793","K00794","K00796","K00797","K00798","K00800","K00806","K00817","K00818","K00820","K00821","K00823","K00826","K00831","K00837","K00845","K00847","K00848","K00849","K00850","K00852","K00853","K00854","K00858","K00859","K00863","K00864","K00865","K00868","K00872","K00873","K00874","K00876","K00878","K00882","K00886","K00891","K00903","K00919","K00925","K00926","K00927","K00928","K00930","K00931","K00936","K00937","K00939","K00940","K00941","K00942","K00943","K00945","K00946","K00949","K00950","K00951","K00954","K00957","K00962","K00963","K00965","K00966","K00969","K00970","K00971","K00973","K00974","K00975","K00978","K00981","K00986","K00991","K00995","K01000","K01002","K01006","K01007","K01008","K01011","K01012","K01051","K01055","K01056","K01060","K01061","K01066","K01069","K01081","K01087","K01090","K01091","K01104","K01112","K01113","K01114","K01118","K01119","K01126","K01129","K01130","K01133","K01142","K01151","K01153","K01154","K01159","K01175","K01176","K01179","K01181","K01182","K01183","K01186","K01187","K01190","K01192","K01193","K01195","K01197","K01198","K01199","K01200","K01201","K01206","K01207","K01208","K01209","K01223","K01224","K01227","K01236","K01238","K01243","K01246","K01247","K01251","K01255","K01258","K01262","K01264","K01265","K01271","K01273","K01286","K01295","K01297","K01304","K01322","K01338","K01356","K01358","K01362","K01409","K01412","K01417","K01421","K01423","K01424","K01425","K01426","K01428","K01434","K01436","K01439","K01443","K01448","K01451","K01462","K01463","K01464","K01465","K01466","K01467","K01473","K01474","K01485","K01487","K01488","K01489","K01491","K01495","K01496","K01500","K01509","K01515","K01520","K01524","K01529","K01531","K01533","K01534","K01537","K01546","K01547","K01548","K01551","K01552","K01554","K01567","K01571","K01579","K01584","K01586","K01588","K01591","K01596","K01607","K01609","K01610","K01616","K01619","K01620","K01621","K01624","K01625","K01628","K01633","K01638","K01644","K01647","K01649","K01652","K01653","K01662","K01678","K01679","K01684","K01685","K01686","K01687","K01689","K01692","K01693","K01696","K01698","K01703","K01704","K01706","K01710","K01714","K01728","K01733","K01735","K01736","K01737","K01738","K01740","K01744","K01749","K01750","K01751","K01752","K01755","K01756","K01759","K01768","K01770","K01775","K01776","K01777","K01778","K01782","K01783","K01784","K01785","K01790","K01791","K01796","K01803","K01804","K01808","K01809","K01810","K01811","K01816","K01823","K01826","K01828","K01835","K01838","K01839","K01840","K01847","K01848","K01854","K01856","K01866","K01867","K01868","K01869","K01870","K01872","K01873","K01874","K01875","K01876","K01881","K01883","K01885","K01886","K01887","K01889","K01890","K01892","K01893","K01895","K01897","K01908","K01911","K01912","K01914","K01915","K01918","K01921","K01923","K01924","K01925","K01926","K01928","K01929","K01933","K01934","K01937","K01938","K01939","K01945","K01950","K01951","K01952","K01953","K01955","K01956","K01958","K01961","K01965","K01966","K01968","K01971","K01972","K01989","K01990","K01992","K01995","K01996","K01997","K01998","K01999","K02000","K02002","K02003","K02004","K02005","K02006","K02008","K02010","K02011","K02012","K02013","K02015","K02016","K02017","K02018","K02019","K02020","K02023","K02025","K02026","K02027","K02028","K02029","K02030","K02031","K02032","K02033","K02034","K02035","K02036","K02037","K02038","K02039","K02040","K02041","K02045","K02046","K02048","K02049","K02050","K02051","K02053","K02056","K02057","K02058","K02062","K02063","K02064","K02065","K02066","K02067","K02071","K02072","K02073","K02074","K02078","K02081","K02099","K02108","K02109","K02111","K02112","K02113","K02114","K02115","K02203","K02217","K02224","K02227","K02229","K02230","K02231","K02232","K02233","K02234","K02237","K02238","K02274","K02275","K02282","K02283","K02301","K02302","K02313","K02314","K02316","K02334","K02335","K02337","K02338","K02341","K02342","K02343","K02346","K02355","K02356","K02357","K02358","K02371","K02379","K02395","K02405","K02424","K02428","K02429","K02433","K02434","K02438","K02440","K02469","K02470","K02472","K02475","K02476","K02477","K02478","K02479","K02480","K02483","K02484","K02492","K02493","K02495","K02499","K02500","K02503","K02519","K02520","K02528","K02529","K02548","K02549","K02551","K02563","K02564","K02566","K02575","K02598","K02600","K02601","K02624","K02652","K02653","K02654","K02669","K02744","K02746","K02768","K02770","K02777","K02794","K02795","K02796","K02802","K02803","K02804","K02805","K02825","K02835","K02836","K02838","K02851","K02860","K02863","K02864","K02871","K02874","K02879","K02886","K02887","K02895","K02906","K02907","K02909","K02911","K02933","K02935","K02945","K02952","K02956","K02959","K02961","K02967","K02968","K02982","K02986","K02990","K03043","K03046","K03070","K03072","K03073","K03074","K03076","K03086","K03087","K03088","K03090","K03100","K03101","K03106","K03110","K03111","K03116","K03118","K03147","K03148","K03150","K03151","K03154","K03168","K03169","K03177","K03182","K03183","K03186","K03205","K03210","K03216","K03217","K03218","K03281","K03282","K03284","K03294","K03296","K03297","K03298","K03299","K03303","K03305","K03306","K03307","K03308","K03310","K03311","K03312","K03313","K03315","K03319","K03320","K03321","K03324","K03325","K03327","K03328","K03333","K03335","K03336","K03338","K03340","K03366","K03382","K03386","K03394","K03404","K03406","K03407","K03412","K03413","K03424","K03426","K03427","K03429","K03431","K03436","K03437","K03438","K03442","K03449","K03453","K03458","K03466","K03469","K03484","K03496","K03497","K03499","K03500","K03501","K03502","K03518","K03519","K03520","K03521","K03522","K03523","K03524","K03525","K03526","K03527","K03529","K03530","K03531","K03544","K03545","K03546","K03547","K03550","K03551","K03553","K03556","K03564","K03565","K03569","K03570","K03574","K03579","K03581","K03582","K03583","K03584","K03587","K03588","K03589","K03593","K03595","K03596","K03601","K03612","K03621","K03624","K03625","K03628","K03629","K03631","K03637","K03638","K03639","K03654","K03655","K03657","K03664","K03665","K03671","K03672","K03685","K03686","K03695","K03696","K03699","K03701","K03702","K03703","K03704","K03709","K03710","K03711","K03718","K03722","K03723","K03724","K03733","K03734","K03737","K03739","K03741","K03742","K03743","K03744","K03750","K03761","K03762","K03767","K03768","K03778","K03780","K03781","K03783","K03784","K03785","K03786","K03789","K03797","K03798","K03809","K03816","K03820","K03823","K03824","K03827","K03856","K03885","K03889","K03890","K03891","K03892","K03893","K03924","K03925","K03929","K03932","K03933","K03975","K03977","K03979","K03980","K04029","K04031","K04041","K04042","K04043","K04066","K04068","K04069","K04070","K04072","K04075","K04077","K04079","K04083","K04094","K04095","K04096","K04477","K04485","K04486","K04487","K04517","K04518","K04567","K04652","K04656","K04719","K04720","K04758","K04759","K04761","K04762","K04763","K04773","K04788","K04789","K04792","K05341","K05343","K05346","K05349","K05350","K05364","K05515","K05516","K05521","K05548","K05568","K05592","K05596","K05786","K05794","K05799","K05810","K05813","K05814","K05815","K05825","K05832","K05833","K05837","K05838","K05845","K05846","K05847","K05878","K05882","K05885","K05895","K05896","K05898","K05903","K05919","K05971","K05989","K05995","K06001","K06015","K06020","K06024","K06042","K06048","K06113","K06131","K06147","K06148","K06153","K06158","K06168","K06178","K06180","K06187","K06196","K06200","K06201","K06203","K06207","K06212","K06213","K06215","K06217","K06221","K06287","K06346","K06400","K06860","K06864","K06871","K06877","K06881","K06888","K06889","K06896","K06901","K06902","K06911","K06915","K06919","K06921","K06925","K06926","K06941","K06949","K06950","K06956","K06958","K06959","K06966","K06969","K06972","K06975","K06976","K06978","K06994","K06996","K06997","K06998","K07001","K07004","K07005","K07009","K07010","K07011","K07012","K07015","K07024","K07025","K07027","K07029","K07030","K07033","K07035","K07040","K07042","K07043","K07045","K07047","K07052","K07053","K07058","K07067","K07075","K07077","K07079","K07082","K07085","K07088","K07089","K07090","K07093","K07095","K07098","K07107","K07110","K07112","K07113","K07114","K07118","K07119","K07124","K07126","K07133","K07137","K07138","K07141","K07149","K07150","K07156","K07160","K07164","K07166","K07177","K07183","K07192","K07220","K07222","K07224","K07238","K07250","K07258","K07271","K07273","K07282","K07284","K07301","K07307","K07309","K07319","K07335","K07341","K07391","K07399","K07402","K07407","K07443","K07452","K07458","K07459","K07460","K07462","K07464","K07465","K07473","K07478","K07493","K07497","K07506","K07535","K07552","K07560","K07567","K07568","K07588","K07636","K07642","K07646","K07653","K07654","K07655","K07656","K07658","K07665","K07667","K07669","K07670","K07671","K07672","K07675","K07693","K07695","K07696","K07704","K07705","K07726","K07727","K07729","K07738","K07749","K07768","K07776","K07778","K07792","K07793","K07794","K07795","K07812","K07862","K07979","K08139","K08156","K08167","K08223","K08224","K08252","K08253","K08256","K08281","K08282","K08300","K08302","K08303","K08316","K08323","K08365","K08369","K08372","K08483","K08590","K08600","K08602","K08659","K08676","K08681","K08884","K08963","K08974","K08981","K08998","K09013","K09014","K09017","K09117","K09118","K09121","K09153","K09157","K09167","K09458","K09461","K09607","K09681","K09684","K09686","K09687","K09690","K09691","K09695","K09710","K09747","K09748","K09759","K09760","K09772","K09781","K09790","K09793","K09796","K09809","K09811","K09812","K09815","K09816","K09817","K09820","K09825","K09903","K09951","K09955","K10005","K10006","K10007","K10008","K10009","K10010","K10012","K10039","K10041","K10112","K10117","K10118","K10119","K10189","K10200","K10201","K10202","K10206","K10218","K10227","K10232","K10233","K10240","K10241","K10242","K10243","K10254","K10439","K10440","K10441","K10536","K10539","K10541","K10542","K10543","K10544","K10545","K10546","K10547","K10548","K10554","K10559","K10560","K10561","K10562","K10563","K10680","K10710","K10716","K10773","K10797","K10823","K10907","K10947","K10979","K11068","K11069","K11072","K11103","K11105","K11175","K11177","K11189","K11263","K11358","K11387","K11601","K11707","K11717","K11737","K11749","K11752","K11753","K11754","K11921","K11924","K11927","K11928","K11939","K11996","K12234","K12257","K12308","K12373","K12410","K12420","K12437","K12506","K12510","K12527","K12573","K12574","K12583","K12941","K12944","K12949","K12950","K12956","K12960","K13038","K13059","K13280","K13292","K13482","K13529","K13541","K13542","K13572","K13573","K13639","K13640","K13641","K13643","K13653","K13668","K13670","K13671","K13686","K13693","K13735","K13796","K13821","K13888","K13950","K13953","K13963","K13979","K13993","K14088","K14155","K14162","K14166","K14170","K14260","K14267","K14335","K14337","K14393","K14415","K14441","K14445","K14645","K14652","K14743","K14761","K14949","K14977","K15051","K15268","K15269","K15342","K15371","K15520","K15521","K15525","K15532","K15552","K15553","K15554","K15555","K15581","K15583","K15634","K15738","K15770","K15771","K15772","K15773","K15921","K15923","K15977","K15986","K15987","K16012","K16013","K16014","K16016","K16017","K16051","K16137","K16139","K16147","K16148","K16150","K16164","K16263","K16264","K16301","K16422","K16645","K16648","K16784","K16785","K16786","K16787","K16870"],"ns":["K00002","K00009","K00020","K00021","K00023","K00024","K00030","K00033","K00036","K00041","K00050","K00054","K00055","K00073","K00076","K00086","K00091","K00094","K00096","K00097","K00103","K00108","K00112","K00114","K00116","K00118","K00119","K00127","K00129","K00131","K00137","K00141","K00146","K00148","K00150","K00151","K00154","K00158","K00166","K00167","K00169","K00170","K00174","K00175","K00176","K00179","K00180","K00183","K00185","K00210","K00216","K00217","K00221","K00222","K00228","K00230","K00232","K00241","K00246","K00253","K00255","K00258","K00263","K00271","K00273","K00275","K00276","K00282","K00283","K00284","K00285","K00292","K00294","K00300","K00301","K00303","K00304","K00305","K00309","K00311","K00313","K00316","K00318","K00322","K00325","K00330","K00331","K00333","K00334","K00338","K00339","K00360","K00363","K00364","K00366","K00369","K00371","K00373","K00374","K00380","K00381","K00387","K00389","K00412","K00432","K00433","K00446","K00448","K00449","K00450","K00451","K00452","K00453","K00455","K00457","K00462","K00463","K00464","K00466","K00467","K00468","K00477","K00478","K00480","K00481","K00484","K00485","K00491","K00492","K00493","K00495","K00496","K00500","K00505","K00507","K00518","K00523","K00530","K00537","K00545","K00556","K00561","K00564","K00568","K00569","K00574","K00590","K00594","K00596","K00603","K00606","K00610","K00616","K00622","K00631","K00632","K00638","K00641","K00643","K00645","K00657","K00662","K00676","K00677","K00684","K00692","K00712","K00720","K00729","K00752","K00757","K00765","K00766","K00767","K00772","K00776","K00782","K00795","K00803","K00805","K00810","K00812","K00819","K00832","K00833","K00835","K00836","K00839","K00841","K00842","K00843","K00851","K00855","K00856","K00857","K00860","K00862","K00867","K00869","K00880","K00881","K00883","K00895","K00899","K00901","K00908","K00917","K00918","K00924","K00929","K00938","K00948","K00952","K00955","K00956","K00958","K00961","K00968","K00972","K00979","K00980","K00982","K00983","K00984","K00989","K00992","K00997","K01003","K01004","K01014","K01025","K01026","K01027","K01028","K01029","K01032","K01040","K01041","K01042","K01043","K01046","K01048","K01053","K01054","K01057","K01067","K01068","K01070","K01075","K01077","K01078","K01079","K01089","K01092","K01115","K01117","K01137","K01144","K01156","K01158","K01166","K01167","K01174","K01178","K01185","K01191","K01194","K01205","K01210","K01212","K01214","K01218","K01219","K01222","K01226","K01233","K01235","K01239","K01249","K01250","K01252","K01256","K01259","K01266","K01267","K01269","K01274","K01278","K01281","K01284","K01299","K01301","K01354","K01361","K01372","K01387","K01389","K01392","K01400","K01414","K01415","K01416","K01420","K01422","K01429","K01430","K01431","K01433","K01438","K01442","K01447","K01452","K01453","K01455","K01461","K01468","K01469","K01470","K01476","K01477","K01478","K01480","K01481","K01482","K01486","K01493","K01494","K01497","K01501","K01505","K01506","K01507","K01512","K01521","K01535","K01555","K01556","K01560","K01561","K01563","K01564","K01569","K01572","K01574","K01576","K01578","K01582","K01589","K01592","K01595","K01597","K01599","K01601","K01602","K01608","K01611","K01617","K01618","K01623","K01626","K01629","K01630","K01631","K01632","K01636","K01637","K01639","K01640","K01641","K01643","K01646","K01654","K01657","K01658","K01659","K01661","K01664","K01666","K01668","K01669","K01673","K01674","K01677","K01681","K01690","K01695","K01697","K01699","K01707","K01708","K01709","K01712","K01713","K01715","K01719","K01720","K01721","K01724","K01725","K01726","K01727","K01734","K01739","K01745","K01754","K01757","K01758","K01761","K01769","K01772","K01774","K01779","K01781","K01786","K01788","K01797","K01798","K01802","K01812","K01813","K01814","K01815","K01817","K01818","K01820","K01822","K01834","K01844","K01845","K01849","K01857","K01865","K01878","K01879","K01880","K01904","K01907","K01910","K01913","K01916","K01919","K01935","K01940","K01941","K01962","K01963","K01969","K01975","K01976","K02001","K02007","K02009","K02021","K02042","K02043","K02047","K02052","K02055","K02077","K02083","K02106","K02110","K02116","K02117","K02118","K02123","K02124","K02160","K02164","K02168","K02173","K02182","K02188","K02189","K02190","K02192","K02193","K02195","K02197","K02198","K02199","K02204","K02221","K02226","K02242","K02259","K02278","K02279","K02304","K02315","K02340","K02347","K02348","K02351","K02361","K02363","K02364","K02372","K02377","K02380","K02381","K02387","K02388","K02389","K02390","K02392","K02396","K02397","K02400","K02401","K02406","K02407","K02408","K02409","K02410","K02411","K02412","K02413","K02414","K02415","K02416","K02417","K02418","K02419","K02420","K02421","K02422","K02426","K02431","K02435","K02437","K02443","K02444","K02445","K02446","K02471","K02474","K02488","K02501","K02502","K02509","K02510","K02517","K02518","K02523","K02526","K02552","K02553","K02554","K02556","K02557","K02568","K02570","K02573","K02574","K02586","K02587","K02588","K02591","K02592","K02594","K02595","K02596","K02597","K02610","K02611","K02612","K02613","K02614","K02618","K02626","K02647","K02651","K02662","K02664","K02687","K02745","K02747","K02755","K02759","K02760","K02761","K02769","K02773","K02774","K02775","K02781","K02783","K02784","K02793","K02798","K02799","K02800","K02821","K02822","K02823","K02834","K02839","K02843","K02852","K02853","K02854","K02858","K02867","K02876","K02878","K02881","K02884","K02888","K02890","K02892","K02897","K02899","K02902","K02904","K02913","K02914","K02916","K02919","K02926","K02931","K02939","K02946","K02948","K02950","K02954","K02963","K02965","K02988","K02992","K02994","K02996","K03040","K03060","K03075","K03078","K03082","K03092","K03093","K03098","K03117","K03119","K03149","K03152","K03153","K03179","K03187","K03188","K03189","K03212","K03215","K03265","K03271","K03272","K03290","K03291","K03292","K03293","K03300","K03304","K03316","K03317","K03326","K03332","K03337","K03342","K03343","K03365","K03367","K03379","K03383","K03385","K03387","K03390","K03391","K03392","K03402","K03403","K03405","K03408","K03410","K03411","K03414","K03417","K03418","K03428","K03430","K03432","K03433","K03439","K03445","K03451","K03455","K03457","K03464","K03465","K03470","K03471","K03475","K03476","K03478","K03480","K03481","K03486","K03488","K03491","K03492","K03498","K03503","K03517","K03533","K03534","K03535","K03536","K03540","K03549","K03555","K03563","K03566","K03567","K03568","K03571","K03572","K03575","K03576","K03577","K03578","K03592","K03602","K03604","K03605","K03613","K03614","K03615","K03617","K03620","K03630","K03635","K03636","K03642","K03644","K03646","K03647","K03648","K03649","K03652","K03660","K03668","K03673","K03676","K03684","K03687","K03688","K03698","K03705","K03716","K03719","K03727","K03736","K03738","K03752","K03758","K03769","K03771","K03772","K03777","K03779","K03787","K03790","K03791","K03795","K03799","K03801","K03802","K03810","K03811","K03817","K03819","K03821","K03822","K03825","K03826","K03828","K03829","K03833","K03841","K03852","K03855","K03862","K03863","K03887","K03895","K03897","K03918","K03919","K03921","K03922","K03923","K03926","K03928","K03969","K03970","K03973","K03976","K03978","K04013","K04019","K04020","K04024","K04026","K04027","K04028","K04030","K04035","K04040","K04044","K04073","K04074","K04078","K04085","K04090","K04091","K04093","K04098","K04099","K04100","K04101","K04102","K04103","K04110","K04116","K04127","K04128","K04339","K04341","K04342","K04488","K04516","K04561","K04564","K04565","K04566","K04618","K04651","K04653","K04654","K04655","K04748","K04749","K04750","K04751","K04753","K04755","K04756","K04757","K04767","K04768","K04774","K04780","K04781","K04782","K04783","K04791","K04793","K04835","K05020","K05149","K05303","K05306","K05337","K05342","K05345","K05352","K05366","K05394","K05396","K05499","K05518","K05520","K05522","K05524","K05549","K05550","K05551","K05552","K05553","K05554","K05555","K05556","K05557","K05558","K05565","K05566","K05567","K05569","K05570","K05571","K05577","K05589","K05593","K05595","K05602","K05606","K05708","K05710","K05711","K05712","K05713","K05714","K05715","K05716","K05773","K05774","K05782","K05783","K05784","K05792","K05793","K05795","K05797","K05808","K05820","K05826","K05827","K05828","K05831","K05834","K05836","K05844","K05879","K05881","K05888","K05889","K05897","K05905","K05911","K05912","K05916","K05917","K05918","K05921","K05922","K05928","K05934","K05936","K05937","K05946","K05957","K05964","K05966","K05967","K05970","K05972","K05977","K05979","K05982","K05996","K06013","K06016","K06019","K06021","K06027","K06039","K06041","K06044","K06075","K06118","K06125","K06133","K06136","K06137","K06138","K06139","K06145","K06151","K06152","K06155","K06160","K06165","K06167","K06173","K06179","K06182","K06183","K06190","K06193","K06197","K06199","K06204","K06205","K06208","K06219","K06223","K06236","K06237","K06281","K06282","K06324","K06330","K06377","K06416","K06442","K06443","K06446","K06605","K06609","K06718","K06720","K06726","K06859","K06862","K06872","K06876","K06878","K06880","K06885","K06890","K06891","K06892","K06895","K06897","K06898","K06907","K06910","K06912","K06920","K06923","K06927","K06929","K06934","K06936","K06937","K06942","K06945","K06955","K06962","K06968","K06971","K06973","K06979","K06980","K06984","K06987","K06989","K06991","K06995","K07002","K07003","K07007","K07008","K07016","K07017","K07020","K07021","K07028","K07034","K07037","K07038","K07048","K07050","K07051","K07054","K07056","K07057","K07061","K07064","K07065","K07071","K07080","K07081","K07084","K07086","K07100","K07101","K07102","K07104","K07105","K07106","K07117","K07120","K07123","K07125","K07127","K07130","K07131","K07132","K07136","K07140","K07145","K07146","K07147","K07148","K07152","K07154","K07155","K07157","K07161","K07168","K07170","K07171","K07172","K07173","K07178","K07181","K07182","K07185","K07213","K07217","K07225","K07226","K07228","K07230","K07234","K07241","K07243","K07245","K07246","K07257","K07259","K07270","K07272","K07300","K07302","K07303","K07304","K07305","K07306","K07308","K07310","K07311","K07313","K07315","K07316","K07321","K07334","K07339","K07343","K07344","K07386","K07390","K07393","K07396","K07397","K07400","K07401","K07403","K07406","K07442","K07447","K07448","K07449","K07454","K07455","K07461","K07482","K07483","K07484","K07487","K07491","K07492","K07494","K07496","K07498","K07499","K07507","K07516","K07518","K07519","K07533","K07559","K07566","K07574","K07576","K07578","K07584","K07586","K07657","K07682","K07684","K07721","K07722","K07734","K07735","K07736","K07737","K07739","K07741","K07742","K07746","K07757","K07784","K07785","K08094","K08095","K08097","K08100","K08152","K08159","K08164","K08166","K08170","K08172","K08174","K08177","K08178","K08195","K08217","K08225","K08234","K08295","K08296","K08297","K08298","K08299","K08301","K08309","K08310","K08314","K08317","K08319","K08321","K08325","K08351","K08352","K08368","K08482","K08485","K08567","K08591","K08603","K08641","K08642","K08677","K08680","K08688","K08690","K08691","K08722","K08723","K08765","K08961","K08964","K08965","K08967","K08972","K08977","K08982","K08984","K08986","K08987","K08994","K08995","K08996","K08999","K09001","K09005","K09007","K09009","K09015","K09018","K09019","K09020","K09024","K09122","K09123","K09125","K09127","K09129","K09131","K09136","K09138","K09141","K09145","K09146","K09155","K09161","K09162","K09164","K09165","K09166","K09181","K09190","K09251","K09252","K09384","K09386","K09456","K09457","K09459","K09472","K09568","K09694","K09697","K09699","K09701","K09703","K09704","K09705","K09707","K09709","K09711","K09717","K09726","K09733","K09744","K09758","K09761","K09762","K09763","K09764","K09765","K09766","K09767","K09768","K09771","K09773","K09780","K09788","K09791","K09795","K09799","K09807","K09818","K09819","K09835","K09858","K09861","K09879","K09880","K09882","K09883","K09915","K09919","K09922","K09925","K09927","K09930","K09931","K09932","K09935","K09940","K09952","K09956","K09957","K09962","K09963","K09964","K09966","K09967","K09968","K09969","K09974","K09975","K09979","K09981","K09984","K09989","K09992","K10027","K10040","K10187","K10188","K10190","K10213","K10215","K10219","K10220","K10221","K10222","K10228","K10229","K10231","K10234","K10255","K10531","K10533","K10537","K10540","K10552","K10553","K10621","K10622","K10670","K10673","K10674","K10676","K10679","K10702","K10709","K10713","K10764","K10774","K10775","K10778","K10780","K10804","K10806","K10819","K10826","K10831","K10843","K10974","K10975","K11041","K11045","K11050","K11051","K11070","K11071","K11074","K11081","K11082","K11083","K11084","K11085","K11089","K11102","K11178","K11179","K11212","K11250","K11381","K11385","K11386","K11410","K11434","K11443","K11472","K11473","K11476","K11533","K11535","K11602","K11603","K11607","K11608","K11610","K11616","K11628","K11645","K11646","K11706","K11708","K11709","K11710","K11731","K11733","K11735","K11736","K11738","K11741","K11750","K11755","K11779","K11782","K11783","K11785","K11892","K11903","K11922","K11936","K11940","K11941","K11942","K11944","K11945","K11946","K11947","K11949","K11956","K11959","K11961","K11962","K11963","K11987","K12111","K12141","K12251","K12256","K12262","K12267","K12297","K12339","K12343","K12421","K12423","K12424","K12425","K12426","K12427","K12428","K12429","K12430","K12431","K12433","K12434","K12435","K12436","K12439","K12440","K12441","K12443","K12452","K12454","K12466","K12503","K12507","K12508","K12511","K12529","K12645","K12661","K12940","K12942","K12951","K12952","K12953","K12954","K12955","K12957","K12990","K12996","K13010","K13015","K13028","K13039","K13049","K13057","K13063","K13074","K13075","K13252","K13282","K13317","K13419","K13483","K13498","K13503","K13527","K13540","K13570","K13574","K13622","K13626","K13628","K13633","K13652","K13669","K13687","K13727","K13734","K13745","K13771","K13774","K13775","K13787","K13788","K13789","K13810","K13829","K13889","K13890","K13891","K13892","K13919","K13920","K13922","K13924","K13926","K13929","K13930","K13932","K13933","K13934","K13954","K14048","K14052","K14059","K14082","K14087","K14090","K14129","K14153","K14161","K14164","K14187","K14189","K14194","K14215","K14261","K14266","K14333","K14338","K14339","K14340","K14347","K14366","K14367","K14368","K14369","K14371","K14373","K14374","K14375","K14392","K14447","K14470","K14520","K14584","K14623","K14628","K14629","K14630","K14631","K14658","K14666","K14667","K14668","K14669","K14670","K14672","K14673","K14680","K14683","K14698","K14699","K14727","K14728","K14748","K14941","K14952","K14953","K14954","K14955","K14982","K15034","K15045","K15058","K15060","K15066","K15067","K15228","K15256","K15311","K15312","K15313","K15315","K15320","K15329","K15330","K15337","K15357","K15358","K15372","K15383","K15395","K15408","K15466","K15467","K15495","K15509","K15510","K15512","K15513","K15514","K15524","K15526","K15533","K15539","K15551","K15576","K15577","K15578","K15580","K15582","K15598","K15599","K15629","K15633","K15635","K15644","K15650","K15669","K15670","K15671","K15672","K15673","K15733","K15736","K15739","K15746","K15750","K15760","K15761","K15762","K15764","K15781","K15855","K15866","K15907","K15916","K15922","K15975","K15982","K15983","K15984","K15997","K16015","K16018","K16019","K16020","K16021","K16022","K16023","K16045","K16047","K16049","K16050","K16066","K16146","K16157","K16158","K16160","K16161","K16167","K16168","K16192","K16193","K16210","K16211","K16215","K16218","K16227","K16228","K16229","K16232","K16233","K16242","K16244","K16246","K16267","K16319","K16320","K16328","K16329","K16371","K16418","K16423","K16514","K16515","K16647","K16649","K16650","K16651","K16652","K16653","K16705","K16783","K16840","K16841","K16843","K16844","K16845","K16846","K16881"]},"med":{"up":["K00045","K00066","K00068","K00082","K00096","K00113","K00114","K00122","K00129","K00169","K00170","K00172","K00177","K00180","K00183","K00208","K00218","K00224","K00242","K00245","K00290","K00303","K00320","K00324","K00333","K00358","K00363","K00365","K00373","K00435","K00436","K00441","K00448","K00453","K00471","K00479","K00483","K00485","K00486","K00492","K00505","K00507","K00510","K00523","K00547","K00575","K00588","K00612","K00613","K00624","K00635","K00646","K00657","K00683","K00690","K00765","K00772","K00799","K00830","K00832","K00869","K00870","K00897","K00899","K00990","K00998","K01004","K01005","K01031","K01039","K01041","K01071","K01076","K01082","K01083","K01128","K01138","K01155","K01163","K01173","K01174","K01178","K01184","K01216","K01225","K01241","K01253","K01270","K01301","K01303","K01312","K01318","K01354","K01433","K01455","K01457","K01476","K01479","K01494","K01502","K01523","K01560","K01561","K01575","K01577","K01580","K01581","K01590","K01593","K01613","K01665","K01667","K01676","K01711","K01721","K01753","K01760","K01761","K01771","K01787","K01792","K01799","K01805","K01807","K01821","K01841","K01843","K01844","K01846","K01857","K01858","K01884","K01902","K01903","K01906","K01909","K01917","K01920","K02044","K02054","K02068","K02069","K02075","K02082","K02123","K02194","K02200","K02226","K02228","K02276","K02291","K02303","K02347","K02352","K02380","K02385","K02387","K02406","K02420","K02485","K02486","K02525","K02532","K02536","K02567","K02568","K02585","K02609","K02611","K02616","K02618","K02619","K02781","K02837","K02853","K03079","K03080","K03091","K03098","K03187","K03190","K03273","K03286","K03290","K03293","K03322","K03380","K03381","K03384","K03388","K03389","K03390","K03432","K03476","K03478","K03488","K03489","K03503","K03533","K03535","K03580","K03590","K03594","K03598","K03605","K03620","K03641","K03644","K03647","K03658","K03707","K03735","K03736","K03740","K03776","K03777","K03782","K03800","K03801","K03813","K03818","K03822","K03830","K03837","K03862","K03931","K04023","K04040","K04044","K04047","K04063","K04073","K04092","K04103","K04110","K04117","K04339","K04516","K04618","K04750","K04753","K04787","K04790","K04791","K04794","K05275","K05340","K05342","K05351","K05352","K05375","K05523","K05524","K05552","K05554","K05558","K05566","K05576","K05595","K05772","K05780","K05781","K05791","K05796","K05816","K05829","K05841","K05873","K05966","K05970","K05982","K05991","K06041","K06045","K06046","K06118","K06138","K06162","K06163","K06164","K06166","K06177","K06188","K06191","K06218","K06236","K06381","K06518","K06609","K06610","K06857","K06867","K06886","K06893","K06903","K06904","K06910","K06916","K06922","K06923","K06934","K06945","K06954","K06960","K06977","K06986","K06988","K06990","K06999","K07006","K07018","K07023","K07031","K07032","K07034","K07044","K07046","K07062","K07068","K07069","K07074","K07078","K07083","K07116","K07127","K07161","K07175","K07214","K07219","K07223","K07240","K07241","K07248","K07270","K07272","K07308","K07322","K07334","K07404","K07445","K07450","K07457","K07481","K07485","K07486","K07491","K07503","K07504","K07586","K07791","K07814","K08093","K08094","K08166","K08173","K08194","K08218","K08289","K08296","K08297","K08299","K08313","K08315","K08317","K08689","K08710","K08714","K08717","K08965","K08969","K08990","K09002","K09124","K09134","K09137","K09144","K09146","K09162","K09190","K09252","K09456","K09516","K09692","K09696","K09702","K09703","K09704","K09705","K09769","K09803","K09822","K09936","K09946","K09958","K09959","K09964","K09981","K09990","K10209","K10217","K10221","K10531","K10533","K10677","K10805","K10817","K10821","K10852","K10856","K10914","K11031","K11045","K11065","K11144","K11159","K11212","K11537","K11609","K11611","K11616","K11740","K11784","K11892","K11960","K12112","K12137","K12138","K12140","K12240","K12242","K12422","K12432","K12433","K12441","K12442","K12443","K12444","K12454","K12554","K12673","K12700","K12940","K12992","K13021","K13051","K13052","K13075","K13281","K13288","K13318","K13481","K13525","K13540","K13571","K13580","K13581","K13655","K13766","K13891","K13920","K13940","K14082","K14136","K14188","K14205","K14215","K14257","K14367","K14446","K14475","K14519","K14591","K14671","K14733","K14742","K14955","K14956","K15314","K15358","K15372","K15431","K15510","K15531","K15551","K15629","K15645","K15653","K15671","K15868","K15876","K15924","K15981","K15983","K16046","K16047","K16048","K16055","K16066","K16149","K16158","K16163","K16191","K16209","K16211","K16214","K16217","K16329","K16370","K16419","K16421","K16450","K16839","K16871"],"dn":["K00001","K00003","K00004","K00005","K00008","K00010","K00012","K00013","K00014","K00015","K00016","K00018","K00019","K00027","K00031","K00034","K00036","K00038","K00040","K00042","K00046","K00048","K00052","K00053","K00055","K00057","K00058","K00059","K00060","K00064","K00065","K00067","K00074","K00075","K00077","K00088","K00098","K00099","K00100","K00101","K00102","K00104","K00111","K00121","K00123","K00124","K00128","K00130","K00133","K00134","K00135","K00140","K00145","K00147","K00153","K00155","K00156","K00161","K00162","K00163","K00164","K00184","K00215","K00216","K00219","K00226","K00230","K00231","K00239","K00240","K00244","K00248","K00249","K00252","K00257","K00259","K00261","K00262","K00265","K00266","K00274","K00278","K00281","K00282","K00284","K00286","K00287","K00297","K00299","K00302","K00332","K00335","K00336","K00337","K00338","K00340","K00341","K00342","K00343","K00344","K00355","K00356","K00359","K00362","K00368","K00370","K00372","K00375","K00378","K00382","K00383","K00384","K00390","K00392","K00425","K00426","K00433","K00459","K00508","K00517","K00520","K00525","K00526","K00527","K00528","K00529","K00540","K00548","K00549","K00554","K00558","K00560","K00563","K00564","K00566","K00567","K00571","K00573","K00595","K00598","K00599","K00600","K00602","K00604","K00605","K00609","K00611","K00615","K00619","K00620","K00625","K00626","K00627","K00633","K00638","K00639","K00640","K00648","K00651","K00652","K00655","K00656","K00658","K00661","K00666","K00674","K00675","K00680","K00681","K00688","K00694","K00697","K00700","K00703","K00705","K00721","K00754","K00756","K00758","K00759","K00760","K00761","K00762","K00763","K00764","K00768","K00773","K00783","K00784","K00786","K00788","K00789","K00790","K00791","K00793","K00794","K00796","K00797","K00798","K00800","K00805","K00806","K00817","K00818","K00820","K00821","K00823","K00826","K00831","K00837","K00845","K00847","K00848","K00849","K00850","K00852","K00853","K00854","K00858","K00859","K00863","K00864","K00865","K00868","K00872","K00873","K00874","K00876","K00878","K00882","K00886","K00891","K00903","K00919","K00924","K00925","K00926","K00927","K00928","K00930","K00931","K00936","K00937","K00939","K00940","K00941","K00942","K00943","K00945","K00946","K00949","K00950","K00951","K00954","K00957","K00962","K00963","K00965","K00966","K00969","K00970","K00971","K00973","K00974","K00975","K00978","K00981","K00986","K00991","K00995","K00997","K01000","K01002","K01006","K01007","K01008","K01011","K01012","K01029","K01051","K01055","K01056","K01060","K01061","K01066","K01069","K01081","K01087","K01090","K01091","K01104","K01112","K01113","K01114","K01118","K01119","K01126","K01129","K01130","K01133","K01142","K01151","K01153","K01154","K01159","K01175","K01176","K01179","K01181","K01182","K01183","K01186","K01187","K01190","K01192","K01193","K01195","K01197","K01198","K01199","K01200","K01201","K01205","K01206","K01207","K01208","K01209","K01223","K01224","K01227","K01236","K01238","K01243","K01246","K01247","K01251","K01255","K01258","K01262","K01264","K01265","K01266","K01269","K01271","K01273","K01284","K01286","K01295","K01297","K01304","K01322","K01338","K01356","K01358","K01362","K01409","K01412","K01417","K01421","K01423","K01424","K01425","K01426","K01428","K01434","K01436","K01439","K01443","K01448","K01451","K01453","K01462","K01463","K01464","K01465","K01466","K01467","K01473","K01474","K01485","K01487","K01488","K01489","K01491","K01495","K01496","K01500","K01509","K01512","K01515","K01520","K01524","K01529","K01531","K01533","K01534","K01537","K01546","K01547","K01548","K01551","K01552","K01554","K01567","K01571","K01579","K01584","K01586","K01588","K01591","K01596","K01599","K01607","K01609","K01610","K01616","K01619","K01620","K01621","K01624","K01625","K01628","K01633","K01638","K01644","K01647","K01649","K01652","K01653","K01661","K01662","K01677","K01678","K01679","K01681","K01684","K01685","K01686","K01687","K01689","K01692","K01693","K01696","K01698","K01703","K01704","K01706","K01709","K01710","K01714","K01728","K01733","K01735","K01736","K01737","K01738","K01740","K01744","K01749","K01750","K01751","K01752","K01755","K01756","K01759","K01768","K01770","K01775","K01776","K01777","K01778","K01782","K01783","K01784","K01785","K01786","K01790","K01791","K01796","K01803","K01804","K01808","K01809","K01810","K01811","K01816","K01823","K01826","K01828","K01834","K01835","K01838","K01839","K01840","K01845","K01847","K01848","K01854","K01856","K01866","K01867","K01868","K01869","K01870","K01872","K01873","K01874","K01875","K01876","K01881","K01883","K01885","K01886","K01887","K01889","K01890","K01892","K01893","K01895","K01897","K01908","K01911","K01912","K01913","K01914","K01915","K01918","K01921","K01923","K01924","K01925","K01926","K01928","K01929","K01933","K01934","K01937","K01938","K01939","K01940","K01945","K01950","K01951","K01952","K01953","K01955","K01956","K01958","K01961","K01965","K01966","K01968","K01971","K01972","K01989","K01990","K01992","K01995","K01996","K01997","K01998","K01999","K02000","K02002","K02003","K02004","K02005","K02006","K02008","K02010","K02011","K02012","K02013","K02015","K02016","K02017","K02018","K02019","K02020","K02023","K02025","K02026","K02027","K02028","K02029","K02030","K02031","K02032","K02033","K02034","K02035","K02036","K02037","K02038","K02039","K02040","K02041","K02045","K02046","K02048","K02049","K02050","K02051","K02053","K02056","K02057","K02058","K02062","K02063","K02064","K02065","K02066","K02067","K02071","K02072","K02073","K02074","K02077","K02078","K02081","K02083","K02099","K02108","K02109","K02110","K02111","K02112","K02113","K02114","K02115","K02160","K02195","K02203","K02217","K02224","K02227","K02229","K02230","K02231","K02232","K02233","K02234","K02237","K02238","K02274","K02275","K02282","K02283","K02301","K02302","K02313","K02314","K02316","K02334","K02335","K02337","K02338","K02340","K02341","K02342","K02343","K02346","K02355","K02356","K02357","K02358","K02371","K02379","K02395","K02405","K02424","K02428","K02429","K02433","K02434","K02438","K02440","K02469","K02470","K02472","K02475","K02476","K02477","K02478","K02479","K02480","K02483","K02484","K02492","K02493","K02495","K02499","K02500","K02501","K02503","K02518","K02519","K02520","K02528","K02529","K02548","K02549","K02551","K02563","K02564","K02566","K02575","K02598","K02600","K02601","K02624","K02647","K02652","K02653","K02654","K02669","K02744","K02746","K02768","K02770","K02777","K02794","K02795","K02796","K02799","K02802","K02803","K02804","K02805","K02823","K02825","K02835","K02836","K02838","K02851","K02860","K02863","K02864","K02871","K02874","K02879","K02881","K02886","K02887","K02888","K02895","K02897","K02906","K02907","K02909","K02911","K02933","K02935","K02945","K02952","K02956","K02959","K02961","K02967","K02968","K02982","K02986","K02988","K02990","K02994","K02996","K03040","K03043","K03046","K03070","K03072","K03073","K03074","K03076","K03086","K03087","K03088","K03090","K03100","K03101","K03106","K03110","K03111","K03116","K03118","K03147","K03148","K03150","K03151","K03153","K03154","K03168","K03169","K03177","K03182","K03183","K03186","K03205","K03210","K03216","K03217","K03218","K03281","K03282","K03284","K03294","K03296","K03297","K03298","K03299","K03300","K03303","K03305","K03306","K03307","K03308","K03310","K03311","K03312","K03313","K03315","K03316","K03319","K03320","K03321","K03324","K03325","K03327","K03328","K03333","K03335","K03336","K03338","K03340","K03366","K03382","K03386","K03394","K03404","K03406","K03407","K03412","K03413","K03424","K03426","K03427","K03429","K03430","K03431","K03436","K03437","K03438","K03442","K03449","K03453","K03458","K03466","K03469","K03484","K03486","K03496","K03497","K03499","K03500","K03501","K03502","K03517","K03518","K03519","K03520","K03521","K03522","K03523","K03524","K03525","K03526","K03527","K03529","K03530","K03531","K03544","K03545","K03546","K03547","K03550","K03551","K03553","K03556","K03564","K03565","K03569","K03570","K03574","K03575","K03579","K03581","K03582","K03583","K03584","K03587","K03588","K03589","K03593","K03595","K03596","K03601","K03612","K03613","K03621","K03624","K03625","K03628","K03629","K03631","K03637","K03638","K03639","K03654","K03655","K03657","K03664","K03665","K03671","K03672","K03685","K03686","K03687","K03695","K03696","K03699","K03701","K03702","K03703","K03704","K03709","K03710","K03711","K03718","K03719","K03722","K03723","K03724","K03733","K03734","K03737","K03739","K03741","K03742","K03743","K03744","K03750","K03761","K03762","K03767","K03768","K03778","K03780","K03781","K03783","K03784","K03785","K03786","K03789","K03790","K03797","K03798","K03809","K03816","K03820","K03823","K03824","K03827","K03856","K03863","K03885","K03889","K03890","K03891","K03892","K03893","K03924","K03925","K03929","K03932","K03933","K03975","K03976","K03977","K03978","K03979","K03980","K04029","K04031","K04041","K04042","K04043","K04066","K04068","K04069","K04070","K04072","K04075","K04077","K04079","K04083","K04094","K04095","K04096","K04477","K04485","K04486","K04487","K04517","K04518","K04567","K04651","K04652","K04656","K04719","K04720","K04758","K04759","K04761","K04762","K04763","K04773","K04788","K04789","K04792","K05341","K05343","K05346","K05349","K05350","K05364","K05396","K05499","K05515","K05516","K05521","K05548","K05565","K05568","K05571","K05592","K05596","K05606","K05711","K05786","K05794","K05799","K05810","K05813","K05814","K05815","K05825","K05832","K05833","K05837","K05838","K05845","K05846","K05847","K05878","K05882","K05885","K05895","K05896","K05898","K05903","K05919","K05971","K05989","K05995","K06001","K06015","K06019","K06020","K06024","K06042","K06044","K06048","K06113","K06131","K06147","K06148","K06153","K06158","K06168","K06178","K06180","K06187","K06196","K06200","K06201","K06203","K06204","K06207","K06212","K06213","K06215","K06217","K06221","K06223","K06287","K06346","K06400","K06442","K06860","K06864","K06871","K06876","K06877","K06881","K06888","K06889","K06896","K06898","K06901","K06902","K06911","K06915","K06919","K06921","K06925","K06926","K06941","K06942","K06949","K06950","K06956","K06958","K06959","K06966","K06969","K06972","K06975","K06976","K06978","K06987","K06994","K06996","K06997","K06998","K07001","K07004","K07005","K07007","K07009","K07010","K07011","K07012","K07015","K07024","K07025","K07027","K07029","K07030","K07033","K07035","K07038","K07040","K07042","K07043","K07045","K07047","K07052","K07053","K07054","K07058","K07067","K07075","K07077","K07079","K07082","K07085","K07088","K07089","K07090","K07093","K07095","K07098","K07107","K07110","K07112","K07113","K07114","K07118","K07119","K07124","K07126","K07133","K07137","K07138","K07141","K07147","K07149","K07150","K07156","K07160","K07164","K07166","K07177","K07183","K07192","K07220","K07222","K07224","K07226","K07238","K07246","K07250","K07258","K07259","K07271","K07273","K07282","K07284","K07301","K07305","K07306","K07307","K07309","K07319","K07335","K07341","K07391","K07399","K07402","K07407","K07443","K07447","K07452","K07458","K07459","K07460","K07462","K07464","K07465","K07473","K07478","K07493","K07497","K07506","K07533","K07535","K07552","K07560","K07567","K07568","K07588","K07636","K07642","K07646","K07653","K07654","K07655","K07656","K07658","K07665","K07667","K07669","K07670","K07671","K07672","K07675","K07693","K07695","K07696","K07704","K07705","K07726","K07727","K07729","K07738","K07741","K07749","K07768","K07776","K07778","K07792","K07793","K07794","K07795","K07812","K07862","K07979","K08139","K08156","K08167","K08223","K08224","K08252","K08253","K08256","K08281","K08282","K08300","K08302","K08303","K08316","K08323","K08365","K08369","K08372","K08483","K08590","K08591","K08600","K08602","K08659","K08676","K08681","K08722","K08884","K08963","K08974","K08981","K08998","K08999","K09013","K09014","K09017","K09117","K09118","K09121","K09153","K09157","K09167","K09458","K09461","K09607","K09681","K09684","K09686","K09687","K09690","K09691","K09695","K09710","K09747","K09748","K09759","K09760","K09765","K09767","K09771","K09772","K09781","K09790","K09793","K09796","K09807","K09809","K09811","K09812","K09815","K09816","K09817","K09820","K09825","K09903","K09951","K09955","K10005","K10006","K10007","K10008","K10009","K10010","K10012","K10039","K10041","K10112","K10117","K10118","K10119","K10189","K10190","K10200","K10201","K10202","K10206","K10218","K10227","K10228","K10232","K10233","K10234","K10240","K10241","K10242","K10243","K10254","K10439","K10440","K10441","K10536","K10539","K10540","K10541","K10542","K10543","K10544","K10545","K10546","K10547","K10548","K10554","K10559","K10560","K10561","K10562","K10563","K10680","K10710","K10716","K10773","K10797","K10823","K10907","K10947","K10979","K11068","K11069","K11072","K11084","K11103","K11105","K11175","K11177","K11189","K11263","K11358","K11387","K11601","K11707","K11717","K11737","K11738","K11749","K11752","K11753","K11754","K11921","K11924","K11927","K11928","K11939","K11996","K12234","K12257","K12308","K12373","K12410","K12420","K12437","K12452","K12466","K12503","K12506","K12510","K12527","K12573","K12574","K12583","K12941","K12942","K12944","K12949","K12950","K12952","K12953","K12954","K12956","K12960","K13010","K13038","K13059","K13280","K13292","K13482","K13483","K13529","K13541","K13542","K13572","K13573","K13633","K13639","K13640","K13641","K13643","K13653","K13668","K13670","K13671","K13686","K13693","K13735","K13771","K13796","K13821","K13888","K13950","K13953","K13954","K13963","K13979","K13993","K14088","K14153","K14155","K14162","K14166","K14170","K14260","K14267","K14335","K14337","K14393","K14415","K14441","K14445","K14645","K14652","K14743","K14761","K14949","K14977","K14982","K15051","K15268","K15269","K15342","K15371","K15395","K15520","K15521","K15525","K15532","K15533","K15552","K15553","K15554","K15555","K15581","K15583","K15633","K15634","K15733","K15738","K15770","K15771","K15772","K15773","K15855","K15866","K15921","K15923","K15977","K15986","K15987","K16012","K16013","K16014","K16016","K16017","K16050","K16051","K16137","K16139","K16147","K16148","K16150","K16164","K16263","K16264","K16301","K16422","K16645","K16648","K16649","K16650","K16784","K16785","K16786","K16787","K16870","K16881"],"ns":["K00002","K00009","K00020","K00021","K00023","K00024","K00030","K00033","K00041","K00050","K00054","K00073","K00076","K00086","K00091","K00094","K00097","K00103","K00108","K00112","K00116","K00118","K00119","K00127","K00131","K00137","K00141","K00146","K00148","K00150","K00151","K00154","K00158","K00166","K00167","K00174","K00175","K00176","K00179","K00185","K00210","K00217","K00221","K00222","K00228","K00232","K00241","K00246","K00253","K00255","K00258","K00263","K00271","K00273","K00275","K00276","K00283","K00285","K00292","K00294","K00300","K00301","K00304","K00305","K00309","K00311","K00313","K00316","K00318","K00322","K00325","K00330","K00331","K00334","K00339","K00360","K00364","K00366","K00369","K00371","K00374","K00380","K00381","K00387","K00389","K00412","K00432","K00446","K00449","K00450","K00451","K00452","K00455","K00457","K00462","K00463","K00464","K00466","K00467","K00468","K00477","K00478","K00480","K00481","K00484","K00491","K00493","K00495","K00496","K00500","K00518","K00530","K00537","K00545","K00556","K00561","K00568","K00569","K00574","K00590","K00594","K00596","K00603","K00606","K00610","K00616","K00622","K00631","K00632","K00641","K00643","K00645","K00662","K00676","K00677","K00684","K00692","K00712","K00720","K00729","K00752","K00757","K00766","K00767","K00776","K00782","K00795","K00803","K00810","K00812","K00819","K00833","K00835","K00836","K00839","K00841","K00842","K00843","K00851","K00855","K00856","K00857","K00860","K00862","K00867","K00880","K00881","K00883","K00895","K00901","K00908","K00917","K00918","K00929","K00938","K00948","K00952","K00955","K00956","K00958","K00961","K00968","K00972","K00979","K00980","K00982","K00983","K00984","K00989","K00992","K01003","K01014","K01025","K01026","K01027","K01028","K01032","K01040","K01042","K01043","K01046","K01048","K01053","K01054","K01057","K01067","K01068","K01070","K01075","K01077","K01078","K01079","K01089","K01092","K01115","K01117","K01137","K01144","K01156","K01158","K01166","K01167","K01185","K01191","K01194","K01210","K01212","K01214","K01218","K01219","K01222","K01226","K01233","K01235","K01239","K01249","K01250","K01252","K01256","K01259","K01267","K01274","K01278","K01281","K01299","K01361","K01372","K01387","K01389","K01392","K01400","K01414","K01415","K01416","K01420","K01422","K01429","K01430","K01431","K01438","K01442","K01447","K01452","K01461","K01468","K01469","K01470","K01477","K01478","K01480","K01481","K01482","K01486","K01493","K01497","K01501","K01505","K01506","K01507","K01521","K01535","K01555","K01556","K01563","K01564","K01569","K01572","K01574","K01576","K01578","K01582","K01589","K01592","K01595","K01597","K01601","K01602","K01608","K01611","K01617","K01618","K01623","K01626","K01629","K01630","K01631","K01632","K01636","K01637","K01639","K01640","K01641","K01643","K01646","K01654","K01657","K01658","K01659","K01664","K01666","K01668","K01669","K01673","K01674","K01690","K01695","K01697","K01699","K01707","K01708","K01712","K01713","K01715","K01719","K01720","K01724","K01725","K01726","K01727","K01734","K01739","K01745","K01754","K01757","K01758","K01769","K01772","K01774","K01779","K01781","K01788","K01797","K01798","K01802","K01812","K01813","K01814","K01815","K01817","K01818","K01820","K01822","K01849","K01865","K01878","K01879","K01880","K01904","K01907","K01910","K01916","K01919","K01935","K01941","K01962","K01963","K01969","K01975","K01976","K02001","K02007","K02009","K02021","K02042","K02043","K02047","K02052","K02055","K02106","K02116","K02117","K02118","K02124","K02164","K02168","K02173","K02182","K02188","K02189","K02190","K02192","K02193","K02197","K02198","K02199","K02204","K02221","K02242","K02259","K02278","K02279","K02304","K02315","K02348","K02351","K02361","K02363","K02364","K02372","K02377","K02381","K02388","K02389","K02390","K02392","K02396","K02397","K02400","K02401","K02407","K02408","K02409","K02410","K02411","K02412","K02413","K02414","K02415","K02416","K02417","K02418","K02419","K02421","K02422","K02426","K02431","K02435","K02437","K02443","K02444","K02445","K02446","K02471","K02474","K02488","K02502","K02509","K02510","K02517","K02523","K02526","K02552","K02553","K02554","K02556","K02557","K02570","K02573","K02574","K02586","K02587","K02588","K02591","K02592","K02594","K02595","K02596","K02597","K02610","K02612","K02613","K02614","K02626","K02651","K02662","K02664","K02687","K02745","K02747","K02755","K02759","K02760","K02761","K02769","K02773","K02774","K02775","K02783","K02784","K02793","K02798","K02800","K02821","K02822","K02834","K02839","K02843","K02852","K02854","K02858","K02867","K02876","K02878","K02884","K02890","K02892","K02899","K02902","K02904","K02913","K02914","K02916","K02919","K02926","K02931","K02939","K02946","K02948","K02950","K02954","K02963","K02965","K02992","K03060","K03075","K03078","K03082","K03092","K03093","K03117","K03119","K03149","K03152","K03179","K03188","K03189","K03212","K03215","K03265","K03271","K03272","K03291","K03292","K03304","K03317","K03326","K03332","K03337","K03342","K03343","K03365","K03367","K03379","K03383","K03385","K03387","K03391","K03392","K03402","K03403","K03405","K03408","K03410","K03411","K03414","K03417","K03418","K03428","K03433","K03439","K03445","K03451","K03455","K03457","K03464","K03465","K03470","K03471","K03475","K03480","K03481","K03491","K03492","K03498","K03534","K03536","K03540","K03549","K03555","K03563","K03566","K03567","K03568","K03571","K03572","K03576","K03577","K03578","K03592","K03602","K03604","K03614","K03615","K03617","K03630","K03635","K03636","K03642","K03646","K03648","K03649","K03652","K03660","K03668","K03673","K03676","K03684","K03688","K03698","K03705","K03716","K03727","K03738","K03752","K03758","K03769","K03771","K03772","K03779","K03787","K03791","K03795","K03799","K03802","K03810","K03811","K03817","K03819","K03821","K03825","K03826","K03828","K03829","K03833","K03841","K03852","K03855","K03887","K03895","K03897","K03918","K03919","K03921","K03922","K03923","K03926","K03928","K03969","K03970","K03973","K04013","K04019","K04020","K04024","K04026","K04027","K04028","K04030","K04035","K04074","K04078","K04085","K04090","K04091","K04093","K04098","K04099","K04100","K04101","K04102","K04116","K04127","K04128","K04341","K04342","K04488","K04561","K04564","K04565","K04566","K04653","K04654","K04655","K04748","K04749","K04751","K04755","K04756","K04757","K04767","K04768","K04774","K04780","K04781","K04782","K04783","K04793","K04835","K05020","K05149","K05303","K05306","K05337","K05345","K05366","K05394","K05518","K05520","K05522","K05549","K05550","K05551","K05553","K05555","K05556","K05557","K05567","K05569","K05570","K05577","K05589","K05593","K05602","K05708","K05710","K05712","K05713","K05714","K05715","K05716","K05773","K05774","K05782","K05783","K05784","K05792","K05793","K05795","K05797","K05808","K05820","K05826","K05827","K05828","K05831","K05834","K05836","K05844","K05879","K05881","K05888","K05889","K05897","K05905","K05911","K05912","K05916","K05917","K05918","K05921","K05922","K05928","K05934","K05936","K05937","K05946","K05957","K05964","K05967","K05972","K05977","K05979","K05996","K06013","K06016","K06021","K06027","K06039","K06075","K06125","K06133","K06136","K06137","K06139","K06145","K06151","K06152","K06155","K06160","K06165","K06167","K06173","K06179","K06182","K06183","K06190","K06193","K06197","K06199","K06205","K06208","K06219","K06237","K06281","K06282","K06324","K06330","K06377","K06416","K06443","K06446","K06605","K06718","K06720","K06726","K06859","K06862","K06872","K06878","K06880","K06885","K06890","K06891","K06892","K06895","K06897","K06907","K06912","K06920","K06927","K06929","K06936","K06937","K06955","K06962","K06968","K06971","K06973","K06979","K06980","K06984","K06989","K06991","K06995","K07002","K07003","K07008","K07016","K07017","K07020","K07021","K07028","K07037","K07048","K07050","K07051","K07056","K07057","K07061","K07064","K07065","K07071","K07080","K07081","K07084","K07086","K07100","K07101","K07102","K07104","K07105","K07106","K07117","K07120","K07123","K07125","K07130","K07131","K07132","K07136","K07140","K07145","K07146","K07148","K07152","K07154","K07155","K07157","K07168","K07170","K07171","K07172","K07173","K07178","K07181","K07182","K07185","K07213","K07217","K07225","K07228","K07230","K07234","K07243","K07245","K07257","K07300","K07302","K07303","K07304","K07310","K07311","K07313","K07315","K07316","K07321","K07339","K07343","K07344","K07386","K07390","K07393","K07396","K07397","K07400","K07401","K07403","K07406","K07442","K07448","K07449","K07454","K07455","K07461","K07482","K07483","K07484","K07487","K07492","K07494","K07496","K07498","K07499","K07507","K07516","K07518","K07519","K07559","K07566","K07574","K07576","K07578","K07584","K07657","K07682","K07684","K07721","K07722","K07734","K07735","K07736","K07737","K07739","K07742","K07746","K07757","K07784","K07785","K08095","K08097","K08100","K08152","K08159","K08164","K08170","K08172","K08174","K08177","K08178","K08195","K08217","K08225","K08234","K08295","K08298","K08301","K08309","K08310","K08314","K08319","K08321","K08325","K08351","K08352","K08368","K08482","K08485","K08567","K08603","K08641","K08642","K08677","K08680","K08688","K08690","K08691","K08723","K08765","K08961","K08964","K08967","K08972","K08977","K08982","K08984","K08986","K08987","K08994","K08995","K08996","K09001","K09005","K09007","K09009","K09015","K09018","K09019","K09020","K09024","K09122","K09123","K09125","K09127","K09129","K09131","K09136","K09138","K09141","K09145","K09155","K09161","K09164","K09165","K09166","K09181","K09251","K09384","K09386","K09457","K09459","K09472","K09568","K09694","K09697","K09699","K09701","K09707","K09709","K09711","K09717","K09726","K09733","K09744","K09758","K09761","K09762","K09763","K09764","K09766","K09768","K09773","K09780","K09788","K09791","K09795","K09799","K09818","K09819","K09835","K09858","K09861","K09879","K09880","K09882","K09883","K09915","K09919","K09922","K09925","K09927","K09930","K09931","K09932","K09935","K09940","K09952","K09956","K09957","K09962","K09963","K09966","K09967","K09968","K09969","K09974","K09975","K09979","K09984","K09989","K09992","K10027","K10040","K10187","K10188","K10213","K10215","K10219","K10220","K10222","K10229","K10231","K10255","K10537","K10552","K10553","K10621","K10622","K10670","K10673","K10674","K10676","K10679","K10702","K10709","K10713","K10764","K10774","K10775","K10778","K10780","K10804","K10806","K10819","K10826","K10831","K10843","K10974","K10975","K11041","K11050","K11051","K11070","K11071","K11074","K11081","K11082","K11083","K11085","K11089","K11102","K11178","K11179","K11250","K11381","K11385","K11386","K11410","K11434","K11443","K11472","K11473","K11476","K11533","K11535","K11602","K11603","K11607","K11608","K11610","K11628","K11645","K11646","K11706","K11708","K11709","K11710","K11731","K11733","K11735","K11736","K11741","K11750","K11755","K11779","K11782","K11783","K11785","K11903","K11922","K11936","K11940","K11941","K11942","K11944","K11945","K11946","K11947","K11949","K11956","K11959","K11961","K11962","K11963","K11987","K12111","K12141","K12251","K12256","K12262","K12267","K12297","K12339","K12343","K12421","K12423","K12424","K12425","K12426","K12427","K12428","K12429","K12430","K12431","K12434","K12435","K12436","K12439","K12440","K12507","K12508","K12511","K12529","K12645","K12661","K12951","K12955","K12957","K12990","K12996","K13015","K13028","K13039","K13049","K13057","K13063","K13074","K13252","K13282","K13317","K13419","K13498","K13503","K13527","K13570","K13574","K13622","K13626","K13628","K13652","K13669","K13687","K13727","K13734","K13745","K13774","K13775","K13787","K13788","K13789","K13810","K13829","K13889","K13890","K13892","K13919","K13922","K13924","K13926","K13929","K13930","K13932","K13933","K13934","K14048","K14052","K14059","K14087","K14090","K14129","K14161","K14164","K14187","K14189","K14194","K14261","K14266","K14333","K14338","K14339","K14340","K14347","K14366","K14368","K14369","K14371","K14373","K14374","K14375","K14392","K14447","K14470","K14520","K14584","K14623","K14628","K14629","K14630","K14631","K14658","K14666","K14667","K14668","K14669","K14670","K14672","K14673","K14680","K14683","K14698","K14699","K14727","K14728","K14748","K14941","K14952","K14953","K14954","K15034","K15045","K15058","K15060","K15066","K15067","K15228","K15256","K15311","K15312","K15313","K15315","K15320","K15329","K15330","K15337","K15357","K15383","K15408","K15466","K15467","K15495","K15509","K15512","K15513","K15514","K15524","K15526","K15539","K15576","K15577","K15578","K15580","K15582","K15598","K15599","K15635","K15644","K15650","K15669","K15670","K15672","K15673","K15736","K15739","K15746","K15750","K15760","K15761","K15762","K15764","K15781","K15907","K15916","K15922","K15975","K15982","K15984","K15997","K16015","K16018","K16019","K16020","K16021","K16022","K16023","K16045","K16049","K16146","K16157","K16160","K16161","K16167","K16168","K16192","K16193","K16210","K16215","K16218","K16227","K16228","K16229","K16232","K16233","K16242","K16244","K16246","K16267","K16319","K16320","K16328","K16371","K16418","K16423","K16514","K16515","K16647","K16651","K16652","K16653","K16705","K16783","K16840","K16841","K16843","K16844","K16845","K16846"]},"weak":{"up":["K00002","K00045","K00066","K00068","K00082","K00096","K00113","K00114","K00122","K00129","K00137","K00158","K00167","K00169","K00170","K00172","K00175","K00177","K00179","K00180","K00183","K00208","K00218","K00224","K00241","K00242","K00245","K00255","K00290","K00301","K00303","K00304","K00309","K00320","K00324","K00331","K00333","K00358","K00363","K00365","K00373","K00389","K00435","K00436","K00441","K00448","K00453","K00457","K00467","K00471","K00479","K00483","K00485","K00486","K00491","K00492","K00493","K00505","K00507","K00510","K00523","K00547","K00575"
[truncated: 31,654 more chars]
